# Supplementary material for: Insights into the conservation and diversification of the molecular functions of YTHDF proteins
Source: PLoS Genet. 2023 Oct 10;19(10):e1010980. doi: 10.1371/journal.pgen.1010980 (PMC10617740; doi:10.1371/journal.pgen.1010980)
Supplement: S1 Dataset — Amino acid sequences of proteins used in this study with their identifiers and taxonomic classification. Abbreviations of species names match with those used in Figs 1 and S1. For YTHDF proteins, the canonical YTH domain is colored in blue, and long internal insertions within the YTH domain are highlighted in a paler shade of blue. Additional folded domains are marked in other colors. The sequence of the IDR used for biophysical simulations of some of the proteins is the entire sequence upstream to the YTH domain. For the human fused in sarcoma (FUS) RNA-binding protein used as control for the analyses of IDR properties, the IDR sequence is highlighted in bold. (XLSX) [file pgen.1010980.s027.xlsx]

## Sheet: S1 Dataset - Protein sequences
DOMAIN	CLADE	CLADE	PHYLUM / CLASS	ORDER	FAMILY	GENUS	SPECIES/STRAIN	DFs	NAME		FULL LENGTH SEQUENCE (YTH DOMAIN)
EUKARYA	SAR	RHIZARIA	CERCOZOA	EUGLYPHIDA	PAULINELLIDAE	Paulinella	micropora	1	Pmi	YTHDF	MDGGSQTDDKAQAQAASQQSQPQKQQQTQQQQQQQPQPQQREHQYLQPQQQLQGLLPQDQGVNVSAFPSMIPQMYANAPLQQNFDGNGGYDQGNGYDPQAQYTDGQYATYYQGQTGVYQDWGQQSGDAGVDAGQTYDPQNQAYYAQSQDNNMDYMSMQYGQSSYGQGVSQGSQPAFYAQQFQTDYQARPDQQNAFDGGVSLFPPMTSQFMPQSYAHIFPSTLPTAAPAPVSAPAVVSTGGVVAGDGKVEGQMPVTGDPQVQQQPEFQATEFPGNLYSLNNAFSQMGFAGSELPQAYPAQLAPQLQQPLQGQVVQGIMPGPFTATALPQAQVIAEVVSQEPTPAKPLSYADALTRPRVPGQPVPAVRYQARPQTVRAPPAQRGGAAAARRVGATGRGGAA…
EUKARYA	HACROBIA	HAPTOPHYTA	PRYMNESIOPHYCEAE	ISOCHRYSIDALES	NOELAERHABDACEAE	Emiliania	huxleyi	1	Ehu	YTHDF	MISELSSQATEWAPSDGRYGAEPQGQGGHFGQDAYGGYGGDQRGMGQMYPPGQMMYPGQGGGSMDPAMYYGQAHGAGPYGGYGGGGMDMNQLGDQFGAMGMDDMRGGRGGRMGGRGGYGGGYGGGYDGGKGYGGGYGGGRGGGYGGAMGPTGGYGYDDPRKRDEERDRERARTGVRGVRTGCVMPVPGAVGAGTSAMSAEVKRLKEMVNPPHLDCHPKSARFFIIKSYSEDDVHKSIKYGIWASTDTGNRRLDAAYRESASRGPIYLFFSVNASGQFSGMAQMESAIDYTKKFGAWAQDKWSGTFAIRWVIVKDLPNSQFRHILLANNENKPVTNSRDTQEILLDQGREMLAICASFRARTSVLDDFGFYDKRQELLEARAALGNQQGGAGAAGGGALP…
EUKARYA	GLAUCOPHYTA	GLAUCOPHYTA	GLAUCOCYSTOPHYCEAE	GLAUCOCYSTALES	CYANOPHORACEAE	Cyanophora	paradoxa	1	Cpa	YTHDF	MDNSGQDQDHVQWFQGQQQDQQSQAAVDQPAPPDHDHDHGAANVYEMHGGELQGQIFAPLHPAAASGTGMFSAQMDPGMGLYPMAYGASQPYGGPMSMAMMFPASAGRPMDVLAAGLGGVGVGGQMHMHAQAAYAQGLGLPLPSSDIEAWSRYMRMQLLGSPHMHQQQDPRTASSSGEALQHAQAQAQLQHRHGQLQQLQLLASEQQHRFREHAQAQQQQFDFLQAQQAMQGLDLADSPQAPGSKEAWASSLARASLSASMSVQPLQLPAHAQLQPHRNPVPRAGAGPRAGGSGAAPGQKPHGGSHQGQHGQPHGAPGFGLGPHAHGRAASRAPAAAGAAAVASGSGSAAAAGGAIAGSSSPGPAYASSSLSPSPAPGSSSSAGSSDPARVRARRPVSP…
EUKARYA	VIRIDIPLANTAE	CHLOROPHYTA	MAMIELLOPHYCEAE	MAMIELLALES	BALTHYCOCCACEAE	Bathycoccus	prasinos	1	Bpr	DF	MSYAEKAKSGLKVRINKKKGVEEDKERFEATFVGEEEEDEEDEEERRRRSEKEEEEKEEEEEVAALTERMRKDVRVNEEVNNDEDEDETTSPPLEEETEEEEEEEETKENNNDSFLMTAKMLGDTHYAYGSFGYGYYTPLPDGTAIFTPAFVPPPVPAPMTTGAPSSWGYEHLSPQGGIVSPPPTTTSEEASLQQQQQQQQQQHFPMMMTTTSEMPYQHYPYYQQQYQPYTEEAEGERGDEQYYPPPPPMTPPTTTMLPSEFSENSTVRAGIAAAAEHFTSIVGDATASTFSSFALPPMSERDAARAATLRRMNGHGANNNKKSNNNNNNNNNNNNGTARREPMIRNTGGVTSFNGNLSLGESVRGPRFRNPERILSLGSPHKSLHEKLIRPNPHEIFA…
EUKARYA	VIRIDIPLANTAE	CHLOROPHYTA	MAMIELLOPHYCEAE	MAMIELLALES	MAMIELLACEAE	Micromonas	pusilla	1	Mpu	DF	MAPRGSARSAEEGARADVPSPDETAESSVDSSSPHARARIAPAPARAPHPRPRCERNGTAEAASVARASKSATTPPPAPAPAPGASSKAAWIPAPSPSPLPPKKKLLPSPVSVNTAEALAESAGGDDDDDAERDDAASAPAVRASDADAAAAAAAAASEAAAATIAAAAAIGAPPSAAAAAAVIAAASRIAQSPSPGAASASASDPSPMDPSAALGFSPFRPPTPGNSPGGYQPSPMIDDPIAAAEVVAAAAAATNARGQHVYPHDIRAGAWKPPSPKDWSLAKPFRPGGGGGGGGTAGYNPGALGGGTFLQFAAGAMKAKSGLGYAASGAAAAAAAAATEPPPATHSCAARGGGADEMKPEDDARDLAPVVGGAARDADEDTIAWRAAKTKTKTKTSG…
EUKARYA	VIRIDIPLANTAE	CHLOROPHYTA	MAMIELLOPHYCEAE	MAMIELLALES	MAMIELLACEAE	Micromonas	commoda	1	Mco	DF	MAGMVIPQPNKRNYPRSTVFSDVFSTRFPASKVPPPRDSRGNEHANGKRTPDAMKETRRDHGSARVSASAASAAVSRSAENSYAAPTRTSQPGEVAEEGRAEAERGGHGADVSISRADPTTATDPSPSQIVAPLPANITATLTEHKPGVYAYGNDEMGYFYIPAEDVPVARAYVESGGTGSARSSLTNSPMNPRAALGFSPFVPPTPRDSPGLTLGHHYQPSPAPPNGGGANVNYAPSLAHGGSFLQYAATAMATKGKAGSSAAPVVDAAAAVSDNAAAAAERASREYELALRRWATANGVPYDAALVLPSTLTSPHPAVPYPYAAPGWLSPPSPVYHSHSPSHSPLSPAHPYHGSNGYGMIPPANVASPPYLYAPAGGAYSPPQPPQPPTAYSAQTSG…
EUKARYA	VIRIDIPLANTAE	CHLOROPHYTA	MAMIELLOPHYCEAE	MAMIELLALES	MAMIELLACEAE	Micromonas	metagenome	1	Msp	DF	MHAFTMHTDHRPTSRRCLQSAASASSTDVSNASFETQRCDSGENVSFKGPTPCRGWRIGGIGAGGDEKVFPSPPVLPPCTLSSYISGSPTGAFPQQAASLNTQEGGHYPRDVTPKRVTETSWPPPTYAPPNPQQPPTFVPPMQLTQVSSTTYAFGNQESGYFFIPASALAPTNTQVGDSQSKNVDGTAPENVHAVTIDEGRHRLAGLVPAAVLEAAAAAVAAAGALPEATSTYAAHSTDNKDAANNATSSPFNPASPAPFSPFVPPSPGPYLPMQSDRQSANLFRGTAGSRDLVYAGNGSNTTHTGFHTPPRTPPVAGTGDLQSKFDPSQYKSSAGVPGTSTAGSGSSFLSYAANAMARTRGGEKKTSVAAEEREAFEGRPGDATVGTEGTKKESTLGD…
EUKARYA	VIRIDIPLANTAE	CHAROPHYTA / KCM	KLEBSORMIDIOPHYCEAE	KLEBSORMIDIALES	KLEBSORMIDIACEAE	Klebsormidium	nitens	3	Kni	DF1	MEEEKPLEWRKIVEILKRKGNELLAAQAAQAAQLPHAASPPSQEAAHTSTEPHSAANPSTASLAEPPQPTGGSAAPPSKKKKKKKKKQAADSEEKHEEPESSEPGKPAGGPVTPPFVFTAGANGADEGWVQMPLGGRAVIGTAPPTTNEDKSGGVENDALPGNARVDPGTAAEGEEATKASLLEAATDRVTPGDVEHSEEAPAEPKSKVKKKKKKGKGGKGVGTEGSAPEAEAGSSLQPPRSDPAGSAEESPAQDEGAERSHASAEAAGSLNLAEDERGKRSEKGAQEWPPEQPTGWSDTEEVPDFVSDSGGSDGEEGERDKSGAPERREQEEMSGAQGKRGPEDRSDWEERSDLWEGEEGEGETRSGDERKKDGDEEWGELEEDDVEQLLMLGQLREA…
EUKARYA	VIRIDIPLANTAE	CHAROPHYTA / KCM	KLEBSORMIDIOPHYCEAE	KLEBSORMIDIALES	KLEBSORMIDIACEAE	Klebsormidium	nitens	3	Kni	DF2	MTEALFNGISTSWSYLTDLILTDSAVGFGSGCEGSGQCARSKEQTQRGAQSYLLEVLLFAAVIQLWAMSITKNGNSPDSNGHSNGYTNGAMQYYQAGAAGGAPYGYYYDVAQAYQPGDAAVPSSQNETGGFAQGDSQEARSQGAFPTSPVYMQRFPGFQQGQEYQNFGGERQPVYGSPQNFAYAQGGVYQDPSQFMGSTLGPQSNPLGSSSNADVIGRQQNMMGGAMSAAQTMPMLAGGVYQMGLNRGGIPVVSVNDQTFAQMGPRGVGALSWADVAKVASEHQASVSGTMPQLSPVMQPKVLSPGQPFALTPTALPPMFALNGQPRFVPGNLPMYGRGFPPPYQLLTLSSQSFPARGGRGFKGFTGPRGRGFGFPARGGFDSVLNQRYESGNERGPRA…
EUKARYA	VIRIDIPLANTAE	CHAROPHYTA / KCM	KLEBSORMIDIOPHYCEAE	KLEBSORMIDIALES	KLEBSORMIDIACEAE	Klebsormidium	nitens	3	Kni	DF3	MATREGADDEEAEQSSEADPDLLPSRVRPSAEDFSNGVFSSEETSRQQAGSWRMYSNSVYDNHLRPVEEYRGVVENGDRSYEGELRPGEIAAAEANGFVTEDGRAAYSREIVEVADDNVGGASYNLSEASSEASSANEEGGSGRSTPVGLYPGLVPGLPAQMFMSGYQYPFFPTPFFPTPGLQPGMGIPIGWPGASPFFNPFMQLPIQPASPSSSTQASEPSSPAQNPPEAQPEQQPKSTATQPPNQPPNPGLNPSAASWSPPSQIPPRPQQQPQPQFNHPPQMAGEAYPPDWQRHPQQPPPARGQRPPLAPQWPPSEAPQFNTPAQAPQFNAPFQAPQFGPYGQFQRPPRPHLSPAAPPFVANQQFPRGRMPGTDQRPPLAPRGPQYFTPRPQNMWFQ…
EUKARYA	VIRIDIPLANTAE	CHAROPHYTA / ZCC	PHARAGMOPLASTOPHYTA / CHAROPHYCEAE	CHARALES	CHARACEAE	Chara	braunii	1	Cbr	DF	MASGGGGGTGGGGESRGPSAATASASSSNLEPATVAAKPQTASPPPAVAAAAAAAGAAAAREGGPSKPQQPPPRPPPPQQAPQQQQAPQQQQAPQQQQAPQQPQAPQQHQTPQQHQTPQQHQTPQQQQAPPPQQAPPQQQAPPSAQQQQQQRRQQPHLQHQQMYFIGNSYPGDYPTTTTVAGPPGASPGFHLYDYSAGPGYGENQIPADQFDDYPRYVLESFVEGQPQQPIYSENGGLYIHHPDFAQRYAYPHQPPHFQAYPGGPMPTVGPDGQLYSPQPFHYTAPHMFQHQQLSPVTAPYTQAITTQLASTESSSGAASSGADVPTSSAEGSSSGGAQASQAAQSASTSSGVQVQGQQSQGQVQGVPRMPLTVIHHPGGGGPVATAVPPGGFARPVMP…
EUKARYA	VIRIDIPLANTAE	CHAROPHYTA / ZCC	PHARAGMOPLASTOPHYTA / ZYGNEMATOPHYCEAE	ZYGNEMATALES	MESOTANIEACEAE	Mesotaenium	endlicherianum	1	Men	DF	MTEQPVYSNEGGSVYLHPDMHPDMHPEQQALFIGEGGSLYMHPDMLPGSQQFGYPGQGPFTPYTPAGTPAMASDGAAPQMQIYAPQAFQQYPGQVPLYVPQGMTAGGAAFSGQIGELGAAGPGNGGIVYSVEGDLRQQHAGGELSQAPAAGGHQQGHMGGHRQQHFRHYSSGPPHGGVSRGRGRDHSYQQRGGGGGGRGWQAGGGRSRGGRGYASGGGGGGAGGYGGGYYQNQRNGIYNGHGGGAYNSHSSISHNGYDDVSHEQNRGPRTMRGRSQRSSAAAADAPDDAGVAEGATGGRAGAGAGAGAADVAAEGYNAVDFRTKYRAAKFFVIKSYSEDDVHKSIKYNVWASTPGGNKKLQQAYEEAARIAAGGGAGGGAGGDEGGRREGEEEEEKSEV…
EUKARYA	VIRIDIPLANTAE	CHAROPHYTA / ZCC	PHARAGMOPLASTOPHYTA / ZYGNEMATOPHYCEAE	ZYGNEMATALES	ZYGNEMATACEAE	Zygnema	circumcarinatum	1	Zci	DF	MGTESAVAAAVGPEGKPVVVQELPPNAEGSLYYGNNGYPTHYFYDYHSGAYAESPGVPPETWEEYMRFMGMDSESSQQQAMYNAETGSMYVQTPQGYGYPSPGPYSAYGPGGPSMGVDGQLYGPQAPFPYPNPMFHQHQMSAGGQYIPGTANGTAANGTGNGSEGAHQGAGEQVAANGNGNGNISMSEQPPGTMNRRPGAAMPVRGLNSQGGGPRPLTPLQTFPQLAGVQTPGMAPLNGGRGFQSLPRNGQNGFGRGRGGAGGGYDNRIGGGRGGYNGAFDKGRGRGGRNGGVQTGNGTALYDVASEQNRGPRTIRMRGQRGPNAAPQGGSGVEGASEYNRADFRTKYEAAKFFVIKSYSEDDVHKSIKYGVWASTPTGNKRLEAAYQEAQGAGEKAKG…
EUKARYA	VIRIDIPLANTAE	EMBRYOPHYTA	BRYOPHYTA / ANTHOCEROTOPHYTA (HORNWORTS)	ANTHOCEROTALES	ANTHOCEROTACEAE	Anthoceros	agrestis	1	Aag	DFE	MGPDGQLYGPQSFPYPSHLYSQQGGQYLQASPVMSGEVPAGVSEPTPPGVDGSNSAMANGNRYPVAMLPPHGPYGRGVLPLAAHNPNHHDPRTYEKNRGSGNQSWADVTKTADGQQRPANPTQAHASGSQTLPAAVQSAGQTGRPNSTLQLYSDTGSVLFHGYPYPQPAYGPFGPGAIPAMGPDGQLYGPQSFPYPSHLYSQQGGQYLQASPVMSGEVPAGVSEPTPPGVDGSNSAMANGNRYPVAMLPPHGPYGRGVLPLAAHNPNHHDPRTYEKNRGSGNQSWADVTKTADGQQRPANPTQAHASGSQTLPAAVQSAGQTGRPNSTLQMHIQTPPQTQRAPTCSASSSLGPGALARGYPPLGRHVHVHNLNGSKAARVLASGGLDSRSNGRSWPGAD…
EUKARYA	VIRIDIPLANTAE	EMBRYOPHYTA	BRYOPHYTA / MARCHANTIOPHYTA (LIVERWORTS)	MARCHANTIALES	MARCHANTIACEAE	Marchantia	polymorpha	1	Mpo	DFE	MAAVAQPADQVSDMLQSLKVDTANKPGETNSEAPPSQDGNSSDGSADASASGGTGDAASNNGAHEGVIEPGVYYAANGYAPHGYVYEYPHGVAGFEGPVTGEWDEYARFVGVDGVEIPAQGVYGENGSVLYHHPGYGFASQPAYGPYNPGAPIPTMGADGQLYGPQAFQYPGHMYQQPVSPGGQYMSTPTSMAGDAPTSGPGEPGPPGVEGGNGTMANGSNVSMGPRPGYPVTLIPSHGPYARGVLPLAIHNPQDIRNYEGLRAGAPSWADVTKITEGQQRPGVPAMHVVSQPLSAPGIPSQSMRPITPMQLHISGAPQQRSHSIASPTLGPGALARGYPPLGRVMQSPNGSGRGGRGMPGSGMDSRSNGGRGWIGVDKGKPRGGRGAGPLGNGSGNLD…
EUKARYA	VIRIDIPLANTAE	EMBRYOPHYTA	BRYOPHYTA / BRYOPSIDA (MOSSES)	DICRANALES	DITRICHACEAE	Ceratodon	purpureus	1	Cpu	DFE	MAVVAQPAEQVSELLQNLKVDTPKQANSITQEGMQSTSISLSRPVANAAVAMQVPPSNDEDSSDASGDGPSASAGTGDAANANGVPERTGAGGMYYVGGMNGYATHGYVYDYPHRGYEAPVAGEWDEYSRYVVDGVEIPSPGVYSDSGGSVFMAHATGFGYASQPSYSPYTPGTPVPTMGADGQLYGPQAFQYPSHLYQQPMSPGGGYMGSPGAMSGGEGGGSGNGELVPPGVDGKNSGPRPGYPAMALVPPHGPYSRGVLPLTIHSPGISQDVRYEGLRAGAPSWADVTKITEGQQRTGIPAAGMHSMGSQQFSAPGLPAQPLRRMAPLQIHIQSSQQSRTPSGLASPGALARGYPPLSGVVNGPVRGRGMGNMSVDGRTNGRGGWIGSEKGKQRGRG…
EUKARYA	VIRIDIPLANTAE	EMBRYOPHYTA	BRYOPHYTA / BRYOPSIDA (MOSSES)	FUNARIALES	FUNARIACEAE	Physcomitrium	patens	2	Ppa	DFE1	MYQGNVLKGETTMEENKVLENGSLVFTLSKGKAGAGATPTSSPEPNQGVVTDVSSSTPAQTFTPLTASVAIVPSGAAHIQAVPHLSAGSTSETAVQQILDIGGGSWDRDSVLRALRAASNNLEQALQCLSSDIPETTELAPSMSRTLLENSAGAPSIASAVPAHAVVPVSGPNAAPPELLPQVPQTNDEDSSDASEDASASVGTGDAASTNGVHDGSAEGGSIYYLGGMNGYPPHGYVYDYVHGGFEPSVAGEWDDYSRYVVDGVEIPSPGVYSDNGSVYVHATGYGYASNPSYTPYTPGAPVPTIGADGQLYGPQAFQYPSHLYPQPVSPGTQYHVGSPTAITGGERATTGNGEPAPPGVDGKIALSNGGPRPGYPAMALIPPHGPYARGVLPLAMHN…
EUKARYA	VIRIDIPLANTAE	EMBRYOPHYTA	BRYOPHYTA / BRYOPSIDA (MOSSES)	FUNARIALES	FUNARIACEAE	Physcomitrium	patens	2	Ppa	DFE2	MKISVKTLKGNYFDLDVTPLETVINVKKRIEDSQGEQLFPCAQQLLIYQGKVLKDETTMEDNKVLENEFFVVMLSKAKSGTAASTSACESTQVAVTAVSPSLPAQTSVAPATLVINASAGVTHEEAASNLVAGINLESKAQEILDIGGGSWDFDTVVHALRAASNNVERALEYLSSGIPEATGLAPPAPCLSPEIPAETSSTAPTVPTQAAVSVAEANAAPLDHFPQGMPALDAGGGGDAEALDFLRSNPQVPPTNDEDSSDASGDASASVGTGDAASTNGVHEGFAEGGSMYYVGGMNGYSPHGYVYDYLHGGYEPSVAGEWDDFSRYVVDGMEVPSPGVYSDNGGSVFLHATGYGYASNPSYNPYSPGTPVPTIGADGQLYVPQAFPYSNQLYQQPV…
EUKARYA	VIRIDIPLANTAE	EMBRYOPHYTA	BRYOPHYTA / BRYOPSIDA (MOSSES)	SPHAGNALES	SPHAGNACEAE	Sphagnum	fallax	3	Sfa	DFE1	MAAVAQPTEPFPEVSDELLQTDLPKKAADDDADSEAPPSQDANSLDISGNAAASSGPCDIAAINNGAPEGPQETAGVYYSYTSSQGYYEYGPGGFESGMTGEWDEYTCYVGADGMELSPGVYSENGSMFLAPGYGYTSQPTYTPYPPVMPVPTIGADGQFYGPQTFQYPKQAYQQPLSPGGQYIASPSAMGAGEVTTPGAIEPGPPGVDGSNGALANGNKGPRPGFPAVTVIPSHASYGRGVLPLAFHPPGPQDVRYEGLRAGAPSWVDVSKVSEGPQQPVIPASIPPVVSQPLRPITALQIHVQTPQQLQTPPTLGSPNLACGTLARGYLPSAGLRNGPFVLGRAGHAVGSPGVESKSAGRGGWIGVDKGKHRGRGGGPSSNGNGGLDFLNEQNRGPR…
EUKARYA	VIRIDIPLANTAE	EMBRYOPHYTA	BRYOPHYTA / BRYOPSIDA (MOSSES)	SPHAGNALES	SPHAGNACEAE	Sphagnum	fallax	3	Sfa	DFE2	MAVVAEPTEHVSELLQTLKIDNTQVIQAGGGDTATSEVLPPSQDGNSPDGSQDASASGGSGNAASTNATMREGSMDAGVYYINGYPSAYVYDYAHGGEWDDYPQYAGVDAGELQSPQGVYSDNGSVFLQATGFGYPSQQPYSPYSPGTAGPTIGADGQLYGPQAAYQYPNHIYQAPLSPGAQYLPSPPAMPGVELSTPGGAREPNPPGVNASNGPLSNGNVGPRPAGFSSVTLIPCHGPYARGVLPIAINTPGPQDVRYEGLRASAPSWAEVTKITEGLQRPQIAAGLHSVASQQLAVSGIPVQPLRPIAPLQIQTLPLQQWPQSALALSSPGPGALARGYPQLAGVMNGPIGAAARAGHGGGGGGGGGGGNVLEARLNGRGGGWINIDKGKHRGRGGG…
EUKARYA	VIRIDIPLANTAE	EMBRYOPHYTA	BRYOPHYTA / BRYOPSIDA (MOSSES)	SPHAGNALES	SPHAGNACEAE	Sphagnum	fallax	3	Sfa	DFE3	MAVVAEPAEHVSELLQTLKMDTQVQACDMTTSEVPPSSQDGSCSDGSRDAASVSGGSGNAASTNAATQEGSVDAGMYYVNGYPTPHAYVYDYPHGGEWDDYSRYAGIDAVELQSPGVYSDNGSVFVQSTGFGYPSQQPYSPYSPGMAGPTIGADGQLYGPQAYQYPNHMYRQQPVSPAGQYLPSPPAIAGVGELPTPGGGVGEPNPPLGVTGSTGLLANGNVGSPRPGFSSVTLIPCHGPYSRGVLPVAIHTPGPQDVRFEGLRASAPSWAEVTKITEGLQRPQIAAGLHSIASQQLSASGIPVQPVTPIGPLQMHTLPPQQWAQSALPLSSPGPGALARGYPPLAGIINGPTGAGRAGRGSGGGNGLEARPNGRGGWISMDKGKHRGRGGGSPNHSNN…
EUKARYA	VIRIDIPLANTAE	EMBRYOPHYTA	TRACHEOPHYTA / LYCOPHYTA	ISOETALES	ISOETACEAE	Isoetes	taiwanensis	4	Ita	DFE1	MSTMSDSSQENLLSEALKPLISGASSDVDEEMSEILQKLKVDPVKHNNYSEVSANGGGSLQDALLLGHAHSPDKERSVPVPRVFEWVDPLEFSASVNHLPRVEKEDGQYDAKGTQQSSSGELAHPAGLRYAPYLPGGLLSPGSPVPAGGEGQMYMGPHAFQYSTHMYHQPMPPGSQYPPPFSEGRMTPPGARNDCLHKMQRLGGYNAYEGNMMSGRWMAPRMPFGRGAMPPLGQKHSAIYAQDGHEGRKQNPSNHASAFKGNNTSGFLPANKTAEPFHANGRGFTARNSSFPPEKIMQSPWPGSSANYRGGPWRRDFPEHLLPGQSFSPSRIKACAFGGYNNTGHWSGGLAWNARNGNFGLLNAQNRRMRFNESTLRMLHPPRGHGAKTSEDDVLTALK…
EUKARYA	VIRIDIPLANTAE	EMBRYOPHYTA	TRACHEOPHYTA / LYCOPHYTA	ISOETALES	ISOETACEAE	Isoetes	taiwanensis	4	Ita	DFE2	MRPPCYQNGRKGDSGESMTNGGVHENGGEHGMYYTVNGYAVPHGYVYEYPHGGYGVNGEWEEYPRYVGMDGVEVHAQGMYGEGASMVFHPGYGYASQPYGAYNHGPMPAYGADGQLYGPPAFQYPGHVYQQAMPPGAQYMPSGAMLLGGAEPSGDHAGPSPDGTTTSGTNASLVTMGPRPGYQMMASHAPYRGVIPVPVHGSGGQDVQVYDGLRAAAPSWTDTKKTGDAQQRVASPGLTQTNASQSLVSPGNLSQPSRPTGQHMRPQAPVQLHVPMPQVRPSQPPAPSPVLGPGSLARGFPPLARGVPSQNVGQINRGLNGLGTDMRGNGRAWIGVDKNKIQPKAPANMPNGNGNLDILNEQNRGPRTARFKTQRTTPGLSRQPKNQTTNVDTNGVLDR…
EUKARYA	VIRIDIPLANTAE	EMBRYOPHYTA	TRACHEOPHYTA / LYCOPHYTA	ISOETALES	ISOETACEAE	Isoetes	taiwanensis	4	Ita	DFE3	MAASTAQPVDEAANMLQNLKLKDGSKGVDSSQTDSSNDGDRYASHSETVAAIEEPVASTSEATSLMKFIEVYPTPASYAPQEYVYDYQGHGDWQDYSQYNIGVHPPVMYNDGGPVMYLPPGYNLFSPPYAQFGGDGWYYTPGGYQYPVPVQGIAPGVPYMMPGIVAASFCQPMLQCLSPPVMMAADGPGFVGDVGPACSVPLLMTSRTYSPIVHYPSGFVHLPAQNPTIPEKKFGYDADGKGNGSAWLEKKPGKKSPQVLSQPISPRPDAPVYVRKQVQTALTATETPTIFSEPGRQKTNLLGSRVNGYTQGFEHNKPKLGLFFPPSMNMSFDALNEQVRGPRAFKVVRDVSQDGTLKGSDYNKPEFATSYEDARFFVIKSYSEDDVHKSIKYGVWTST…
EUKARYA	VIRIDIPLANTAE	EMBRYOPHYTA	TRACHEOPHYTA / LYCOPHYTA	ISOETALES	ISOETACEAE	Isoetes	taiwanensis	4	Ita	DFCD	MLLGNPRFHGFLYIKKVITWSNLSAGYDKTSGETSRGNNILKAGDEYNRSDFVTKYAKAKFFIIKSYSEDDVHKSIKYNVWASTPNGNKRLDAAYQEAQSKISNKEGSCPIFLLYSVNASGQFCGVVEMTGKVDFNKNMEFWQQDKWTGCFSVKWHIIKDVPNTQFRHIIIENNDHKPVTNSRDTQEGSICPGPIETTRMELASRENFGKLKTDDKPNELESKVPVGGSGVSNFAVLSKPPEEDGKSDKSLLK
EUKARYA	VIRIDIPLANTAE	EMBRYOPHYTA	TRACHEOPHYTA / LYCOPHYTA	LYCOPODIALES	LYCOPODIACEAE	Diphasiastrum	complanatum	6	Dco	DFE1	MQQNMAAVPQPSEQVRELLQNLKVDSQVQSEDRTEFMQIPPVQEGNPANNIGNASAATGRAPIPSSNSPLQGMPGSNMYYAANGYVVPHGIVYDYGHAGYETPVAGEWEENGRFIGVEGMELHSPGIYGENSSVVFHPSGLSYASQPPYGSFSPGPHMPTMGLDGQLYGPSAFQYHGHIYHQSVPPGTQFMPAGPSGAVTTELPVSGSREPGPPGVDLSSGVIAARNSLPLGPRPGVPLPAIPPHGPYPRGILPVALHNSVTQDMRAPYEGLRSGAPSWPDPAKNADRRKVPVASAAMQTTGSQTFSSASYSTQIRPAPPIQLRFPTRQSQKAAPTVASPNLGTGVRGRNYTPAARGITSPNGYGRAGRGVGLHAVDSRANGRTWIGVDKSTQQGRGIL…
EUKARYA	VIRIDIPLANTAE	EMBRYOPHYTA	TRACHEOPHYTA / LYCOPHYTA	LYCOPODIALES	LYCOPODIACEAE	Diphasiastrum	complanatum	6	Dco	DFE2	MAAVPQPSEQVRELLQNLKVDSQVQSDDHAEISPVQEGNPPNNIGNAAAATGSVLLPSSNSALQGVSDSGMYYATNGYVVPHGFVYDYGHGAGEWEENARYVGVEGIELHSPGIYGENGSLVFHPAGFSYASQPPYAPYSPGPHMPTMGPDGQLYGPSAFQYHGHIYHQSVPPGAQYIPSPSGTVTAELPASGSREQGAPSVDLSTGGIAAGNSLPVGPRPGVPLTTIPPHGPYPRGVLPVALHNSVPQELRAPHEGLRGLRPGAPSRSDPAKNADRRKVSAPSASMQSTGSQTFSFGHSTQSVRPAPPMQLHVSTRPSQNASPTVAPPNLGPGAVGRIYTAARGISSLNGYGRAGRGVGMNTVESRANGRTWIGIDKSKQRGRGILPSYTGNQNLDIL…
EUKARYA	VIRIDIPLANTAE	EMBRYOPHYTA	TRACHEOPHYTA / LYCOPHYTA	LYCOPODIALES	LYCOPODIACEAE	Diphasiastrum	complanatum	6	Dco	DFE3	MTGPVQPVEQASDLLQKLKLDSQTKSTEKLEIAASHDSSSLDSNGDVASSVVVDESVNNNTNFEGIVDSGIYYAANGYIPHGYVYDYGHGGYESPIPGEWEEYPRYVGVDGVEIPHSGFYGENAPVIFHQPGYGYASQPTYGPYSPAAQMPTMGADGQLYGPSAFQYRGPIYQQTLPPGAPYFPPVIVSEGPATTEASPQASDGSSPAVPSNGNVVPLGPRPGFPLAMMPPHGPYPRGVIPMNVQNPGPQDVRAGFEGFRPTPVWPDVSKNGDGQPRPGNPGTAQMITQPIPGPGHPTQHLRPLPQTQVRASAPQPHRPTRASSPGLGPGSLGRGYPPLSRGIPNLSGTGRAGRGSGGHEVDFRANGNGRTWIGGDKNKLRERAFEHLSNGSSNGNGNL…
EUKARYA	VIRIDIPLANTAE	EMBRYOPHYTA	TRACHEOPHYTA / LYCOPHYTA	LYCOPODIALES	LYCOPODIACEAE	Diphasiastrum	complanatum	6	Dco	DFE4	MTAIADAPNAETTNELLENLRLDSQSTKAGDNQEAISDQNSSSLDNGANASVPASMEDLTSPIDTYEYAADTLIYYAPTGYCAPQTYMYHYPQGGFDATMAGDWEEYPRFVGIDGVELQLPGIYSENTPMMFNPTYGYAAQPTYGPYSPAAAIPTIGPDGQLYGPTAFQYLSPMYQPNLSPSTQYLPPSMMISGDLIPAPLETGSPGGDFPGSIIANGSIVTLGPRPGYPVAMVNPHSSHLRGVLPLAIHSPGVQDVRVGYETFRASPPAWVDVPKFTEGQQRLSNPGVPSATVSTTVSVVGHSLQTSRPVPALQVRVSSPQSPQVPNAAPFPVLGPGSLSNGYPPLTRVNPTSSLGRGRGITATSLESNFSGRGAWIGLDKSRIRERGPGPVGNGNGF…
EUKARYA	VIRIDIPLANTAE	EMBRYOPHYTA	TRACHEOPHYTA / LYCOPHYTA	LYCOPODIALES	LYCOPODIACEAE	Diphasiastrum	complanatum	6	Dco	DFE5	MTAVAVSPDAETNELLQNLRLDSQSTKAGDNQEHLLLFFGQLQFQSAISSHSSSSSDSNGDASVATTAGNLASTNGTYEYAPDTVIYYAPTGYSTPQPYMYDFSQGGFDATIAGDWEEYPRYVSMDGVEFHPSGLYGENAPVIFQPTSYGYAAQPTYGPYSPAAAVPTIGPDGQLYGPTAFQYSGPFYQPNLSPNAQYLPPASMMIAGDLVPTPLEASSPGVDFPGGVMTNGSIVALGPRPGYPVAVVSPHSPYVRGVVPLALHSPGAQDVRVGYETFRASPPTWIDVPKFSEAQQRPSNPGAPRPTVSVAGHSSQTLRPITPLQVRVPSPQSPQVPNVVTSSSLGPGSLSNGYPPLARATPTSSAAGRGRGVNTTSQESKSSGHGVWIGVDKSKLRER…
EUKARYA	VIRIDIPLANTAE	EMBRYOPHYTA	TRACHEOPHYTA / LYCOPHYTA	LYCOPODIALES	LYCOPODIACEAE	Diphasiastrum	complanatum	6	Dco	DFE6	MAAVAQPVEILDVSDLLQKLKVDTHKNIGSKLQSPSQNGGSTENNGDVSGFPVALESGSINGTYEGPVEPIVYYMPNGYAAPHGYVYDYPHGGFESPVAGEWVEYPRYIGIDGVELHNAGFYGENGPLMYHPTGFATQPAYIPYSAEPMTTMGADGQFYGPPAFQYQPGPIYQQALSPSPQYFPSTVMVTGELAPTREALPDSSSDMISYGNMMTLGPRPTFPLAMMPPQNSYIRGVIPFGIPSPSPQDIRPSFDCSRPNFPAWPDTSKNGQLKPGNAGALHTLVSQPASGPALSSQNVRPTKPVQVYAPKAQSPRAPVRVSSPGLGPGSLGRGYPPLSRVVPNTNTAGRTGSFDVENSANGNGRVLIGMDRNRLQGRGMDTLSNGNGVTSDILNEQNR…
EUKARYA	VIRIDIPLANTAE	EMBRYOPHYTA	TRACHEOPHYTA / LYCOPHYTA	SELAGINELLALES	SELAGINELLEACEAE	Selaginella	moellendorfii	1	Smo	DFE	MGPVPTPEDQVNDLLQNLKVEPRGKKSEFPELYAGQDGNISDSSGDASVSSGDFLSNTHEVNPDSSIFYSTNGYAAQGGTTDWEEYPRYVGLNGLDPALYNPESLVLSYGYASQPYGQYSPAPFYADGQLYGQSAFHFPAPVYHGQYHFVEVDPLKNDGSTGAIPTKNVQRPVAVMGPYIHYPMPVHNSRQDGRGGFEGLRATAPPWVDARSSSHQRSSNKTQQEPAPAQKPGELGTGFPPLTRSALNSIGPGKGKRGNVDGRPVGKGGDSVEAEHNRAPRASKGKPQRIYPELQKKGSGGEGGENFVVSKEQYNKPDFSTSYSNAKFFIIKSYSEDDVHKSIKYGVWASTPNGNKRLDAAYKEAAGEFPIFLFFSVNGSGQFCGVAEMSGPMDFLRSV…
EUKARYA	VIRIDIPLANTAE	EMBRYOPHYTA	TRACHEOPHYTA / POLYPODIOPHYTA (FERNS)	CYATHEALES	CYATHEACEAE	Alsophila	spinulosa	9	Asp	DFF1	MNGNLRLRMEETVEELFEIEEKVLLEFIEEYTEEEEEEPPILAVNKLGEYFENDTQNATLPITYEGRQVTAILDGGAGQEFAARAEKVLLRFLVVRLLVEMAAVEQPVNHLSLRFETMKINTYGDRAKVVVVDGCSGVPIESNVTVATSAAARLPYPSNGLVYPLVNLYDGSQYTSPGTHGYNSYLVDNMHFHDQAVDYAYSDHSLSGGQDANDMQYQSYDNSVNGYMYWPQLYQYPTYQYYQEASPDRSYQAPQQVIPAAGIMMPDLQDHRHVIPNGPAGMSPYTGQIADPPVANATLALAAPYNAPSLRSSSMMHNHVNDGIRSGLPAAIPTQHSLPLNYVQNYRRPASTHSNMVYRSASTTMVDGPCLGATANRSGVNTAKSMEVRPKATDTNAKR…
EUKARYA	VIRIDIPLANTAE	EMBRYOPHYTA	TRACHEOPHYTA / POLYPODIOPHYTA (FERNS)	CYATHEALES	CYATHEACEAE	Alsophila	spinulosa	9	Asp	DFF2	MAIIEQLVEQSARKLVNLKMNNHKKAREKMEVMASKDVSTGLDQQIHPSPTSDPLNSSGSVISLEAADVASSFSSGNENQEVTSVVTPDSFLYPFSAIYSGSSSPFANMHGYMPYSIDGVQYYSPAIDYSSLNQPFYGSFSCDLQYPAQGCLYGNQVYQFSPQVYYQQVASGHYFSAPLGLPAGGMMMLDPQDPAQLGVVMSSEFTNVSGYAVPLPGLPLTIVPPPSLPGKGAASITAAHSSSHTLRASAPAWVESTSFKHKSSQNNGNSGGIQLGVTQSSVSLRNNKSASSATPAVLGAAPYKCPPAAAITVSAGHNVMGAPNSTVSPSSSIGKANSCLEGDMKQEGKVSSSVNNPSVPLDTWVSKVRGQPAPAITTPKDSSGTANKDLGLCLPNGEE…
EUKARYA	VIRIDIPLANTAE	EMBRYOPHYTA	TRACHEOPHYTA / POLYPODIOPHYTA (FERNS)	CYATHEALES	CYATHEACEAE	Alsophila	spinulosa	9	Asp	DFF3	MVWPVCSVLLFHQSLGWCDQPRSSNPRSVEQPCWKYLRLSAKPFLESNEVLFRKYSGLSVSENQGPFETLMPFPYTEQVQQEASYCEVAFFADNSTKRTEEIRMDQTVDNLNHKLDNMKIDSHKHGSEKLQVPTTKDVLGNADQHIHPIPTTDHSLKSSGSIASSEGAGDLASSYGTRDEYPETVYVAAPNSFFSSHGVIYSGLPTPVPNMQGYIPYSTDGVHYHNPVMDYHYLGPSIYGSVASGIQYPIQGNNGYLYGTHVYQYPAPAAYYHQALGDGQFFPSPQGLSAGGVVMIDTQDPGQTGVVLPNGLTNGYSGTMPNFPMSMVPPSIVSEKEVVPVAVPYPSSQTLRASAPAWIEPTSKWKDTHTRGNLGGKQPRVPEPSGQITSAQSIKFSSL…
EUKARYA	VIRIDIPLANTAE	EMBRYOPHYTA	TRACHEOPHYTA / POLYPODIOPHYTA (FERNS)	CYATHEALES	CYATHEACEAE	Alsophila	spinulosa	9	Asp	DFF4	MRYLKGTRDLGICFGGEDARVLGYTDSDYAGDMDKRRSISGYVFLLTGGAVSWRSRLQDCTAMSTTEAEYIAASEAASEASKEAVWLARLVADLGISAEIPTLHCDSQSAIMLAKNPVFHAKTKHIGVKYHYVRDVLKDKCMQLVKVHTDDNPADLLTKDLLSWRRPAVSLAVRVIFQPNQVRVSGQSFITKTVKLGLRGKAFYKNTGMAAVVVEQPINQLSRKLESTKIDVNRKASERPEFPISSQQVFPSFPGETFHSNASVASSEMIGDGASSYCSREEYPELTFVTAQNGFMPSHGTIYAGSTGPVMNTHGYIPYQMEGMHYYNPVVDYNYGNQTLYSSLPAGMHYPAQGNDGYMYGPQVYQYPVQPYYQQAPLGQYVAATPTVPAGGMMMLDPQ…
EUKARYA	VIRIDIPLANTAE	EMBRYOPHYTA	TRACHEOPHYTA / POLYPODIOPHYTA (FERNS)	CYATHEALES	CYATHEACEAE	Alsophila	spinulosa	9	Asp	DFF5	MAIAPVDQINHMLEGIKIDVHKKDYEKPEMQGELLDRSGSFSSSEAASVRQNDAASLDEHGHPGDAAGSSGYPSEVSSVGQSEMAAPDVYGHPIDATILNSSREEYPEYACLAASNAFFPLQGPTYTGYPVPVMDFHGYMPHAMEGVYYPHPVVECNVVNNQPFYGSVPAEVPYIAQANNGFVPVYLDPYYQLAPAGQYTVAGHSLPEPGMMLLESQDPGVIMSSGYTIANQHVVQAMPMAMAGPPVSCDSVTVPIAFSYSPTYYPGMLRASAPAWTQQPVKPKGLKKGDNLVASQPTNKPTLLSSFAPAGKSTVLKSSPVSGIDSKSLSQPSRAGGWQYVAAVQPLKASFGNHQKGMGTCLSNAEHPTTPEYNLADFLTEYDYAKHFIIKSFSEENVY…
EUKARYA	VIRIDIPLANTAE	EMBRYOPHYTA	TRACHEOPHYTA / POLYPODIOPHYTA (FERNS)	CYATHEALES	CYATHEACEAE	Alsophila	spinulosa	9	Asp	DFAB1	MGTNAPTSENVADLLQNLQVDPQPSIRDTLEVQPNPNAVSQEVGLDPSGAGVADASSIPAGYGGMGAGMYYALNGYPAHHGYYIGGYDYPVGDWDDYSRHASAEGVDAQNPGAFSESGPLVYHPSGYAYNPQHLYAPYTSGASIRGDGQLYGAHGYSYAGHMYQQSVPSNAPFIASSASASLEASTGNTGESSSDRSASTAVSGNSGPSGARLGYTGYPSGLYGRGVLPVSAPTSGSQDVRVGYEGARIGAPWSDLSKVAEVQQRHSLSSMSASGQNVRPLAPLLHRPRIGAATTAGALGRAFQPSARMYPGSTNSGRLGITTGWEPRGNNRNWYAFEKDKPWGRGNGMLSNGNLGWDILNEQNRGPRTTRGRYQRTTSTSAVKYIQTQGAANSTSEPV…
EUKARYA	VIRIDIPLANTAE	EMBRYOPHYTA	TRACHEOPHYTA / POLYPODIOPHYTA (FERNS)	CYATHEALES	CYATHEACEAE	Alsophila	spinulosa	9	Asp	DFAB2	MGTNAPTAENVADLLQNLQVDSQSSIRDTVEVQSNPNAGTQEVGLDPSGAGVADTSNISAGYGGMEAGMYYALNGYPTHHGYYIGGYDYTMGDWDDYSRHASAEGVDPQNPGAYSETGPLVYHPSGYAYNPQHLYASYTSGAAIRGDGQLYSAQGYSYSGQMYQQSLPSNVPFIPSSTPASLEASTGSTGESSSDRSASTAVSGNNGPSVARPGYMGYPSGVYGRGILPVSAPISGSQDVRVGYEGTRIGAPWSDLSKVAEVQQRHGLSSMSASGQNVRPLAPLLPHIPSGQQHRPRIGVASTAGTLGRAFQPSARIYPGSANSGRIGTATGWEPRGHGRHWYALDKGKPWGRGNVVLSNGGPSWDILNEQNKGPRTTRGRCQRTNSGGLRYIRTQGAA…
EUKARYA	VIRIDIPLANTAE	EMBRYOPHYTA	TRACHEOPHYTA / POLYPODIOPHYTA (FERNS)	CYATHEALES	CYATHEACEAE	Alsophila	spinulosa	9	Asp	DFD1	MALAEVVAAAPGSAHHAGDQLRNLSGVFKTEMPQEQHIPEDEITVTAQQMKGSDGAVDAGYIPMVAGWEDGTGFDTRNVYPGILADNGQPMYYTPGYGYPQQSTYCSQPQGPYISSMGAGAPGYGPHYGHFYQQVPSSSVIHYYPTEQEGSKLGSKKSNLKDAGQISKVKPGVNGRQGYQVGYRNSLSSDMANQWGVYPEAANGGFYGSPNGYDYYSQQWHSSAQGFQPIPAPQNMGMHGSCIPSVPGGGPGRYQNSPKFHSAPNMPGRGLKGCSVKGGSAGSNWRAKEVTKLQGKGEGFANNVLTDACTEQTQKSFMVKSKVHPTTVQECGDVPDQADATVDNQSSSVNRNDFNKEDFQISYDSAKFFIIKSYSEDDVHKSIKYGVWSSTPNGNKRLD…
EUKARYA	VIRIDIPLANTAE	EMBRYOPHYTA	TRACHEOPHYTA / POLYPODIOPHYTA (FERNS)	CYATHEALES	CYATHEACEAE	Alsophila	spinulosa	9	Asp	DFD2	MWAVAIRVFAYHQEVDWLFFVAFATVAIGLVIYSASLKRMLGCSGRSSDSHAPEIGGAVDEVTNKTSADEQGKETQVPGDLPPSTTSKGRPRKAEWKHRKRPTASLPPKPSGSLAGGRLDHQKTAAPEPHSVIWPPDSFVWRASVGGIPVPAANLGMALAEVVAAAPDSAHHACEQLRTLSSGFKTEMSQEQHDPEDKVADTAHRKRSDGGADTGGIPMVAGLEDGMGFDARNLYPGILADNGQHMYYSPGYGYPHQSTYCSQPQGPYVSSMGVGVPGYGPHYGHFYQQVSSSSVMHYCPTEQEGSKSNKPNSKDIGQNLKVKPGATGKQGFQVGYTRFYPSDTSNQWGAYPPAANGGFYGSPNGYDYYSQQWHSSARGFQPIPAPQNIGMHGNYIPPV…
EUKARYA	VIRIDIPLANTAE	EMBRYOPHYTA	TRACHEOPHYTA / POLYPODIOPHYTA (FERNS)	SALVINIALES	MARSILEACEAE	Marsilea	vestita	4	Mve	DFF1	MAAVEQPVNGLDSMLSNLKISSYNEIPKGVTVDSQRTILVNGGSAQTSGGSQYLSSQIPASNSIPVNGAQLLTRSNDTKLAAENGDSIQLVENTSHQVYDRGTNGYVYWPHMYQYPAYHHYYQNINASAHGPQHTAGGHSLQHHRSQVGQVTDPSIALSAYAPVTRDYINGGHGGYLRMLTSPSNSQSNRFLTPVHSYVTCRNPSALSSIRSMDDSSTSVSGGNPISDVGKAIDNRKHMKKPHKDSVKAGMSESLRLDKTLSGSSLTSSYTDAKFFIIKSYSEENVHKSIRFNVWASTASGNRKLDEAYQEAHVRARSNPNGCPVFLFFSVNGSRQFCGVAEMVGAVDFSKSMPFWEQQKWAGSFPVKWHIIKDLPNSQLRHIILENNEYKPVTNSRDG…
EUKARYA	VIRIDIPLANTAE	EMBRYOPHYTA	TRACHEOPHYTA / POLYPODIOPHYTA (FERNS)	SALVINIALES	MARSILEACEAE	Marsilea	vestita	4	Mve	DFF2	MAAAAIEQPVNQINRKFENMKLDVPKKSNEKPEAAGTDQQTYSSFPNDPFPSNASVASTEVISDVVSSFSSREEYPELTYIATPNGFISPNGSIYAGSPGPMMNAPGYMQYPVDGMHYYNPMVDYNYAAQPIYGPVPAGMHYPVQGSDGYMYSPQVYQYPVQPFYQQPPVGQYMAAPTGGVVVLDPQDQAVLVQNGFNGYGGSMPAGPPISYPQPHIPCDNGMIPITVSYPPHAMVYPPHTLRASAPAWIEPSSDHKPGKDCKSVEVSDAPQIIPPNKAGNHIPANGNSLKNNISLSSSKVSGGGPVNSSPSLVSLHRSIEGKNNSNLAIDVTQKKDGNVTNTAPAQHQLQEVALQPRPPHYAIVGKPTKATPMVSNKDLSLVLPNGQKYNSEDFNTKY…
EUKARYA	VIRIDIPLANTAE	EMBRYOPHYTA	TRACHEOPHYTA / POLYPODIOPHYTA (FERNS)	SALVINIALES	MARSILEACEAE	Marsilea	vestita	4	Mve	DFF3	MAILLTKNAEIHVRIDEPKTEASVKAESKSKNTAMANETNTVRENDAAKLNNHEASPNHSTEPGPAEAVSDRVTSASPDSMLFQQGPTYTGYPASSINSLPYMPYPIDGYVYPNPIMDYNSVNNQGYFGPMSSSHPYLQTSNGYYSVFPYQIYPIVQYSSDSGIVVPFVPNPAAWGNGYVSGGPDGMPPCEGQTVPLPVLYPPVPINASAPTTWSQLPPEATGSLKGNNQSSTMPQKQNQMANNTKSSSTKTDSNKASSEIKSNTLDNTKKQYRRVVAAAMLSKSVWPPHGWHYVPVTQTLKSPLVSPCMATDCNLVDINNSDFPLDYKDAKFFIIKSFSEENVIRSIQHGVWASTPNGNEKLNAAFQDAQQRAAGKPNGCPVFLFFSVNGSGKFCGVA…
EUKARYA	VIRIDIPLANTAE	EMBRYOPHYTA	TRACHEOPHYTA / POLYPODIOPHYTA (FERNS)	SALVINIALES	MARSILEACEAE	Marsilea	vestita	4	Mve	DFD	MAVDYVVLGRLANQGERKQETQEGFNLGRLPLLHSKGLPAPLSSARRHLRPAAFLHLLKAAAASLSFYRLRLPAASPFRSALHGSAGDGRGSGLCSDARLGSLSIVEQDFLHLRHENYCADLNPKPYGGERCRVIVITNTVDQPCSGGGFKPEMPQDLLVVEDAITVNGVAKKGDAVADAGFNVKAAGWEDGVDSAINPGVIPENGQPMLYTAGYGPPQSNHGPQGPYVSNMGMGPPGYGAHYGHYYQQVVPQSGVQYYPVGQDATKNGNKKAVPKDANQNQKVKSGGNQTKPGYQTGQRPLDASNEWCVYPGMGNGGFYPCDYYSQQWHSSARGFQPIPPPQNLGLPGSGVPPAHGGQYQNFSRVQCTPNANGRGLKGSSLKSGSNGANWRAKDATKT…
EUKARYA	VIRIDIPLANTAE	EMBRYOPHYTA	TRACHEOPHYTA / POLYPODIOPHYTA (FERNS)	SALVINIALES	SALVINIACEAE	Salvinia	cucullata	5	Scu	DFF1	FRITLAREVRMDQTVDRILDHSPCVICYADECLSKKLENVKIDQEKRNMQLTTLQSTMGSTDQHLDPIPVEVFTGNGTTSSSESTAGRMIPQGHTEESNEYAYLTAAPNAFLPTSGSIHPGSLLSLPQMQSYLPTFTLDGVQYPNSATTDYHYLIPPMYGSLVSGMQHPVQTNSGYVYGNHVYPYPTHNAAYHPALSPAHYISSPHGLPIGGVFMLDAQEPSQSGLIMLSGFANAYPASYPSGTVPQVGITPGNGQSQSLRASAPAWIEFKGNSTGSDFPGKHTKVAETSGQQHTLDTKTSKDISIVSAADVSVVSITKGGSDRGHQQSEDVNKQTIPPDTWVSKLKGYTSSIISNDAKASQDAGNPHLPNGEKINSSDFKTEYDNAKHFIIKSYSEDN…
EUKARYA	VIRIDIPLANTAE	EMBRYOPHYTA	TRACHEOPHYTA / POLYPODIOPHYTA (FERNS)	SALVINIALES	SALVINIACEAE	Salvinia	cucullata	5	Scu	DFF2	MASISMDKSLNHINCKFENMKVDSVQKRAPPNATEFNARDQQLYHNYVNEALQNNSSVVSADIISDGVATFAPEEFPEIAVITDSNGFIAPDAGIYTGKLNYCYLSGTHSTMLNSHGYMQYSMDGMQYYNPGVMDYNYGAQPLYGTVHVSTGLPYPPQSSDGYVYGPQLYQYQLQTFYQHGQYVAAAPTIPGGGVLVYDSQDQAAMMPNVYNNYAGPITPVNSVPFATPYDNGVVPVSVSYPSQFTYPHHMLRASAPAWIETSAELKAPTDLKNSVKDIKLEVPGTHHFCNPDRLNHMPVIGSAILNGSLNPTVKDSGTLVCSSLSTDSKGSHDNKHSKKDASNQNTESRSAVELPLAHVHAPQPKCLRPIPKVPAVIANKDIETHLNSEVFSRKYEDA…
EUKARYA	VIRIDIPLANTAE	EMBRYOPHYTA	TRACHEOPHYTA / POLYPODIOPHYTA (FERNS)	SALVINIALES	SALVINIACEAE	Salvinia	cucullata	5	Scu	DFF3	MAILLETTPAAALHLKARSVNLTTYLSSDRAEDYSLEHSQVYDATKVQPRAEELPDESLEPSGRDSDEALPISEESEQRSPVGAMPSSSCIYAHDAFVPHHRGPTYTGYPAFEVGSYVPVPYSAGTVLYQDPVVDYHFVNTQNPYACNIPVGLLDAPRPSDCRPVVHPPNSFQLVEGGPYASDGFWNTMGMPALLYPALAMPNCQFVRIAPVYDNAATVQVGFVQNPPSGLRACAPGWIYQTSVDAKRDDIQKSRLPPSQPHCAVPVENVAPSLISFENGKAANGKKQYRRPPGAPVTVNGAALSSHPGSRRPRDAAAPTSIQVVTRSDGNVSSGVPEASVLDGLMQYKSSKHFVIKSFSEENVYKSIQHGVWASTVNGNHKLNAAFRDAQLVAAGDAN…
EUKARYA	VIRIDIPLANTAE	EMBRYOPHYTA	TRACHEOPHYTA / POLYPODIOPHYTA (FERNS)	SALVINIALES	SALVINIACEAE	Salvinia	cucullata	5	Scu	DFAB	MATNVATADSVADLLQNLQVDQQAKVRDTSEVQPSQISEIQESGLDPSVSTAAETSNVPAGYGGIDSGMYYTLNGYPAHHGYFVGGYDYPVDWDDYARHMGQEGGDSQNPQGGFSDSGALVYHPSGYAYSAQHLYAPYAAGAPIRGDSHLYGAHGYPYAGHLYQQSVPSNAPFVSTSTTVETLTGTARESTSDQSTNSAVTGNNGQSGTRPSYAGYPSGPHDRGVLPTVNVRTSVPQDARTAYEGNKVAATVWSDLSKTNDVQQRQNAVAVGHNVRPLAPLIPHISPNQHRPRIGVAPTTGGFGRVYQPAARMYSGSSDPRRLGIAAGWEQRGNERNWYALEKDKPWGRGNGMLNNGNPSWDVLNEQNRGPRTTRGRYQRSNSGSVRYIRAQGSTSGSG…
EUKARYA	VIRIDIPLANTAE	EMBRYOPHYTA	TRACHEOPHYTA / POLYPODIOPHYTA (FERNS)	SALVINIALES	SALVINIACEAE	Salvinia	cucullata	5	Scu	DFD	MSFLSSFPLVCDRLILRGNTQLQLSLPSYPMAVSEIVIPDSAPYTGEKIPKLAAGFQAEMLQEKTSVAMHEKVIGGGTHGGYRRREAGVTHDGEAIYRGILAENGQMLYYGPAYGFPYQPTCLLPAANPGPGANDHGHHYVHYYQQPLYSDTHYYPADKNVLKADIDKVNSNDSVASQKAKFGSNSNLEYQENLLKPFDQYGVYPGVGDGNYYGSRSAFDHYHQQWHFAAQGFFTTAAHQSFLSVPNGGVRQFQNLSRVPFVSSHSNRFSKGTGRSWRAKETKKNLNKVEATPDNVAVETSVDQTHRPLIEKARLILVPDCCEVLDQLKIMRNNEDGSVCRADYNKENFQVSYESAKFFVIKSYSEDDVHKSIKYGVWSSTPCGNKRLNEAYHKAQEKA…
EUKARYA	VIRIDIPLANTAE	EMBRYOPHYTA	TRACHEOPHYTA / POLYPODIOPHYTA (FERNS)	SALVINIALES	SALVINIACEAE	Azolla	filliculoides	9	Afi	DFF1	MADVEEPNSDISTRLQSMSINPHCNLSRVASTNIDQDAATYSSVLPGLQLASNGSRYPLMNAYDGCHYTSQYPTSNAPHYDRYSANNPSYHGHVYKYGCSSVGASAQNSCQSHDNNTNNVMYWPHIYQYSQNEYYQGSCGSGQAFLNQPQSASPSSTQVGHPQTHNFVGGANPLVSLRSSASTHQHSVPTNQTLGHTSLKGIKFCTSSLGMNELPLDVQGHQRTVCQSNSRVDSSMLTRPSINASKVVELKLKANLEARRQKHANSSYTGLTKEREVTVNKHVLYGSNHDFNDVKNNHVKRQSQTSSFLETSFTDAKFFIIKSYSEDNVYKSIKFNVWASTACGNKKLNEAFEEAQVRAKDKPQGCPIFLFFSVNGSRQFCGIAEMVGSVDYSKSMPFW…
EUKARYA	VIRIDIPLANTAE	EMBRYOPHYTA	TRACHEOPHYTA / POLYPODIOPHYTA (FERNS)	SALVINIALES	SALVINIACEAE	Azolla	filliculoides	9	Afi	DFF2	MSILSSSSDEFLLHLTGDLRMDQAADSSDLSSNLQTLKIDPEEHDSYGYEKLQTTTEQDVKSNIDQHMENIRENGGSLVPSEIGGDLLPMFSQNTQDDFEQANRLTSHNFFLSPLSPEPPLLWWFTGSPLSIPQMQGFLPYPFDGVQYPNNPVMDYQYLVPPVYGSLPSGIQYPIQGNNGYVYGSHVYQYPPQIAAYHPSLNGGQYIPSPEGLPVVMLDTQDLSQSGLIMTDGFGNGYQGSFLGFPTGILPEMGTIQGYPQPHSLRASAPSWVEPPIPQMDNTETRGHITSDQTNTSYRKTSKDVSSASTSVVPVTSIDGDRSGGAHEECEPVNKHIVPSDSWVSNVKGPLSSPPSKDTLNSGEQLNSSEFLTEYGDAKHFIIKSYSEDNVLKSIQYGV…
EUKARYA	VIRIDIPLANTAE	EMBRYOPHYTA	TRACHEOPHYTA / POLYPODIOPHYTA (FERNS)	SALVINIALES	SALVINIACEAE	Azolla	filliculoides	9	Afi	DFF3	MYQNVEILDINRKFEKLNVDVEKKNSGQTQFCAAKHQVVYQDCVNESRSDGASSYSSPEDFPEFSMITDPHGFLIPSNGATPTNSPGYIQYPIDGTHYYNPVIDFTYGPQPMYGNLPISAGMHYPSQQASDGYVYGSPEANEGYVYNSPQVYTYPIEPYYQQGPIGHYGGVMALDPQDETMPIPNTYNNNFSGPNIPNNPVAFVPCESAIVPAPVLSYPVYSHHALRACAPSWVQNSADKVEAQQLWSSDKVKNTPVNGSTWKRRDTSMGKDGEVIPSSISLLGGSKGRNESKTNMKDADSEDFRAERKGRNVSKPIQSEVINVIDPSTLGNDLIAKSTPDATKDSNKEVGLCIANCGKYCSDSSEDEFVVNFEDAKFFIIKSYSDENVYRSIQYGVWA…
EUKARYA	VIRIDIPLANTAE	EMBRYOPHYTA	TRACHEOPHYTA / POLYPODIOPHYTA (FERNS)	SALVINIALES	SALVINIACEAE	Azolla	filliculoides	9	Afi	DFF4	MAVDQSIHQINRRFEDMNIEPQKERHEFPLINHQMYHNYANETMLSNASVASSEMIGDGASSYSSPEDFPEVPVIVGPNGFIPPNGSIYTGKTSWCYSEHPWMIDYYYGSQPTHGGVPVSTGMHYPSDINDGYVYGPQVYQYPMQPYYQQAPVGQYGNGGEMIMLDPHEQSVLIPNAYNNFVGSIPMSFSACENGAVSVTLSYPSHAIYPPQTLRASAPAWIETVPEPKNSVKNYMSEVSGPHQLLASNKCNNKATNGSTLKNNSLASGKDNDVSPGTLAFSSDSKESNYSELIKKEDSNQSIETKSGVEFPAHRNGLQLKLTHPLTKASAFIPKDVGIYGKYNAEDFFVKYEDARFFIIKSYSEENVYRSIQYGVWASTPNGNKKLDDAYRDAQRRAV…
EUKARYA	VIRIDIPLANTAE	EMBRYOPHYTA	TRACHEOPHYTA / POLYPODIOPHYTA (FERNS)	SALVINIALES	SALVINIACEAE	Azolla	filliculoides	9	Afi	DFF5	MMKDGAYPSHKPEIHAHNTQDEAMYHDVQGQYYIHPSGFMTVRQTEGCTNAVHSDQIHMTQDASYLNCYYNEHAFVPSPDVFLHTQGSTYMGYPAPMMNFHGHIPYDTEDIQPYDAYIPAVLHCGNVDTNVVDMQPYYGPPSAGHRQFVTGISNEYVHNNNGCIPISQYPPSSISQYGATSPPLPEGVLIVQENSGGLEHISNGYSYYPHAGTLMPVYMASPMVDGPPSLSCDPFPYAHPLLVPSSTPSMLRASAPDWIQQPSKPKGSQKADIVGVELSNNPGHGDHHNPPKIKSILKTSSLVAAKKMDQEDETKTSITPVNQMFVPNKSLNASHLGSYHQNGTLTHPVKNVNGNALTGLKICLQPSQLDDAKYFIIKSFNEPNVYRSIQHGVWSSTLN…
EUKARYA	VIRIDIPLANTAE	EMBRYOPHYTA	TRACHEOPHYTA / POLYPODIOPHYTA (FERNS)	SALVINIALES	SALVINIACEAE	Azolla	filliculoides	9	Afi	DFF6	MAILLEQNAEQTLNVKGSKLDLASYCEIEQGLSMGHVQIDAVTEEDKKLSLKETGRIHSVVNEYDGDQRGAITCSNERDGFTMEGLDRLNSSMEVHTISDPSMPVYTGYPAPGMASYVPYNPTDGVYYHNLQAVDYNYVHIQPPYGCNIPTGIPYVPQPNGYVPVYPYNFYQMASPEQYGAAYTGYANTDQLPVILQDHGSGYAIELDNVCDNLPPQSAFTYNPQRLLRASAPVWNNKNSERTKEKEDAHSSKSKVEGDQVLSSVSSSPNGHDTKTKGFSDDGKKQYRRVVSAGSVLSRKAWPYQVGAFQYVAVTQTPTKVLLRNHQERSDSDTVSRDAKHFVIKSFSEENVFRSIEHGVWSSTPSGNHKLNVAFQESQERALAKGNNNKCPVFLYFSV…
EUKARYA	VIRIDIPLANTAE	EMBRYOPHYTA	TRACHEOPHYTA / POLYPODIOPHYTA (FERNS)	SALVINIALES	SALVINIACEAE	Azolla	filliculoides	9	Afi	DFD1	MAMAETVVSAQHFDPPPPPSLPLQDEEDNVSGSIQPNSTDGVTDPGWEDGQGCDTRNLYPGILPENAQTMYFSTAYILPHQSTYCSQPQGPYASNGGALTHGNGAQKNLYYYQQHPPPSGMQYYPTEQEVPKLGMKKATLKDVGQNQKTKLAGTANKQGYQANHRNLAPSETCNQWDFYPGVGNGNFYGSLSGYDYYSQQWHSSAQGFQPIPPPQNLGLHGNCIPPVPNGGLGQYQSFPSVHFAQNHSGRVSKGSSMKGGMVASNWRAKETSKNTSKVEPSSNNTLTEACGDQGNKSLLVKTNACLSTVQKCYDVGEPTNAMQGHDSYTLNRSNYNKEEFQVSYESAKFFVIKSYSEDDVHKSIKYNVWSSTPNGNKRLDEAFRKAQEKSESVSSPCPI…
EUKARYA	VIRIDIPLANTAE	EMBRYOPHYTA	TRACHEOPHYTA / POLYPODIOPHYTA (FERNS)	SALVINIALES	SALVINIACEAE	Azolla	filliculoides	9	Afi	DFD2	MAMADVVHHAPDSAPRILFFFNYATEEIRVLTNGGFQSEPPQEQGILEKEIGDSALVSRPDGGNADTGCVSSLASCGEIKDGRNLYPGIVAENRQHMYYGPSYGYQPSSYIAQPLGHYMSNMGSVSPGYGPQYMHYYPHVPSSIMQHYPAELEGAKTSIKKQGTNKEGHPPTAKSVANGRQGYQAGYKNFLPLDGTNQWGLYPATADGNFYGSSNGYDLYSQQWHSSAQGFQPIPPPQVEKLFNYFERFSSFCFQFSNSKIGCLSKQNMGLQGNYIPVLPGRYQNNPRAHSAPNIYGKGFKVNALKSLSGGNNWRPKGTTKVVEKIKDPVSNMFSNDVVQDQSQVSCTTKCKVHMDTMQEHNGPAFQSDSMTKSHACPISKDDFNKENFQISYEKAKFY…
EUKARYA	VIRIDIPLANTAE	EMBRYOPHYTA	TRACHEOPHYTA / POLYPODIOPHYTA (FERNS)	SALVINIALES	SALVINIACEAE	Azolla	filliculoides	9	Afi	DFD3	MTMADALPPAPDFTHHAAEQIRDQGNHEDKIPDFVPLKLADGGADAGCITTVAGWEEGKDGRDLYMGIAADNGQHMYYGPNYGFQSSYSTQPQGHYISNMGSGSPAYGQPYGHFYPQVPPPVTHYYPPEQDGAKTDLKKQSAKDGLNQKVKSTVHGRHGYQVGYNNYLPPDAANQWGLYPQHANGSFYNSSNGYDLYSQQWHSSAHGFQPIPPPQNVGGQGNYIPPLPGGGLGRYNNLSRVHSASNLSGKGYKGNSLKGPSGGANWRAKETTKISNKSEGSANIITHSNNDSSMLQSQVSLVTKSKVHPITVSDSEPPALQSDSLIQNHGSSINRDDYNKENFQISYEKAKFFIIKSYSEDDVHKSIKYGVWSSTPNGNKRLDEAYKKAEEKSESVSNA…
EUKARYA	VIRIDIPLANTAE	EMBRYOPHYTA	TRACHEOPHYTA / POLYPODIOPHYTA (FERNS)	POLYPODIALES	PTERIDACEAE	Adiantus	capillus-veneris	5	Aca	DFF1	MAVAVVEQPMSQLCHKFDTLKIDAHRKVGDKAEFPISNQQLYPSYLGETFHCNTSIASSEMLGDGASSYCSREEYPELAYITAPNVYVPSPHGTIYTGCPSPVLNTHGYIPYQVDGLHYYNQIVEYMYGSQPVYGSVPTSFQYPPQSNDGFVYGPQVYQYPVQPYYQQPPVGQYVPTAAPSMPTGGMVVIEPQESSVVLTNGFSNYAGPIPAGPPMTFVPPVSCENALPLTVSYPPLPAVHPSHTLRASAPAWIEPAHERKGGFKERKLVEVPSGPQLSAINGVYPHKTGAATPSNGLLTRSNSTLASVKVVTSAHPAPTLPTHRVNDVKDSARPGTERVLKKDVSFSSVVSNGQESGSLPKSQPFMKPLTVVASKESCSCLPNGERYNSEDFVTKYDD…
EUKARYA	VIRIDIPLANTAE	EMBRYOPHYTA	TRACHEOPHYTA / POLYPODIOPHYTA (FERNS)	POLYPODIALES	PTERIDACEAE	Adiantus	capillus-veneris	5	Aca	DFF2	MAIPLGKPVEEITYGLEGIKIDSHARAPQKAGKLENGPALSPPDVASVQAHLVGHEHTGGEMTVRTCCSEASAIEQGNLGHPRGIVHSGAENPMMDQGHPGVEHIALAPEQFAQYPYVGMPQVPLQGSIHTGYPAPIVNFSGYYPYSMDGGAYNSPFVDYTPVYSQNYYYSAPGAAQYSIGYSVPYGYPQYQLAPVEQYNATAMNPPLNEDGAMVPDVQFQDPAAFAAYGYQPMNPNVGHGQWVPVAMVAPPTTGDVVPNFNLVSFPDPCAPGLLNAQPAAWIPQPEGLKGLNDGEEFKLGLQQPNDAGLQNDRTSDVQKNDTRVPTIDNKKHMKKQPNVFYGPPMPIKGSWVRSGHFNYMNAAHPLKAFNSKIKSSGMCVSSAEPHVRAEVNLENFSL…
EUKARYA	VIRIDIPLANTAE	EMBRYOPHYTA	TRACHEOPHYTA / POLYPODIOPHYTA (FERNS)	POLYPODIALES	PTERIDACEAE	Adiantus	capillus-veneris	5	Aca	DFAB1	MRKSPRNCLFGYLSHPHEWTKPLSVSDFMKQVYSSGSSIGGDRFLHFMSILDSSIFLLCYSVKASKASRASFGITEVTGLLQTLSINSENILDMPQVLLRSNVSAQGGYTLYEEDVSEGNVPNEPGIYYTHNGYLSSSGCYVESYDYPICDWDDQQRRFPAEAMEPHVLGSSNENTFVHHLSGYAYNPQNIYASYSSGTPSRENGQFHTVSHGNPCISNVYQQSVLPNASMITSSAPTVVEALKKEFGDSSNKHSVHFTAVNIQGHLAAQPTYVDPSSGLHGRVLSITSQTPGSQDVRVAYEGSRTGAPWFGSYEVVEGGHQRHGLSSSCVFGQFGRPLTPLLPNVLASHMHPHIQEAAIPELSRRGLEQSARKYSVSANSSRIGNSAGFASNGNGHHW…
EUKARYA	VIRIDIPLANTAE	EMBRYOPHYTA	TRACHEOPHYTA / POLYPODIOPHYTA (FERNS)	POLYPODIALES	PTERIDACEAE	Adiantus	capillus-veneris	5	Aca	DFAB2	MGTNAPTADNVADLLQNLDVNAQIQPNPAIGGQEAGLDPSGAGVADVSTLHTGYVGMDGGIYYALPPSHGYYLGGYDYAGNDWEEYSRTAGSESTDTQTAGAYNENSPLVFHPSGLAYNPQHVYAPYTAGASMRADGQLYGPHGYSYAATHLYQQSLPSSSPFGPSSGPANFENSTPHFPTSQQHRPRLGGPATAGAGALGRGFQSSTRMYPGVPNAGRLGLPSGWEPRGAGRQWYPFEREKTWGRGMGMLSNGSPSWDILNEQNRGPRTTRGRYQRTPPSAVRYVRTEGAANTMLEPSLDREQYNCVDFVTAYENAKYFIIKSYSEDDIHKSIKYSVWASTVNGNRKLDAAYREAQSHTGACPLFLFFSVNASGQFCGVAEMVGSVDFNKNLEFWQQD…
EUKARYA	VIRIDIPLANTAE	EMBRYOPHYTA	TRACHEOPHYTA / POLYPODIOPHYTA (FERNS)	POLYPODIALES	PTERIDACEAE	Adiantus	capillus-veneris	5	Aca	DFD	MFETTNVEQAGMVEQRKERCILESDGVQRRTLQGVGTSSKSSTIYGMVVVERAREKEGFLLPASPHTLTPPPSAWRPLLLLKSAASGSIFELAIVPVPCPSTEIRLIAASMALAEVVAAAPDSAHHTGDPVRTMGGGFKGDLPQEHVSDDKNGDATQFKRLDGAAEAANAGYSIPVLASYDGGVGCDTRHVFSGMLAENGQSMYYAPGYEFPQQSPYCSQPQGAYMSNMGSGTTGYCGPQYGPYYQQVPPGLMQYYPAEQEVTKAGAKKLNVKDCTQNAKAKPGVPGKPGYQAGHKSILPDASNHWGLYPATANGAFYGSTMGYDCYVPQQWHSSMRGFQPIPSPQNIGAHGNGAPPLPGSGPGRFQNFPRVHSAPNMSGRVLKGCSVKGGSTGSNWRA…
EUKARYA	VIRIDIPLANTAE	EMBRYOPHYTA	TRACHEOPHYTA / POLYPODIOPHYTA (FERNS)	POLYPODIALES	PTERIDACEAE	Ceratopteris	richardii	6	Cri	DFF1	MAVAVEQPMAQLCHKFETLKMDPHRNGGDKAEFPVNDQQLYHTFVGEALHSNGNVVSPDIIGEVAGSYCPSEDYSELTYVTAPNGYLPSHGSIYTGCPSPVLNNHGYIPYQMDGLQYYNQVVDFNYWNQSLYGSIPLGVYYPTQCSDGMLYGPQVYQYPVQQYYQQPALGQYMPASPAAPPGGMVLLEPQDSSVVLANGFSSYAGPMASVPSVSYVPSISCESPALPVAVPYPPSGNSSHPLRASAPAWIESARELKGGFIEQTVVETSSGPQASVVNGIYPPLKAAPTAVNGVLSRSNSSLSAAKVVNSIHPGSGPLTTARVYEANEGDCTENEKSQKRDLSFSAVTSNGHENSGQLKSYQVSQLSGLSAKDSCSYLPNGERYNCEDFVVKYDDAKHF…
EUKARYA	VIRIDIPLANTAE	EMBRYOPHYTA	TRACHEOPHYTA / POLYPODIOPHYTA (FERNS)	POLYPODIALES	PTERIDACEAE	Ceratopteris	richardii	6	Cri	DFF2	MVVAVVEQPLAQLCHHFDTLNMPIHRRNGDFTEFPHLNEQLYQGFASEAVHSNASVASSDMTGDGTSSYCSRDDYTDIGCPAIPNGYMPSQGAIYSGCHSPVLNTHRYLPYQMDGIRYYNNQIVDYTYGNEPLYGTLPAGVQYPAHQNEGFYYGPQFYEYQLQPYYHQPPPGQCMSASLGMSAGGVVIMEPQDPTVLLPNGPVNYVTPVAAGPSIAFIPSISCGNPALPVGVSTSSLAVSHSSQPLRASAPAWINPTRELKADFKQHEMVATSSELQPPRINGMHPNKLSFPAATNKVLNRRSTFIPPITASDNAHFGTAPLLTHSISSMKGPQAVGEKGLKKNVSLSAVVSGGVQTKSHQVMRPVAAVYNKGSCLSLPDGQRCNPEDFVTKYNEAKHF…
EUKARYA	VIRIDIPLANTAE	EMBRYOPHYTA	TRACHEOPHYTA / POLYPODIOPHYTA (FERNS)	POLYPODIALES	PTERIDACEAE	Ceratopteris	richardii	6	Cri	DFF3	MAIALGQPVEEITHGIDGMKIDGQIRVADKPGKPEMETISTFPTDVTIVQAHQVGHVHPCGEMAFSVRASDASVLEEGISASADVSISTAVENQGFHPCYPGIEQATYSTEILPQQYMQFPYQWPLITGYPALVVDSNGYYYTYPSESDAFLYPSPVVDYAHVYNQNYYYPVPEAAPYSVGYSQYVYPQFHVASTEQFNGDTPSLPVNQDGLIPAEFQLQDPAVFAPYTYQNIINSMGYGQLMPMTSIGSFSPGEFLSGFNVGPLPQDMPNHASLEPPVLVPHLEVPKSSIDGDEPKIEMQQSGINNDSGLDSTWNGSGADLQKADCKVSTADGKKHPGKQFGFLYGPAMHLKGSWVQSPTLNFVDSARSMKNSSDLKVKGHAKCTANVEPLTEGELNL…
EUKARYA	VIRIDIPLANTAE	EMBRYOPHYTA	TRACHEOPHYTA / POLYPODIOPHYTA (FERNS)	POLYPODIALES	PTERIDACEAE	Ceratopteris	richardii	6	Cri	DFAB	MGTNAPTAADNVADLLQTLDVNTQIQPNSVAVAGSQETGLDPSAAGVADVSNMHSGYMSIEGGVYYAVPPHGYYHLGGFDYQASEWEDYPRTGGSEAADAQNARPYNSESGPLVYHPSGLAYNPQHVYAPYTAGASMRADGQLYGPHGYPYATHLYQQSLPSSSPFGPSSGPPNFDTSTVSTRESSSDRSANTVGSGTNGPSGTRAGHMGFPSGLYGRGVLPVSGPSSVSQDVRVGYEGTRIGTPWSDSSKVAENQQRHSLPSLSTSGPNVRPLAPLLPHLPAGQQHRPRLTGGGAAGRGFQSTRVYPMTSSGRFGLSSVWEPRGSGRPQTWYPFEREKSWGRGMGMLSNGNPSWDVFNEQNKGPRTTRGRYQRTSPSAMRYVRADGAANAILESSLDR…
EUKARYA	VIRIDIPLANTAE	EMBRYOPHYTA	TRACHEOPHYTA / POLYPODIOPHYTA (FERNS)	POLYPODIALES	PTERIDACEAE	Ceratopteris	richardii	6	Cri	DFD1	MALAEVVGAAPDSAQHTGDQVLIMGGGLQGDPQEHVPDGKIGDNVQIKRLNEADNSGCNIPVLASYDGCAGCDVRPIFSGGDDSQPMYYNRYGFYNPCMYSQPQGAYMSSTGSGTSGYCGPQYGPYYQQVSPGVMQYYPLEQDISLSGERKTMSKDSVQSAKSKSGALAKSGQMQTHKNAGDPAGHWGVYQAAANGAYYGSTMGYDCYIPQQYYPSMGGFQPAAPQEAGVHGNSIPPVPSSGPGRPHNFPRVHSSSNISARTFKGYSYSAKGGVGTNWRVKDVTKSQSKGDNLAGCVSSGDNIGSLAKLSSVKSKVLPVQEGRDVVNQASLGQDIGRSSVSRSDYNKDDFQVSYDAAKFFIIKSYSEDDVHKSIKYSVWSSTPNGNKRLDEAYRKAQEK…
EUKARYA	VIRIDIPLANTAE	EMBRYOPHYTA	TRACHEOPHYTA / POLYPODIOPHYTA (FERNS)	POLYPODIALES	PTERIDACEAE	Ceratopteris	richardii	6	Cri	DFD2	MALAEVVSSSPDSAPHAGDQMRPASGGFKSALAQDLVSEVKNENSAQLKRLDMTPSAGHIDGDMPVVTNYNGIGACDTRHMFSGMLPENGQSMYYTAYEFPQPSAFCSQPQGPYISNLGSNTTGYCGPQYAHYYQQISPITMQYYPTEQEVNKAGTKKPNVKDAVEGSNGKPIMASKLSQNVSKTSVPDLVSNWGFQQAFAAYYGSALGYDCYLPQQWHSSTRGFQPIPPLQNLGAPGSNSAPLPGAGALHFQSTSRTHSNFPGKTIKGNSVKAGSAAGNWRAKESSKVTNKGDITVGNALLESCFQAVQKFPMTNQKVPQTQFGEFAAHTPIVHDLNCTSVNRSEYNQDNFQVSYEAAKFFIIKSYSEDDVHKSIKYSVWSSTPNGNKRLDEAYRKAQ…
EUKARYA	VIRIDIPLANTAE	EMBRYOPHYTA	TRACHEOPHYTA / GINKGOSPERMS	GINKGOALES	GINKGOACEAE	Ginkgo	biloba	8	Gbi	DFF1	MHMEGYDLYSDGYQQAALFNGAQYHALGSHNEVTPVFYQPMDAGCSQAVYSSTRTPIPAFSTINYFYGAQLMHPDCTYLQAASPECKYWSSAVDVPAISRFECPGTQKNDYLSSFPSGENYFSVGRPALQPYVMVADGPYSRGIFPTTNPAPVNAVVGNCMRSASTYWMEPTRRVKGHQKNSLSLRTSATSGNTLPTVIFPSPQPQQAVYSPHVTSDIRPPTGKYFGISSPGKQRSIINGVTSNQSETVKNNWGWSLENNGQLVNEASLGCEQGMQGGLNDEERSRTARSRTQWLTINRQEREKSEKLLQVDEILSFLMENDCFNRSDFVTKYDDAKFFVIKSYSEDDIHKSIKYNLWASTPIGNLKLNQAYKDAQKRAGDKPGGCPVFFFFSVNGSGR…
EUKARYA	VIRIDIPLANTAE	EMBRYOPHYTA	TRACHEOPHYTA / GINKGOSPERMS	GINKGOALES	GINKGOACEAE	Ginkgo	biloba	8	Gbi	DFF2	MASTADTVNQICEKVEALEINPRPSSVGQEKKSSLEAKQAVKCKDGRTELNHSSPSREDKETTTRGLPSASQNVAGIAGISVAFASYIAPNSHPATQVYSYGGNDAFALDSDGYPPSAFVNDFHYHFPGYPNEIAPLFYPPVDGGYSPQTLYSSTGTLIPAFGTDNIFYGHHFQLPGSVYQQAASPECQLWSFPMGLPPGEVVMPGSEDLGIQGSYFHSFQGGSNPFFGGRPGFQPYLMTPNGSYGSGILPAALTGTTPVNAAIGYDSMRPAIAHWMDPRNVGEHQKFSVSSGVHAAVGESVPSVGLRPLQPQQLVYSPHVTAGLHPLSVDSFEIPLPGTQWRMNDGLISYPMQTGGNNSGLVVDNKRLMGSRALLDNGQGSLGSSNDSVHHQTVRSVN…
EUKARYA	VIRIDIPLANTAE	EMBRYOPHYTA	TRACHEOPHYTA / GINKGOSPERMS	GINKGOALES	GINKGOACEAE	Ginkgo	biloba	8	Gbi	DFA1	MAAVVPPGEETAELLKKLSIDPQQKPAEASEGTHQPQAIQDGVGDGSEGTDTTSPGPSTDEISTPGAQDYVVDPSLLYAPNGYAQQAYYYGCYDGAIGEWEEYPGYVNVDGMEIPSPGVYGDSGSVMFHPGYGYPPQISYGSYSPAGTPVPSVRADGQLYGPQPFQYPGPFYQQPVSPSTQYIPSPTSVSPGDVSNSAAVNQGSTDGYNGNVTVNGNSPRSGYPLALLPSHAPYGRVVSPVPIPSLGYQDPRFGYDGGRISGPWADSSKLSEGHQSPASTNGYTTGSQVPTQMVPSPGHPVQNVHPHMMHNVQRAQQQWSPSGNGTGPGPMNRFYSPNRQYPQNNNSGRFSPGYGIGSFDSRGNGRSWIAIDKSKPRGRGIMFNGNDNLDVLNEQNRGP…
EUKARYA	VIRIDIPLANTAE	EMBRYOPHYTA	TRACHEOPHYTA / GINKGOSPERMS	GINKGOALES	GINKGOACEAE	Ginkgo	biloba	8	Gbi	DFA2	MLQMQHNSLLHHNMVLVKLQMALLMHLEQDLQPIELALLSCKTWLWIQICFMCQTVMPTRPIIMEAYDGRIGEWDDYPQYVNADGVEIPATGVYGDNGSLLYHHGFGYAPQVPYGPYSPAGTPVPTMGADGQLYGPQPYQYTGPFYQQPVPPGAQYVPSPTPPLPQGDVSTSVPADQGTLSGDSSNGHTTNGNGNGVTHGPRPGYPMALLPSNGSYGRGILPANVQNAGYHDGIRSVGPWLDGPVASEGQLRPATSTPVSSVVTQTTSPGPLGQNIRPLPHGVQHPRPPSGMAPAPGYMNRIYPSNRTYPPNNYSGRSGPNYGANGLDSRPNGRSWIAVDKYRPRGKGNGSMTNSNESLDILNEQNRGPRTARFRNQRMVPGAAWPVKGQSSTNGSSED…
EUKARYA	VIRIDIPLANTAE	EMBRYOPHYTA	TRACHEOPHYTA / GINKGOSPERMS	GINKGOALES	GINKGOACEAE	Ginkgo	biloba	8	Gbi	DFB	MPYGPYSPAGTPLPTIRADGQLFGTQQYPYPAPFYQQPVPPGVQYISSPTPLSQGELSSSVGVDQATFAVDGSNANFVNGNGMTVAPRPGYPMAYGSYGRGVLPVTITSPGYQDPRHGYDGIRTGGSWSDSAKVSEGQQRPNSGSAVPAVTSQTIPALGPFGQNIRSVSHVTGAQRPPSGGMGPAPGTFNRVYSPNRMFPQGNSSGRGSPGYSAGRSWIAVDKNKQRGRGNGSLCNCIGPLDVLNEQNRGPRTARFRNQQMLPGSARLVKEQSLTMNGNNEISNVAVNRELYNQPEFVTKYTDAKFFIIKSYSEDNIHKSIKYGVWASTQNGNKKLDAAYREAQEKTGSCPIFLFFSVNASGQFCGVAEMVGPVDFNKSVDYWQQDKWSGQFPVKWHII…
EUKARYA	VIRIDIPLANTAE	EMBRYOPHYTA	TRACHEOPHYTA / GINKGOSPERMS	GINKGOALES	GINKGOACEAE	Ginkgo	biloba	8	Gbi	DFC1	MAVAVPPKQEITELMHNLKLDDQPKSNDVRKIPAKDGNTFEAKAGVLPSSDAAAAKENKEEVDTMVDQGLYYPPNNYYGVYYPGHETHGKEWDDHFVGVDAREMQYPGIRAENGSLVYYTSGYGYPQHAYNPYNPYIPGALVGADGQFLGHQPYYTGPAYQHPVSSGYFPPVPPPTRKPGSMVADRANANGTSGSSATLKPAEQAGLKGTAHSSGPPSQSFRPMSQIQLNQQQGSGFRGAVLAKDYIPFRKFAPGTIQGKGNVPFTNSSVGFRPNGRGRGKVNGNLSNENWNLDVLTEQNRGPRTNRIRNHPIASSVLKDAGNQAVVGNSEVYGLATNRDQYNRADFSTTYDAAKFFVIKSYSEDDVHKSIKYNVWASTPNGNKRLDEAYQDAQQTSGV…
EUKARYA	VIRIDIPLANTAE	EMBRYOPHYTA	TRACHEOPHYTA / GINKGOSPERMS	GINKGOALES	GINKGOACEAE	Ginkgo	biloba	8	Gbi	DFC2	MVVAAELEGLNRGFYCGDFWCNPMESEPVAAERQPEKQAEEMLQNLKIDSTAKPPSVDASEAPAKEGSSSDATSSVTSSLGDATSTKESEVEQEDMVEQGAYYPANNYYGFYYPGYEAPVSEWDEHGCFIGMDGVEFQYPGIQAENGSLVYYMPSYGYQQPAYNPYNPYIPGALIGVDGQFLGHQPYYPGAIYQQPVSSPGYFQPPVQYGSEVMPAFAWESGLPVADRANGNGFSGSPTTGGPRQGYSVGTIPTHVPYLKSVPPAGKQSTAASDSKVSAQTSEGPQAPPVSVAQITTQGNMPSTGLRTQCLRPLSKIPQQVSTIQAAVLPKGYLPLGKVTACSNQGKGTVLYSNDTAEFKPNGRGWVGGDRLKMRGKVNGTGNLDALNEQNRGPRINRM…
EUKARYA	VIRIDIPLANTAE	EMBRYOPHYTA	TRACHEOPHYTA / GINKGOSPERMS	GINKGOALES	GINKGOACEAE	Ginkgo	biloba	8	Gbi	DFD	MAVAVQPTKQVEELLKSMEIGAESKSTYACEMPAIDRNNSVASGSVLPSSEDTNTMDNEGEQDLLVEQGLYYPASNYYGYYCTGYEPPGVEWDANGRFVGVDGQEIQYPGLHPESVPLVYYAPGYGYPQPAFNPYNPYIPGAVLGVDGQYIGHQPYYTGPMYQHPVSSPGYYPPSLQSGSEALPTSSSESGLLVADAVTTSGINVSTTATMPRPGHSAAFMPTHVPFSRDMQSVGMATSSAQESKSLARSGEGQRRPAVSAGQQIPQGIMTSTSLPYQSFRHMNQNLQLNQQQGSSIQGPVQAKGYLPFGKVPPSANQGKATLPLINNFTDLKLNERGYVGADRLKQRGQINVNLTNGNGNLDVLSEQNRGPRTNRTRNQWISPAVHNAGTDEVVGNVE…
EUKARYA	VIRIDIPLANTAE	EMBRYOPHYTA	TRACHEOPHYTA / GINKGOSPERMS	CUPRESSALES	CUPRESSACEAE	Thuja	plicata	5	Tpl	DFF	MASDMDSVDQICEKVEVLDINSKPSPDAEDTRTLHKLSSLSKRDTETRVSELPSTSQPVVVVTGNDTTSSAYVAPGGHPASLVYSYGVNNPHILGTNGYQQSAFVNDFGYHFPAYQNEAASFLYPSVDGGHPPQAFYSPGETSITPLGTENAYYGYQSQHPGSLYQQVAYPEYQYWTFPSDNPPLEAVMPGPVDLGIQGTYVHGIQNGNNYVFEGRPGFQSYLIPSHGSYGRGVLPAAYTSSVPVEVTNYERPAMSYWPDPRNAGNFQSNGFSPGIHAPIGQFVPALQFPPTQQAVYTYPVPANLHPQHGLPLGVTSSSTQVRTGDGLVPYQVEMRNNDAEWVVHNKRLVGNRNYIDDGQRAHSGPSDAMQHPRRRPINEELAPSRQAKGQSQFSDRVN…
EUKARYA	VIRIDIPLANTAE	EMBRYOPHYTA	TRACHEOPHYTA / GINKGOSPERMS	CUPRESSALES	CUPRESSACEAE	Thuja	plicata	5	Tpl	DFA1	MENRGPPTARFRNQRQVPGAPCAVKVQTPNVNVSSEDANVVPNRDQYNRSEFVAKPLDAKFFIIKSYSEDDIHKSIKYNVWASTPNGNKKKLDLAYKDAQEKAGPCLIFLFFSVNASGQICGVAEMMGPVDFNQSEDYWQQDKWSGRFPVKWHIVKDVPNNQLRHITKENNDNKPVTNSRDTQEVKLDKGVEMLKIFKDYIYKTSILDDFIFYENRQKAMQEKKGKTTKSATTKTIPFWR
EUKARYA	VIRIDIPLANTAE	EMBRYOPHYTA	TRACHEOPHYTA / GINKGOSPERMS	CUPRESSALES	CUPRESSACEAE	Thuja	plicata	5	Tpl	DFA2	MAAPAQETERILSAGDTVPEATQLLQNLTLDPQAKPAEASEATKQSPDANTTNEAAGTGPSTGRTNTPILQDVLMDPNMFYVPNGYPQQAYYYGGYDGPVTEWEEYRYVNADGVEVSPTGMYGDNGSVVYHPGYGYPQVPYSPYSPAGTPVPTMGADGQLYGHQQFQFTGPYYQQPVPPGAQYTPSPTPPLTQTDVPTSMGADQMTVDNTGGNNVNGSSNGVTVGPRPSYPMPILPPNGSYGRGILPVNHEGIRSVGPWLDGPMVSEGQLRPPTANPVPSMVPQTTSPGPLGQNVRPLPHVMPHMQGLPHPRPASGMGPAPGFMNRMYPTNRMYSHNNASGRSSPGFVTNGFEARPNGRSWNASDRGKPKGRGNGSMNNNENLDILNEQNRGPRTARFR…
EUKARYA	VIRIDIPLANTAE	EMBRYOPHYTA	TRACHEOPHYTA / GINKGOSPERMS	CUPRESSALES	CUPRESSACEAE	Thuja	plicata	5	Tpl	DFC1	MAAVAVPPKQQVAELMENLIISDQPKSMDATKAPAKDEKKNEVKSTAVPANDSIGAKENKQLGDTPEHGPYYPTNNYYGYYYPGHEAPGKEWDEASRFPGMDGLEVPPYSGVHSENGSVLYYTPGYGYPPQTAYNPYNPYIPGAMMGSDGQFIGQRPYYNGPPYQHTGSSGYFPHSLHPSSQDPGTLAAGQTNANGNGGSNAAYKTNEQDGLKNIAHSGGVRSQGFRAMSQIQLNQQQGLGVRGTVPPKDSFPFRKYAPGFNQGKLFMQYPNNNMAFKPNGRGRGKPFGKSNENWNFDVLNEQNRGPRTNRTKSPQMLSEASRNGGSYGAVGNGEAHSNSINREQYNSADFPIEHDSAKFYVIKSYSEDDVHQSIKYNVWASTPNGNKRLDGAYQEAQS…
EUKARYA	VIRIDIPLANTAE	EMBRYOPHYTA	TRACHEOPHYTA / GINKGOSPERMS	CUPRESSALES	CUPRESSACEAE	Thuja	plicata	5	Tpl	DFC2	MASDRAAPEETQPEKQVGEMMQDLKIDPGTASKAVEVKSANVIQAPASDASLSEATSSVTSLGDSASTKGSEVEQEGMVEQGLYYPPSNNYYGVVYPGFEVVGNDWDEHGGIVGMDGVEYPYAGIHPENGSLLYYMPGYGYTQPAYNPYNPYIPGAVYGMDGQFLAHQPYYTGHVYQPPFTPPAYFQPPVAYGSEVPPPQFSWDSGLVVAANGNSVAGVPRTNSSVATVPYSKVTASARKSAAGLDPKGPMHSSEVLQPSSVPGGQTASHSTGPQSLRPLAKIAQHGSAVPAGVVPKGYVQMGKVAGNQGKPTVLYPSHVADVKANGHEWIGGGDRLKLRGKVPSGNLDALNEQNRGPRINKTRNPWVTAVDSSDQELPGNDVYSPVAGRDQYNLADFP…
EUKARYA	VIRIDIPLANTAE	EMBRYOPHYTA	TRACHEOPHYTA / ANGIOSPERMS	AMBORELLALES	AMBORELLACEAE	Amborella	trichopoda	5	Atr	DFA	MAAVVAPADQATELLQKLSLESQGKPKEVSEATKKPSSVQYGSVDARDITNVQIPSSDRSTTPVLQEFMDPNMCYLPNGYASSYYYGSYEVPISEWEDYPRYVHPDGVDMPPPGVYGDMYHPGYAYPSYSPYPPAGSPVPTMGPDGQLYGPQHFQYGAPYYQQPTQPSAPYNSNQAPTAHGEVSTSVAPDQGPIPLEGSNGNSNAIPNGTANGNNGTGAPRPSYSSAMPNSNGSYARGILTGGVTPGYQDPRFAFDGARSPGPWLDGPIFPEGQSRPATSNSVSSALSHINSMSTQRNQNLRPLPHLMGLHHPRPASGMAPTPAFMNRIYPNNRMYHHGSSVRTNGGFGSSGYDSRSNGRGWVAVDNKYKTRGRGNGSLYGNENMDVLNEQNRGPRAAR…
EUKARYA	VIRIDIPLANTAE	EMBRYOPHYTA	TRACHEOPHYTA / ANGIOSPERMS	AMBORELLALES	AMBORELLACEAE	Amborella	trichopoda	5	Atr	DFB	MAAAQQATDRITTNEPTESLNILALDDEGKSSKAEDAKEQPLSTKGEGLESSEAQLDATTVVPSRDGSGQPGSVDASGDSGSFYPPNVYAPQAYYIGGYDAHVGEWDEYPPYVNAEGMEVGSPGVYNENQSVVYHPSFGYNPQMPYGPYSPATTPLPSVRGDGQLYPPQQYSFAGPYYQQPVPPGLPYINSPTPLSQAELSSPSAIDQQQGGFLADASNTNAIPFGPRPNYPVPFGSFGRGSLGGNSGNPTYYNARQGYDGFGNGSWSDWSKAPDGHHRSLTGLASPTSSSQPMAALGSFGHSIAPLSPATRPLYGIGGTQSSYSRGYPQSRIYQSGSFGRSSPALGAIGRSWIAVEKSRRRGRGGGSLCNCNGTIDALTEQNRGPRMSRSKNPQGDQN…
EUKARYA	VIRIDIPLANTAE	EMBRYOPHYTA	TRACHEOPHYTA / ANGIOSPERMS	AMBORELLALES	AMBORELLACEAE	Amborella	trichopoda	5	Atr	DFC1	MIQKLKVDTPNHADANATSAKDGSPSDATSCISSSGDATSSMKGSDIDQDSLAAEQGSYYPMNNYYGYYYPGYDGSFGEWDDQGYYLGGEGLELQYPGIQADNGSLMYYMPGYGFNQPGYNPYGPYMPGAVIGIDGQPLGQQLFYAGSMCPQPLSSPGYFPPPLPYGSEVLPVYPWDSPPLFGDGVTPTGFSGGPTAPSPKTNFSANPNPPVAPQSKSNQPAKLGTPLEKGVTAAIDAQSGQGNIVTQSLKHGNKGAQQNSAFQATAVLAKGYFPLPKFPAYSNNGKGGVLYPNSPMNFKQNGRNWASAERFKSRGKGNGFSDFDVLNEQNRGPRTKGISEKSESDGLTGAVKRDQYNLSDFLTKYDSAFFFVIKSYSEDDVHKSIKYNVWASTPNGNK…
EUKARYA	VIRIDIPLANTAE	EMBRYOPHYTA	TRACHEOPHYTA / ANGIOSPERMS	AMBORELLALES	AMBORELLACEAE	Amborella	trichopoda	5	Atr	DFC2	MFSFIDIFSDIEIKNRDSSGISCVKSPEQNVDGRSSDAYPARDATSSIKENGVDDKCFAENGMHYPATNGYGYDYRGYDGPNGYCSLAGYYLDGQESPYSVPSCGNDFNSSSFKKKFIRAAGNFSSHLPQGKGNFIPQEGPIYFRPNQGGWTRNERFNRIGALDELKRGLRSNRPKESPVLENPLIKRDLYNLLDFPTNYEAALFYVIKSFSEDDVHKSLKYNVWASTDFGNKKLDEAFHGAQAKLNDNGSRCPVFLFFSVNGSGQFVGLAEMTCKVDFKKTLDFWQGDVWNGFFPVKWHIVKDVPNHLLTHIILKDNENKAVTYSRDTQEVTFSQGIEMLKIFKYYSAVTSILDDFSFYESRQKTMYERKSRLANPSFHQLRETQPKRSVRGNEMGNQ…
EUKARYA	VIRIDIPLANTAE	EMBRYOPHYTA	TRACHEOPHYTA / ANGIOSPERMS	AMBORELLALES	AMBORELLACEAE	Amborella	trichopoda	5	Atr	DFD	MLRNAWTNLFGTGEEWMPLSQLGSCQSFSCAIPKVVPCLEIEIEQQSTPDCLCKSEVAGYMEMDNGSDSEYTETYQMPGEGARISSTPSAEEVQAMGNEAAPEFMMNQGIYYPATSFYGYYCTGFEAPGEWDDHSRFLGVDGQDHHYPDFQTEGSYVYYAPTYGYAQSAYNPYNPYIPGATVVGVDNLLIGSQPYYPGLVYPPASGYFPSILLPAQDALPATPPEVMPLVVDSVDVSRMTDEANRPRPTPASSMTKHSSETTGNGDSHTGSSHVSKISSQKRSEVLQMNVASAGQPSPQKVTSSTSSPAPAPGSQGMHSPVLVQAKDEYLHGKILPFSEPGNVTSSFKDEMVGLKSHGHGWVNVDKLKPRMHFIGNRGNGNGTSDALIEQNRGPRINRV…
EUKARYA	VIRIDIPLANTAE	EMBRYOPHYTA	TRACHEOPHYTA / ANGIOSPERMS	NYMPHAEALES	NYMPHAEACEAE	Nymphaea	colorata	5	Nco	DFA	MATVAPTPDQSSDLLKKLSLDSQQKPAEIPEPTKKPSSVQYDAGEAGKVSNATGDRSTTPILQEFMDPNVCYVPHGYSSYYYGGYDGSMNEWEDYSRYVNPDGVEMPTHRVYGDNGSMMYHPGYGYPPYGAYPPDGQLYGPQTYQYAPPYYQPPNASNGQYNSNNQVPASQPEVSTTVSSDQGSVPAETTNGNANGVANGNANGIHKAPLSTPSKQQSGMVSSNGSYGRGILPGGVPTSGYQDPRFGFEGMHASTWTDGPVLSDGQHRSATSGPLSSSGAHTVAGARNQNLHPLPHVMGMHPSRPASGMAPAPGYMNRMYPNNRVYNHGAGALRIPPTYGSNCYDYRANGRGWMPVDGKFKPRGRGNGYFYYGNENMDVLNEQNKGPRAARFKNQRSFP…
EUKARYA	VIRIDIPLANTAE	EMBRYOPHYTA	TRACHEOPHYTA / ANGIOSPERMS	NYMPHAEALES	NYMPHAEACEAE	Nymphaea	colorata	5	Nco	DFB	MLVHDAKAKSSDVEGVKEQPVASEGEKMASSDVSLDSSTIDCSKDVAGQPGSQEVSGVSNEMHTPTVYAPQPIYYGGYENSIGGWDEYPQYLNVEGVEMSSPGVYHPGYGYNPQMPYGPYSPSTTPVPPVHPHSPMYSPQQFPYTDLSMPSSVDQQGGFVPDGSMNNSVQLDTGPGYSPPYGSLGRGNFSGSAGNNGYYDFRQGFDGFGYSGSWSNSWRMAEGQNRSLNSLAPSSAQPVTESLRHNIAPLAPGAQRSAYGSGASINTSGRVYGHGGFYNQGVNVGRSGLGFGANSRSWVSVDKGQRRIRGNGSLCSCNGTLDIIGEQNKGPRATRPRSSDQESNTDGKNGRSTVDAHSGKYNKLDFVTEYEDAKFFIIKSYNEDNVHKSIKYGVWASTT…
EUKARYA	VIRIDIPLANTAE	EMBRYOPHYTA	TRACHEOPHYTA / ANGIOSPERMS	NYMPHAEALES	NYMPHAEACEAE	Nymphaea	colorata	5	Nco	DFC1	MIYTPLGGFETVRWDSEADVEACLSFLSRLGFLVPRGAVSLSLSLFLSLSPFSLLASLHLSLFFPSLGGFLSTLSTPGFVSRFSVDKSGFGRRWPDLVRREAVSARISREEEADRSRRAIFGRFGGGFPARKAGFCSDLVELEGGNKGFFCGDLWCDLMATEVQADKTLDERFQNLKIDTSKVADSKMGAAKNGSQCDAISCLSSSGDATSSIKGSDVDQESVSTEQCMYYPASNYYGYYYPGFDGSSFGEWDDQAYILGGDGVEFQYPGVQAENGSVLYYIPGYGCGQPPLSPYMPAPVIGVDGQFLGQQPYFSSHMYPQLASPGYLPPPVPYGSEVVPAYSWDPSPFFLDGSQINGISGGPVPPGPKPTLSAPNASSVSSHGKPTQSVKSSTALEAK…
EUKARYA	VIRIDIPLANTAE	EMBRYOPHYTA	TRACHEOPHYTA / ANGIOSPERMS	NYMPHAEALES	NYMPHAEACEAE	Nymphaea	colorata	5	Nco	DFC2	MAGDIETEKAAYQTRKDSKAKSPAKPSEVDMAHGKKHNHSHTSPAQVEVSNFNSKESGLVQELPAEQEKYSPTTNCYEYYYPGYDGTFGEWKNMGYRTNGAGHDLSYLGNPRSSVVYYVPGYDTYAPGMLMPPGGQYFAQPPFCLTAMYSQPFSSPATRHGTDGVQNFSRDSVPLVDDGLTTSVGFGNPKINLSGKASEHSEVSNRKNPSIIPNANDSTIPSSHDSSCISSSSAKVPAPAILSGPLKPSSKVPIPRSDFQGALIPRNRLPHGNFVPYPSQGKGGLLAESGAKTFIPNSRGWHSNDTLRTSGKFNLNGSFEKMAEQSRGPRANKIKGSPFADEISDKLNPAMRRDQYNLLEFETKYDHALFFVIKSFNEDDVHKSIKYNVWASTPSGNEK…
EUKARYA	VIRIDIPLANTAE	EMBRYOPHYTA	TRACHEOPHYTA / ANGIOSPERMS	NYMPHAEALES	NYMPHAEACEAE	Nymphaea	colorata	5	Nco	DFD	MERRDGSVAKRVEAYLKQGADLNPLGATVSVNVMDNEAAPAFVVDQGLYCPAATGYYGYYCTGYQAAGDWDNHGRVLQVDNQDLQYSALQAEGLPYVYYPPNYGYAQSAYNPFNPYIPGAIIGMDGQFVGSQPYYGSTSYQHAVSSSSFSPIVFQPSSDIPTCSLPANSLLSVPSSSSSGLDGAGGTYATPASVTTVTISDGPLKPKREVEKQGTSIQTLKPIDIKSVPVASKVATCAVPSSSMSKVNASDGHSSHSSEAGRVGQHQAVPVQKLQPAHVKPGTSEGAVRQLTSPEIFSSTSTSQSSSAPATIQVKDYIPLRRLTPVQRPVNITVTTGVNGVVDVGSGHHGWPMNNKSNKPLHFGMAMINVDRSPDALSEQNRGPRTSRSKNQWTSPLSL…
EUKARYA	VIRIDIPLANTAE	EMBRYOPHYTA	TRACHEOPHYTA / ANGIOSPERMS / MAGNOLIIDS	LAURALES	LAURACEAE	Cinnamomum	kanehirae	10	Cka	DFA1	MAPASPAADEGTELLQKLSLDSQTNTLEAAEATKTVNVKKPSTIQYSSVDGEIPSGPIPSREQSTTPSLSDFMDPSMCYYPNAYQPGATYYYGGYDGSMNEWEEYPRYVHPDGVEMTAPGLYGDSGSLMYQQGYGYAPYGAYPPPGSPVPTMGHDGQLYGPQHYQYAAPYYLPPTPDATYAHNQAATQGEASTSVAADQAPLPVEKGNGNAKGSDNLKDNGPIPPRPNYPSSLQTSNGSYGRGRMQGGAASSGYQDQGFRYDGPIFSDGRQRTMTSSSASATTPPSRNQNLHPLPLMGLHPRPPSGMSPSPGFMSTMYPNNRVYSQFGNMVRTGPSVASGGFNFRTNGRGWVAADNKYKPRGQANGFYGYGNENADGLNELNRGPRAGRFKNQRGTTPN…
EUKARYA	VIRIDIPLANTAE	EMBRYOPHYTA	TRACHEOPHYTA / ANGIOSPERMS / MAGNOLIIDS	LAURALES	LAURACEAE	Cinnamomum	kanehirae	10	Cka	DFA2	MATVVPSADKATDLLQKLSIDSQTKTLEVPEPTKMKHGPVSSGDVANVTIASCERSTPPLPDYMDPNMCYLPNGYTSYYYGGYDGPVNEWENYPRFINPDGVEMPPPGIYGDNGSLMYHHGCGYPTYGAYPAAGSPGPTMGHDGQLYGPQHYHYATPYYQQSTTPNGTYTPVPTPKGDISTSVSSDQVPVERGKGNSNGNGIVNGGVNGSNGSVPLKPSSQNGSIISNGSYGGRGAMPSGPVGVQDPRFGFDGVQSPIPWLDGPIFSDGQPRLATSSPFSSNISNITSARNQNLRPVPHLMGLHPSRAASGGGTAPGFMNQVYPNSRMYGQYGNTVRTVTGYESNGFDSRTGGRGWLAADNKYKPRGRGYGSFGYGNENMEELIELNRGPRAGRFKNQK…
EUKARYA	VIRIDIPLANTAE	EMBRYOPHYTA	TRACHEOPHYTA / ANGIOSPERMS / MAGNOLIIDS	LAURALES	LAURACEAE	Cinnamomum	kanehirae	10	Cka	DFA3	MLIVFLYVNMVLLYPLLSLTEATDLLQKLSLDSKPKTLEVPDATKKKYGSVDSVKVANVPISSCERSTPPLLPDFMDPNMCYLPNGYTPYYYGGYDGPIGEWEDYPRYINPDGVEMPPGVYGDNGSLVYHHGYGYPPYGAYPPPGSPVPTMGHDGQLYGPQHYQYGAPYYQPPTTPNGPYAPAPTSKGDVSTSVAADQVPLPVETGNGNSNGGVNGSNGSATQKPGSQNGSLTSNGSFGRGVMPGGIPTAGYQDPRLGFDGMRSPIPWLDGPIFSDGQPRPATSTVSSAISNGPSGRNQSLRPPPHLMGLHAPRTTGVGPASGFINRMYPNSRMYGQFGNTVRTGAGFGSNGYDSRTNGRGWLAVDNKYRPRGRGNGFFGYGNDNMDGLNELNRGPRAG…
EUKARYA	VIRIDIPLANTAE	EMBRYOPHYTA	TRACHEOPHYTA / ANGIOSPERMS / MAGNOLIIDS	LAURALES	LAURACEAE	Cinnamomum	kanehirae	10	Cka	DFB	MGFEVGFDLDSADSLNILTLDAEERPADAGNLKEQPLSIKDERIVPPNVSHDVTTMGPPRDGIRQSGSLDAGGDSSAVYPPNVYAPQAQTFYYGGYENTSGEWDEYPQYVHAEGVEVGSPGIYNENSSLVFHTGYGYSPQMPYGPYSPVTTPMPSVRGDGQLYSPFTDPYYHQPGHPSMTYITPPSPMSQAELSMTTGLDHPGAFLGETPNSNGIPYRPRPGYTFPYGSFGRGNFAGDSGNPPFYDSRQGFGSGGPWSDWSKSSDGQRSLTPLSSPVASPQPIGTISSFGHNVGPLTAGMASPRQRPLYGFGSATSSYAHSYQHGGMHHQCTNFGGSVSALGTNARGWIAVDKGRRRGRGNDSLCSCTDTLDALIEQNRGPRASRPKNPSSERNSSADG…
EUKARYA	VIRIDIPLANTAE	EMBRYOPHYTA	TRACHEOPHYTA / ANGIOSPERMS / MAGNOLIIDS	LAURALES	LAURACEAE	Cinnamomum	kanehirae	10	Cka	DFC1	MAPKNQLEKPLAVMMENLKVDPSSEVVDSSLVASKDGTPSDATSCISSSGDATSTAKESDVDQESFVAEQGIYYPASNYYGYYYQGYDSSGGGWEDQPYYYGWDGLDTQYPVVQLDNGSLAYYMPGFQPGYNPCGPYPQGAMIGLDGQPYFPGPMIPQPVSSPGFFPSPIPYGTEVAPAFPWDASPLFHEGVHGNGHGVGPLFPTPKPNSSVPSHILAPSKPSPPSKSSTPAETKGPSPVLDVFPDTGVQKQSLKPMTKVLQHGSGFQATTVLPKGYFPIPKFPALPNQGKSVMLFPKNSINIKAHGQGWTGVEKMKARGKGNEISEFDLLNEQNRGPRTNSTKSTWVSVVDPVGSPGAGGNDSSNNLANVIRRDQYNLPDFPTKYDHALFYVIKSYSE…
EUKARYA	VIRIDIPLANTAE	EMBRYOPHYTA	TRACHEOPHYTA / ANGIOSPERMS / MAGNOLIIDS	LAURALES	LAURACEAE	Cinnamomum	kanehirae	10	Cka	DFC2	MATESKLEKPLEEMINNLKIDPPSEVIDSNLAVLKDGSPSDATSCISSLGDATSSVKESDVDQESFGTEQGIYYVGSNYPGYHYQGYDSSVGEWEHQPYYYGCDGLDIQYPAIQSDNGSLIYYMPGTQPGYNPYGYLPGAMIGLDGQPYFPDQMIPQLVSFPGFHPSPIPYGSEVMPVFPWYASPIYGEGVHGNGFNGGSTFPGSKPSFSLPNHALASSKASPPSKSSTPSETKGTSPALNVVPNTGLQNHSLKPMTKVSESRSGFQAATVLPKGYLPLSKFPTLPNQGKGGLLYPSSPINIKANGRGWAGFENLKSRGKGNDIGDFDLLNEQNRGPRTRSTWASAVDPLGSPGSGDNDNCNNSTNVIKRDQYNLPDFPTKYDDALFYVIKSYSEDDVH…
EUKARYA	VIRIDIPLANTAE	EMBRYOPHYTA	TRACHEOPHYTA / ANGIOSPERMS / MAGNOLIIDS	LAURALES	LAURACEAE	Cinnamomum	kanehirae	10	Cka	DFC3	MAPEIQPAKPLEDMMRNLKVDPSSGGGNDNMAASRDGNPSDATSCISYSGDASSSVRGSDFDQESLMAEQGSYYPESSYCGYYYPGYDTMCGEWTEQGYFLPYDGLEMQYPVIQADNGSVICLAPGYQSGFNPYGSYIPSAMISVDGQYLTQYPYLSSPVIPQPLEGVPYTVPCGSELVPVWPYDPSMYVTATHGNGFVGAPVFTGCKPNFPSAPTRALSPPTKPTTRSKPITPLDTKLSRVALHVPSVTDTHSHSVKAVNKGAAVLSDGYCPIDKLPSYPNQGRGGFIYPAGPIDIKANGQHCGGNEKIKASSKDNGVCDFDLLNDQNCGPKTSTKNASVLGADLVQSSGAEGSGNNNNSTAIIRRDQYNLPDFPTKYEHALFYVIKSYSEDDIHKSI…
EUKARYA	VIRIDIPLANTAE	EMBRYOPHYTA	TRACHEOPHYTA / ANGIOSPERMS / MAGNOLIIDS	LAURALES	LAURACEAE	Cinnamomum	kanehirae	10	Cka	DFC4	MAGEKQIEKAMEAEDKNLNLEGSSTDSVKQDMGSEGNGPSQSQTSKSVPGDVTSSIKECITAQPLGAEQGVNLLPDGSYSYYYPGFDGTYPEWDNQKSYTLSGDGLEVPYSGIQSDNGSVVYYMPGYSPYTSGTLTGVDSQSVGQHAYFPSSEYFQPSSSYGSKIEPSYYCDSTTNAGVFHSSDAIPVDPKPSVSSPIPISLKSRESNNIKTENTVDNKVSTRLSDSKSHVSTSSSRFSNSSRCGQPLKPPIKVPQKGSNFQSTGLLKGQHPAGKIPSFPNQGHGGLFPQYRFSNSGSNGQAWVGNDRFKMREKFNRNEVFEASSEMSRGPRARRVKDPLSLSTDKDQLSSMIRRDQYNLKDFKTKYEQAMFFVIKSYSEADVHKSIKYNVWSSTPKGN…
EUKARYA	VIRIDIPLANTAE	EMBRYOPHYTA	TRACHEOPHYTA / ANGIOSPERMS / MAGNOLIIDS	LAURALES	LAURACEAE	Cinnamomum	kanehirae	10	Cka	DFD1	MDQAPIPFPIPTNKKKKSRDFLEIRLFFEEIPQFLSSKPLIPLWRELGFFRGGSASMERYHGSENRTTETYLIQGANSNPHLTATPPLEEFDFMDNEMAPEFIVDQGPYYPAATNYYGYYCTGFESPSEWDDHNRFFALDGPDPHYTGLQTESLPYVYYNPSYGYAQSPYNPYNPYIPGAIGADGSFVGAQQYYSGPAYQHPSSPAYLPVIVQPRPDILPNTSFGTLNSGPSSASRPDSPGPKHTPLPTSAFMTMPHPRSAPPDGRADPSQPASNQIHSSAKISEGLQVNVAPSKQPVLHGTLTSSSVPHSTSSHVTQGRNGTGSVQVADPFSFGRVPSLHNQLKVALPANNLADFVPSAPGWATVDKFRPRSQFGGALNNGNGSPDVFGEQNRGPRNN…
EUKARYA	VIRIDIPLANTAE	EMBRYOPHYTA	TRACHEOPHYTA / ANGIOSPERMS / MAGNOLIIDS	LAURALES	LAURACEAE	Cinnamomum	kanehirae	10	Cka	DFD2	MDRYNGSEHLTREAYLIQGADANPHLTATPLEEFGVMDNEMAPEFVVDQGPYYPSAANYYGYYCTGFESPGEWNDRHRFFGLDGPDLHYTGLQNESLPYVYYSPSYGYAQSPYNPYNPYIPGAIVGVDGQLVGAQHYYSSPAYQHPISSPAYHLPVIVQPRPDVLPNASRDPTLLNLGASSANRPESIGPKHIPLPTTVTTIPPQRENSVDGRADLPQPVSHQIRSSATISEGSQVNVAPSKQPVLHGTITSGSIPNSTSPHVTQGRNGTGTIQVADPFSLGRVPSLRNPLKVTLPANNSLADFGPSTRGWAAVDKLRPRLQLGGVLNNGSGNPDVLGEQNRGPRTNRLKSPLTSSISVKAYTTKAGSSNAQGNIVIHADQYNREDFPINYANAKFFVI…
EUKARYA	VIRIDIPLANTAE	EMBRYOPHYTA	TRACHEOPHYTA / ANGIOSPERMS / MAGNOLIIDS	MAGNOLIALES	MAGNOLIACEAE	Liriodendron	tulipifera	9	Ltu	DFA1	MATVAPAADQATDLLQKLSLDSQTKTLEVPEATKKKPSSIPYGSVDSGEVASVPIPSSERSTTPLLQDFMDPSMCYLPNGYGPTTYYYGGYDGPINDWEEYPRFVNPDGVEIPPHGVYGDNGSLMYHHGYGYAPYGAYPPAGSPVPTMGHDGQLYGPQHYQYGAPYYQPPTPPSAPYTPNQAPTTQGDVSTSVASDQVPLSVETGNGNANGIANGSVNSKGTVPLRPSYPNTSLTSNGSNGRGVLPSGAPASGYQDPRYGFDGMRSPVPWLDGPIFSDGQPRPATSGSISSTVSHVGNIPSARTQNLRPLTHLMGLHPARPTSGMGSAHGFMNRMYQNNRMYGSAVRTGPGFGSNGYDTRTNGRGWLAVDKYKPRGRGNGLFGYGNENMDGLNELNRGP…
EUKARYA	VIRIDIPLANTAE	EMBRYOPHYTA	TRACHEOPHYTA / ANGIOSPERMS / MAGNOLIIDS	MAGNOLIALES	MAGNOLIACEAE	Liriodendron	tulipifera	9	Ltu	DFA2	MATVAPAADQATDLLQKLTLDSQTKTPEVPEATIKKPSATRYGSADGGDVATATIPLSERSMTPLLQDSMDPSICYLSNGYPSTNYCYGGYEGPVNDWEDCPRYVNPNGVEMPPGVYGDNGPLMYHHGYGYAPYGAYPPAGSSIPTMGHDGQIYGHQNYQYGAPYYQPPTPPPYLNNQAPAPQVEVSTSVAAHQAPVPVETGKGNANRIANGNLIGNKGSAPLRPINPNSSWTSNGVVPVGFAAAGFQDPRFGYDGMRSTGPWLDGPMFADGQSRAATSGPFASTVPSARNQNLCPLPHVMGLHPPRPSGVGPTPGFMNSMYTNGRMYGQFGNAVRTGPGFGSNGNDAKANGRGWMVPDNKYKPRSRSIFGYGNENSDGLNELSKGPRAGRFKNQKGFA…
EUKARYA	VIRIDIPLANTAE	EMBRYOPHYTA	TRACHEOPHYTA / ANGIOSPERMS / MAGNOLIIDS	MAGNOLIALES	MAGNOLIACEAE	Liriodendron	tulipifera	9	Ltu	DFB1	MEAIQQQGADRIVSADSNEALNALTLETEEKPADVEKFKEQLLSAKDERMVSPNGSHKATATGPSRDTTGRPGSLSVARDHNTIYAPNPYAPQAQTVYYGGYENATSDWEEYSHYINAEGMEIGSPGIYENPSVFFHTGYGYSPQMPYGPYSPLTPPLPSVRGDGQLYCPPQTHFMAPYYYQQPVPPSMPYVTYPTPMSQAELSMPAGIDQHGTFLSDSPNSSGVLFGPRPGYYGSFGKGSFAGSSGNPAVYELWHGFDGFGSGGPWSDWSKSSEGQRSLTPLPSPVASPQPIGTVGSFGHNGSPLASGMASLQQRPLHGFGSATSYNNRGFSHEGVYHQGMNFGGSISGFGLNDQSFIATDKGGRRGRGSGSLCSCNGTMDILSEQNKGPRASRTKNS…
EUKARYA	VIRIDIPLANTAE	EMBRYOPHYTA	TRACHEOPHYTA / ANGIOSPERMS / MAGNOLIIDS	MAGNOLIALES	MAGNOLIACEAE	Liriodendron	tulipifera	9	Ltu	DFB2	MATPQQAPDRIISTDSAGSVDILTLDAEEKTAEAENFKEQPISTKDEKMVYPSISHDSTTMGPSRDTTGHQGSLGAGGDRSAVYPSNVYAPQAQTQSFYYGGYDNAGEWDEYSRYVNAEGVEIGSPGIYNENPSLMFHPGYGYSPQVPYGPYSPVTTPLPNMRSDGPLYSPQQFPHTGPYFQQPLSPGMPYITSPIPMSQAELSLPAGIEQQGVFLTDSPNSNGVLFGPRPGYPLPYGSFGRGNFAGSSGNPPVYDLQQGYDVFGSGGPWSDWSKSSDGQRSLTPLSSPAASPQPIGTVGSFGHNTTPSAAGMASSQPRTLYGFGSAASSYSRGYPHGGMYHQGMNFSGSISSLGVNGRSWITIDKGRRRGRVSGSLCSCNGTLDVLGEQNKGPRASRA…
EUKARYA	VIRIDIPLANTAE	EMBRYOPHYTA	TRACHEOPHYTA / ANGIOSPERMS / MAGNOLIIDS	MAGNOLIALES	MAGNOLIACEAE	Liriodendron	tulipifera	9	Ltu	DFC1	MAAEKQQEKPLEGMMKNLKVDPSSEAIDSNLAASKDGSPFDATSCISSSGDATSSIKESDVDQESLMAEQGIYYPASNYYGYCYPGYDGSFGEWDDQGYFFGPDGLDIQYPAIQADNGSLICYIPGFQPGYNPYGPYIPGAMIGVDGQYLSQQSYFPGPMIPQPLASPGYYPSPVPYGSEVVPAYGWDASPLFVDGAHVNPFGGAPTIPIPKPNFSAPSHTLAQLKPTPPSKFSTTGETKVSSPALNVPPSAGVPNQSLKPANKASQQGSGFQAATVLTKGYFPIAKFPSCPNQVKGGLLYPNNPAGVKANGRGWAGTEKLKTRSKANGTSDFDLLNEQNRGPRTNSAKNTWVSVVAPVGSPGAEMNPSSNSSTTVIRRDQFNLPDFPTKYDHALFYVI…
EUKARYA	VIRIDIPLANTAE	EMBRYOPHYTA	TRACHEOPHYTA / ANGIOSPERMS / MAGNOLIIDS	MAGNOLIALES	MAGNOLIACEAE	Liriodendron	tulipifera	9	Ltu	DFC2	MATELKQQKPLEGVMKNLKIDAPSDVSHPTMVALKDGSPSDATSCISSSGDAAGSVKESEVDHESLMTEQGVYYSPSSYYGYYYPGYDSSYGEWDDQGYFYGADGLDQYPAFRADNGSLLYYMPGFQPGYNPYSPYSPGGMVSVDGQYLGQQPYLPSPVFSQPVASPGYYSSPVPYGSEVAPAYLWDPSIFGDGALGSGFGGSPTVTGPKPNYPAASHTLAPPKPTLPSKSNTLETKGSLPALTVPPSTVLHNQSLKPTNKVSQHGFQAPALLTKGYFPISKFPSFPNHGKGDLLYPNSPINIKANERGWGGTEKPKMRAKANGMSDFDLLNEQNRGPRTNSAKSSWVSEVGRAGSPGAEGKDNSSSSTIIRRDQYNRPDFPTKYEHAFFYVIKSYSED…
EUKARYA	VIRIDIPLANTAE	EMBRYOPHYTA	TRACHEOPHYTA / ANGIOSPERMS / MAGNOLIIDS	MAGNOLIALES	MAGNOLIACEAE	Liriodendron	tulipifera	9	Ltu	DFC3	MEKSTEAVDMGLKSDSFANLAEKNMLTSGYSVPEAYGKHDGPSQPTSCISPPGDDTCISPPGDDTSSIKEGKKCQRLVADQGVYHPSTSDHGYYAPGYDGGTHPEWDEPAHFLAGDGIEMPFSGVESDTGPMFYYMPGYGPYNLAALLDLDEQCAGQQSFFPSSGCLQPPVPNGSEAVSSYAGDSTSLIADSQNRAAGFAAPKPNVPAHSGDSTPLVADSQNRAAMLTETKPNVSAPSPSGATVLTATKPNVSAPSPSEAAVLTATKPNVSAPSPSGAAVLTVTKPNASAARPSGAAVLTATKPNVSAPSPSASLKLKGMNSTKTKGTSDTKASAPPSDSKSRASIASSNFLNSSFHSQPMKPANKVSKEGSTFQSSALPKGYHPMGKFSSFSSQGNGG…
EUKARYA	VIRIDIPLANTAE	EMBRYOPHYTA	TRACHEOPHYTA / ANGIOSPERMS / MAGNOLIIDS	MAGNOLIALES	MAGNOLIACEAE	Liriodendron	tulipifera	9	Ltu	DFC4	MAGEKTIEKHMEAMSMGSKLGSFAALAKGDMASGKGGGPSDSKSCVSSSEITTFSTKACNTKQAFYHPPTGFYSYYYPGYNGAYREWDDQVYFLRGGIELPYSQGSGFRSATLQKAFNPEVSLFPNQGHIGIRPQSGFTNLRTDGRIWAVNDRVQVREKFNRNGVFGTSHDLSRGPRASRVKDPLNSSSDKDQLSSSVQRDQYNLKDFQTKYEQAMFFVIKSYSEDDIHKSIKYNVWASTSHGNEKLNAAFHDAEMRSSGKGIRCPIFLFFSVNASGQFIGLAEMIGQVDFKKSMDFWRQDKWNGFFPVKWHIIKDISNSQLRHIILANNDNKSVTNSRDTQEIGFSQGLEMLDIFKNYPAKTSILDDFGFYEDGEKLKCPKASPPHLEMRTNNNSPKH…
EUKARYA	VIRIDIPLANTAE	EMBRYOPHYTA	TRACHEOPHYTA / ANGIOSPERMS / MAGNOLIIDS	MAGNOLIALES	MAGNOLIACEAE	Liriodendron	tulipifera	9	Ltu	DFD	MERYNGSEHRTTETYMIQGANSHPHLTATPLEEIGVMDNEVAPEFIVDQSPYYPAATNYYGYYCTGFESPGEWDDHHRFFGLDGADLHYTGLQTEGLPYVYYTPSYGYAQSPYNPYNPYIPGAVVGVDGPFVGAQQYYTGPSYQQPISSPAYYPVIVQSRPDIVPNTALDPTLVTLGASSASRTDGTSLKHVLPSTSTPHRAGSGDVRVEPLRAASHQMHSSVKISEGSLSNSAPSKQPASHGTNTSSSIPNPTSSHVTQGRSASGLVQVADPSSFGRVSSVRSPLKVTLPPNTSIADFGSNAHGWAAADKLRPRLQFGGGVLNNGNGSPDVLGEQNRGPRTNRLKSPWTSSISVKAYTTKAGASNAQGNIVIYADHYNREDFPVNYPNAKFFVIKSYS…
EUKARYA	VIRIDIPLANTAE	EMBRYOPHYTA	TRACHEOPHYTA / ANGIOSPERMS / MONOCOTS	ACORALES	ACORACEAE	Acorus	americanus	7	Aam	DFA1	MAAVAPPAEQAADLLQNLSLDQQTKKQDIAPEVTKKFGSADGGDAPSVPVPSRERSTTPPSHEFVDQSMCYFPSGYPYFYGGYDGHFNDWGEYMSPDGVEMPHGVYGDLFHGYGYGPYSPYPPAGSPVPGMGHDGQLYSPQHYPQYPTSYYQPPTPNSSYTPNPTPTPTTKSDVSTSVATDQTTIPVDTTTKNTNGVANGITNGNSGTVTQKQSYHQKPSNGRGILPSNGYADPRFSFDGMRSPWVDGPVYHDSHHRPATTSSVSSAVSHMTTARNHNLRPRPHLMNLHHPRLGSGMGPTPTYMDRMYPSSRMYGQHGNGIRSGSYYGGRWLAVDGKYNKPRGRGNGIYCFGNENLDGLNELNRGPRAGRFKNQKPFGPNITIAVKGQTLPCNGNTEES…
EUKARYA	VIRIDIPLANTAE	EMBRYOPHYTA	TRACHEOPHYTA / ANGIOSPERMS / MONOCOTS	ACORALES	ACORACEAE	Acorus	americanus	7	Aam	DFA2	MAAVAPASEQASDLLQKLSLDQQTKKHDIVPEATKKYGSADGGDAPNAPIASRERSTTPLSHDFVDQSMCYYPSGYPYYYGGYDGHFNDWGEYMSPDGVEMPHGVYGDMYHGYGYGPYSPYPPAGSPVPGMGHDGQLYSPQHYQYQTSYYQPPTPNSSYTPNTTPQGDVSTSVAPNQATIPVDTTTKNSNGVANGTANGNNGTANQRQNHSQNNSLNSNGRGILPSNGYTDPRFGFDGMRSPWLDGPVYHDGQHRPATSSSISSAVSHMGNARNQNLRPLPHLMNLHHPRPGSGMAPAPTYMDRMYPNNRMYGQYGNGIRSVSLYGSGYGFKTNGHWLAVDGKYNKPRGRGSGMYGIGNESLDGLNELNRGPRAGRFKNPKAFGPNITIAVKGQSLPSN…
EUKARYA	VIRIDIPLANTAE	EMBRYOPHYTA	TRACHEOPHYTA / ANGIOSPERMS / MONOCOTS	ACORALES	ACORACEAE	Acorus	americanus	7	Aam	DFB	MAATQQATDRIVSPDSTESLNVLTTDAEEKTVDAEKMQEQPLSIKDDRIVPPDVSQDTSSVIPSRERPASLDVVGDHSTVYSSNIYAPQAHAFYYGGYDNITGEWDEYPRYMNPEGVEIPSPGIYNENSSLMFHGGYGYNPQMPYGPYSPATTPLPSARADGQLYSSQPYSFTGTFYQQPVAHSMPYMTASVPMSQADLSAPVGIDQQGVYVADTPNSSGMLLGPQPGYSPYGSIGRGSFSGNSGNHGFYDSWQGFDIFSSRGPWSDWSKVSDMQRSMAPLSPVASPQPIGAFGSYGQNFTPLATGASQQQRPSYGFGSSTGSYGRVYSHGGMYHQVSNFGGSFSSLGASGRGWAVLDKSRRRGRGNGSLCSCNGTLDVLNEQNRGPRALRPKNPSADN…
EUKARYA	VIRIDIPLANTAE	EMBRYOPHYTA	TRACHEOPHYTA / ANGIOSPERMS / MONOCOTS	ACORALES	ACORACEAE	Acorus	americanus	7	Aam	DFC1	METKPVDDMMKNLKIDPSTKPENLNVGAPRDDGSPSDATSCISSAGDPSSSVKGSDMDQESLAAEPAVYYPYNNYYGYYYPGYDGSFGELDDAGYYVGADGVEAPHPVIQADNGSLVYYIPNFPPGYNPYSPYLSGAMVGADGQYMAQQAFIPSPAFQQPLMSPGYFTPSVAYGSEFVPVYPWDQSFVVDGSYGNGYSGVLPVPIPKPNASAPSHACIPSKPKQLSKPTKPSETKGTSAALDVFPSPGGQNQKPGNKVSQHGAGFQAPSVLTKGYHPVTKFSSYADQGKGGLIYPTGPFNVKDSGRLWVSSEKPKARSKANALGDFDLYEQNHGPRTNSTKSSCVDPAESLDAEGNEKSSTPAVVICRDDYNLPDFPTKYDHAMFFVIKSYSEDDIHKS…
EUKARYA	VIRIDIPLANTAE	EMBRYOPHYTA	TRACHEOPHYTA / ANGIOSPERMS / MONOCOTS	ACORALES	ACORACEAE	Acorus	americanus	7	Aam	DFC2	METKPVDEMVKNLKIDPSLNPDDLSMVAPKDDGSPSDATSCISSVGDAMSGVKGSDGDQESLVGTEQAVYYPFNGCYGYNYPGFNGSFGGWDYPQAPHHTIQADNGSLACYMPSFPPGYNPYSPVLTGVMVGADGQYLGQQVYTPGSVFPQHLVSPGYFSPPVAYGSDFVQINPWDQSFVVNGAYGNGYVGVLPMPASKHSASTQSHGFTPSKAKHHLKQSNSSVTKGVSTELDALPTHSVQIQKTGSKVPQHGAGFQDASVLTKGYHPVTKFSSYANQGKGSFLYPTSPNIKDGGRVWVSSEKPKTRSKANGNGDFDFLYEQNHGPRTNSSKSSCVDPAESLDAEDNDNSSSPAVIISRDDYNLPDFPTKYDHAMFFVIKSYSEDDIHKSIKYNVWSS…
EUKARYA	VIRIDIPLANTAE	EMBRYOPHYTA	TRACHEOPHYTA / ANGIOSPERMS / MONOCOTS	ACORALES	ACORACEAE	Acorus	americanus	7	Aam	DFC3	MADPKAADISSKSEPVTDLVQQDVASKKEVSTSNLRLSVSSSGGATSGRKFRNSEQQPAVEHGAYYPQSSNYGYFYHGSDNAYTGWGDQGYFVQGDGSETTQYSSIQSDNNGYVYYVPGYSPYSPANPMGVDGQYDGQQQYFTSSGYLQPTVSYGSESLPLNYWDATHMPSEVHRDSRPSVSALNPAASLKPKSLNSVNPNGSVNPGVSALPYDSKGRITASPKVTDQPIRSLNKAPQLRPVIRSVDYPKVNDSIGNISSFSHQGQGGIFQRNSLTNFRSNGQAWVNNQQTRMRDRFNKSGIFESTCDLVRGPRARRDKFPQHSTAEKERLGPLIRRDQYNLPDFQTKYEQARFFMIKSYSEDDIHKSIKYKVWTSTPHGNKKLDDAFRDAQMQSIEKG…
EUKARYA	VIRIDIPLANTAE	EMBRYOPHYTA	TRACHEOPHYTA / ANGIOSPERMS / MONOCOTS	ACORALES	ACORACEAE	Acorus	americanus	7	Aam	DFD	MDIETATELIFNQGYYYPAVPNYYGYYCTGFESPVEWDDHHKFFSSDGSDLLFSGFQTENMPYVYYYTPNYEYAQSPYNPHNPYVSGAIPGVDSPFVGIQQYYSYPNQYPISSSVFVPVNVQPGSEFFPNTSLDPILLHAGVPSSVMPDIVPKHTPTAASAVVVGPTKKSASGNARKDSALAASHQHHAANFSKGSKVDSALVASHQPVLLGTTSKTASHPIPSQVTQNRSASGSTHVANHFSQGNLSSLQDHKIKVPVPANDGFVDVASNGWGWMAVDKFRPRLQYGMTNGNASLGMLSEQNRVPRTNRSKGQWASSISSMAYIPRTGASNVQENSIIYADQFNKEDFSVNYPNAKFFVIKSYSEDDVHKSIKYNVWSSTPSGNRKLASAYEDAHQIS…
EUKARYA	VIRIDIPLANTAE	EMBRYOPHYTA	TRACHEOPHYTA / ANGIOSPERMS / MONOCOTS	ALISMATALES	ZOSTERACEAE	Zostera	marina	7	Zma	DFA	MATVAPSADKATELLQNLSLDASKTKNNDASDVTKKPTMQNGSVDGTKAANPPIQPYDRSLTPLIPDYIDPTLCYLPNGYAPHPYYYSGYDGSMNDWEHDFSRYVGPDGVDLSHGVYGDAYHHAYGYAPYGAYPPGSTMPTVGHDGQLYGPQQYQYPGSYYQPPMQTTSSALTPTHPPTTQAEVTTTTTTTPTTATATATLASDQPAVAVDGTRPNSNGTITNSNGRNENTQQKANPKNSTLSSNGTTYNRNAQPGNVHSNYQFPRYGSPGPWVDGSALPDWQHKPVTPNNVSTTVSHASNVSSARNQNVQTLPNPMALHPPGPPSGIGPAGPAFMSRMYPNNRIYGQYGTAFRSGHGFMSNGYGTNARGWVPAEKYRTRGRGNGFYGYGNENMEGLNE…
EUKARYA	VIRIDIPLANTAE	EMBRYOPHYTA	TRACHEOPHYTA / ANGIOSPERMS / MONOCOTS	ALISMATALES	ZOSTERACEAE	Zostera	marina	7	Zma	DFB	MASSNTGQESSDRISSESTDNINISNKLAVNPDEKEIRADNPKEKPHSIINAETISSDGKQVVAPITPTTVASQLVSTGATDQHNVSSPLNIYAPQPQAHSFYYGGYNNVSSSEWEKNVQYLNQEGIEPGSNSTYSENPLMFHTGYGFNPSGAYGGPYSPVTTPVPSAGGDGQLYSPQQYSITGHYYQQPLPPSLSFLNSPTPVSQGDFTMPAGMEQRGSFLPDPPNSNGALFEPKANYNSHGTFSRNSYSGNPGYYDFRHGFDGFVSSGPWPDWSNANETQNNVMSFYSPADSPQPMSTHGSFGHNVDPFASRLAPQQQNSFYGYGSSINTIDRGYSHGGLYRGTNFGENGRNWIGNDKSTRRGKSDASLYSFNGTPDFLSEQSRGPRATKPKSSETE…
EUKARYA	VIRIDIPLANTAE	EMBRYOPHYTA	TRACHEOPHYTA / ANGIOSPERMS / MONOCOTS	ALISMATALES	ZOSTERACEAE	Zostera	marina	7	Zma	DFC1	MDFRPSGSSRFPSVSGHQTSHLSEYIGILELAKESSAGFYCGDLWCYCDLMATTTASAGDAHPLKPAEEMMSSLKWNHSSNSNDTTLVLKSLAKEQPSLVGTVGSTNGMIGLNQEGLVADQSMYYYYSGYHYPGYGWNEPAYMAGANGSLVYYMPEFQSGYNSYPTSLQPESGAMVVDEKHLRQQQCITTPIALQAQTLGTSVYYPSSLGHAPEVMPAYGEDTFFWNFNNEKGYMGDLAMSTTKPKYLSQMRSSKATTDSKRSFVEAKRQRPILKLPQRVSDANPPVNLLNKTSEELLPVAKLPSCSDQGGDERNSVDTDLLNEQSPDSTTDALIKTSTSESRRASISIPDLESGNYGSKTAIFRRDDYNLSDFPTNYDQASFFVIKSYSEDDIHKSIK…
EUKARYA	VIRIDIPLANTAE	EMBRYOPHYTA	TRACHEOPHYTA / ANGIOSPERMS / MONOCOTS	ALISMATALES	ZOSTERACEAE	Zostera	marina	7	Zma	DFC2	MASKTVHPSKPIEVMVTSLKTDSTNLIPAKDNAPSDSTSCISSVDAVCSTRGIESDQEAFMAEQSLYYPMDGYYGYPYPGHEMQFGRSNEQGLLFGPGPAMMHQALDAGQLIYYSPGFQPEPNSYCNSFLPGAVFGVDGQYLGQQSYGSCPITPHPQPFGSPAYFPNSMCYGPEMMPTYGQDASFWDYNNGNGYTGSLTLPTLKSKYPSKTQPSRHTTASSKSPIVEKMGLPPVLDNPPRADLQNPLTKSPNNKTFIPSKGFSPVPKSPFYSYQGKSGMLYSNNNKEIGQVWIDTEKAKRRSKLNGHGDPNLLNEQNRGPRTNLSRNALNSGNGVSVVDLEDNSSNKTVLIKKDDYNHYDFQVNYEQALFFIIKSYSEDDIHKSIKYNVWASTPNGNKR…
EUKARYA	VIRIDIPLANTAE	EMBRYOPHYTA	TRACHEOPHYTA / ANGIOSPERMS / MONOCOTS	ALISMATALES	ZOSTERACEAE	Zostera	marina	7	Zma	DFC3	MASEQSVQPQKPIAEMLKSLESDNPSNTGDGVIPTPHTAQNGSLSDKTSCIPSMDAVNGSKETESDYHETSVEDQSIYYPMNYGYYYPGSEMQYGEWNEQGYMGVSNGTEMQPATIQSNDAPLTYYMPGFQPGYDPYTSLIPGAILGVDGMYLGQQPYVTNQVTPQSDGSFVSYQPLAGYGQEMISAYGYEAPLWNFNNTSGNARNFSLPSATTRPKYPVKKVHLSKPASKSRGGSVEDKGSHLVLELAPRVEVPNPSIKSSNKTFTSSKRYPSPAKSLLHTYEGKSDVLSPNVSNGTNNKENGRSSVPTEKSAPRNKSVNGFGNTDLLSEKNSGPRINHSKNISTSTSYRSSVPAGSELDDKCGSANKTVLIKRDDYNLLDFPIKYEHALFFIIKSYS…
EUKARYA	VIRIDIPLANTAE	EMBRYOPHYTA	TRACHEOPHYTA / ANGIOSPERMS / MONOCOTS	ALISMATALES	ZOSTERACEAE	Zostera	marina	7	Zma	DFC4	MTQEGVFCSGPNEHDMVPGKVSPSDSTTSTSSSMNSKSTVKVGATNTAERKEPVAYYPLSSTAYTYPYSGFDGMYSKWNDTAYFVPQEGFSMHYPQTLQQKLSAQHVSEAMGYHLMGRSSFFYNQGQAPQFPRDLPVNFRSTSHRADNTRMMVHEKYNRRRHPGEFHEIIHGPRADGRKDSSNTSDEKSSSSILNYDFQYNFSDFQIKYEHAKFFMIKSYNEDDVHKSIKYNVWASTSSGNKKLNDAFRVVENIFKESSIKCPIFLFFSVNTSGKFLGIAEMVGQVDFKKSMDFWQEERWSGFFPLQWHIVKDVPNINFKNITLPNNDNRLVYYSRDTQEIPLLQGLEMLKIFKHYNADMSILEDFDFYDIREKSLCAKRTCIPSLVRSEVDKRRTFED…
EUKARYA	VIRIDIPLANTAE	EMBRYOPHYTA	TRACHEOPHYTA / ANGIOSPERMS / MONOCOTS	ALISMATALES	ZOSTERACEAE	Zostera	marina	7	Zma	DFD	MATSTDAYNDWGPPMYMYAANNANLNPVPGRSTHHPSLSSPYVDHAGLGYVVAYPQQEYIGGEFSPEFQIPAEALPYVYCPPHPPNYASPYNPYNPFIPGAVIEAQPPYMPTGSYPYYPSFAPQPVFDYSNTSPVVNTRGLLATAPGNVDGPRYFSQTPVDSTFPTSFKPFYPSKLIDKAQNFHPPLKSGAFDRTPPSQVHSTSGQLSPNENSVQGNGSNHFESNPNNHLYTRPPMNNRRNSCPIVLGEQNRGPRSGKSGGKLMSKITVKAYTTRAGNVDENGNITIDPSSYNLAEFPDKYPTARFFVIKSYSEDDVHKSIKYNMWSSTPSGNKRLDVAYDGAKKISESKKMLCPVFLFFSVNASGQFCGVSEMKGPVDFHKDMDFWQQDKWSGSFPVK…
EUKARYA	VIRIDIPLANTAE	EMBRYOPHYTA	TRACHEOPHYTA / ANGIOSPERMS / MONOCOTS	DIOSCOREALES	DIOSCOREACEAE	Dioscorea	alata	8	Dal	DFA1	MAAVGPAADQATDILQKLSLDSKQKTHDASEVTGKQASADAGEVPNIQIPPSERSVTPLLQECMDQSRWYSSTPYYYGGYEGLVNEWDDYCRVDVPPPGVYGEMYHHGYRYAPYSPYPSPTSPVPTITHDGQLYGPPHYQYQAQYYQPPTPHPASGTPHKPVTSQGEVSTTVAAENPAAPLDIAKGNSNATANGKSNSHSASIQPRSNHQNSPLPSNGSYGRGIPPGSLLSGCQDPRFGFDGMRSPTPWYDGSGLPDGHQRVPTTSSAPSAISHVANTTSGRNQNLHLLPNLMGMHTPRPTSCIGLTAPGFVNRMYTSDRIYGQYGQCGTAFRTGLGFGSNGYHYRMNSRWGSITDKYKPRGRGNGYCGYGSEDLDGLSELNRGPRGGHFKNTKSLGPN…
EUKARYA	VIRIDIPLANTAE	EMBRYOPHYTA	TRACHEOPHYTA / ANGIOSPERMS / MONOCOTS	DIOSCOREALES	DIOSCOREACEAE	Dioscorea	alata	8	Dal	DFA2	MAAVAPAADQATDLLQKLSLDSKKKTHDAPEVTKKASADGGEVTSVQIPSGERSVTPLLQDCVDQSMWYPSAYYYGGYEGLINEWEDYPRYVNPDGVEVPPPGVYGDMYQHGYGYPSYGPYPSPGSPVPTMGHDGQLYGHPHYQYTAQYYQPPTPPPTTGAPNKPATSQGGVSTTVATEKPAANVDTSKGNSNGIANGKSNGHISSVQPRPNHQNSSLPSNGSYGRGILPGGLPSGYQDPRFGFDGMRSPIPWYDCPAFTDGQQRTPTTSSAPSAVSHVANNPSGRNQILHPLPHLMGLHTPRPASGMGPAAPGFVNRMYTSNRIYGQYGQCGTAFRTGLGFGSNGYDYRMNGRWGSVTDNKYKPRGRGNGFYGYGSENLDGLSELNRGPRGGRLKNTK…
EUKARYA	VIRIDIPLANTAE	EMBRYOPHYTA	TRACHEOPHYTA / ANGIOSPERMS / MONOCOTS	DIOSCOREALES	DIOSCOREACEAE	Dioscorea	alata	8	Dal	DFA3	MAPVAAAGDQATDLLQKLSLDSPTKSKAQDASEVGKKSSAVQQGTTANNGEMLTTVPGDRSSTPFSRDAMDPTVCYLPNGFSSQAYYYRGGYDASVNDWDGYLNYDVMDMSSAGVYGDMYQHGYGYANYGPYPSPGSQIPAAEPDWGMYASPNYQYPQFYQAPTPSGGAPYTPQQGDVSSSVTSNQPLPSADASKANSNGVSNGSVNANMSVALRPNNQNSAVSTSIGPGVGQGTAAGQAVEGIVRQSEAKGKIRGGHPSGSRLGYGGRRSPQWFDGPTFSNGQHRPTSAGPLSSTHLRYSSNPSVRNHTWPVPHPGGLYASRPIQAMGSASPGYMNSMYSNNHMYGQYGNTLKTAMGFGTNLYDSRAYGAMSQVFNSRYKSRVRGSGYFGYGNENFDG…
EUKARYA	VIRIDIPLANTAE	EMBRYOPHYTA	TRACHEOPHYTA / ANGIOSPERMS / MONOCOTS	DIOSCOREALES	DIOSCOREACEAE	Dioscorea	alata	8	Dal	DFB	MASTKEGPDPIDSVGTLANPTTDPSEKSPSSEMKAQPLSPKIDKMVPATSSRDSSKNAQCQLGSFNASGDSRGAYTPNLYAPQAQAFCYTGYDNPSSEWEEYSRYLNIEGVEVGSTGAYNENPSLMFHTAFGYSPQMPYGPYSPVTTPLPSSAGHGQPYSPQQFSFTSPYYQQPVPHSLPYMAAPVPVSQADLPVAVDTQGAFLGDTLNSNNMLFGPRPSPSLTHGPFGRGSFVGNSGNHGFYDMRQAYEGVGSDWLRSPEGSGSLTPLPSPVASPQPIAPLGSFEQSVAPVASGMGSRQHRASYGSVSPIGAYNRGHPHCGMYQSSNFGVFIPGLETHNRNLLAFEKGRRRGRGNASLCSCNGALDFLNEQNRGPRATRPKNPITEQSASLESKKENT…
EUKARYA	VIRIDIPLANTAE	EMBRYOPHYTA	TRACHEOPHYTA / ANGIOSPERMS / MONOCOTS	DIOSCOREALES	DIOSCOREACEAE	Dioscorea	alata	8	Dal	DFC1	MAAEIPVEENLKMVSGPKSSDTNAFGSKDGSPSDATSCISSVDATSSIKACEVDQEGSQASESVYYPVNDYYGYYYPGYTFGEWDTPSYAIGADGSEVLHPAIQTDNGSFLYYIPGAQPTYAPYSFLPGAMVGVDGQFVGQQPYYPSPVFPQTLVSPGYFPQSVAYGPEFIPAYWDPSLYVDGISGTGFGLDPATSTPKPKFSHAFPPPKASISAKSAVSDMKGSQTLDASPLPAVHSQSVNSVNKAAAALSKGFLPINKFSSYPNQGKGGLLHVKEAGRNWAGTDKVKVRHRFGAVDLDTLNEQNRGPRTNGSRSSLTSDVDQLGSLASEGNEKSNLAFSVVRKDEYNLSDFPTKYDHAYFFVIKSYSEDDIHKSIKYNVWASTPNGNKRLDSAYQIA…
EUKARYA	VIRIDIPLANTAE	EMBRYOPHYTA	TRACHEOPHYTA / ANGIOSPERMS / MONOCOTS	DIOSCOREALES	DIOSCOREACEAE	Dioscorea	alata	8	Dal	DFC2	MAAEIPLEAVMKNLKIESTPKASDSNLHGPKDGNPSDAASGISLGDVSNGLKKSEFDQEGVMAGQNTLYPVNDYYGYYYPGYSFREWDDQSYTFGRQGFEVPLQAIATDNASIAYFIPGAQPGYAPYPLVPGAMISVDGQYISQQPYYPSPVFPQASSPEYFPHSVAYGAELVPAYWNPSLLTDGFSGAGFGLDPAISAPILNLPSQTHTFTPAKPSISSKSTNATIKGSPQAWGVSPLPAVHNQSLKPVNKAASVLSQSFLPVNKFSSFSNHGKGGPLHAKETGRSLVGTEKPKAKTRVNTTGDLDMLNEQNRGPRTNGIRSILSSDTDHVAPPLATEGNEKINASFPVVMDEYNLPDFATNYDHALFFVIKSYSEDDIHKSIKYNVWASTPNGNKRL…
EUKARYA	VIRIDIPLANTAE	EMBRYOPHYTA	TRACHEOPHYTA / ANGIOSPERMS / MONOCOTS	DIOSCOREALES	DIOSCOREACEAE	Dioscorea	alata	8	Dal	DFC3	MAVSGQSDDLETCFSSVQHVQHTVVRGSGSNNAIFQESRLDVRNEQSGSKNSCGVRRNGFVRHPVTALNERGIEYRKSKSSADVNLIIPFNPKPRVISQRDSEVHHFANRYSKLGGIPPCTNQGQDMFSVRHSPGQFRSTRQAAGNKSYFKMSGNYSSYVVDDEASTKQARGPRFNKSESYVVASEKTNILGFSICRDNFNKSDFQTKYKQALFFMIKSYCEDNIHKSIKYSVWSSTPYGNKKLEDAYQNAEAESRVNGKICPIFLFFSVNSSGQFVGVAEMVGPVDFKKNLDFWQQNGRGGFFPVKWHIIKDIPNRHFKNITLENNDNKVVTFSRDTQEIGLPQGLNMLNIMKAYPLTSSILDDFDFYENREKSLYKAKSSEPVMLRSGVGFNKDTSL…
EUKARYA	VIRIDIPLANTAE	EMBRYOPHYTA	TRACHEOPHYTA / ANGIOSPERMS / MONOCOTS	DIOSCOREALES	DIOSCOREACEAE	Dioscorea	alata	8	Dal	DFD	MAGGFAVSIKRSPYLCSSAGMEMYNGSDRLVTETYMMPGTGLNPQLASTPPLEDIDYMGNETAPEVLLDQGLYYPSAANYYGYYCTGFESPSELDDHHMFFGIDGQDLQSGLQTDGAPYVYYSPSYEYAQSPYNPYNPYIPGAVGYDSQFIGTQQYATGSLYQQPISSPAYFPVVVQSNSDIAPNSYSGHLTSSNGSTVMNRVDSAPLKHTPRAASASADSNLQKFGSGYPTSLPFESPSHPTQSLSKLAEGLLSNKTHSKQSSSHGAITSGRNHQVPQAGSSGSIQTTHRISNDRAPSVNDPFKGSLLSGNGIGSFGSNSHVWDAPDKFGPGIQFNSAITNGDRSSRMLYDQSRAPRANRSKVQQPSMITVKAYRNKVGAGDAHGNIVIQTDKYNRDD…
EUKARYA	VIRIDIPLANTAE	EMBRYOPHYTA	TRACHEOPHYTA / ANGIOSPERMS / MONOCOTS	POALES	POACEAE	Setaria	italica	9	Sit	DFA1	MATVAPAPTVADQATNLLQKLSLESNNDGSNAAKKPSGLPYGSANSGDAQSPASQVDRSITPLLQEAMDPNFFYQPSGYASPAYYYPSGYDGSANEWDSRYVGHEGMEMPPQSVYGDMYHGYGYAPYGPYPSGSPAPNAGHDGQSYGSQQYQYPTQYYQSPTPTNATHGVNGASSQPEMPSVVSHPTRILVDATKTSANGSATGMPTANNSSLPRKQTNLANNGSYGRGHMQGGGPSASNYGHSGLRSPAQWYDGPVYSNGHQRPTASSTSYRSSSSSVKSQSQRPTANLMGIHTQMPSSGMGLTSPSYPSRMYPDNRLFGQYGQYGNTLKGGLGFGSNVYNSRNNGRWGVMDTKYKPRGRAPFGFGGENQDGFTELNRGPRSGGFKHQKQFGPTVTIA…
EUKARYA	VIRIDIPLANTAE	EMBRYOPHYTA	TRACHEOPHYTA / ANGIOSPERMS / MONOCOTS	POALES	POACEAE	Setaria	italica	9	Sit	DFA2	MAAVTPPPAPAPAAPAPAASAAAATAPAAVPVADQTTDLLQKLSLDSQPKAADATEPAGAKKGAAASQPLSVSIPPERSITPVLQDFMDPNLFYLPAYYYGGYDGSMNEWDDYPRYLNQDGVEIAPAVYGDIYGYGYAPYGAYSPASSPVPTVDGQMFGAQHYQYPTAYFQPPTPVPSTTQGDLQSSVNPEKPAAKTDPAKTTTNGVPNGTAHSNSGTVPLASSHQNSSLTPDGTYRAPLLGGVPSAGYLDTTYGYDSTGAHFAWYDGSAYANGQQRSTTTNHMPTSTFNANGSSARNQTKSSTAPQMGMQNRRPTATTGSVTPTYPNRMYPSSRPYTQYGNSIKTGLPYGSNGYDSRLYGRWGLGMDNRYRPRGRANGYYGYGNESQDGTIELNRGPR…
EUKARYA	VIRIDIPLANTAE	EMBRYOPHYTA	TRACHEOPHYTA / ANGIOSPERMS / MONOCOTS	POALES	POACEAE	Setaria	italica	9	Sit	DFA3	MAAAATAAADQATDLLQKLALDTTADAGDVLTTKEKAPAKGVAAAVGGLQPGVETLQVQDYKDASMYYGAYPAYAYGAYGGWGDYSTYLSHDGAQTPTSGAYADMYYGYAPYGVLGHDGQIYGSQNYQYPSTYNKQQNSTAKLSSNVKSEKLAPSPQADVSTNGIDGAKSLKNSNPSLKSDRPVSNGSYGRSNGRSGSYQNQTNWSAYPYYSSEMFSDKQQKLPSNRNSTASNAKTKGQSRNQNTRQYPHLMGLQTPTSPMGSPSIYSANGIYGYDGSSYGGLWYGSHMYNSGLYGGWNALYDGKYRPRGRDNGYYYYGNGSFDGFNELKRGPRSGLYKTQQGLGATTEVPAKEQDVSATNGSQAAKDQYNRADFAETYSEAKFFIIKSYSEDDVHKSI…
EUKARYA	VIRIDIPLANTAE	EMBRYOPHYTA	TRACHEOPHYTA / ANGIOSPERMS / MONOCOTS	POALES	POACEAE	Setaria	italica	9	Sit	DFB1	MIRLEPSNPNPSSSPIHPICLLPPTLRLPRLTVGSMEKQEPIADVEQKIGLTEKPTEQPVPSKDDKATLPPISVDSNAIDLPSEGQTQAGTSNIDGDHNAAYPHNFYASQAQPFYYQGYENPPQEWDTYPPYMSVEGLEVGPTVVYNEDPSLMFHGGYGYDPYAHYSPITTPVPTAVSGDGQLYSPQQFSFSAPYYQQSVPPGMPYLSSPTPISQGETMIPTDPTQGGFIADTLSPNSFLFGPRPEWFRSSEGAGSFPSPAASPQPAGGVSGAIGQSNFPMASGMPSPHQKPFYGFGSPSDSFGRGFSHGGMFPQASNYGGSFPSFGLNGRSSISIEKGRRRGRGNALICSCNGPLDFLNEQSRGPRATKPKKQPEGDSKDEKPSAGVGRELYNKPDFV…
EUKARYA	VIRIDIPLANTAE	EMBRYOPHYTA	TRACHEOPHYTA / ANGIOSPERMS / MONOCOTS	POALES	POACEAE	Setaria	italica	9	Sit	DFB2	MATAPQQQAQGSADSMISLQSEAVLENNPSKSASSKEQVISGTENMAAGNARGASSLKSPKGAPEKASSVGKGGEQPFLYQHNVYAPQPQALYPGGYMNPSGQWEEYPHYVNMEGLHSVSPGIYNDMLSPGYANNPQMMYGAYSPVSTVGDGQQYLPVHFPFSSSYYQPPASPSMGYSNSVTGMSQGDHMLQPEYFLPDGLLYSPTPGYHQPFSSFDRAPTQPNNTPGLFGQGNMPLASGMHHGSPYGPGSYKARQQGGKLGGTAPSWNSGRRFGAFDLSANQQRPFGSHNGSLEFMNEQNRGPRATKPKIQDTENSSADEKSEKTVPLIDSELYNRPDFITEYKDAKFFVIKSYTEDHVHRSIKYSVWASTASGNRKLDSAYRAAKEKEDHCPIFLFF…
EUKARYA	VIRIDIPLANTAE	EMBRYOPHYTA	TRACHEOPHYTA / ANGIOSPERMS / MONOCOTS	POALES	POACEAE	Setaria	italica	9	Sit	DFC1	MEPKGELGQKPIEEAMDSLKIDASTKASNVNLPAKKDASSSDAVSCISSGDAASTVKESEMNQEASIGDQGMYYYGYYYPGSYGGWDENGYFVGYNGLEMHPAVVQGDNGSYLCYLPGYESGYASYSPVVPGGITSADGQYVSKEPYYSTAIPMQDPSTPGIFAQPIAYGPELVPAYSWDPSFVLLDGVQGHPVGVHQTNYAARPKYSSNKHGVPSSKAARSAKSAPETIKGSSSALETLPNAANSIPLSKGANKASGASTTKGYLPSSKFVTHSNNQGKSSVYQNKGINVKENGRSWINNEKLKTRSKLNGHGDSDISNENSHTDNSKHSLSPRGDVVGLSSAGDANETILSPVTISKNAYNLPDFVTKYEQALFFVIKSYSEDDIHKSIKYSVWAST…
EUKARYA	VIRIDIPLANTAE	EMBRYOPHYTA	TRACHEOPHYTA / ANGIOSPERMS / MONOCOTS	POALES	POACEAE	Setaria	italica	9	Sit	DFC2	MEGETEAKNGPCTSIRNDVVFEQDLGSSYQLWGNMKFEEHGQLLSQAKRDLSCVDYQARPVESNYVTDLRSHAYSEDPSPLGREYHRQKSCLPTSSCSCEKSSALEAAPSSPDALGHALGKMRTKINTLSARPDYFSSYPTTASHVRKHREVELDYGLDHSEHCYRRSGRVTAFSSHNGQSAGHCNEMVDYARGHHYVDDINPVSRQWCFDDGGPSLPRGLQYGDEIPSLSSKKYAPSRSSQWHYGPQTPLFSRRYEYGDEIPSLSPNWRYRDKIPSCSGHWCHDVGPHAPSRYRQGASHRNGHSRQNFSRINTNEQAKVTTSKHAFIKPRMVNRVANSSDHYRTNMKDNRCRNPEAVMDQVRGPRANKLNDASASSPVKDIMSPLVCREQFNRSDFSV…
EUKARYA	VIRIDIPLANTAE	EMBRYOPHYTA	TRACHEOPHYTA / ANGIOSPERMS / MONOCOTS	POALES	POACEAE	Setaria	italica	9	Sit	DFD1	MEMGMTPEIMYGQNIFVPATANPYQYGYAEVGQPMEWYNHPSTVGYDGQDVFYPTEGMPCVYYAAPDNASMHPSYSPYPLDPSFIPDGSFMPQEYVADPANSTCQVASTPYYIPAVLPYAQDSVPGSATTPLLSNVAFLPGMPGYAATSANAAFPFIAPVTTKSDIHVNPPVQSTIVSSKQFQDHAKLPKVQLHNSVAQKQELSDRSMVPIKLPHASQASAHLLERPISAAKQSPKAKLSGNNCLGYATSDLQKWAAAEKFQPSSKSSAHLNGPGQKVHHLLNEHSLADSQKPGNQRSSAMVVKSYTSRLPVGNPEGTILIRTDQYNRDDLQVDYTYAKFFVIKSIGEADVHKSIKYGVWSSSSNGNSKLDSAFRDADRISRRNSTKCPVFLFFSVNGS…
EUKARYA	VIRIDIPLANTAE	EMBRYOPHYTA	TRACHEOPHYTA / ANGIOSPERMS / MONOCOTS	POALES	POACEAE	Setaria	italica	9	Sit	DFD2	MPIGSLSSEIIGKSYTSRLLIGNPEGRIIIRTDQYNRDDFQVVYTNAKFFVIKSYNEADIHKSIKYGVWSTSSVGNLKLDTAFRDAQVIAASSSTLCPVLLFFSVNGSSHFCGVAEMVGPVDYQNDMDFWCRKNKWIGSFPVKWHIIKNVHNSTFRSISLQNNEDKPVTSSRDTQEIHYTPGTTMLELFKYTRAEGCVLDDFMVHEEEEARSGQLERFKLRQGAPHFIPAWHGPCTKRPMLPKSDSVLKDRIVSETINLTDKLQNLNLDGHQSSCQEFGNRTSEASTTNTQKGSHCYGDQVLDNPVKVIASDVKFALDGERRRWKKVETTPTEKPQPETAARVSSKAPPRKHRKEGKNTLVHSASGAPEMTCEEQKIVGKPCSPAFGSTPSQACSKPVP…
EUKARYA	VIRIDIPLANTAE	EMBRYOPHYTA	TRACHEOPHYTA / ANGIOSPERMS / EUDICOTS	RANUNCULALES	RANUNCULACEAE	Aquilegia	coerulea	5	Aqc	DFA	MATVAPSSDPAADLLQKLSLESQTKTLEVPEATKKASTYKRGSVDAKETNGATQPSDRSATPILPEFADPNLCYPYNGYSSPAYFYGGYDGSISEWDDYSRYVNPDGAGVYGDNGSLMYGFGYSPYGPYSPAGSPVPTMGHDGQLYGPQQYQYPTFYQSPTPPNEAFNPTQAPTSQEMSTSVSADKPALSVEVPNGTAKGSVNTNSNGSMPLKPSQQTSSVNSNGSYGRAGVYPGGVPASGYQDYRYSFDGLKSPVPWLDVSAYNDGKHRPATSSAFSTVSHANNIQAGRNQNVRPHPNIMGMQSPRTPGLMPSHYLSRMYSNSRMYGQYGSSYRTGCGFGSNGYDSRNNGRTGWFSVDNKYKPKGRGNGSFGYGNENMDGLNELNRGPRSRGVKNQKT…
EUKARYA	VIRIDIPLANTAE	EMBRYOPHYTA	TRACHEOPHYTA / ANGIOSPERMS / EUDICOTS	RANUNCULALES	RANUNCULACEAE	Aquilegia	coerulea	5	Aqc	DFB	MAAAHQGGPDRIISSSSSSSTTAAAESTESLSMSALDTEKPSISDNSKDQPLSVNDEKAVLSNSSRNATSASLSRDVTSHWGSVGSGDHSAVYQPNPYSPQAQTFYYGGFENTTGEWGEYSQYVTSENMEIGSPGVYNDNPSLVFHTGYGYNPQMPYGPYSPVTTPLSSVRGDGQLYSAQQYPFSGPSYYQQLVPSNIPYANSSNPVSQTDPTVPVSIDQQGEGMLYGPRPGYSPQFGSFGRGSSFPGNSDGQRSLAPLSPAVSPQPVNMRGSFGRNVGMASQQQRPLYGLGYGSSSHTRRYPHNGIYQNSFDTASFSTLGTNDRWLTLDKVRRRARDSGPLCSCNGALDILSEQNRGPRASKPKNQGTTEHSSPVDLNNTPIVEARNQSFNRPDFATE…
EUKARYA	VIRIDIPLANTAE	EMBRYOPHYTA	TRACHEOPHYTA / ANGIOSPERMS / EUDICOTS	RANUNCULALES	RANUNCULACEAE	Aquilegia	coerulea	5	Aqc	DFC1	MATKTRSEKPIEEALKNLKVDPSSKLSDANLDSSKDWSPSEATSCISSGDLTGSVKESELDHEYLVSDQGLYYPPGSYYGYYYPGYEGSVGEVDDQGYVLSNDGLEIQYPAMQGDNGSLVYYMPGYQPGYVPYNPYIPTGTIGIDGQYMSQQSYMLGSMSPQSISPGYYPNPLSYGSETMQSYIWDPSFQVGDVSQGNGYGAFPAVGTKPSVPSRTITPKSTPSKSSKYPEMKVPSALDVSSGPGILNELKPANKAAAVLSKSYFPLTKYQCSNQTKGGLLYPNNSANFKANIRGWGPEKLKTRGKANGVGDFDMLNEQNRGPRTNSTKNNVVSGVDPAVSLVTEGTDNKNSSTTVIRRDEYNLPDFSTKYDRALFFVIKSYSEDDIHKSIKYNVWAST…
EUKARYA	VIRIDIPLANTAE	EMBRYOPHYTA	TRACHEOPHYTA / ANGIOSPERMS / EUDICOTS	RANUNCULALES	RANUNCULACEAE	Aquilegia	coerulea	5	Aqc	DFC2	MADERKLEELKQGLNIGLQSAYLDNLALKNKVSEKECSRLDADSSLSLLTKTTSHDRANGFHQELLGDSGFVGHNRIKSKFYDNGCFRARDESGTFYSGLHSNTDSLAQIISGYKPSATRSMFSVEGKPFGSNPNVSVAGPTASSNPRNSSSTRTSGVLDAKVSRALLNSKSFPSTFSSNFSELSLHSLNFKSSNKVPQLGSNYRSAVPYRDSYSARNYSSPSNQVQGLHSDGPSSYSANGRSSVGYDGYNLGEKSSRSSDVLRDATRGPRSRRLHTLFNKFDEKEHLGPRVRRDRYNRSDLRTIYDKAKFFIIKSYSEDDIHRSIKYDVWSSTPHGNKKLNAAFHDAATIYSETGTRCPIFLFFSVNGSGQFLGFAEMIGPVDFEKDMDFWQQDKWNG…
EUKARYA	VIRIDIPLANTAE	EMBRYOPHYTA	TRACHEOPHYTA / ANGIOSPERMS / EUDICOTS	RANUNCULALES	RANUNCULACEAE	Aquilegia	coerulea	5	Aqc	DFD	MESYSGSEHGTSEIYMIQGSESNPHLATTPSLGQLEVMGSEGSPEFIVDQGLYYPAANNYYGYYCTGFESTGEWDDNHRFFGLDNPNLQYAGLQTENLPYVYYTPSYGYAQSPYNPYNPYIPGAVIGVDGSFVGMQQYYTGSTYQNPASPAYYPYLVQPMAENIPSNAQEPHLLNAGVPNVNGTDGPGLKFNHQSASGGSGKVPLRASLGDNDKNFNQPHSSGKRSEVSKANSANNKQPATHTSTASVSVSRAASAPVAQGRNASGSVQPADQLTFGQVPSLPASAKVSLPVTNVSSDIGTNARGWPMVDRLRPRFHYGGVSNNGNGNPDFLSEQNRGPRTNRSRGQWTPSTNVGTTVTNGKITINPDQYNKDDFSVSYANGKFFVIKSYSEDDVHKSI…
EUKARYA	VIRIDIPLANTAE	EMBRYOPHYTA	TRACHEOPHYTA / ANGIOSPERMS / EUDICOTS	SOLANALES	SOLANACEAE	Solanum	lycopersicum	4	Sly	DFA	MAAGAPPADQAADLLQNLSLDSRNKTLEIADTKKKPSGNPTDGANGQLQSADRSVTPVLPEFMDPNLCYVPNSYASTAYYYGYDASANEWEDYARYTNPDGVEMPGVYGDNSSLIYHHAYGYAPYSPYSPATSPVPTVGHDGQLYGSQQYHYPYFQPLPLTSTSNTSSAALPKGEIATSAAAADQTSLSVDSAKGNSNVIVNGGVKGNTGHMPVRPAFQNSSLNANGSYGPGTLPGGAASGYQDPRLGFDGVRSPIPWIDGSMFTDGQARPVVNNSFTPSFSNGYAAPSTKNQNVHPHVMGMHHPRSSSSVNTTNGYMNRMYPNKYYGQFGNSFNSGMGFGPNRYDTRATGRGGWMTVDNRSKPRGRGNSFYGYGNENMDGLNELNRGPRGKGSKNQKS…
EUKARYA	VIRIDIPLANTAE	EMBRYOPHYTA	TRACHEOPHYTA / ANGIOSPERMS / EUDICOTS	SOLANALES	SOLANACEAE	Solanum	lycopersicum	4	Sly	DFB	MEDTNQQSIDPFTSVSSSGERVEEPHNVAEQPISPKDERIGSANASPDGAIPGASRNVQDHPVTSEAGAIPTFYPLNSYSPQDPGLYYGGYDNGTGSWVEQSNDGNVNNLHVAPPGMFNENPLFFPPGYGFDPQMAFGQFSPIASPLSPFMIDGQLYSHQIPVSPPYYAPPVSPGLPHVTSALPASQPDLVAPGSTGHEIDGTHFGPGSGYYIPVGPFGGGELSGSSNMGFYNYQGEVGSGQSLPNLANPVDSGRYISQMTSARLYPPPVGILGSYEQNAMQASHQGLGFTPGSLSRKYSQHSLYPSANYGSGSSSLWEPGHRNWLTPDRGGRRERDRHSVNISTESLGMASERNRGPRALKPKSKASIEDSSSSVICREVELTSILQPGQYNRPEFVT…
EUKARYA	VIRIDIPLANTAE	EMBRYOPHYTA	TRACHEOPHYTA / ANGIOSPERMS / EUDICOTS	SOLANALES	SOLANACEAE	Solanum	lycopersicum	4	Sly	DFC	MAGEKIIEKPEAVAPGLKSDPSNKLIEKDLVSKKDGKAADSVASLGAVTSIKCENDQPPAAEQGYNGTYNQLDEQAYFNAGVQSDNGSLLYYMPGYNPYSAGFVGGDGKQPYPSSGYLQQPVSYGSDSMPCYTWGSPYCADITNSAAPKSGNVKSTFGRNGSVKSNGFNSTKTNSSFSSKNSTVLFNPKSRPATAMSNPPKSFHQAQPFNPVNKFQSDVQSGGLMKGFHLVGDYPSYTSQNQGFFMPYDPINCQTNSRMWNGNYRAKPRGNFTRNGVFEATNELPRGPRANGRSVPSKPSAEEDQLVPAVQREKYNKEDFKTQYDNAKFYIIKSYSEDDIHKCVKYDVWSSTPNGNKKLDTAFVESEAKASGTGSSCPVFLFFSVNGSGQFLGVAEMVG…
EUKARYA	VIRIDIPLANTAE	EMBRYOPHYTA	TRACHEOPHYTA / ANGIOSPERMS / EUDICOTS	SOLANALES	SOLANACEAE	Solanum	lycopersicum	4	Sly	DFD	MYNEGAPEFVVDQGLYYPPATNYGYFCTGLESPGDWDGHQGFFGLDGQDIQYMDAQTESFPYVYYTPNYGCAQSSYNPYNPYIPGAVVGADGPCAGPQHYYTIPPYENLGSSSYFPMAVPSTSSIPENAADPIMDSVISSTNRADDLRLKRNLSPTSPIFTPTSLGPASGYKSASNRGSESAKINAASGKQHVSHGFSSPSSQVHPGTVAQAIGSIIHGKVLSNHGQLRAPLPPEIDLSNHRSGAHDQANTDKIRTKFLNGTIPSDGKVSPDMLMEQNRGPRIDKMKKQLLVKAYSTRAGNVDVQGNIVIHADEYNRGDFLMDFVNAKFFVIKSYSEDDVHKSIKYNVWSSTPNGNKKLNSAYEDAQRITPGNPRGCPIFLFFSVNASGQFCGVAEMTG…
EUKARYA	VIRIDIPLANTAE	EMBRYOPHYTA	TRACHEOPHYTA / ANGIOSPERMS / EUDICOTS	SAPINDALES	RUTACEAE	Citrus	sinensis	8	Csi	DFA1	MATTVAPAVEKASDLLQKLSLDSQTKSLEISEHTKKPSANQYGSVDSVNAAANGQIPSERSGTPFLNDFMDPNMCYVPNGYPSTAFYYGGYDGNVGEWDDYTRYVSQDGVDMTSGVYGDNGSLMYHHGYGYAPYPPYSPATSPVPTMGTDGQLYGPQHYQYPHYFQPITPTSSPYSPSPVAPTPGDIPTSVAADQKPLPVESTNGKSNGVANAGGVKGNNGSAPFKPTYQPFNSNNTYGRGSLPGRGPASGYQDPRCNLDGMRSPIPWLDGPVISDARPVASNTFNSSISNVNNVASSRNQNYRPNSHYMGLHHPRPMSGMGAAQGFMNMNRMYPNKLYGQYGNTFRSGVGFGSNGYDLRTNGRGWLSVDGKYKSRGRGNGYFGYGNENMDGLNELNRG…
EUKARYA	VIRIDIPLANTAE	EMBRYOPHYTA	TRACHEOPHYTA / ANGIOSPERMS / EUDICOTS	SAPINDALES	RUTACEAE	Citrus	sinensis	8	Csi	DFA2	MADKVSLSVESNKDNPMANGPGVSGNGRSKPQRPNYQYPYLDPNSSHGRGGLSTVVPSPSYQDPGYSFDGIHSPITWLDTSIFGGGQSKHNANAGYTSPISHSNNFPSGRNQNHRPHLANFHHTRPTSDAFGYMSQMYANNPMYGHYGNTFRAGPGYGSFGYDSWISGRGWYPVDSKYKPRGRGYGASGSGKENVDGLNELNKGPRAKGFKNQEGFDPATVAAKGQNLKSSESTPEDNLPLIPDKEKYSGEDFPESYSDAKFFIIKSYSEDDVHKSVKYNMWTSTPNGNKKLDAAYREAKEKSSDCPVFLLFSVNASGQFVGVAEMVGPVDFDKTVEYWQQDKWVGCFPLKWLIIKDVPNSSLRHITLENNENKPVTNSRDTQEVNFEIGIQILKIFKS…
EUKARYA	VIRIDIPLANTAE	EMBRYOPHYTA	TRACHEOPHYTA / ANGIOSPERMS / EUDICOTS	SAPINDALES	RUTACEAE	Citrus	sinensis	8	Csi	DFB1	MAATQSQQAPDRTTDSTKSLSILIMDAEDQPADTDKMKEQPLSATNESSVSPNSSQGALTVGHTRETAVQSGSFGPVGDHSVYSSNIFAPQAQAFYYRGYDNVPGEWDEYPSYVNAEGLELGSSGVYNDNPSLVYHTGYGYSPQMPYGPYSPVTTPSVGGDAHLYSPQQFPFSGPPYYQQMVPPSLPYITSPTPVSQPELNTLMGAEQQNDNMLFGPRSGYPPALGSFGRGGMHGNPGMIGFHDGQQGFDGLRSGGLWSDWSKPSDRQRPLTPISPAVSPQPIGTFGSFGQNVPVASQQQRSFYGFGSGSNSYNRGYMHNAFSQGSNFGGTPISNLAINNRGWISLDSSKRRVRGSGSLCGCNGTLDILNEQNRGPRALKPKSQMTDEHGSSVDQNKES…
EUKARYA	VIRIDIPLANTAE	EMBRYOPHYTA	TRACHEOPHYTA / ANGIOSPERMS / EUDICOTS	SAPINDALES	RUTACEAE	Citrus	sinensis	8	Csi	DFB2	MATPLPDHDRIVPTGERPVKPDNSTEQLLSPKDERIVSANPSPDAAIIGPAKDVTEQPESADSRDYSSVHQLNTYNSHDPNMSYGYGNNTTWDGYSQYINADGLHVSPVIYNDNTSLMFHSGYGFNPEMAYGQYSPIATPLPSIMVEGQLYSPQQIPFSPSYYPQHGPPNVPSALPVSPSEMMTAESSGDNLLFGPSSGYFVHFGSYGVNVSGNPASSPLTSPAAYPQPMGILGSYEQNIGQISQQQRSFNTFGLASSSSTGNYPHGAVYQSSYFGSNDRVRLAADKGRRRERDQDSICISNESPAIDRNRGPRASKIKGKSSEQNLSSGSSKNNSSGSGINFELYNQFDFPTDYENAKFFVIKSFSEDNVHKSIKYGVWASTPHGNKKLDAAYHEAKE…
EUKARYA	VIRIDIPLANTAE	EMBRYOPHYTA	TRACHEOPHYTA / ANGIOSPERMS / EUDICOTS	SAPINDALES	RUTACEAE	Citrus	sinensis	8	Csi	DFB3	MAQPTSDRFKFADTAEALNLLMLDTEEKTNNPSMLNAQDQVIIDPRRDNVDQPGSLNAVGYHHSGCLSNAYFSQAQSVYNGGGYDNATSKGVTCLPYANAESLENGSHGIQDESPSVAFHGYGYNPQMLHRPYITTQLPSVRGHGHLYHAQQFSASDPSCFQQPISPKKPCILSSTSVSQGKLPAHIDLQGDSKRFGLKPNYAPSLGSTSKGGDFLGNSDGLDFFHQGSEGCEIGGLWSNWSKPLNGKSSLLQLSSAAASLTPIRSLEFSRDDFEMASQWKGSFFGFGSCTGSRYRGYSHCLSDQGSEYGCVSTSSMEMDGQNWPSLTEARQGGRCNNFSCSCTVTLDTLSERNRGPRAFKPKVRTTAYGFAVDNSKNGTLDGILKGSYNQLDFVTNYK…
EUKARYA	VIRIDIPLANTAE	EMBRYOPHYTA	TRACHEOPHYTA / ANGIOSPERMS / EUDICOTS	SAPINDALES	RUTACEAE	Citrus	sinensis	8	Csi	DFC1	MYVMPAFQAACSPYNPYLPVTTFAVDGQYLGQQPFSTSPMVQPSITPPGYYSNVLSYGEFIPSPYPCDPSFMVGDVTPKIPGSKSNRSSASHPHASLSKKFPQSEFSNPSEKKSSLQSLNVSPDHGVRSQLKLMSKALQHVSTLQPDAPGKGYLQLAKFPLYNQGKVGVVYSHGPVNYKANAPGWGGNEKTKTRSRDNSISDFSLSNEQNHDTSTTSNKDALESGANAVGALGTNEKGNSDSISSLIWKDQYNLPDFRIKYDHALFFVIKSYSEDDIHKSIKYSVWSSTPNGNKKLDAAYEDAQSRIAEKGSKCPVFLFFSVNASGQFCGVAEMIGRVDFNKNMDFWQQDKWNGYFPVKWHIIKDVPNPQLRHIILENNDKKPVTNSRDTQEVKFPQGI…
EUKARYA	VIRIDIPLANTAE	EMBRYOPHYTA	TRACHEOPHYTA / ANGIOSPERMS / EUDICOTS	SAPINDALES	RUTACEAE	Citrus	sinensis	8	Csi	DFC2	MAGEKNIIKDEPVATELKGNPISKSTGQDVASGKDGAASDSTASMATSGHAASGMKGEIDQESVGEYGAQNPSTVHYNYYYPGSNGSFSQVDNNGYIHTDGSHSGVHSDNGSLLYYLPGYDPYSTLVGVDGQCVGQQPYFSSSGYLQHPVSYGSEVMPCYSWDSTYVADIQNGNAVGFGNEKYGGSTAFAKSNGLNSVKKNGCFTNKVSKSSYTQSTKPVSKVTQLDSDLSAGFLKGSNPLGNFSAFSNQKQGFFPNMVNYSTNGRMWNGNDRYKSRDKFSRAGGLGMPTELIRGPRAENKSASLEISDKKEVLSPTVSRDQYNLPDFQVEYEKAKFYVIKSYSEDDIHKCIKYDVWSSTPNGNKKLDATFNEAEAKADETGTRCPIFLFFSVNGSGQF…
EUKARYA	VIRIDIPLANTAE	EMBRYOPHYTA	TRACHEOPHYTA / ANGIOSPERMS / EUDICOTS	SAPINDALES	RUTACEAE	Citrus	sinensis	8	Csi	DFD	MEMYNASDNRNGESHLIQINESYPSLMYPLVEQFDFDAMYNEGASEFIEQGLYYPTATNYGYYCTGFESPSEWEDHYKIFGVDGLDFQYAGAQTENLPFVYYTPSHAYAQSPYNPYNPFIPGAVIGVDGPYGGAQQYYSIPSFQDTVSSPACGSVVIPPDMISSSFADPLLNTGASITNRTDGRGLKNSVASASAAYPSNPSKPSLIQKHSFTKFSEGPRAKANIGPNNHSVIIRSVSSGSSTAAPSLVLQGRTSSGSTQPLDDISSGKVLPPPNQVKAVVSNGNGFSDFQSSARGRSAVDKLLPKTAVGQPLNTMGRNPDMCMFSEQNRGPRTSRSKDQLAVKAYTSKAGVTDVEGNIIICTEHYNKEDFQVDYVDAKFFVIKSYSEDDVHKSIKYGV…
EUKARYA	VIRIDIPLANTAE	EMBRYOPHYTA	TRACHEOPHYTA / ANGIOSPERMS / EUDICOTS	MALVALES	MALVACEAE	Theobroma	cacao	6	Tca	DFA1	MAATVAPPADRRLGLVIGCEFDRWDYSQIAKICISFTLCFLIETAELLQKLSLDSQAKPLDIPEPTKKPSVYQYESVDSGNAGNTQIPSFERCATPLLPDFMDPTMCYLPNGYPSAYYYGGFEGTGNDWDEYSRYVNPDGVDMTSGVYGDNGSLMYHHGYGYAPYGPYSPAGSPVPTVGNDGQLYGPQHYQYPPYFQPLTPSNGPFTPNPAAPSQGELSTSAAADQKPLPVETANTNSNGVAGGASLKGNNGSAAIKPSYPSSFNSNNSYGRGAMPGGIPASGYQDPRFGFDGFRSPIPWLDGSMFSDGQHRPVTSTGINSSFSKANNIPSLRNQNYRSNSHYVGLHHPGPMSGMGTAHGFINRMYPNKLYGQYGNTFRSGLGFGSNGYDLRANGRGWL…
EUKARYA	VIRIDIPLANTAE	EMBRYOPHYTA	TRACHEOPHYTA / ANGIOSPERMS / EUDICOTS	MALVALES	MALVACEAE	Theobroma	cacao	6	Tca	DFA2	MATSDRILANFTPLEVADSLENLSLDSQAKTTKVPEPFKKDFYGDNGSYMYQQTYGYMPYGAYSVPSSPLPAMGHDGQLHALQEYHYPSPYYQPPMQTSQASASQVEVSTSGVAEQASLSIDTNKGNSSTIASGGGLSGNNGSGSLKPTFKSSSLNPNASYKRGGLPTGNLSQGYQDPRFSYDGIQSTVPWLDMSMSSNGQSKHAANSGFSSYTNNLSSGRNQNVHPFPHVVNLHNARPSSGVAQAYGYMNHMYPNNMAYSHYGSTIRGGSGYGSYSYDSWKKGLGWYTVGNNNKSRGRGYGKENMDGLSELNKGPRVKGYKSQDDFESATLAVKDQNLPLTESNKENNVTLVPDMEQYNKEDFPESYSDAKFFVIKSYSEDDVHKSIKYNVWASTSNG…
EUKARYA	VIRIDIPLANTAE	EMBRYOPHYTA	TRACHEOPHYTA / ANGIOSPERMS / EUDICOTS	MALVALES	MALVACEAE	Theobroma	cacao	6	Tca	DFB1	MAATPDRTPEEQHADPENVKEQPLSTKNETSVSPNSSQDAAPIGHPRSGASQSVSFGSGGDRNVYSPTIYAPQAQAFYYRGYDNAAGEWDEFAPYVNPEGLELGSSGVYNDNPSLVFHTGYGYNPQMPYGPYSPVTTPLPSIGGDAQLYSPQQFPFSGPQYYQQLVPPSMPYITSPTPVSQPELTTLVNVDQQGDNMLFGPRPSYPTPLGSFGRGSFPGNPGAVGFNDLPQGFDGLRSGGLWSDWSKPSDRQRSLTPISPAVSPQPIGPIGHNVAMASQQQRSFYRLESGMNSYNRGYLQSGLNQGPSFGSASVPSLGANSRGWLSLDSNRRRGRGSGLSLCGCNGALDILSEQNRGPRASKPKNQITAEHNSSIDDNKNNKPSAKIHDESFNRPDFAT…
EUKARYA	VIRIDIPLANTAE	EMBRYOPHYTA	TRACHEOPHYTA / ANGIOSPERMS / EUDICOTS	MALVALES	MALVACEAE	Theobroma	cacao	6	Tca	DFB2	MTMAHQSSDRLTSADSAEALNVLVLDRNNNLANRNLLTDKQDLVTVGPLRDGADQSRFMPSVVDSKTTFLSNAYSTEAQFHLEADKQGSFLPYLSAEGLESGFHGIYNETASLGFHGFRHSSQMPHRPYVPVSSQLPLVGDPSWLPTTRHFPTSDSSYHQPSVPLNIPNVTSKAQFSHLEFPVNIEQQLDGKRFGLRPNYLPPSGSYGGRSNFLGNSGKHCMQYQGFDGFGAAGFCSDCSKPFIGKSSLFQTSYPAASPKRVGSLEFPSNDIGMASFLKGSFYGFVSSSGSGSISYTGSRSDQSSGCGSVSSSSLGINGQNWPSLDEAREGGNCKDFSCSCTVTLDTLSERNKGPRAFKPKSQITAKGFIVDSSKNGPTNGISNGSYNRQNFVTDYVDA…
EUKARYA	VIRIDIPLANTAE	EMBRYOPHYTA	TRACHEOPHYTA / ANGIOSPERMS / EUDICOTS	MALVALES	MALVACEAE	Theobroma	cacao	6	Tca	DFC	MAGEKMTDNPEPVSAVLKSEVVAKLAEQDVPSGKVGMPSDLTSTMSSSTYPSSGVKGESHQDLVGEPGVNQPTSFYNYYYPGYNGSLVQSDDNSYFLANGSHTGMQSENGSLVYYMPGYNPYATGTLMGVDGQCVGQQPYFSSGYFQPPVSYGSEAMPCYIWDSTYAGEVLNGNVDGFGNVNYGSGSAFAKSNGFNSLKSNGLVGTKLPKSTHTQPIKALNKGPHLGSDLSAGSYGYHPAGKSPSFNNQKEGLFQHNGPMNYRLNGRGWNQNDRYKKSNRDFDFQNSAEVTRGPRAWNRVLDSSVKREDLGLTLCKDKYNPLDFQTEYDNAKFFVIKSYSEDDVHKSMKYDVWSSTPNGNRKLDAAFHEAEARESETGTKFPIFLLFSVNGSGQFVGLA…
EUKARYA	VIRIDIPLANTAE	EMBRYOPHYTA	TRACHEOPHYTA / ANGIOSPERMS / EUDICOTS	MALVALES	MALVACEAE	Theobroma	cacao	6	Tca	DFD	MYQEGAPEFVIDQGIYYPTTNYGFYCTGFESSVEWEDHQNIFSADGPDVQYAGAQTETLPYVYYTPSYGYAQSPYNPYNPYIPGAVMGDGPFIGAQQYYTLPPYQNPVSPSAYVPVVIQPDGIPNSSTDSLLDTRASIANRPDGRGVKHNLASASAAFSRNSSKSAPNQTDSLTRVSDGQSKQSAIHGSIPDSSGPASARAHQGRIASGFGNFPGGKLPSHRNQLKADLPVGNAFSDYGSSTPGRGALDKLRPKIHVGRDLNDAYGFPDTLGEQNRGPRTNRLKNQLMVRAYTTKAGNSDTEGNIIIYTDQYNKDDFPIDYVDAKFFVIKSYSEDDVHKSIKYNVWSSTPHGNKKLESAFEDTQKFAAGKPSGCPIFLFFSVNASGQFCGVAEMIGPVD…
EUKARYA	VIRIDIPLANTAE	EMBRYOPHYTA	TRACHEOPHYTA / ANGIOSPERMS / EUDICOTS	VITALES	VITACEAE	Vitis	vinifera	8	Vvi	DFA1	MAAVAPPADPAELLQKLSLDSQTKTLEIPEPTKKPSGNQFGAVDGGDAANGQNQSCERSVTPLLQEFMDPSVCYVPNGYSSYYYGGYDGTTNEWEDYSRYMNPEGVEMPAGVYGDNGSLMYHHGYGYAPYGPYPPAGSPVPTVGHDGQLYGPQHYQYPAPYFQPPTPTSGPYNPSPGAPPPGEVTTSVAADQKPLSVETANGNSNGIASGGAMKGNNGSAPVKPTYQNSPFNSNGSYGRGALPGGVPASGYQDPRFAFDGLRSPLPWLDGPVFSDPRPVTSTSITSSISNANNVTASRNLRPHSHFMGLQHPRPMSGMGTAHGFMNRMYPNKLYGQYGNTVRSGLGFGSNAYDSRTNGRSWLAVDNKYKPRGRGIGFFGYGNENMDGLNELNRGPRAKS…
EUKARYA	VIRIDIPLANTAE	EMBRYOPHYTA	TRACHEOPHYTA / ANGIOSPERMS / EUDICOTS	VITALES	VITACEAE	Vitis	vinifera	8	Vvi	DFA2	MATVAPPSDQAADLLQKLSLDPQAKSLEVSEQAKKFVSVDSGDLANGLGKPFERSATHLHQDFVDPNMCYLPNGYPSTYYFAPGYDGQMNEWGDGVEMPPGVYGDIYHHGFGYPYGTYPPPGSPVPTMGHDGQLYGPQHYQYPTPYYQPQAPNGGPYAPSQVTAPQGDVSTSVAPDQVPLSVEAAKGNTNNLVNGGNVNGNNGPKALRPSHQNSSLSSNGSYGRASLPTGVPSSGYQDPRFGFDGTRSLIPSADMFSEGQSKHVASVGFSSPVSHANNFPSGRNQNFRPIPQLMHARAASGLGQASGFMSRMYPNNRMYDQYGNAFRTGSGFGSNGYDSRTSGRGWLTVDSRYRNKSRANSVLGYGNENMDGLNELNRGPRAKGFKNQKGFGPVTLAVR…
EUKARYA	VIRIDIPLANTAE	EMBRYOPHYTA	TRACHEOPHYTA / ANGIOSPERMS / EUDICOTS	VITALES	VITACEAE	Vitis	vinifera	8	Vvi	DFB1	MDERPVTLDPILTGDGDDGTTDAHSTHRNNHEEKAVESDNMKEQPPTARKERSDSSNSPQDAASIPHPRDAVAGGDRTVYSPSVYAPQAQAFYYGGYDNAAGEWDEYPPYINAEGLEIGSPGIYNENPSLVFHAGYGYSPQMPYGPYSPVTTPLPSVGGDAQLYSPQQFPFSGPPYYQQLVPPSMPYITSPTPVSQPELTSLVTVDQQGEGMLFGPRPGYPPPLGSFGRGNFPGNPGTLGFHDLQQGFDGFRSGGLWSDWPKSSDRQRSLTPLSPAVSPQPIGTLGSFGQNIGMASQQQRSFYGFGSSSNSYNRGYLQAGFNQGSSFGSAPISSLGMNGRAWLSLDSSRRRGRGSGSLCSCNGTLDILSEQNRGPRASKPKSQITAEHGSSIDNNKHST…
EUKARYA	VIRIDIPLANTAE	EMBRYOPHYTA	TRACHEOPHYTA / ANGIOSPERMS / EUDICOTS	VITALES	VITACEAE	Vitis	vinifera	8	Vvi	DFB2	MAENAQQERGRSASTGERPVEPANLREQPNLLEDERVPRVVADQPISFDAIGDFNAGYPQDAYASINRPFYYGGYDNSTSYWDGYPHYVNADSMQVFPPVIYNDNPSLVFSSGYGFNPQMAYGQYTNVATPLPSLMVDRQLYSPHQNPFSQPYYPQSIPSVPNISSAVSVPQTELMAPESSVQEGFSGNMRSSQGSSYVIQFGSFGRGGLSQNSAYGPGSSNFQGEFVPPNFLPNQSNLPEADVSLSSVTSQAAHPQPVGILGSYELNVRQRAAHGLGLVPSSSNIFYPDGGLYESTNFGGASVSPLGANDRNRLILDKGKIRERDRSSGVFSTDSSNFSSDRNRGPRASKPKGQSTSGQGVSSSSRKSDASNSVVHFDSYNQPDFVTDYENAKFFIIK…
EUKARYA	VIRIDIPLANTAE	EMBRYOPHYTA	TRACHEOPHYTA / ANGIOSPERMS / EUDICOTS	VITALES	VITACEAE	Vitis	vinifera	8	Vvi	DFB3	MAATQQGPDRLIPTGFDNVTGKWNEYSSYVNAEGLEIRSSGMYNENPSVVFDGNGYNPQMPYGPYPETTQLASARGDGKLHAAQQFSISDPLSYQQPIAPNIPYVTSSTPVSQTELPSEIGKQGDCKPFGLNLGYPPSLGSFGSRSNFSENSDGLGFMSDGSDVFGFGSLWSDCSIPLKERSKLSSPAASQQPVGSLNMSRTDFGMASQQHGSLSRFGSQSSLNYRGYSSSGINQSSSFRNTSISTTSAMNGWNWLPYDKAKSGGNSDTSFGCTGTIDTLIEQNRGPRASKPKNRTTANESFVNNSKNGTCTGVHRESYNRLDFVTEYKDAKFFVIKSYSEDNVHKSIKYGVWVSTPNGNKRLNSAFHEAKEKHGNCPIFLLFSVNASAQFCGVAEMVG…
EUKARYA	VIRIDIPLANTAE	EMBRYOPHYTA	TRACHEOPHYTA / ANGIOSPERMS / EUDICOTS	VITALES	VITACEAE	Vitis	vinifera	8	Vvi	DFC1	MASQFHPHNHALEEMIRNLKVDPCSQLGGPPKEGSPSDATSSGEATGSVKESEVDQESLTTEPPPVMPPHTPSYYGYYYPGFDGSFAELDDQGLPLEIQYPVMQADNGSLLYFTPGFQPGYSLYSPVVPVATIGVDGQYAGQHPYPPSTVFAPAIASPGYIPTPLPYGSELLPSSYLWDPSFLVGDGAYGSGYIGVPDIADSKQNLSSPSHPRNPPSKSFSLSEFNSPLEVKGSSPSSVHGMRSQFKSANKASQYGSPFQPDDALGKDYFPIAKLQSYNQGKGGLLYPNSPVNLKANSRGWVSTEKLKMRSKANAISDFGVLEQNHGPRTASAKGALVSGGNDAGSLSADGNGKNNCIASLIRRDQYNLPDFPTKYDHAFFFVIKSYSEDDIHKSIKYN…
EUKARYA	VIRIDIPLANTAE	EMBRYOPHYTA	TRACHEOPHYTA / ANGIOSPERMS / EUDICOTS	VITALES	VITACEAE	Vitis	vinifera	8	Vvi	DFC2	MMISLIKATAHIHSHKGRNQLQPSDPTLASHFLVSPTFNKYTHHSLLSPSLLLNRKTASSTQKRFSSPTGGSVGSLHSESAGSEWLLWVIEEKIEFLRSEMAAEKTFETSEQVTMGLKSDTFTKLTKQDVVSGKDGIPSDSTSSLTSSGDATASVKGYNGALNQSDDHGYYNADGSYTGVQSDNGMVYYLPGYNPYASGTLMGVDGQCVSQPPYFSSGYLQQPVPYGTEAVPCYSWDSTYVGDAANGTNANFGNIKSGSRPTASAKANNFPSMKANGTVANKYSLPFDSKSHQSAAPSNFSKSIFQSQPLKPLNKASHLGSDFPAGFAKGFNPVSKFSSFTNQKQGFFPHNGVMNYRPNSRAWNGNEKYKLREKSNRNGHFESSTELTCGPRARNRNAP…
EUKARYA	VIRIDIPLANTAE	EMBRYOPHYTA	TRACHEOPHYTA / ANGIOSPERMS / EUDICOTS	VITALES	VITACEAE	Vitis	vinifera	8	Vvi	DFD	MEMYVSENGNAETYLIQGTESNPLLTTQLVEQIQAMYNEGTPEFVVDQNLYYPTATNYGYYCTGFESPGEWDDHHRIFGLDGPDIQYSGAQTDSLPYVYYTPSYGYAQSPYNPYNPYIPGAMIGVDAPFVGTQQYYTMPPYQNPVSSPAYIPIVVQSRPDIIPNSSPDPLLDTGLAAANRPDGRGRKHNLSSASAAFTMPSQRPASNQTHSFTRVSDVPRAIAGSSKQPVTHGSVTSGSFPGPASSHALQGRSTPDSIQAMDNVPHGRVLPHHNQLKLAIPSGNGMSDFGSNAQLRAPMDKFRPKFNYGRAQNDANGSQDGLSEQNRGPRINRSENQLAVKAYTTKAGDTNAQGNIIIYTDQYNKDDFPVDYVDAKFFVIKSYSEDDVHKSIKYNVWSS…
EUKARYA	VIRIDIPLANTAE	EMBRYOPHYTA	TRACHEOPHYTA / ANGIOSPERMS / EUDICOTS	FABALES	FABOIDEAE	Medicago	truncatula	8	Mtr	DFA1	MAAVANPADQAAELLQKFSLESQPKSLEIPEPNKKATGNQYDSGNALNGQIPSYERSVTPVLQDFMDPAMCYLPNGYPSYYYGGYDGTGSEWEYLNADGVDLTSGVYGDNGSSLVYHHGYGYAPYAPYSPAGSPVPTMGNDGQLYGPQHYQYPPFFQPLTPTSGPFTPTSAAHPQGDNSTSVAADQKPLSVEAANGNTNAGTNGVNAKGRTPTSGGYQDPRYGFDGARSPNLWLDTPIFSDGQPRPVSSTVISSSISSGNNGTASRNQTYRPNSQYMGLHHPRPIPAMGATPGFINRMYPNTRYGQYGNSVRSGMGYGTHGYDSRTNGRAWLAVDNKYKTRGRNGGYFGYGNENTDGLNELNRGPRAKGGKNQKVFVPTVLTVKGQNVPVNTVDEEKEK…
EUKARYA	VIRIDIPLANTAE	EMBRYOPHYTA	TRACHEOPHYTA / ANGIOSPERMS / EUDICOTS	FABALES	FABOIDEAE	Medicago	truncatula	8	Mtr	DFA2	MPSVAPSSEQAASLLQNLSLDSQPKTIVGDAEPVKKNGPVFANGAAKGTGKPFNPNPSYVPNGYPSTYYYGGYDGQGDWSGYSNYVNLDGGMTQGVYGDNCSYMYHQGYGYTPYGAYASPNSSSPVVQHDGQMYGLQQYQYPCSYYNSPTSADGSFAPNKTSVPQREMSTAVNADRITSNVMNKGNSVSMVNGDCTNQNGLKAFMKSSQHTSLNTKDSYQGSSLPACAPLSGYQGPRLSTHGAQSAIPTDVSLVSDRQSKHGGKVGLSSQVANIKDFSSQRNQRHSQSLPQFMNLNGSRHPSGMELLPGFMNGMYPSNNLFSQYGSSFRANSRYGSSAYGSRTGSFDNKYRATGNGYVANDSRRNGDGFSELNKGPRAAKSSDNKSVKSPEPVTLLLKG…
EUKARYA	VIRIDIPLANTAE	EMBRYOPHYTA	TRACHEOPHYTA / ANGIOSPERMS / EUDICOTS	FABALES	FABOIDEAE	Medicago	truncatula	8	Mtr	DFA3	MSTVVVFSPDTTKAADLMQNLSLDSAEPRTIAVPEPAKKAGHGQANEVPKTFNPNASYVPNGHPSISYYYGGYDGQGDWNDWNVYQNYVNANGGMAQGVYGDSGSYMYPQGYGYAPYGSYPSPSTSPSLPHDDKLYGLQQYQYPSYYQPSASANGTYGATANKTNVHGGKTSTPVTAEHVPSSVMNKGSTTTMTNGYSSNNNVSNDSYQRAGYAAYAPVSGYAGTYGTQPSYPSDPLLFSDRQSKNGSKTGYSTPAVPRKDFSSQRNSSLSQPLPQYSNLHGYSSGLGPYSGYPNGMYPSNTMYSQYGNTYRGSYDNKYRSTSYGRGFDHVKRNVDGFGELNKGPRGSNSSDDKNDKSLGPVTLLLKGQDLPIKSDDDKEVHPVPDKQQYTGEDLSENY…
EUKARYA	VIRIDIPLANTAE	EMBRYOPHYTA	TRACHEOPHYTA / ANGIOSPERMS / EUDICOTS	FABALES	FABOIDEAE	Medicago	truncatula	8	Mtr	DFB	MAATQPPPQPPLDRPTTGDISTQPDNMKDQIVGTTTIGHSRDITSQSGSFGSGADQPLYPPNVYAPQAQAFYYGGFDNGNGEWDEYPSYVNNGGIEIGSPGVYNENQSLVFHSGYGFNPQMPYGPYSPVTSPLPSVGGDAQLYSPQQFPYTPPYYNQLVPPPNLPYLNSPTPVSQPELTNLLGIDQQVESNFFGPRASYPSVGSFARGSFPVAPGSFSFHESQQGFDGSRSGGLWSDSSKPSERQRSFMPLSPSVPQQPIGSVRSFGPSAGMASHQQRSLYGFGSSSNPYGRGYLSNPGSSFGGSAISGLSANDRSFLSLENSRRHGRETASFCRCNGTLDILSEQNRGPRASKLKNHISSENNAIDGSKNNASTAKFQDESLNRPDFATDFKDAKFFV…
EUKARYA	VIRIDIPLANTAE	EMBRYOPHYTA	TRACHEOPHYTA / ANGIOSPERMS / EUDICOTS	FABALES	FABOIDEAE	Medicago	truncatula	8	Mtr	DFC1	MAAELKKAADEMNKKKLHGDSSTAEHNNSNMVSSKGGGSSPSDARSCVSSIGDASGSFKEGDVDHEFQSADQNVAYSAGSYYGYYYPGYGGFYGEQENQGYYVGADAMDFQYPVMQADNGSYVYLMPGYQTGYSSYFPVNTPGVDVQYQVYPPGSVFQQPIGSPGYISPYGELLPSTYSWDSSLTTQDVAQGNRYNELASKPSGRSIFSSQSRTGSGIVSKSVPSSNVSNSSEVKGSPPILDVSSTHVKRNQPKQANKASISGPVLHSDAMPKGSFPVAKFSAYNQGKSGFPYQNNFPNMKATSTKGWVSTEKLKLRSKVNDSLNEQNQGPRTANAKGTLNSGGNSEDKSVNGNTKIRTDQYNLPDFPTKYDHALFFVIKSYSEDDVHKSIKYDVWAST…
EUKARYA	VIRIDIPLANTAE	EMBRYOPHYTA	TRACHEOPHYTA / ANGIOSPERMS / EUDICOTS	FABALES	FABOIDEAE	Medicago	truncatula	8	Mtr	DFC2	MWFDLMLGFNQSIQTATTTTTNHIQQKNEADMVPLKDCTPSDLTSLHTFSRDVNAGFAGTNVGVDRHCIIRELPGQQPGLSYTSYFQQPGVHESEAIPCHSSVSTSVCMQNKSVSSVFAKSDPKSSTLANQNSSSSPHTNGSITSRLSKEIEILKKAPHLHSNFTVATPPRTYNQTGNVPSFANPRSHVFPNTNYRPSTSTNYRPITSTNYRPNGAVSNDRVMLSEKFRSGESEMSKEITRGPRFHQRNSNPESSVVKDEFAFTVCRDQYNLPDFQTKYETAKFYMIKSFNEDDIHKGIKYDVWTSTPHGNKKLNAAFQNAEAKLSQTGTQCPIFLFFSVNASGQFVGVAEMLGPVDFKKDMKFWKLDKYNGFFPIKWHIIKDVPNRQFAHITLQINEN…
EUKARYA	VIRIDIPLANTAE	EMBRYOPHYTA	TRACHEOPHYTA / ANGIOSPERMS / EUDICOTS	FABALES	FABOIDEAE	Medicago	truncatula	8	Mtr	DFD1	MFNEGAPEFVVDQSMYYPAPTNYGFYCTGFESPGEWEDHHRIFGVDGPDIQYTGAQDESFPYVYYTPNYGFAQSPYNPYNPYIPGAMIGVDGSFGGEQQYYSLPNYQNPISSPTYIPLVQPDNFHHSSVDSLYDNSASVNRLDGRGSKHKFNSASAAFTRNSSKPSSNQTSSFLRVPEGPRANALAKKDSTNGSVPNSGFLNFASSPSHLARSADVSFQSVDTFSNGNVLPHRNQFKVAAPLSNGFSDYGSNANGQSAIAKLRPKVHVAPIDVNRSGVLLGEQNRGPRISRPKHHLPIKAYTAKSGDANTQENIIYTDQYNREDFPIDNEIAKFFVIKSYSEDDVHKSIKYNVWSSTPHGNKKLQSAYEDARRKATGKSGGCPIFLFFSVNASGQFCGV…
EUKARYA	VIRIDIPLANTAE	EMBRYOPHYTA	TRACHEOPHYTA / ANGIOSPERMS / EUDICOTS	FABALES	FABOIDEAE	Medicago	truncatula	8	Mtr	DFD2	METHDVSQARHQNAYWVEGADINSQFTSPNFEQSGVMNNEGAPEFVDQSMYYPAATNYGYYCTGFESPGEWEDQYRIFGVDGPDVQYMGGQDESFPLVYYNNYGYAQSPYNPYNPYIPGAAVGVDGSYGGGQSYYTLPNHQNPASPAYDPLVQLDNFPDSSANSVFGASASVSRSDGRGLKQKFNEASGNFSRNSLILSTNQTSSVAMVSEGPRANNGRKQDLTHANVSGSRSLNAASSAVHQDRRTDASVQPVDTISNGNVISHHNQLIVASSRSGFSDFAANANGQSSVAKLRPKALGLGSSDGNVSADVLGDQNRGPRTSRSKHQLSVKAYTTKVGGGNEQDSIIIYTDQYNKEDFPLDYDNAKFFVIKSYSEDDVHKSIKYNVWSSTVHGNRKLG…
EUKARYA	VIRIDIPLANTAE	EMBRYOPHYTA	TRACHEOPHYTA / ANGIOSPERMS / EUDICOTS	BRASSICALES	BRASSICACEAE	Brassica	oleracea	14	Bol	DFA1	MATVASSPADQSADMLQNLSLDSQAKAASEIPEPKKTAVYQYGGVDLNGQVPSFDRSLSPLLPSDAVDPSVCYVPNAYQQPFYYGYGNGDWSEYTGYQTPEGVDMNSGYGYAAYPYSPATSPAPQVGGDGQLYGAQQYQYPTFFPTGPVSVATPTQGDLAANKAGGLKPAESKNVASAAGMIKGSNGSAAGKPNNQTAFNTSSTLYGNGAYAGGYAAGYQDARFNYDGYYGTGYSDVQRPVASSYSKANSVRNQNYRSNSNYTGVHQPASMTGYGTHGYYSKMNQSKLYGNYGSSGRSGMGFSSSGYDSRTNGRGWVSATDNRYRGFGRGNSFFYGNENNADGLNELNRGPRAKGAKNQKESSEDSLEVKEQTSESNVAEAVETENTCIVPDREQYNKE…
EUKARYA	VIRIDIPLANTAE	EMBRYOPHYTA	TRACHEOPHYTA / ANGIOSPERMS / EUDICOTS	BRASSICALES	BRASSICACEAE	Brassica	oleracea	14	Bol	DFA2	MLQNLTLDSQTKASEIPEPNKKTAVYQYGGVDSHGQVPTYDRSLTPLLPTDAVDPSVCYVPNAYPHFYYGGYGNGDWSEYTGYQNPEGVDMSSGIYGENGSIVYPQSYGYAAYPYSPATSPGPQVGGDGQLYAAQQQYQYPAFFPTGAFATPTQGDLSANKAGGVKTAETKNVASAAGKGSNGTVTGKPNNQTTHNTASNLYGTGAPGGGFAGGYGYDGFYAPVPCYDGSKYSDVQRSGSGVASSYSKSTTVPSSRNQNYRSNSHYTPASMTGYGTGQGYYNRVYQNKVYGSYGSSGRSGTVYGSSGYDSRTNGRGWVSTTDNRYRNWGRGNNSFYGNENNADGLNELNRGPRAKGAKNQKENSEDSLEVKEQTGESNVVEAVETENTCIVPDREQYNK…
EUKARYA	VIRIDIPLANTAE	EMBRYOPHYTA	TRACHEOPHYTA / ANGIOSPERMS / EUDICOTS	BRASSICALES	BRASSICACEAE	Brassica	oleracea	14	Bol	DFA3	MLQKLTLDSQPKGSEIPEPKKAAVYQYGGVDVHGQVPSYDRSLTPLLPSDAADPSVCYVPNAYQQPFYYGYGASGQDWSEFTGYNPNLEGVDMSAGVYGENGSLVYPGYGYAAYPYSPATSPAPQVGGDGQLYGAQQYQYPAFFPTGPVATPAQGDVTANKAGGAKTLPAESKNVASAAGIAKGAAGKPNSQTTLNTSSNFYGSGGPESGFAAGYQDPGYSYDAYYGNVSSYDAPKYSDVQRPAAGSGVASSYSKATSVPSSRNQNYRSNSHYTGVHQAASMAGYGTTQGLYNRIYPNKLYGNNYGSSGRYGSSGYDSRTNGRGWVNTTDNRYRSWGRVNGCFYGNENNGDGLNELNRGPRAKGTKNQKDNSEDSLEVKEQTGASDVAETVETENTCIV…
EUKARYA	VIRIDIPLANTAE	EMBRYOPHYTA	TRACHEOPHYTA / ANGIOSPERMS / EUDICOTS	BRASSICALES	BRASSICACEAE	Brassica	oleracea	14	Bol	DFA4	MLRRVTGSGVAYSSVPSSSNYPSNPYYPGVRQPSSFTAQGYYQDNLYGSTTTDNAFSMEMRTGRDVLLAVGVRQPSSFTAYGPTQGLDIIRRGAREEDTENQKSNVTEAVAPDREQYNKEDFPVDYANAKFFVIKSYGEDDVHKSIKYNVWASTLRGNKKLDAAYEAAQQKPRACPVFLFFSVNTSRHFVGLSEMTGRVEFDKNVDYWQQDKWKGSFPLRWHIVKDVPNSLLKHIILDNRKRVTRSRDTEEVMLEQGLNILKIFKEHTSKTCILDDFSFYEVREKTILEKKAK
EUKARYA	VIRIDIPLANTAE	EMBRYOPHYTA	TRACHEOPHYTA / ANGIOSPERMS / EUDICOTS	BRASSICALES	BRASSICACEAE	Brassica	oleracea	14	Bol	DFA5	MATSISPSDQAADLLQNLSIDQETMAKVTDNTGNNKQDVYGGNSNNGFSTKKKLGYNNYSAQKGSYGSYYYPQAYQYPRYGYDMTYASGKTTNNTPYLGRSGMDSMYSMYGPYSYMSGYGYDTYGYGTYKYTPNWYAFNNGYKTKGYGLYGKENAEWLNELNRGPRAKGFKTGQPETVKAAPPEDVSLPDSKEYNKEDFSDSYYSNAKLFVIKSYSEDDVHKSIKYNVWSSTPNGNKKLNAAYNEAKDKSCPVFLIFSVNTSGQFVGLAEMVGPVDFNQTVEYWQQDKWVGCFPVKWHIVKDIPNSSLRHITLENNENKPVTNSRDTQEVKVEQGVKVIKIFKEHESKTCILDDFVFYESREKIIKEGKKKHQEYKKQALAASDKKATPKDEPKETKET…
EUKARYA	VIRIDIPLANTAE	EMBRYOPHYTA	TRACHEOPHYTA / ANGIOSPERMS / EUDICOTS	BRASSICALES	BRASSICACEAE	Brassica	oleracea	14	Bol	DFB1	MATTPSHATDLIPSEEQPANLDIMKEQPVPANNESSQESAVVVHPAKVAPLSGPYGITGDLAGHLPSSILSPQAQGFYYTGYENPTGEWDDYSSYVNVEGLDITSPVGFNENASLVYQTGYGYNPQMPYGPYSPAASPLPSEGQLYSPYYQQVVPPSMQYISSPTQPELTSLVGVDQQGDNMGGPRPSYHPHPIGPFNGNQPNLGFPEWQQGFDGGIWSDWSKPSDMHRHSSHVSPALSPQPLGSFGSYGHNIPMGSQRQRSFYGYGSGSNSYNRGYMHSGGHGQGSNYGSRLISNVGMGNQGWIGVDNIRGRGRVNDPSSLGGGYNGNFDILNEQNRGPRASKPKTQVSSEELDSSADTKKHNKGSTKEHEDSNNNSNDFVTDYNDAKLFIIKSYSED…
EUKARYA	VIRIDIPLANTAE	EMBRYOPHYTA	TRACHEOPHYTA / ANGIOSPERMS / EUDICOTS	BRASSICALES	BRASSICACEAE	Brassica	oleracea	14	Bol	DFB2	MATTPPSHATDLLITSEEQPANLDIMKDQSVAANNETSASFNKSSQEPAVVVHPAKVSPLSAPYGLSGDFAGHLPSSILSPQAQGFYYRGYETPTGEWDEYSSYVNVEGLDINSPVGFNENASLVYQTGYGYNPQMPYGPYSPAATPLPSEAQLYSPQQFPFSGASPYYQQVVPPSMQYLSSPTQPELTSLVAVDQQGDNIARPSYQPHPIGPFNGSQQNLGFPEWQQGFDGGIWSDWSKPSDMHRHSSSFSPALSPQPLGSFGSYGHNIPMGSQRQRPFYGRGQGSNYGSRLNSYVGMGNQSWIGVDNTRGRGRVSDPYLGGGYNGNYDILNEQNRGPRALKPKTHVSEELDSSADSKKNNKDSPKEEANNNNNPEFVTDYSDAKLFIIKSYSEDNVH…
EUKARYA	VIRIDIPLANTAE	EMBRYOPHYTA	TRACHEOPHYTA / ANGIOSPERMS / EUDICOTS	BRASSICALES	BRASSICACEAE	Brassica	oleracea	14	Bol	DFB3	MADPASSRNQRNRIVSYGVKGFVEQQISPGDELIVSSSSTSVTHPPDPSLYHQNPTNLYPYGCNVAHSGYAQGINTWDGYPLYATSPEGLHIPQVVYSEDSSLMYQPGFAYNPYPSMMLESQIPISPAYYPQFGMHFSHSEFGGGSDPTSAYMIPFGGYGGGNLSGNQGDNSLTYPQAMGILGPYDHNASQLPLHGNGVASSSSLGGYYPVGSYQSPSSIASYYGADNPVRLASDIGKRREKEYSSVPTTSDLYGNRGPRSFTRVKSKNGSGLSSSAGDATNDSSTAGSNPSLYNHPEFATDYKNARFFIVKSFSEDNVHRSIKYNVWASTPHGSKKLDTAYRDAEKMGGKCPIFLFFSVNASGQFCGVAEMVGPVDFEKDAAYWQQGKWNGQFPVKWH…
EUKARYA	VIRIDIPLANTAE	EMBRYOPHYTA	TRACHEOPHYTA / ANGIOSPERMS / EUDICOTS	BRASSICALES	BRASSICACEAE	Brassica	oleracea	14	Bol	DFB4	MADNVGGEHHQVLLPFSILISHLRSNPFHQQVSPGDERIVSSSSSSVAPPDPYSYYNVLQSPTNLYHPPYDWDAVHSGYTQGFNSWDGYPQYAATTPEGLHVPQVVYDGNSSFMYHQPGFTFNPYPPSMMMEGQVPFSPAYYPQYGAPSPMHFTQSEIGADNSRYDPTSAYMVPFAGYGGSSLSGNQGGNALASPIPYPQTMGILGPYDHNASQLPVHGSGVASSSSVGGYYHVGSYQTPNAVGSYYGADNSVRSAPDIGKRREYSSVPTTNDLYGNRGPRASSRVESKNSSRLSSSAGNSANGSSTAGPNPSLYNSPEFVTDYKNAKFFIVKSFSEDNVHRSIKYNVWASTPHGNKKLDTAYRDAEKMGGKCPIFLFFSVNASGQFCGVSEMVGPVDF…
EUKARYA	VIRIDIPLANTAE	EMBRYOPHYTA	TRACHEOPHYTA / ANGIOSPERMS / EUDICOTS	BRASSICALES	BRASSICACEAE	Brassica	oleracea	14	Bol	DFB5	MAASNRSTNCSPSTGPINMVERLSTDKTVLQHQDTNSSSSRPLCGTTGNAAFSASSSGFHTDSSHIGGYENAADAPRSYHPHTDILSFEQVYPGMRYDNMFYHGNGVPSDSPRKRSLPQHYGDLYADDANYFAPFRSSNQQYPLPEPLHASPEFHISQTNSTHPYRHGNEINSFETDYMMRSTRNFGLRDNIFGKPKGLNLNPFTGRRTFLPMASATRSMKHPVSADLSANDFDMGSPHRTLHDDFGSSASLSYREQAYNQCRRASFSASSSSSPSSTWELDYNLSPLDESRSGSCSDFHHRPAMSDSDLLTERNRGLRASRPNAKSKMITYDQQDLLSKFRDAKFFVIKSYSEDNVYKSMKYCVWASTKNGNKKLDAAYREAKTKQVACPVFLLFSVN…
EUKARYA	VIRIDIPLANTAE	EMBRYOPHYTA	TRACHEOPHYTA / ANGIOSPERMS / EUDICOTS	BRASSICALES	BRASSICACEAE	Brassica	oleracea	14	Bol	DFC1	MTSHVPKPPREPTEDMVKNLKVDPLAKVAASSTSMKNQSEPYYETLETYQGLPCPYGGYYGFYYPSVDGSLGEAKDNGYYGYGTDVQYPVMQGENGSLIYMMPGFQSYDVSPTYMPISPAGVSSQALNSPMYAAQGYYQNQYGYGNVSSPTYLWDPVGDNYVYGVASNNQSMKQNISSSSSHNYSNYYSKSKTSFTGHGMGGRPKTPQKSSYAPLPPHNQERGGPLKKKYGASNRDETEKLKARNKENGSSMSENVQEDGECESCLLDGEGKGRSNGVGSVIKRDQYNLPSFQSKYEEAMFFVIKSYSEDDIHKSIKYNVWSSTLNGNKKLDSAYQESQKKVAENGGTCPVFLFFSVNASGQFCGVAEMTGRVDNEKSMEFWQQDKWTGYFPVKWHIIK…
EUKARYA	VIRIDIPLANTAE	EMBRYOPHYTA	TRACHEOPHYTA / ANGIOSPERMS / EUDICOTS	BRASSICALES	BRASSICACEAE	Brassica	oleracea	14	Bol	DFC2	MVTNLKVDPLAKVVSASTTSMKSRQSEPYYGTLETYQGLPCPYGGYYGLYYSSLDGSVGEAKDNGYYSYGTEAQYPVMQGENGSLVYMMPGFQYYDVSSTYMPISPACVSSQALHSPMYAAQGYYQNQYGYGDVSSPTYLWEDKYVYGVATSAKPLKQNISSSSSYNPSNYYSKTKTSFTSHGMGARPKKSGALNRDETEKAKARNKDNVNSTEGECESCVGSVIKRDQYNLPSFETKYEEAMFFVIKSYSEDDIHKSIKYSVWSSTLNGNKKLDSAYQESQKKVAEKGGTCPVFLFFSVNASGQFCGIAEMTGRVDYEKSMDFWQQDKWTGYFPVKWHIIKDVPNPQLRHVILENNENKPVTNSRDTQEVRLPQGSEVLNIFKSYAAKTSILDDFDFY…
EUKARYA	VIRIDIPLANTAE	EMBRYOPHYTA	TRACHEOPHYTA / ANGIOSPERMS / EUDICOTS	BRASSICALES	BRASSICACEAE	Brassica	oleracea	14	Bol	DFC3	MSSTNPPGNLNVYGQLPSFTQSHAFRPTFKVPSRIYIFCMFCPENLRLKALFFLPCQGKQAAGQFTKHANQKTSSVPYYGNGNTNSGFRDQRDEHRKPERNGESDSLVEMKCGPRTSAKTHPPSDSSSSLKQNSSFVLDLRREMFNLPDFQTDYEDAKFFVIKSYSEDDVHKSIKYSVWSSTVNGNKKLDAAYRDAEAKTLVDGKKRPIFLFFSVNASRQFVGLAEMVGYVDMNKDLDFWQVDKWCGFFPVEWHVVKDVPNWELCHIVLDNNEGKAVTHTRDTQEIKLREGLQMLSIFKKFSAVTSLLDDMDFYEEREKSLRLKKEHKPATLRMDLFKEKDYDYENGGNRRMNQDRGYNWSRTQQSLVNQTKNLSIRGGYSVSKNNTRNPR
EUKARYA	VIRIDIPLANTAE	EMBRYOPHYTA	TRACHEOPHYTA / ANGIOSPERMS / EUDICOTS	BRASSICALES	BRASSICACEAE	Brassica	oleracea	14	Bol	DFD	MYTSEGAQAPDFVADQGIYYPVDPNYAYYCTGYESPGEWENHQMFFGADGSQLQYQGGQNENSPYIYYTPSYGYAQSPYNPFNPYIPGADSPFVASQQFYPLPPYPTLASSSYAAHPDIVSSSSANSLVETGSAANRGRSDGRGSRNRNASAADGIQRNPPTVSRSSEKPRPNTGGQNRPLSTEKRVSTPFPALQGKAISVSTHPVDVVSSSRVSSSGQLDIAPPPERNGLSSTATNNNNPRPKLYGVHANISSRSKGPRSQLVVKAYTTKAGNADAEGNIVIDPNLYNKEDLRIDYTNAKFFVIKSYSEDDVHKSIKYNVWSSTLHGNKKLQSAYEDAQRIATEKSCECPIFLFFSVNASGLFCGMAEMTGPVSFEKDMDFWQQDKWSGSFPVKWHII…
EUKARYA	VIRIDIPLANTAE	EMBRYOPHYTA	TRACHEOPHYTA / ANGIOSPERMS / EUDICOTS	BRASSICALES	BRASSICACEAE	Arabidopsis	thaliana	11	Ath	ECT1	MAGAASSDRLVTSFPLLDTADLFQDLSLGSDANEVPMNFTKGSFQHPYGHAPYGASSHGSERRPNMNAGNLLNGGDSIGSYPWGYIPANYPSGGYPDPRFGYDRNSNHSSFSHLMNPHSSQEVPSFDQLGYNDHLYSNHGLYGLYGNVIDSGHAYGTFGYDSWKLGRGWYPVDGYRKTRSFNHGRGYSDEKADRLNELCRGPRSSDFKNPQVLNSSMLDAMKQDVSAVDLQRYNGENFPESFVKAKFFVIKSYSEDDVHNCIKYGAWSSTPTGNKKLNAAYYEAKENSQECPVYLLFSVNASGQFVGLAEMVGPVDFNKTMEYWQQDKWIGCFPVKWHIIKDIPNSLLRHITLANNENKPVTNSRDTQEVNLEHGTKIIKIFKEYMSKTCILDDYKFYE…
EUKARYA	VIRIDIPLANTAE	EMBRYOPHYTA	TRACHEOPHYTA / ANGIOSPERMS / EUDICOTS	BRASSICALES	BRASSICACEAE	Arabidopsis	thaliana	11	Ath	ECT2	MATVAPPADQATDLLQKLSLDSPAKASEIPEPNKKTAVYQYGGVDVHGQVPSYDRSLTPMLPSDAADPSVCYVPNPYNPYQYYNVYGSGQEWTDYPAYTNPEGVDMNSGIYGENGTVVYPQGYGYAAYPYSPATSPAPQLGGEGQLYGAQQYQYPNYFPNSGPYASSVATPTQPDLSANKPAGVKTLPADSNNVASAAGITKGSNGSAPVKPTNQATLNTSSNLYGMGAPGGGLAAGYQDPRYAYEGYYAPVPWHDGSKYSDVQRPVSGSGVASSYSKSSTVPSSRNQNYRSNSHYTSVHQPSSVTGYGTAQGYYNRMYQNKLYGQYGSTGRSALGYGSSGYDSRTNGRGWAATDNKYRSWGRGNSYYYGNENNVDGLNELNRGPRAKGTKNQKGNLDD…
EUKARYA	VIRIDIPLANTAE	EMBRYOPHYTA	TRACHEOPHYTA / ANGIOSPERMS / EUDICOTS	BRASSICALES	BRASSICACEAE	Arabidopsis	thaliana	11	Ath	ECT3	MANPDHVSDVLHNLSIDPTTKALAPDSETKLQGAYGGNGNDFLLNDELVEATKIGKPSLLSKDGGVTKDKGSNLKKLGYQSAAYNAKGSYGKGAYAYGYYPPAYQYPRHGYTGSYASGKTNLQYQYLTQQGRSAGNGQSYGGYMDNIYSNYGMCGPYTNGYGYGSYGYDSWKYMPNWYAVNNTYKPRNGYHGYGKENIEGLNEMNRGPRAKGFNSQDGSKVMAVSLKEQRVTETEKLSEDVSLLDPKDYNKIDFPETYTEAKFYVIKSYSEDDIHKSIKYSVWSSTPNGNKKLDASYNEAKQKSDGCPVFLLFSVNTSGQFVGLAEMVGPVDFNKTVEYWQQDKWIGCFPVKWHFVKDIPNSSLRHITLENNENKPVTNSRDTQEVKLEQGIKVIKIFK…
EUKARYA	VIRIDIPLANTAE	EMBRYOPHYTA	TRACHEOPHYTA / ANGIOSPERMS / EUDICOTS	BRASSICALES	BRASSICACEAE	Arabidopsis	thaliana	11	Ath	ECT4	MSTVAPPADQAADVLKKLSLDSKSRTLEIPEPTKKTGVYQYGAMDSNGQVPSFDRSLSPMLPSDALDPSVFYVPNVYQQPYYYGYGSDYTGYTNSESVDMTSGAYGENASLVYPQGYGYAAFPYSPATSPAPQLGGDGQLYGAQQYQYPFPLTASSGPFASSVPASTQSKLSTNKAANSASAGIPKGMNGSAPVKPLNQSALYGNSALGGGLAAGYQDPRYSYDGFYTPVSWHDGSNFSDVQRSVSGSGVASSYSKANNNVPATRNQNSSSNSHYTSMYQPASMTGYAAQGYYDRVSPNKSYGQYGSTVRSGMGYGSSGYGSRTNERGWLNTDNKYRSRGRGNSYFYGNENIDGLNELNRGPRAKGTKATEEVSSEEVKKQTFDESNTEETVTCVLPDR…
EUKARYA	VIRIDIPLANTAE	EMBRYOPHYTA	TRACHEOPHYTA / ANGIOSPERMS / EUDICOTS	BRASSICALES	BRASSICACEAE	Arabidopsis	thaliana	11	Ath	ECT5	MATTQSHTSDLTSEEQPASLDIMKEQTVPANNETSASFKSSQEAPVVVHPAKVAPLTGPYGLAGDFAGHLPSSILSPQAQGFYYRGYENPTGEWDEYSSYVNVEGLDITSPVGFNENASLVYQTGYGYNPQMPYGPYSPAASPLPSEGQLYSPQQFPFSGASPYYQQVVPPSMQYITSPTQPELTSLVGVDQQGDNIGPRQSYHPHPIGPFNGNQPNLGFPEWQQGFDGGIWSDWSKPSDMHRHSSSISPALSPQPLGSYGSYGQNIPMGSQRQRSFYGFGSGSNSYNRGYMHSGGRGQGSNYGSRLISNVGMGNQGWIGVDNSRGRGRVSDPSLGGAYNGTFDILNEQNRGPRASKPKTQVLEELDSAADSKKNNKGSAKEHEESNNADFVTDYTNAK…
EUKARYA	VIRIDIPLANTAE	EMBRYOPHYTA	TRACHEOPHYTA / ANGIOSPERMS / EUDICOTS	BRASSICALES	BRASSICACEAE	Arabidopsis	thaliana	11	Ath	ECT6	MYTEGASDFVIDQSMYYPAYYSSGYDSSVGLQGGQNENAPYICYTPSYGYAQSPYNPYNPYIPGASIGVDSSFVGFQQYYSDPPYESAASSPTYVPYVIQPDMVSNSSTDSLVANGGQSDGRGSMQRNGSAIAGLPKDAPKSTTTGQYKQPGIPKNVSTTASAHSLQGKTAYANTLLPYGKSDIANGVSSIASYSYKPCSKIYDARGDNNTTGSTYTSEQNRGSRTRRSRNQLIVKAYTTKAGNADAEGNIVINPDRYNKEDFSIEYSDARFFVIKSYSEDDVHKSIKYGVWSSTLNGNKKLQSVYEDAQRIATEKSRECPIFLFFSVNSSGLFCGVAEMTGPVSFDRDMDFWQQDKWSGSFPVKWHIIKDVPNSYFRHIILHNNENKPVTNSRDTQEI…
EUKARYA	VIRIDIPLANTAE	EMBRYOPHYTA	TRACHEOPHYTA / ANGIOSPERMS / EUDICOTS	BRASSICALES	BRASSICACEAE	Arabidopsis	thaliana	11	Ath	ECT7	MYTSEAAPDFVVDQGMYYPVDASYGYYCTGYESPGDWENHQMFFGVDGSEVQYTGGQNENSPYICYTPSYGYAQSPYNPFNPYIPGASIGVDSAFVAPQQFYSIPPYQSVATSPTFVPYAIQPEIVSNSSTNSLVETGSANRGRSDGRGSRQRSGTATAGLQRNDPKLPAGNSLGKISEKPRPNSGQSRQSEMDKSDSTSSSGQARQGRVTSVSAQPVDVVSSSRVSSFRQLDIAPPQLNDFSKIATNNNNIRPKLYGGHANIIPDTVREQNRGRRSRALGNQLIVKAYTTKAGNADAEGNIVINPSQYNKEDLRIDYSNAKFFVIKSYSEDDVHKSIKYNVWSSTLHGNKKLQSAYEDAQRIATEKSCECPIFLFFSVNASGLFCGMAEMTGPVSFDK…
EUKARYA	VIRIDIPLANTAE	EMBRYOPHYTA	TRACHEOPHYTA / ANGIOSPERMS / EUDICOTS	BRASSICALES	BRASSICACEAE	Arabidopsis	thaliana	11	Ath	ECT8	MTSHVPKHPRKSFEDMVKNLKVDPLAKVTASTTSMVSAKENKNQSEAEPSYYETLETYQGLPCPYGGYYGYYYPGLDGSVGEAKDNGYYGYGTEVQYPVMQGENGSVIYLMPGFQSYDASQTYMPINPVGVSSQALHSPMYAAQGYYQNQFGYADVSSPTYLWDPVGDRYVYGVASYTPPLKQNISSSSHNHNNYYSKSKNSFTGHGMGDRPKTPRKASQNSYAPPPLLNQEKGRIAYPMDPVKKKSGALNRDETEKAKARTKENGTSMNDLANGQDHITNGECESCSLDAEGNERSNGVGSVIRRDQYNLPSFQTKYEEAIFFVIKSYSEDDIHKSIKYNVWSSTLNGNKKLDSAYQESQKKAADKSGKCPVFLFFSVNASGQFCGVAEMIGRVDYEK…
EUKARYA	VIRIDIPLANTAE	EMBRYOPHYTA	TRACHEOPHYTA / ANGIOSPERMS / EUDICOTS	BRASSICALES	BRASSICACEAE	Arabidopsis	thaliana	11	Ath	ECT9	MAASYRSTDWFPPTTTTGSFTGLNTDQSVLQDQDIVSSRPFCGQGTESFHIGADTPRSNHSHSDVPSFDKVSPGMINEMFYHSNGVPSDFQRSSLSTRNQSSLQHYGDLYADDSRYFVPFHLSNQQYPTPEDIHLSPEFHMFQANSRHFDRHVNERNSSEIDNMMRARGNSVLRDNIYGEPRGMNLNPFSGENMFPPLASTRPCMRHLGSAELLANDFNMGPAHGGLHDAFESAANLSYREQAYAQCKRSPFSASSSSPTWENDYNLPPLDEARSESYNDFSHCPAMLDMLTESNRGPRASRLNSKSKMISYDRVDRFCQQELLSQFRDAKFFVIKSYSEDNVHKSIKHCVWASTKNGNKKLDAAYREAKKKDVACPVFLLFSVNASSQFCGVAEMVGP…
EUKARYA	VIRIDIPLANTAE	EMBRYOPHYTA	TRACHEOPHYTA / ANGIOSPERMS / EUDICOTS	BRASSICALES	BRASSICACEAE	Arabidopsis	thaliana	11	Ath	ECT10	MDPASSSSSNQRNRIVSSGERPVMADNGVQQQVSHDDGRNIVSSSYSSSVVPSPDPAPYYNVLQTPTNLYHYDWDIANSGYAQGINTWDGYPRYATTTPEAMHVPPVVYNDNSSLMYQYPGYGFNPYPSVMLEGQIPVSPAYYPQPFGAPSAMHYLPSDIDPTSAAYMIPYGQYGGGNYSGNQGDISLTSHIPYPQTMGILGPYDHNASQVALHGSGVASSSSLGGYYHVGSYQNPSSTPSYYGVDNRVRLTPDIGKRREKDQGSISSTSDLYGNRGPRASSRVKSKNSSKPCSTIGDSASDSSTAGPNPSLYNHPEFVTDYKNAKFFIVKSFSEDNVHRSIKYNVWASTPHGNKKLDTAYRDAEKMGGKCPIFLFFSVNASGQFCGVSEMVGPVDFEK…
EUKARYA	VIRIDIPLANTAE	EMBRYOPHYTA	TRACHEOPHYTA / ANGIOSPERMS / EUDICOTS	BRASSICALES	BRASSICACEAE	Arabidopsis	thaliana	11	Ath	ECT11	MATEKNTLDSEATFAQTVPALDSTTKKQDESPPKSTPSLTVTACANGSDVVSSQPNDNGQAHTTDFRKGNHRDKNSSDVYADSTLRGDRPKGSNCLSQTSFSAPKPLGNFNGAGRLPPNTQAHAFRPPFKGKEAAGQFLTFSNQKTSCVPYSGYINGNSNNGFWDQRDHNKKPERNGESDYLVELKCGPRANAKTRPPSESSPLKQNNSFALALRREMYNLPDFQTDYEDAKFFVIKSYSEDDVHKSIKYSVWSSTINGNKKLDAAFRDAETKTLEDGKKRPIFLFFSVNASRQFVGLAEMVGYVDFNKDLDFWQVDKWSGFFPVEWHVVKDIPNWELRHIILDNNEDKPVTHTRDTHEIKLKEGLQMLSIFKKYSAVTFLLDDMDFYEEREKSLRAKK…
EUKARYA	OPISTHOKONTA	METAZOA	CHORDATA / VERTEBRATA / MAMMALIA	PRIMATES	HOMINIDAE	Homo	sapiens	3	Hs	YTHDF1	MSATSVDTQRTKGQDNKVQNGSLHQKDTVHDNDFEPYLTGQSNQSNSYPSMSDPYLSSYYPPSIGFPYSLNEAPWSTAGDPPIPYLTTYGQLSNGDHHFMHDAVFGQPGGLGNNIYQHRFNFFPENPAFSAWGTSGSQGQQTQSSAYGSSYTYPPSSLGGTVVDGQPGFHSDTLSKAPGMNSLEQGMVGLKIGDVSSSAVKTVGSVVSSVALTGVLSGNGGTNVNMPVSKPTSWAAIASKPAKPQPKMKTKSGPVMGGGLPPPPIKHNMDIGTWDNKGPVPKAPVPQQAPSPQAAPQPQQVAQPLPAQPPALAQPQYQSPQQPPQTRWVAPRNRNAAFGQSGGAGSDSNSPGNVQPNSAPSVESHPVLEKLKAAHSYNPKEFEWNLKSGRVFIIKSYSE…
EUKARYA	OPISTHOKONTA	METAZOA	CHORDATA / VERTEBRATA / MAMMALIA	PRIMATES	HOMINIDAE	Homo	sapiens	3	Hs	YTHDF2	MSASSLLEQRPKGQGNKVQNGSVHQKDGLNDDDFEPYLSPQARPNNAYTAMSDSYLPSYYSPSIGFSYSLGEAAWSTGGDTAMPYLTSYGQLSNGEPHFLPDAMFGQPGALGSTPFLGQHGFNFFPSGIDFSAWGNNSSQGQSTQSSGYSSNYAYAPSSLGGAMIDGQSAFANETLNKAPGMNTIDQGMAALKLGSTEVASNVPKVVGSAVGSGSITSNIVASNSLPPATIAPPKPASWADIASKPAKQQPKLKTKNGIAGSSLPPPPIKHNMDIGTWDNKGPVAKAPSQALVQNIGQPTQGSPQPVGQQANNSPPVAQASVGQQTQPLPPPPPQPAQLSVQQQAAQPTRWVAPRNRGSGFGHNGVDGNGVGQSQAGSGSTPSEPHPVLEKLRSINNYN…
EUKARYA	OPISTHOKONTA	METAZOA	ARTHROPODA / INSECTA / NEOPTERA	DIPTERA	DROSOPHILIDAE	Drosophila	melanogaster	1	Dm	YTHDF	MSGVDQMKIPGNTAKSVEERNIPWSQQVDEASYENLSSPTHDEVSGNDNSMQFQYPPFNFKENCNTPWNNMNKGRKANANHDSYRRHGHSIPNNTRRDEHQVNPWNSRKPAAQSFRNENDQPSTKLDNRTSDEAQNQEVVAAPKKTTWASIASQPAKLTSRAASTTSNSKKKGPGMPPPPMVPGKHNLDVNVWDLPNNKPPPVPSPPSPIDLGYSDLSSDFSISSNTAPPLGARAEKVHKDTENFLKYEHKGLGNNNNFSRAKVSPTGPVRRNLGPQQPVHHAAPRPATNAGPFGPPNARRHDGGPHPSRNSERSGNYSSFRGSEFESASKFEYRDENQSRPVEATSATEELPVDSQLVLDELKDKNNYNPKVLDLKKAGSARFFVIKSYSEDDIHRSI…
EUKARYA	OPISTHOKONTA	FUNGI	ASCOMYCOTA / SACCHAROMYCETES	SACCHAROMYCETALES	SACCHAROMYCETACEAE	Saccharomyces	cerevisiae	1	Sc	MRB1/Pho92	MNQIWSTGPPNFYFNSEWKENKRNDRTIEDSLRELDGLIHSLERTHIEVQTNPKLKNDVTALNDINKKENKEEITHENYTHQINSIPLTSSNLNRHFSFSRDYNQSDNSNNNYYREYLSKPRYLQQSTKEQTFNEINKRKSAAIIPPWLNIPENSRFFVIKSSSLKHVKRSFYNGIWSSTHFGNKRLSEAYKKLNSGAKVFLFFSINTSGRFCGVAEMVSDLKMDLDTSIWEDEQKYGKAFKVRWVIVRDINNRSLKRFLIPSNEMKPITHSRDTQEIPYSIGISIINLFKTQDSDIFSFLDETYE
EUKARYA	OPISTHOKONTA	METAZOA	CHORDATA / VERTEBRATA / MAMMALIA	PRIMATES	HOMINIDAE	Homo	sapiens	-	Hs	FUS	MASNDYTQQATQSYGAYPTQPGQGYSQQSSQPYGQQSYSGYSQSTDTSGYGQSSYSSYGQSQNTGYGTQSTPQGYGSTGGYGSSQSSQSSYGQQSSYPGYGQQPAPSSTSGSYGSSSQSSSYGQPQSGSYSQQPSYGGQQQSYGQQQSYNPPQGYGQQNQYNSSSGGGGGGGGGGNYGQDQSSMSSGGGSGGGYGNQDQSGGGGSGGYGQQDRGGRGRGGSGGGGGGGGGGYNRSSGGYEPRGRGGGRGGRGGMGGSDRGGFNKFGGPRDQGSRHDSEQDNSDNNTIFVQGLGENVTIESVADYFKQIGIIKTNKKTGQPMINLYTDRETGKLKGEATVSFDDPPSAKAAIDWFDGKEFSGNPIKVSFATRRADFNRGGGNGRGGRGRGGPMGRGGYGG…

## Sheet: Caption
S1 Dataset. Protein Sequences. Amino acid sequences of proteins used in this study with their identifiers and taxonomic classification. Abbreviations of species names match with those used in Figs 1 and S1. For YTHDF proteins, the canonical YTH domain is colored in blue, and long internal insertions within the YTH domain are highlighted in a paler shade of blue. Additional folded domains are mark…
