# Supplementary material for: Insights into the conservation and diversification of the molecular functions of YTHDF proteins
Source: PLoS Genet. 2023 Oct 10;19(10):e1010980. doi: 10.1371/journal.pgen.1010980 (PMC10617740; doi:10.1371/journal.pgen.1010980)
Supplement: S2 Dataset — Full-length amino acid sequence alignment of the YTHDF proteins used for the phylogenetic analyses in Figs 1 and S1. The alignment was obtained using MUSCLE (Multiple Sequence Comparison by Log-Expectation [112, 113]), and is given in clustal format. (ALN) [file pgen.1010980.s028.aln]

CLUSTAL

Afi_DFF3        ------------------------------------------------------------
Scu_DFF2        ------------------------------------------------------------
Afi_DFF4        ------------------------------------------------------------
Cri_DFF2        ------------------------------------------------------------
Mve_DFF2        ------------------------------------------------------------
Cri_DFF1        ------------------------------------------------------------
Asp_DFF4        ------------------------------------------------------------
Aca_DFF1        ------------------------------------------------------------
Mco_DF          ------------------------------------------------------------
Mpu_DF          ------------------------------------------------------------
Bpr_DF          ------------------------------------------------------------
Kni_DF3         --------------------MATREGADDEEAEQSSEADPDLLPSRVRPSAEDFSNGVFS
Msp_DF          -------------------------------------------------------MHAFT
Afi_DFF6        ------------------------------------------------------------
Aca_DFF2        ------------------------------------------------------------
Kni_DF1         ------------------------------------------------------------
Sit_DFD1        ------------------------------------------------------------
Cri_DFF3        ------------------------------------------------------------
Pmi_YTHDF       ------------------------------------------------------------
Sly_DFC         ------------------------------------------------------------
Csi_DFC2        ------------------------------------------------------------
Tca_DFC         ------------------------------------------------------------
Vvi_DFC2        ------------------------------------------------------------
Ehu_YTHDF       ------------------------------------------------------------
Scu_DFF3        ------------------------------------------------------------
Afi_DFF1        ------------------------------------------------------------
Afi_DFF5        ------------------------------------------------------------
Mve_DFF1        ------------------------------------------------------------
Cpa_YTHDF       ------------------------------------------------------------
Ath_ECT6        ------------------------------------------------------------
Bol_DFD         ------------------------------------------------------------
Ath_ECT7        ------------------------------------------------------------
Asp_DFF1        ------------------------------------------------------------
Ltu_DFC3        ------------------------------------------------------------
Cka_DFC4        ------------------------------------------------------------
Mve_DFD         ------------------------------------------------------------
Afi_DFD1        ------------------------------------------------------------
Cri_DFD2        ------------------------------------------------------------
Cri_DFD1        ------------------------------------------------------------
Aca_DFD         ------------------------------------------------------------
Asp_DFD1        ------------------------------------------------------------
Asp_DFD2        -----------------------------------------------------MWAVAIR
Afi_DFD2        ------------------------------------------------------------
Afi_DFD3        ------------------------------------------------------------
Ltu_DFD         ------------------------------------------------------------
Cka_DFD2        ------------------------------------------------------------
Cka_DFD1        ------------------------------------------------------------
Csi_DFD         ------------------------------------------------------------
Tca_DFD         ------------------------------------------------------------
Vvi_DFD         ------------------------------------------------------------
Mtr_DFD2        ------------------------------------------------------------
Mtr_DFD1        ------------------------------------------------------------
Mtr_DFA2        ------------------------------------------------------------
Mtr_DFA3        ------------------------------------------------------------
Mve_DFF3        ------------------------------------------------------------
Dal_DFC3        ------------------------------------------------------------
Scu_DFD         ------------------------------------------------------------
Bol_DFC3        ------------------------------------------------------------
Ath_ECT11       ------------------------------------------------------------
Asp_DFF5        ------------------------------------------------------------
Zma_DFC4        ------------------------------------------------------------
Sit_DFD2        ------------------------------------------------------------
Dal_DFD         ------------------------------------------------------------
Sit_DFC2        ------------------------------------------------------------
Afi_DFF2        ------------------------------------------------------------
Aam_DFD         ------------------------------------------------------------
Mtr_DFC2        ------------------------------------------------------------
Csi_DFB2        ------------------------------------------------------------
Aam_DFC3        ------------------------------------------------------------
Aqc_DFC2        ------------------------------------------------------------
Ath_ECT10       ------------------------------------------------------------
Bol_DFB3        ------------------------------------------------------------
Bol_DFB4        ------------------------------------------------------------
Asp_DFF3        ----------------MVWPVCSVLLFHQSLGWCDQPRSSNPRSVEQPCWKYLRLSAKPF
Scu_DFF1        ------------------------------------------------------------
Asp_DFF2        ------------------------------------------------------------
Vvi_DFB2        ------------------------------------------------------------
Ita_DFE1        ------------------------------------------------------------
Zma_DFC3        ------------------------------------------------------------
Zma_DFB         ------------------------------------------------------------
Atr_DFC2        ------------------------------------------------------------
Ita_DFE3        ------------------------------------------------------------
Gbi_DFF2        ------------------------------------------------------------
Cbr_DF          ------------------------------------------------------------
Ltu_DFC4        ------------------------------------------------------------
Dal_DFA3        ------------------------------------------------------------
Bol_DFB5        ------------------------------------------------------------
Ath_ECT9        ------------------------------------------------------------
Nco_DFC2        ------------------------------------------------------------
Gbi_DFF1        ------------------------------------------------------------
Tpl_DFC1        ------------------------------------------------------------
Tpl_DFF         ------------------------------------------------------------
Dco_DFE4        ------------------------------------------------------------
Dco_DFE5        ------------------------------------------------------------
Atr_DFD         ------------------------------------------------------------
Men_DF          ------------------------------------------------------------
Atr_DFB         ------------------------------------------------------------
Bol_DFB2        ------------------------------------------------------------
Bol_DFB1        ------------------------------------------------------------
Ath_ECT5        ------------------------------------------------------------
Aqc_DFB         ------------------------------------------------------------
Aam_DFB         ------------------------------------------------------------
Mtr_DFB         ------------------------------------------------------------
Csi_DFB1        ------------------------------------------------------------
Tca_DFB1        ------------------------------------------------------------
Vvi_DFB1        ------------------------------------------------------------
Cka_DFB         ------------------------------------------------------------
Ltu_DFB1        ------------------------------------------------------------
Ltu_DFB2        ------------------------------------------------------------
Ath_ECT1        ------------------------------------------------------------
Gbi_DFC2        --------------------------------------------------------MVVA
Tpl_DFC2        ------------------------------------------------------------
Nco_DFD         ------------------------------------------------------------
Dco_DFE1        ------------------------------------------------------------
Dco_DFE2        ------------------------------------------------------------
Nco_DFB         ------------------------------------------------------------
Sit_DFB2        ------------------------------------------------------------
Zma_DFC1        ------------------------------------------------------------
Sit_DFA2        ------------------------------------------------------------
Zma_DFD         ------------------------------------------------------------
Cka_DFC3        ------------------------------------------------------------
Aam_DFC1        ------------------------------------------------------------
Aam_DFC2        ------------------------------------------------------------
Nco_DFC1        ---------------------------------------------------MIYTPLGGF
Aqc_DFC1        ------------------------------------------------------------
Cka_DFC1        ------------------------------------------------------------
Cka_DFC2        ------------------------------------------------------------
Ltu_DFC1        ------------------------------------------------------------
Ltu_DFC2        ------------------------------------------------------------
Csi_DFC1        ------------------------------------------------------------
Vvi_DFC1        ------------------------------------------------------------
Sly_DFD         ------------------------------------------------------------
Sly_DFB         ------------------------------------------------------------
Vvi_DFB3        ------------------------------------------------------------
Aqc_DFD         ------------------------------------------------------------
Smo_DFE         ------------------------------------------------------------
Ath_ECT3        ------------------------------------------------------------
Gbi_DFD         ------------------------------------------------------------
Sit_DFA3        ------------------------------------------------------------
Tca_DFA2        ------------------------------------------------------------
Zma_DFC2        ------------------------------------------------------------
Tca_DFB2        ------------------------------------------------------------
Csi_DFB3        ------------------------------------------------------------
Sfa_DFE2        ------------------------------------------------------------
Sfa_DFE3        ------------------------------------------------------------
Sfa_DFE1        ------------------------------------------------------------
Sit_DFC1        ------------------------------------------------------------
Kni_DF2         ------------------------------------------------------------
Dal_DFC1        ------------------------------------------------------------
Dal_DFC2        ------------------------------------------------------------
Csi_DFA2        ------------------------------------------------------------
Mtr_DFC1        ------------------------------------------------------------
Cpu_DFE         ------------------------------------------------------------
Ppa_DFE1        ---------------------------------------------MYQGNVLKGETTMEE
Ppa_DFE2        MKISVKTLKGNYFDLDVTPLETVINVKKRIEDSQGEQLFPCAQQLLIYQGKVLKDETTME
Ath_ECT8        ------------------------------------------------------------
Bol_DFC1        ------------------------------------------------------------
Bol_DFC2        ------------------------------------------------------------
Aca_DFAB1       ------------------------------------------------------------
Dco_DFE3        ------------------------------------------------------------
Bol_DFA4        ------------------------------------------------------------
Ath_ECT4        ------------------------------------------------------------
Ath_ECT2        ------------------------------------------------------------
Bol_DFA3        ------------------------------------------------------------
Bol_DFA1        ------------------------------------------------------------
Bol_DFA2        ------------------------------------------------------------
Sit_DFB1        ------------------------------------------------------------
Scu_DFAB        ------------------------------------------------------------
Asp_DFAB1       ------------------------------------------------------------
Asp_DFAB2       ------------------------------------------------------------
Aca_DFAB2       ------------------------------------------------------------
Cri_DFAB        ------------------------------------------------------------
Dco_DFE6        ------------------------------------------------------------
Bol_DFA5        ------------------------------------------------------------
Aag_DFE         ------------------------------------------------------------
Sit_DFA1        ------------------------------------------------------------
Zci_DF          ------------------------------------------------------------
Vvi_DFA2        ------------------------------------------------------------
Aqc_DFA         ------------------------------------------------------------
Dal_DFA1        ------------------------------------------------------------
Dal_DFA2        ------------------------------------------------------------
Aam_DFA1        ------------------------------------------------------------
Aam_DFA2        ------------------------------------------------------------
Sly_DFA         ------------------------------------------------------------
Cka_DFA1        ------------------------------------------------------------
Ltu_DFA2        ------------------------------------------------------------
Ltu_DFA1        ------------------------------------------------------------
Cka_DFA2        ------------------------------------------------------------
Cka_DFA3        ------------------------------------------------------------
Mtr_DFA1        ------------------------------------------------------------
Tca_DFA1        ------------------------------------------------------------
Csi_DFA1        ------------------------------------------------------------
Vvi_DFA1        ------------------------------------------------------------
Gbi_DFC1        ------------------------------------------------------------
Zma_DFA         ------------------------------------------------------------
Ita_DFE2        ------------------------------------------------------------
Dal_DFB         ------------------------------------------------------------
Mpo_DFE         ------------------------------------------------------------
Atr_DFC1        ------------------------------------------------------------
Nco_DFA         ------------------------------------------------------------
Ita_DFCD        ------------------------------------------------------------
Atr_DFA         ------------------------------------------------------------
Gbi_DFA1        ------------------------------------------------------------
Gbi_DFB         ------------------------------------------------------------
Gbi_DFA2        ------------------------------------------------------------
Tpl_DFA1        ------------------------------------------------------------
Tpl_DFA2        ------------------------------------------------------------

Afi_DFF3        --------------------------MYQNVEIL--------------------------
Scu_DFF2        -----------MASI----------SMDKSLN----------------------------
Afi_DFF4        -----------MAVDQSIH-----------------------------------------
Cri_DFF2        -----------MVVAV----------VEQPLA----------------------------
Mve_DFF2        -----------MAAAA----------IEQPVN----------------------------
Cri_DFF1        -----------MAVA-----------VEQPMA----------------------------
Asp_DFF4        ----MRYLKGTRDLGICFGGEDARVLGYTDSD----------------------------
Aca_DFF1        -----------MAVAV----------VEQPMS----------------------------
Mco_DF          -----------MAGMV----------IPQPNKRNY-------------------------
Mpu_DF          -----------MAPRGSARSAEEGARADV-------------------------------
Bpr_DF          -----------MSYA---------------------------------------------
Kni_DF3         SEETSRQQAGSWRMYSNSVYDNHLRPVEEYRGVVENGDRSYEGELRPGEIAAAEANGFVT
Msp_DF          MHTDHRPTSRRCLQSAASASSTDVSNASFETQRCDSGENVSFKGPTPCRGWRIGGIGAGG
Afi_DFF6        -----------MAIL---------------------------------------------
Aca_DFF2        -----------MAIP-----------LGKPVE----------------------------
Kni_DF1         -----------MEEEKPLEWRKIVEILKRKGNELLA------------------------
Sit_DFD1        ------------------------------------------------------------
Cri_DFF3        -----------MAIA-----------LGQPVE----------------------------
Pmi_YTHDF       -----------MDGGSQTDDKAQAQAASQQSQPQKQ------------------------
Sly_DFC         -----------MAGE---------------------------------------------
Csi_DFC2        -----------MA-----------------------------------------------
Tca_DFC         -----------MAGEK----------MTDNPE----------------------------
Vvi_DFC2        -----MMISLIKATAHIHSHKGRNQLQPSDPT----------------------------
Ehu_YTHDF       ------------------------------------------------------------
Scu_DFF3        -----------MAILLETTPAAALHLKARSVNLTTY------------------------
Afi_DFF1        -----------MAD------------VEEPNS----------------------------
Afi_DFF5        -----------MMKDG--------------------------------------------
Mve_DFF1        -----------MAA------------VEQPVN----------------------------
Cpa_YTHDF       --------------------------MDNSGQDQ--------------------------
Ath_ECT6        ------------------------------------------------------------
Bol_DFD         ------------------------------------------------------------
Ath_ECT7        -----------M------------------------------------------------
Asp_DFF1        -----------MNGNLRLRMEETVEELFEIEEK---------------------------
Ltu_DFC3        --------------------------MEKSTEAVDMG-----------------------
Cka_DFC4        -----------MAG------------EKQIEK----------------------------
Mve_DFD         -----------MAVDYVVLGRLANQGERKQETQEGFNLGRLPLLHSKGLPA---------
Afi_DFD1        -----------MAMA---------------------------------------------
Cri_DFD2        ------------------------------------------------------------
Cri_DFD1        -----------MALA---------------------------------------------
Aca_DFD         -----------MFETTNVEQAGMVEQRKERCI----------------------------
Asp_DFD1        -----------MALAEVVAA------APGSAH----------------------------
Asp_DFD2        VFAYHQEVDWLFFVAFATVAIGLVIYSASLKRMLGCSGRSSDSHAPEIGGAVDEVTNKTS
Afi_DFD2        -----------MAMADVVH-----------------------------------------
Afi_DFD3        ------------------------------------------------------------
Ltu_DFD         ------------------------------------------------------------
Cka_DFD2        ------------------------------------------------------------
Cka_DFD1        ---------MDQAPIPFPIPTNKKKKSRDFLEIRL-------------------------
Csi_DFD         ------------------------------------------------------------
Tca_DFD         ------------------------------------------------------------
Vvi_DFD         -----------MEMYV--------------------------------------------
Mtr_DFD2        ------------------------------------------------------------
Mtr_DFD1        ------------------------------------------------------------
Mtr_DFA2        -----------MPS------------VAPSSE----------------------------
Mtr_DFA3        -----------MSTVVV---------FSPDTT----------------------------
Mve_DFF3        -----------MAILLTKNAEIHVRIDEP-------------------------------
Dal_DFC3        -----------MAVS---------------------------------------------
Scu_DFD         ------------------------------------------------------------
Bol_DFC3        ------------------------------------------------------------
Ath_ECT11       -----------MAT----------------------------------------------
Asp_DFF5        -----------MAIAPVD------------------------------------------
Zma_DFC4        ------------------------------------------------------------
Sit_DFD2        ------------------------------------------------------------
Dal_DFD         -----------MAGGFAVSIKRSPYLCSSAGM----------------------------
Sit_DFC2        -----------MEGE-----------TEAKNG----------------------------
Afi_DFF2        ------MSILSSSSDEFLLHLTGDLRMDQAADSS--------------------------
Aam_DFD         ------------------------------------------------------------
Mtr_DFC2        ------------------------------------------------------------
Csi_DFB2        -----------MAT----------------------------------------------
Aam_DFC3        -----------MADP---------------------------------------------
Aqc_DFC2        -----------MADERKLEELKQGLNIG--------------------------------
Ath_ECT10       --------------------------MDPASS----------------------------
Bol_DFB3        -----------MAD----------------------------------------------
Bol_DFB4        -----------MADNVGG------------------------------------------
Asp_DFF3        LESNEVLFRKYSGLSVSENQGPFETLMPFPYTEQVQQEASYCEVAFFADNSTKRTEEIRM
Scu_DFF1        -------FRITLAREVRMDQTVDRILDHSPCVICYADE----------------------
Asp_DFF2        -----------MAI------------IEQLVE----------------------------
Vvi_DFB2        -----------MAEN---------------------------------------------
Ita_DFE1        -----------MSTMSDSSQENLLSEALKPLISGASSDVDE-------------------
Zma_DFC3        -----------MASEQ----------SVQPQK----------------------------
Zma_DFB         -----------MASSNTGQESSDRISSEST------------------------------
Atr_DFC2        -----------MF-----------------------------------------------
Ita_DFE3        -----------MAAS-----------TAQPVD----------------------------
Gbi_DFF2        --------------------------MASTADTVN-------------------------
Cbr_DF          -----------MASGGGGGTGGGGESRGPSAATAS-------------------------
Ltu_DFC4        -----------MAGEK--------------------------------------------
Dal_DFA3        -----------MAP------------VAAAGD----------------------------
Bol_DFB5        ----------------M-------------------------------------------
Ath_ECT9        -----------MAASY--------------------------------------------
Nco_DFC2        -----------MAGDI--------------------------------------------
Gbi_DFF1        ------------------------------------------------------------
Tpl_DFC1        -----------MAAV-----------AVPPKQ----------------------------
Tpl_DFF         -----------MAS------------DMDSVD----------------------------
Dco_DFE4        -----------MTAIA----------DAPNAE----------------------------
Dco_DFE5        -----------MTAV-----------AVSPDA----------------------------
Atr_DFD         -----------MLRNAWTNLFGTGEEWMPLSQLGSCQSFSC-------------------
Men_DF          ------------------------------------------------------------
Atr_DFB         -----------MAA------------AQQATDRITTN-----------------------
Bol_DFB2        -----------MATT-----------PPS-------------------------------
Bol_DFB1        -------------MATTPS-----------------------------------------
Ath_ECT5        -----------MATTQSHTS----------------------------------------
Aqc_DFB         -----------MAAAHQGGPDRIISSSSSSSTTAAA------------------------
Aam_DFB         -----------MAA------------TQQATDRIVSP-----------------------
Mtr_DFB         ------------------------------------------------------------
Csi_DFB1        -----------MAAT----------QSQQAPDRTT-------------------------
Tca_DFB1        --------------------------MAATPDRT--------------------------
Vvi_DFB1        -----------MDERPVTLDPILTGDGDDGTT----------------------------
Cka_DFB         -----------MGFEVGFDL----------------------------------------
Ltu_DFB1        -----------MEAI-----------QQQGADRIVSA-----------------------
Ltu_DFB2        -----------MAT------------PQQAPDRIIST-----------------------
Ath_ECT1        -----------MAGAA--------------------------------------------
Gbi_DFC2        AELEGLNRGFYCGDFWCNPMESEPVAAERQPEK---------------------------
Tpl_DFC2        -----------MASDRAAPE------ETQPEK----------------------------
Nco_DFD         -----------MERRDG-------------------------------------------
Dco_DFE1        -----------MQQNMAA--------VPQPSE----------------------------
Dco_DFE2        -----------MAA------------VPQPSE----------------------------
Nco_DFB         -----------MLVH---------------------------------------------
Sit_DFB2        -----------MATA-----------PQQQAQ----------------------------
Zma_DFC1        -----MDFRPSGSSR-----------FPSVSGHQTS------------------------
Sit_DFA2        -----------MAAVTPPPAPAPAAPAPAASAAAATAPAAVPVAD---------------
Zma_DFD         --------------------------MATSTD----------------------------
Cka_DFC3        -----------MAPE-----------IQPAK-----------------------------
Aam_DFC1        -----------METK---------------------------------------------
Aam_DFC2        -----------METK---------------------------------------------
Nco_DFC1        ETVRWDSEADVEACLSFLSRLGFLVPRGAVSLSLSLFLSLSPFSLLASLHLSLFFPSLGG
Aqc_DFC1        -----------MAT------------KTRSEK----------------------------
Cka_DFC1        -----------MAPKNQLEK----------------------------------------
Cka_DFC2        -----------MATESKLEK----------------------------------------
Ltu_DFC1        -----------MAAEKQQEK----------------------------------------
Ltu_DFC2        -----------MATELKQQK----------------------------------------
Csi_DFC1        ------------------------------------------------------------
Vvi_DFC1        -----------MASQ-----------FHPHNH----------------------------
Sly_DFD         ------------------------------------------------------------
Sly_DFB         -----------MEDTNQ-------------------------------------------
Vvi_DFB3        -----------MA-----------------------------------------------
Aqc_DFD         -----------MESYS--------------------------------------------
Smo_DFE         -----------MGP------------VPTPED----------------------------
Ath_ECT3        -----------MANPD--------------------------------------------
Gbi_DFD         -----------MAV------------AVQPTK----------------------------
Sit_DFA3        -----------MAAA-----------ATAAAD----------------------------
Tca_DFA2        -----------MA-----------------------------------------------
Zma_DFC2        -----------MASK-----------TVHPSK----------------------------
Tca_DFB2        -----------MTM------------AHQSSDRLTSA-----------------------
Csi_DFB3        -------------------------MAQPTSDRFKFA-----------------------
Sfa_DFE2        -----------MAV------------VAEPTE----------------------------
Sfa_DFE3        -----------MAV------------VAEPAE----------------------------
Sfa_DFE1        -----------MAA------------VAQPTE----------------------------
Sit_DFC1        -----------MEPKGELGQK---------------------------------------
Kni_DF2         ------------------------------------------------------------
Dal_DFC1        -----------MAAEI--------------------------------------------
Dal_DFC2        -----------MAAEI--------------------------------------------
Csi_DFA2        ------------------------------------------------------------
Mtr_DFC1        -----------MAAELK-------------------------------------------
Cpu_DFE         -----------MAV------------VAQPAE----------------------------
Ppa_DFE1        NKVLENGSLVFTLSKGKAGAGATPTSSPEPNQGVVTDVSSSTPAQTFTPLTASVAIVPSG
Ppa_DFE2        DNKVLENEFFVVMLSKAKSGTAASTSACESTQVAVTAVSPSLPAQTSVAPATLVINASAG
Ath_ECT8        -----------MTSH-----------VPKHPRK---------------------------
Bol_DFC1        -----------MTSH-----------VPKPPRE---------------------------
Bol_DFC2        ------------------------------------------------------------
Aca_DFAB1       -----------MRKSPRNCLFGYLSHPHEWTKPL--------------------------
Dco_DFE3        -----------MTG------------PVQPVE----------------------------
Bol_DFA4        ------------------------------------------------------------
Ath_ECT4        -----------MST------------VAPPAD----------------------------
Ath_ECT2        -----------MAT------------VAPPAD----------------------------
Bol_DFA3        ------------------------------------------------------------
Bol_DFA1        -----------MATV-----------ASSPAD----------------------------
Bol_DFA2        ------------------------------------------------------------
Sit_DFB1        -----------MIRLEPSNPNPSSSPIHPICLL---------------------------
Scu_DFAB        -----------MAT------------NVATAD----------------------------
Asp_DFAB1       -----------MGT------------NAPTSE----------------------------
Asp_DFAB2       -----------MGT------------NAPTAE----------------------------
Aca_DFAB2       -----------MGTN------------APTAD----------------------------
Cri_DFAB        -----------MGTN-----------APTAAD----------------------------
Dco_DFE6        -----------MAAV-----------AQPVEIL---------------------------
Bol_DFA5        -----------MAT------------SISPSD----------------------------
Aag_DFE         -----------MGPDGQLYGPQSFPYPSHLYSQ---------------------------
Sit_DFA1        -----------MATV---------APAPTVAD----------------------------
Zci_DF          -----------MGTE---------------------------------------------
Vvi_DFA2        -----------MAT------------VAPPSD----------------------------
Aqc_DFA         -----------MAT------------VAPSSD----------------------------
Dal_DFA1        -----------MAA------------VGPAAD----------------------------
Dal_DFA2        -----------MAA------------VAPAAD----------------------------
Aam_DFA1        -----------MAA------------VAPPAE----------------------------
Aam_DFA2        -----------MAA------------VAPASE----------------------------
Sly_DFA         -----------MAA------------GAPPAD----------------------------
Cka_DFA1        -----------MAP------------ASPAAD----------------------------
Ltu_DFA2        -----------MAT------------VAPAAD----------------------------
Ltu_DFA1        -----------MAT------------VAPAAD----------------------------
Cka_DFA2        -----------MAT------------VVPSAD----------------------------
Cka_DFA3        -----------MLIVFLYVNMVLLYPLLSLT-----------------------------
Mtr_DFA1        -----------MAA------------VANPAD----------------------------
Tca_DFA1        -----------MAAT-----------VAPPADRRLGLVIGCEFDRWDYSQIAKICISFTL
Csi_DFA1        -----------MATT-----------VAPAVE----------------------------
Vvi_DFA1        -----------MAA------------VAPPA-----------------------------
Gbi_DFC1        -----------MAVA-----------VPPKQ-----------------------------
Zma_DFA         -----------MAT------------VAPSAD----------------------------
Ita_DFE2        ------------------------------------------------------------
Dal_DFB         -----------MAST----------KEGPDPI----------------------------
Mpo_DFE         -----------MAA------------VAQPAD----------------------------
Atr_DFC1        ------------------------------------------------------------
Nco_DFA         -----------MAT------------VAPTPD----------------------------
Ita_DFCD        ------------------------------------------------------------
Atr_DFA         -----------MAA------------VVAPAD----------------------------
Gbi_DFA1        -----------MAAV-----------VPPGE-----------------------------
Gbi_DFB         ------------------------------------------------------------
Gbi_DFA2        ------------------------------------------------------------
Tpl_DFA1        ------------------------------------------------------------
Tpl_DFA2        -----------MAAPAQETERILSAGDTVP------------------------------

Afi_DFF3        -----DINRKFEKLNVD-------------------------------------------
Scu_DFF2        -----HINCKFENMKVD-------------------------------SVQKRAPPNAT-
Afi_DFF4        -----QINRRFEDMNIE-------------------------------------------
Cri_DFF2        -----QLCHHFDTLNMP-------------------------------IHRRNGDF----
Mve_DFF2        -----QINRKFENMKLD-------------------------------------------
Cri_DFF1        -----QLCHKFETLKMD-------------------------------PHRNGGDK----
Asp_DFF4        -----YAGDMDKRRSIS-------------------------------GYVFLLTGGAVS
Aca_DFF1        -----QLCHKFDTLKID-------------------------------------------
Mco_DF          -----PRSTVFSDVFST-------------------------------------------
Mpu_DF          -----PSPDETAESSVD-----------------SSSPHARARIAPAPARAPHPRPRCER
Bpr_DF          -----EKAKSGLKVRIN-------------------------------------------
Kni_DF3         EDGRAAYSREIVEVADDNVGGASYNLSEASSEASSANEEGGSGRSTPVGLYPGLVPGLPA
Msp_DF          DEKVFPSPPVLPPCTLSSYISGSPTGAFPQQAASLNTQEGGHYPRDVTPKRVTETSWPPP
Afi_DFF6        -----LEQNAEQTLNVK-------------------------------------------
Aca_DFF2        -----EITYGLEGIKID-------------------------------------------
Kni_DF1         -----AQAAQAAQLPHA-------------------------------ASPPSQEAAHT-
Sit_DFD1        -----MEMGMTPEIMYG-------------------------------------------
Cri_DFF3        -----EITHGIDGMKID-------------------------------------------
Pmi_YTHDF       -----QQTQQQQQQQPQ-------------------------------PQQREHQYLQP-
Sly_DFC         -----KIIEKPEAVAPG-------------------------------LKSDPSNKLIE-
Csi_DFC2        -----GEKNIIKDEPVA-------------------------------TELKGNPISKS-
Tca_DFC         -----PVSAVLKSEVVA-------------------------------------------
Vvi_DFC2        -----LASHFLVSPTFN-------------------------------KYTHHSLLSPSL
Ehu_YTHDF       ---------MISELSSQ-------------------------------------------
Scu_DFF3        -----LSSDRAEDYSLE-------------------------------------------
Afi_DFF1        -----DISTRLQSMSIN-------------------------------------------
Afi_DFF5        -----AYPSHKPEIHAH-------------------------------------------
Mve_DFF1        -----GLDSMLSNLKIS-------------------------------------------
Cpa_YTHDF       -----DHVQWFQGQQQD--------------------QQ---------SQAAVDQPAPP-
Ath_ECT6        -----MYTEGASDFVID-------------------------------------------
Bol_DFD         ------------------------------------------------------------
Ath_ECT7        -----YTSEAAPDFVVD-------------------------------------------
Asp_DFF1        -----VLLEFIEEYTEE-------------------------------------------
Ltu_DFC3        -----LKSDSFANLAEK-------------------------------NMLTSGYSVPE-
Cka_DFC4        -----AMEAEDKNLNLE-------------------------------GSSTDS------
Mve_DFD         -----PLSSARRHLRPA-------------------------------AFLHLLKAAAA-
Afi_DFD1        -----ETVVSAQHFDPP-------------------------------------------
Cri_DFD2        -----MALAEVVSSSPD-------------------------------------------
Cri_DFD1        -----EVVGAAPDSAQH-------------------------------------------
Aca_DFD         -----LESDGVQRRTLQGVGTSSKSSTIYGMVVVERAREKEGFLLPASPHTLTPPPSAW-
Asp_DFD1        -----HAGDQLRNLSGV-------------------------------------------
Asp_DFD2        ADEQGKETQVPGDLPPS--------------------TTSKGRPRKAEWKHRKRPTASLP
Afi_DFD2        -----HAPDSAPRILFF-------------------------------------------
Afi_DFD3        ------------------------------------------------------------
Ltu_DFD         ----------MERYNGS-------------------------------------------
Cka_DFD2        ----MDRYNGSEHLTRE-------------------------------------------
Cka_DFD1        -----FFEEIPQFLSSK--------------------PLIPLWRELGFFRGGSASMERY-
Csi_DFD         --------MEMYNASDN-------------------------------------------
Tca_DFD         ------------------------------------------------------------
Vvi_DFD         -----SENGNAETYLIQ-------------------------------------------
Mtr_DFD2        -----METHDVSQARHQ-------------------------------------------
Mtr_DFD1        ------------------------------------------------------------
Mtr_DFA2        -----QAASLLQNLSLD-------------------------------------------
Mtr_DFA3        -----KAADLMQNLSLD-------------------------------------------
Mve_DFF3        -----KTEASVKAESKS-------------------------------------------
Dal_DFC3        -----GQSDDLETCFSS-------------------------------------------
Scu_DFD         -------MSFLSSFPLV-------------------------------CDRLILRGNTQ-
Bol_DFC3        ------------------------------------------------------------
Ath_ECT11       -----------EKNTLD-------------------------------------------
Asp_DFF5        -----QINHMLEGIKID-------------------------------VHKKDYEKPEM-
Zma_DFC4        -----MTQEGVFCSGPN-------------------------------------------
Sit_DFD2        -----MPIGSLSSEIIG-------------------------------------------
Dal_DFD         -----EMYNGSDRLVTE-------------------------------------------
Sit_DFC2        -----PCTSIRNDVVFE-------------------------------------------
Afi_DFF2        -----DLSSNLQTLKID-------------------------------PEEHDS------
Aam_DFD         -----MDIETATELIFN-------------------------------------------
Mtr_DFC2        -----MWFDLMLGFNQS-------------------------------------------
Csi_DFB2        -----PLPDHDRIVPTG-------------------------------ERPVKPDNSTE-
Aam_DFC3        -----KAADISSKSEPV-------------------------------------------
Aqc_DFC2        -----LQSAYLDNLALK-------------------------------------------
Ath_ECT10       -----SSSNQRNRIVSS-------------------------------------------
Bol_DFB3        -----PASSRNQRNRIV-------------------------------------------
Bol_DFB4        -----EHHQVLLPFSIL-------------------------------------------
Asp_DFF3        DQTVDNLNHKLDNMKID-------------------------------SHKHGSEKLQV-
Scu_DFF1        -----CLSKKLENVKID-------------------------------QEKRNMQLTTL-
Asp_DFF2        -----QSARKLVNLKMN-------------------------------------------
Vvi_DFB2        -----AQQERGRSASTG-------------------------------------------
Ita_DFE1        -----EMSEILQKLKVD-------------------------------------------
Zma_DFC3        -----PIAEMLKSLESD-------------------------------NPSNTGDGVI--
Zma_DFB         -----DNINISNKLAVN-------------------------------PDEKEIRADNP-
Atr_DFC2        -----SFIDIFSDIEIK-------------------------------------------
Ita_DFE3        -----EAANMLQNLKLK-------------------------------DGSKGV------
Gbi_DFF2        -----QICEKVEALEIN-------------------------------PRPSSVGQEKK-
Cbr_DF          -----ASSSNLEPATVA-------------------------------AKPQTASPPPAV
Ltu_DFC4        -----TIEKHMEAMSMG-------------------------------------------
Dal_DFA3        -----QATDLLQKLSLD-------------------------------SPTKSKAQDA--
Bol_DFB5        -----AASNRSTNCSPS-------------------------------------------
Ath_ECT9        -----RSTDWFPPTTTT-------------------------------------------
Nco_DFC2        -----ETEKAAYQTRKD-------------------------------------------
Gbi_DFF1        --------MHMEGYDLY-------------------------------------------
Tpl_DFC1        -----QVAELMENLIIS-------------------------------------------
Tpl_DFF         -----QICEKVEVLDIN-------------------------------------------
Dco_DFE4        -----TTNELLENLRLD-------------------------------------------
Dco_DFE5        -----ETNELLQNLRLD-------------------------------SQSTKAGDNQE-
Atr_DFD         -----AIPKVVPCLEIE-------------------------------IEQQSTPDCLC-
Men_DF          ------------------------------------------------------------
Atr_DFB         -----EPTESLNILALD-------------------------------DEGKSSKAEDA-
Bol_DFB2        -----HATDLLITSEEQ-------------------------------PANLDIMKD---
Bol_DFB1        -----HATDLIPSEEQP-------------------------------------------
Ath_ECT5        -----DLTSEEQPASLD-------------------------------------------
Aqc_DFB         -----ESTESLSMSALD-------------------------------TEKPSISDNSK-
Aam_DFB         -----DSTESLNVLTTD-------------------------------AEEKTVDAEKM-
Mtr_DFB         ----MAATQPPPQPPLD-------------------------------------------
Csi_DFB1        -----DSTKSLSILIMD-------------------------------AEDQPADTDKM-
Tca_DFB1        -----PEEQHADPENVK-------------------------------------------
Vvi_DFB1        -----DAHSTHRNNHEE-------------------------------------------
Cka_DFB         -----DSADSLNILTLD-------------------------------AEERPADAGNL-
Ltu_DFB1        -----DSNEALNALTLE-------------------------------TEEKPADVEKF-
Ltu_DFB2        -----DSAGSVDILTLD-------------------------------AEEKTAEAENF-
Ath_ECT1        -----SSDRLVTSFPLL-------------------------------------------
Gbi_DFC2        -----QAEEMLQNLKID-------------------------------STAKPPSVD---
Tpl_DFC2        -----QVGEMMQDLKID-------------------------------PGTASKAVEVK-
Nco_DFD         -----SVAKRVEAYLKQ-------------------------------------------
Dco_DFE1        -----QVRELLQNLKVD-------------------------------SQVQSEDRTEF-
Dco_DFE2        -----QVRELLQNLKVD-------------------------------------------
Nco_DFB         -----DAKAKSSDVEGV-------------------------------------------
Sit_DFB2        -----GSADSMISLQSE-------------------------------------------
Zma_DFC1        -----HLSEYIGILELA--------------------KE---------SSAGFYCGDLWC
Sit_DFA2        -----QTTDLLQKLSLD-------------------------------------------
Zma_DFD         -----AYNDWGPPMYMY-------------------------------------------
Cka_DFC3        -----PLEDMMRNLKVD-------------------------------PSSGGG------
Aam_DFC1        -----PVDDMMKNLKID-------------------------------PSTKPE------
Aam_DFC2        -----PVDEMVKNLKID-------------------------------PSLNPDDL----
Nco_DFC1        FLSTLSTPGFVSRFSVD------------KSGFGRRWPDLVRREAVSARISREEEADRSR
Aqc_DFC1        -----PIEEALKNLKVD-------------------------------PSSKLS------
Cka_DFC1        -----PLAVMMENLKVD-------------------------------PSSEVV------
Cka_DFC2        -----PLEEMINNLKID-------------------------------PPSEVI------
Ltu_DFC1        -----PLEGMMKNLKVD-------------------------------PSSEAI------
Ltu_DFC2        -----PLEGVMKNLKID-------------------------------------APSDV-
Csi_DFC1        ------------------------------------------------------------
Vvi_DFC1        -----ALEEMIRNLKVD-------------------------------------------
Sly_DFD         -----MYNEGAPEFVVD-------------------------------------------
Sly_DFB         -----QSIDPFTSVSSS-------------------------------GERVEEPHNVA-
Vvi_DFB3        -----ATQQGPDRLIPT-------------------------------------------
Aqc_DFD         -----GSEHGTSEIYMI-------------------------------------------
Smo_DFE         -----QVNDLLQNLKVE-------------------------------------------
Ath_ECT3        -----HVSDVLHNLSID-------------------------------------------
Gbi_DFD         -----QVEELLKSMEIG-------------------------------------------
Sit_DFA3        -----QATDLLQKLALD-------------------------------------------
Tca_DFA2        -----TSDRILANFTPL-------------------------------------------
Zma_DFC2        -----PIEVMVTSLKTD-------------------------------------------
Tca_DFB2        -----DSAEALNVLVLD-------------------------------------------
Csi_DFB3        -----DTAEALNLLMLD-------------------------------------------
Sfa_DFE2        -----HVSELLQTLKID-------------------------------NTQVIQAGGGD-
Sfa_DFE3        -----HVSELLQTLKMD-------------------------------TQVQACDMTTS-
Sfa_DFE1        -----PFPEVSDELLQT-------------------------------DLPKKAADDDA-
Sit_DFC1        -----PIEEAMDSLKID-------------------------------------------
Kni_DF2         -----MTEALFNGISTS-------------------------------------------
Dal_DFC1        -----PVEENLKMVSGP-------------------------------------------
Dal_DFC2        -----PLEAVMKNLKIE-------------------------------------------
Csi_DFA2        -----MADKVSLSVESN-------------------------------------------
Mtr_DFC1        -----KAADEMNKKKLH-------------------------------GDSSTAEHNNS-
Cpu_DFE         -----QVSELLQNLKVD-------------------TPKQANSITQEGMQSTSISLSRP-
Ppa_DFE1        AAHIQAVPHLSAGSTSETAVQQILDIGGGSWDRDSVLRALRAASNNLEQALQCLSSDIPE
Ppa_DFE2        VTHEEAASNLVAGINLESKAQEILDIGGGSWDFDTVVHALRAASNNVERALEYLSSGIPE
Ath_ECT8        -----SFEDMVKNLKVD-------------------------------------------
Bol_DFC1        -----PTEDMVKNLKVD-------------------------------------------
Bol_DFC2        ---------MVTNLKVD-------------------------------------------
Aca_DFAB1       -----SVSDFMKQVYSSGSSIGGDRFLHFMSILDSSIFLLCYSVKASKASRASFGITEV-
Dco_DFE3        -----QASDLLQKLKLD-------------------------------------------
Bol_DFA4        ---------MLRRVTGS-------------------------------------------
Ath_ECT4        -----QAADVLKKLSLD-------------------------------SKSRTL------
Ath_ECT2        -----QATDLLQKLSLD-------------------------------------------
Bol_DFA3        ---------MLQKLTLD-------------------------------SQPKG-------
Bol_DFA1        -----QSADMLQNLSLD-------------------------------SQAKAA------
Bol_DFA2        ---------MLQNLTLD-------------------------------SQTKAS------
Sit_DFB1        -----PPTLRLPRLTVG-------------------------------SMEKQEPIADV-
Scu_DFAB        -----SVADLLQNLQVD-------------------------------------------
Asp_DFAB1       -----NVADLLQNLQVD-------------------------------------------
Asp_DFAB2       -----NVADLLQNLQVD-------------------------------------------
Aca_DFAB2       -----NVADLLQNLDVN-------------------------------------------
Cri_DFAB        -----NVADLLQTLDVN-------------------------------------------
Dco_DFE6        -----DVSDLLQKLKVD-------------------------------THKNIG------
Bol_DFA5        -----QAADLLQNLSID-------------------------------------------
Aag_DFE         -----QGGQYLQASPVM-------------------------------------------
Sit_DFA1        -----QATNLLQKLSLE-------------------------------SNNDGS------
Zci_DF          ------------------------------------------------------------
Vvi_DFA2        -----QAADLLQKLSLD-------------------------------------------
Aqc_DFA         -----PAADLLQKLSLE-------------------------------SQTKTLEV----
Dal_DFA1        -----QATDILQKLSLD-------------------------------------------
Dal_DFA2        -----QATDLLQKLSLD-------------------------------------------
Aam_DFA1        -----QAADLLQNLSLD-------------------------------QQTKK-------
Aam_DFA2        -----QASDLLQKLSLD-------------------------------QQTKK-------
Sly_DFA         -----QAADLLQNLSLD-------------------------------------------
Cka_DFA1        -----EGTELLQKLSLD-------------------------------SQTNTLEAAEA-
Ltu_DFA2        -----QATDLLQKLTLD-------------------------------SQTKTPEVPEA-
Ltu_DFA1        -----QATDLLQKLSLD-------------------------------SQTKTLEVPEA-
Cka_DFA2        -----KATDLLQKLSID-------------------------------SQTKTL------
Cka_DFA3        -----EATDLLQKLSLD-------------------------------SKPKTL------
Mtr_DFA1        -----QAAELLQKFSLE-------------------------------SQPKSL------
Tca_DFA1        CFLI-ETAELLQKLSLD-------------------------------SQAKPLDIP---
Csi_DFA1        -----KASDLLQKLSLD-------------------------------SQTKSLEIS---
Vvi_DFA1        -----DPAELLQKLSLD-------------------------------SQTKTLEIP---
Gbi_DFC1        -----EITELMHNLKLD-------------------------------DQPKSN------
Zma_DFA         -----KATELLQNLSLD-------------------------------ASKTKNNDA---
Ita_DFE2        ------------------------------------------------------------
Dal_DFB         -----DSVGTLANPTTD-------------------------------------------
Mpo_DFE         -----QVSDMLQSLKVD-------------------------------TANKPGETN---
Atr_DFC1        ---------MIQKLKVD-------------------------------------------
Nco_DFA         -----QSSDLLKKLSLD-------------------------------SQQKPA------
Ita_DFCD        ------------------------------------------------------------
Atr_DFA         -----QATELLQKLSLE-------------------------------SQGKPKEVS---
Gbi_DFA1        -----ETAELLKKLSID-------------------------------PQQKPAEASEG-
Gbi_DFB         ------------------------------------------------------------
Gbi_DFA2        -----MLQMQHNSLLHH-------------------------------------------
Tpl_DFA1        ------------------------------------------------------------
Tpl_DFA2        -----EATQLLQNLTLD-------------------------------PQAKPA------

Afi_DFF3        -------------------------------------------VEKKNSGQTQF------
Scu_DFF2        ------------------------------------------EFNARDQQLYHN------
Afi_DFF4        ------------------------------------PQKERHEFPLINHQMYHN------
Cri_DFF2        -----------------------------------------TEFPHLNEQLYQG------
Mve_DFF2        -----------------------------------------VPKKSNEKPEAAG------
Cri_DFF1        -----------------------------------------AEFPVNDQQLYHT------
Asp_DFF4        WRSRLQ--------------------------------DCTAMSTTEAEYIAAS------
Aca_DFF1        ---------------------------------AHRKVGDKAEFPISNQQLYPS------
Mco_DF          -------------------------------------RFPASKVPPPRDSRGNE------
Mpu_DF          NGTAEAASVARASKSATTPPPAPAPAPGASSKAAWIPAPSPSPLPPKKKLLPSP------
Bpr_DF          ---------------------------------------KKKGVEEDKERFEAT------
Kni_DF3         QMFMSGYQYPFFPTPFFPTPGLQPGMGIPIGWPGASPFFNPFMQLPIQPASPSS------
Msp_DF          TYAPPNPQQPPTFVPPMQLTQVSSTTYAFGNQESGYFFIPASALAPTNTQVGDS------
Afi_DFF6        -------------------------------------------------GSKLD------
Aca_DFF2        ----------------------------------------SHARAPQKAGKLEN------
Kni_DF1         --------------------------------------STEPHSAANPSTASLA------
Sit_DFD1        ------------------------------------------------------------
Cri_DFF3        ------------------------------------GQIRVADKPGKPEMETIS------
Pmi_YTHDF       -------------------------------------QQQLQGLLPQDQGVNVS------
Sly_DFC         -----------------------------------------KDLVSKKDGKAAD------
Csi_DFC2        -----------------------------------------TGQDVASGKDGAA------
Tca_DFC         -------------------------------------KLAEQDVPSGKVGMPSD------
Vvi_DFC2        LLNRKTASSTQKRFSSPTGGSVGSLHSESAGSEWLLWVIEEKIEFLRSEMAAEK------
Ehu_YTHDF       ------------------------------------------------------------
Scu_DFF3        ----------------------------------HSQVYDATKVQPRAEELPDE------
Afi_DFF1        ----------------------------------------------------PH------
Afi_DFF5        ----------------------------------------NTQDEAMYHDVQGQ------
Mve_DFF1        ------------------------------------------SYNEIPKGVTVD------
Cpa_YTHDF       --------------------------------------DHDHDHGAANVYEMHG------
Ath_ECT6        ------------------------------------------------------------
Bol_DFD         ------------------------------------------------------------
Ath_ECT7        ------------------------------------------------------------
Asp_DFF1        ------------------------------------EEEEPPILAVNKLGEYFE------
Ltu_DFC3        --------------------------------------AYGKHDGPSQPTSCIS------
Cka_DFC4        -----------------------------------------VKQDMGSEGNGPS------
Mve_DFD         --------------------------------SLSFYRLRLPAASPFRSALHGS------
Afi_DFD1        ------------------------------------------------------------
Cri_DFD2        ------------------------------------------------------------
Cri_DFD1        ---------------------------------------TGDQVLIMGGGLQGD------
Aca_DFD         --------------------------------------RPLLLLKSAASGSIFE------
Asp_DFD1        ----------------------------------------FKTEMPQEQHIPED------
Asp_DFD2        PKPSGSLAGGRLDHQKTAAPEPHSVIWPPDSFVWRASVGGIPVPAANLGMALAE------
Afi_DFD2        ------------------------------------------------------------
Afi_DFD3        -----------------------------------------------------M------
Ltu_DFD         -----------------------------------------EHRTTETYMIQGA------
Cka_DFD2        -----------------------------------------------AYLIQGA------
Cka_DFD1        -------------------------------------HGSENRTTETYLIQGAN------
Csi_DFD         -----------------------------------------RNGESHLIQINES------
Tca_DFD         ------------------------------------------------------------
Vvi_DFD         -------------------------------------------------GTESN------
Mtr_DFD2        ----------------------------------------------NAYWVEGA------
Mtr_DFD1        ------------------------------------------------------------
Mtr_DFA2        ------------------------------------------SQPKTIVGD-AE------
Mtr_DFA3        ---------------------------------------------------SAE------
Mve_DFF3        -----------------------------------------KNTAMANETNTVR------
Dal_DFC3        -------------------------------------------VQHVQHTVVRG------
Scu_DFD         ----------------------------------------LQLSLPSYPMAVSE------
Bol_DFC3        ------------------------------------------------------------
Ath_ECT11       ------------------------------------------------------------
Asp_DFF5        -----------------------------------------QGELLDRSGSFSS------
Zma_DFC4        -----------------------------------------EHDMVPGKVSPSD------
Sit_DFD2        ------------------------------------------------------------
Dal_DFD         ------------------------------------------TYMMPGTGLNPQ------
Sit_DFC2        -----------------------------------------QDLGSSYQLWGNM------
Afi_DFF2        -----------------------------------------YGYEKLQTTTEQD------
Aam_DFD         ------------------------------------------------------------
Mtr_DFC2        -----------------------------------------IQTATTTTTNHIQ------
Csi_DFB2        -----------------------------------------QLLSPKDERIVSA------
Aam_DFC3        -------------------------------------TDLVQQDVASKKEVSTS------
Aqc_DFC2        ------------------------------------------NKVSEKECSRLD------
Ath_ECT10       ----------------------------------------GERPVMADNGVQQQ------
Bol_DFB3        --------------------------------------------SYGVKGFVEQ------
Bol_DFB4        -------------------------------------------ISHLRSNPFHQ------
Asp_DFF3        ------------------------------------PTTKDVLGNADQHIHPIP------
Scu_DFF1        ---------------------------------------QSTMGSTDQHLDPIP------
Asp_DFF2        ----------------------------------NHKKAREKMEVMASKDVSTG------
Vvi_DFB2        ----------------------------------------ERPVEPANLREQPN------
Ita_DFE1        ---------------------------------------------PVKHNNYSE------
Zma_DFC3        -----------------------------------------PTPHTAQNGSLSD------
Zma_DFB         --------------------------------------KEKPHSIINAETISSD------
Atr_DFC2        -------------------------------------NRDSSGISCVKSPEQNV------
Ita_DFE3        ------------------------------------------DSSQTDSSNDGD------
Gbi_DFF2        -----------------------------------------SSLEAKQAVKCKD------
Cbr_DF          AAAAAAAGAAAAREGGPSKPQQPPPRPPPPQQAPQQQQAPQQQQAPQQQQAPQQ------
Ltu_DFC4        --------------------------------------SKLGSFAALAKGDMAS------
Dal_DFA3        -----------------------------------------SEVGKKSSAVQQG------
Bol_DFB5        ----------------------------TGPINMVERLSTDKTVLQHQDTNSSS------
Ath_ECT9        ---------------------------------------------------GSF------
Nco_DFC2        -------------------------------------SKAKSPAKPSEVDMAHG------
Gbi_DFF1        ------------------------------------------------------------
Tpl_DFC1        ---------------------------------------DQPKSMDATKAPAKD------
Tpl_DFF         -----------------------------------------SKPSPDAEDTRTL------
Dco_DFE4        ---------------------------------------SQSTKAGDNQEAISD------
Dco_DFE5        --------------------------------HLLLFFGQLQFQSAISSHSSSS------
Atr_DFD         -------------------------------------KSEVAGYMEMDNGSDSE------
Men_DF          ------------------------------------------------------------
Atr_DFB         ---------------------------------------KEQPLSTKGEGLESS------
Bol_DFB2        -----------------------------------------QSVAANNETSASF------
Bol_DFB1        ----------------------------------------ANLDIMKEQPVPAN------
Ath_ECT5        --------------------------------------IMKEQTVPANNETSAS------
Aqc_DFB         ----------------------------------------DQPLSVNDEKAVLS------
Aam_DFB         ---------------------------------------QEQPLSIKDDRIVPP------
Mtr_DFB         ------------------------------------------RPTTGDISTQPD------
Csi_DFB1        ---------------------------------------KEQPLSATNESSVSP------
Tca_DFB1        -----------------------------------------EQPLSTKNETSVS------
Vvi_DFB1        -----------------------------------------KAVESDNMKEQPP------
Cka_DFB         ---------------------------------------KEQPLSIKDERIVPP------
Ltu_DFB1        ---------------------------------------KEQLLSAKDERMVSP------
Ltu_DFB2        ---------------------------------------KEQPISTKDEKMVYP------
Ath_ECT1        ------------------------------------------------------------
Gbi_DFC2        -----------------------------------------ASEAPAKEGSSSD------
Tpl_DFC2        ----------------------------------------SANVIQAPASDASL------
Nco_DFD         ------------------------------------------------------------
Dco_DFE1        -----------------------------------------MQIPPVQEGNPAN------
Dco_DFE2        -----------------------------------------SQVQSDDHAEISP------
Nco_DFB         ---------------------------------------KEQPVASEGEKMASS------
Sit_DFB2        ----------------------------------AVLENNPSKSASSKEQVISG------
Zma_DFC1        YCDLMA--------------------------------TTTASAGDAHPLKPAE------
Sit_DFA2        -----------------------------------------SQPKAADATEPAG------
Zma_DFD         ------------------------------------------------------------
Cka_DFC3        ----------------------------------------NDNMAASRDGNPSD------
Aam_DFC1        ---------------------------------------NLNVGAPRDDGSPSD------
Aam_DFC2        -----------------------------------------SMVAPKDDGSPSD------
Nco_DFC1        RAIFGRFGGGFPARKAGFCSDLVELEGGNKGFFCGDLWCDLMATEVQADKTLDERFQNLK
Aqc_DFC1        ------------------------------------------DANLDSSKDWSP------
Cka_DFC1        ----------------------------------------DSSLVASKDGTPSD------
Cka_DFC2        ----------------------------------------DSNLAVLKDGSPSD------
Ltu_DFC1        ----------------------------------------DSNLAASKDGSPFD------
Ltu_DFC2        ---------------------------------------SHPTMVALKDGSPSD------
Csi_DFC1        ------------------------------------------------------------
Vvi_DFC1        --------------------------------------PCSQLGGPPKEGSPSD------
Sly_DFD         ------------------------------------------------------------
Sly_DFB         ----------------------------------------EQPISPKDERIGSA------
Vvi_DFB3        ------------------------------------------------------------
Aqc_DFD         --------------------------------------------------QGSE------
Smo_DFE         --------------------------------------------PRGKKSEFPE------
Ath_ECT3        ---------------------------------------------PTTKALAPD------
Gbi_DFD         ----------------------------------------AESKSTYACEMPAI------
Sit_DFA3        --------------------------------------------TTADAGDVLT------
Tca_DFA2        ------------------------------------------------------------
Zma_DFC2        ----------------------------------------STNLIPAKDNAPSD------
Tca_DFB2        -----------------------------------------RNNNLANRNLLTD------
Csi_DFB3        ---------------------------------------------TEEKTNNPS------
Sfa_DFE2        -------------------------------------TATSEVLPPSQDGNSPD------
Sfa_DFE3        -----------------------------------------EVPPSSQDGSCSD------
Sfa_DFE1        ----------------------------------------DSEAPPSQDANSLD------
Sit_DFC1        ------------------------------------ASTKASNVNLPAKKDASS------
Kni_DF2         -------------------------------------WSYLTDLILTDSAVGFG------
Dal_DFC1        ---------------------------------------KSSDTNAFGSKDGSP------
Dal_DFC2        ----------------------------------STPKASDSNLHGPKDGNPSD------
Csi_DFA2        ------------------------------------------------------------
Mtr_DFC1        -----------------------------------------NMVSSKGGGSSPS------
Cpu_DFE         ----------------------------------VANAAVAMQVPPSNDEDSSD------
Ppa_DFE1        TTELAPSMSRTLLENSAGAPSIASAVPAHAVVPVSGPNAAPPELLPQVPQTNDE------
Ppa_DFE2        ATGLAPPAPCLSPEIPAETSSTAPTVPTQAAVSVAEANAAPLDHFPQGMPALDAGGGGDA
Ath_ECT8        ---------------------------------------------PLAKVTAST------
Bol_DFC1        ------------------------------------------------------------
Bol_DFC2        ------------------------------------------------------------
Aca_DFAB1       -----------------------------------------TGLLQTLSINSEN------
Dco_DFE3        ----------------------------------------SQTKSTEKLEIAAS------
Bol_DFA4        ------------------------------------------------------------
Ath_ECT4        ------------------------------------------EIPEPTKKTGVY------
Ath_ECT2        ------------------------------------SPAKASEIPEPNKKTAVY------
Bol_DFA3        -----------------------------------------SEIPEPKKAAVYQ------
Bol_DFA1        ------------------------------------------SEIPEPKKTAVY------
Bol_DFA2        ------------------------------------------EIPEPNKKTAVY------
Sit_DFB1        ------------------------------------EQKIGLTEKPTEQPVPSK------
Scu_DFAB        -----------------------------------------QQAKVRDTSEVQP------
Asp_DFAB1       --------------------------------------PQPSIRDTLEVQPNPN------
Asp_DFAB2       --------------------------------------SQSSIRDTVEVQSNPN------
Aca_DFAB2       ----------------------------------------------AQIQPNPA------
Cri_DFAB        -----------------------------------------TQIQPNSVAVAGS------
Dco_DFE6        -----------------------------------------SKLQSPSQNGGST------
Bol_DFA5        ------------------------------------------------------------
Aag_DFE         -----------------------------------------SGEVPAGVSEPTP------
Sit_DFA1        ------------------------------------------NAAKKPSGLPYG------
Zci_DF          ------------------------------------------------------------
Vvi_DFA2        -------------------------------------PQAKSLEVSEQAKKFVS------
Aqc_DFA         -----------------------------------------PEATKKASTYKRG------
Dal_DFA1        -------------------------------------SKQKTHDASEVTGKQAS------
Dal_DFA2        -------------------------------------SKKKTHDAPEVTKKASA------
Aam_DFA1        -----------------------------------------QDIAPEVTKKFGS------
Aam_DFA2        -----------------------------------------HDIVPEATKKYGS------
Sly_DFA         --------------------------------------SRNKTLEIADTKKKPS------
Cka_DFA1        ---------------------------------------TKTVNVKKPSTIQYS------
Ltu_DFA2        -----------------------------------------TIKKPSATRYGSA------
Ltu_DFA1        -----------------------------------------TKKKPSSIPYGSV------
Cka_DFA2        -------------------------------------------EVPEPTKMKHG------
Cka_DFA3        ------------------------------------------EVPDATKKKYGS------
Mtr_DFA1        -----------------------------------------EIPEPNKKATGNQ------
Tca_DFA1        -----------------------------------------EPTKKPSVYQYES------
Csi_DFA1        -----------------------------------------EHTKKPSANQYGS------
Vvi_DFA1        -----------------------------------------EPTKKPSGNQFGA------
Gbi_DFC1        ----------------------------------------DVRKIPAKDGNTFE------
Zma_DFA         -----------------------------------------SDVTKKPTMQNGS------
Ita_DFE2        ------------------------------------------------------------
Dal_DFB         ----------------------------------------PSEKSPSSEMKAQP------
Mpo_DFE         -----------------------------------------SEAPPSQDGNSSD------
Atr_DFC1        -----------------------------------TPNHADANATSAKDGSPSD------
Nco_DFA         -----------------------------------------EIPEPTKKPSSVQ------
Ita_DFCD        ------------------------------------------------------------
Atr_DFA         -----------------------------------------EATKKPSSVQYGS------
Gbi_DFA1        ----------------------------------------THQPQAIQDGVGDG------
Gbi_DFB         ------------------------------------------------------------
Gbi_DFA2        ----------------------------------------NMVLVKLQMALLMH------
Tpl_DFA1        ------------------------------------------------------------
Tpl_DFA2        -------------------------------------------EASEATKQSPD------

Afi_DFF3        ---------------------CAAKHQVVYQDCVNESRSDGASSYS--------------
Scu_DFF2        ---------------YVNEALQNNSSVVSADIISDGVATFAPEEFPEI------------
Afi_DFF4        --------------------YANETMLSNASVASSEMIGDGASSYSSP------------
Cri_DFF2        --------------------FASEAVHSNASVASSDMTGDGTSSYC--------------
Mve_DFF2        --------------------TDQQTYSSFPNDPFPSNASVASTEVISD------------
Cri_DFF1        --------------------FVGEALHSNGNVVSPDIIGEVAGSYC--------------
Asp_DFF4        --------------------EAASEASKEAVWLARLVADLGISAEIPT------------
Aca_DFF1        --------------------YLGETFHCNTSIASSEMLGDGASSYC--------------
Mco_DF          ----------------------HANGKRTPDAMKETRRDHGSARVSASAASAAVSRSAEN
Mpu_DF          --------------------VSVNTAEALAESAGGDDDDDAERDDAAS------------
Bpr_DF          --------------------FVGEEEEDEEDEEERRRRSEKEEEEK--------------
Kni_DF3         --------------------STQASEPSSPAQNPPEAQPEQQPKSTAT------------
Msp_DF          --------------------QSKNVDGTAPENVHAVTIDEGRHRLAGLVPAAVLEAAAAA
Afi_DFF6        --------------------LASYCEIEQGLSMGHVQIDAVTEEDK--------------
Aca_DFF2        --------------------GPALSPPDVASVQAHLVGHEHTGGEM--------------
Kni_DF1         --------------------EPPQPTGGSAAPPSKKKKKKKKKQAADS------------
Sit_DFD1        ------------------------------------------------------------
Cri_DFF3        --------------------TFPTDVTIVQAHQVGHVHPCGEMAFS--------------
Pmi_YTHDF       --------------------AFPSMIPQMYANAPLQQNFDGNGGYD--------------
Sly_DFC         ---------------------SVASLGAVTSIKCENDQPPAAEQ----------------
Csi_DFC2        --------------------SDSTASMATSGHAASGMKGEIDQESV--------------
Tca_DFC         ----------------------LTSTMSSSTYPSSGVKGESHQDLV--------------
Vvi_DFC2        --------------------TFETSEQVTMGLKSDTFTKLTKQDVV--------------
Ehu_YTHDF       ------------------------------------------------------------
Scu_DFF3        ------------------SLEPSGRDSDEALPISEESEQRSPVGAM--------------
Afi_DFF1        --------------------CNLSRVASTNIDQDAATYSSVLPGLQ--------------
Afi_DFF5        --------------------YYIHPSGFMTVRQTEGCTNAVHSDQI--------------
Mve_DFF1        ---------------------SQRTILVNGGSAQTSGGSQYLSSQI--------------
Cpa_YTHDF       --------------------GELQGQIFAPLHPAAASGTGMFSAQM--------------
Ath_ECT6        ------------------------------------------------------------
Bol_DFD         ---------------------------------MYTSEGAQAPDFV--------------
Ath_ECT7        ------------------------------------------------------------
Asp_DFF1        ---------------------NDTQNATLPITYEGRQVTAILDGGAGQEFAARAEKVLLR
Ltu_DFC3        --------------------PPGDDTCISPPGDDTSSIKEGKKCQRL-------------
Cka_DFC4        --------------------QSQTSKSVPGDVTSSIKECITAQPLG--------------
Mve_DFD         --------------------AGDGRGSGLCSDARLGSLSIVEQDFL--------------
Afi_DFD1        --------------------PPPSLPLQDEEDNVSGSIQPNSTDGV--------------
Cri_DFD2        ---------------------SAPHAGDQMRPASGGFKSALAQDLVSE------------
Cri_DFD1        -----------------------PQEHVPDGKIGDNVQIKRLNE----------------
Aca_DFD         --------------------LAIVPVPCPSTEIRLIAASMALAEVVA-------------
Asp_DFD1        ---------------------------EITVTAQQMKGSDGAVDAG--------------
Asp_DFD2        --------------------VVAAAPDSAHHACEQLRTLSSGFKTEMS------------
Afi_DFD2        --------------------FNYATEEIRVLTNGGFQSEPPQEQGILE------------
Afi_DFD3        --------------------TMADALPPAPDFTHHAAEQIRDQGNH--------------
Ltu_DFD         --------------------NSHPHLTATPLEEIGVMDNEVAPEFI--------------
Cka_DFD2        --------------------DANPHLTATPLEEFGVMDNEMAPEFV--------------
Cka_DFD1        --------------------SNPHLTATPPLEEFDFMDNEMAPEFI--------------
Csi_DFD         --------------------YPSLMYPLVEQFDFDAMYNEGASEFI--------------
Tca_DFD         ------------------------------------MYQEGAPEFV--------------
Vvi_DFD         -----------------------PLLTTQLVEQIQAMYNEGTPEFV--------------
Mtr_DFD2        --------------------DINSQFTSPNFEQSGVMNNEGAPEFV--------------
Mtr_DFD1        ------------------------------------MFNEGAPEFV--------------
Mtr_DFA2        --------------------PVKKNGPVFANGAAKGTGKP----FN--------------
Mtr_DFA3        --------------------PRTIAVPEPAKKAGHGQANEVPKTFN--------------
Mve_DFF3        --------------------ENDAAKLNNHEASPNHSTEPGPAEAV--------------
Dal_DFC3        --------------------SGSNNAIFQESRLDVRNEQSGSKNSC--------------
Scu_DFD         --------------------IVIPDSAPYTGEKIPKLAAGFQAEMLQ-------------
Bol_DFC3        --------------------------MSSTNPPGNLNVYGQLPSFT--------------
Ath_ECT11       --------------------SEATFAQTVPALDSTTKKQDESPPKS--------------
Asp_DFF5        --------------------SEAASVRQNDAASLDEHGHPGDAAGS--------------
Zma_DFC4        --------------------STTSTSSSMNSKSTVKVGATNTAERK--------------
Sit_DFD2        ------------------------------------------------------------
Dal_DFD         ------------------------LASTPPLEDIDYMGNETAPEVL--------------
Sit_DFC2        --------------------KFEEHGQLLSQAKRDLSCVDYQARPVES------------
Afi_DFF2        ---------------------VKSNIDQHMENIRENGGSLVPSEIG--------------
Aam_DFD         ------------------------------------------------------------
Mtr_DFC2        ---------------------QKNEADMVPLKDCTPSDLTSLHTFS--------------
Csi_DFB2        ---------------------NPSPDAAIIGPAKDVTEQPESADSRDY------------
Aam_DFC3        --------------------NLRLSVSSSGGATSGRKFRNSEQQPA--------------
Aqc_DFC2        ---------------------ADSSLSLLTKTTSHDRANGFHQELL--------------
Ath_ECT10       --------------------VSHDDGRNIVSSSYSSSVVPS-------------------
Bol_DFB3        --------------------QISPGDELIVSSSSTSVTHPPDPSLY--------------
Bol_DFB4        --------------------QVSPGDERIVSSSSSSVAPPDPYSYY--------------
Asp_DFF3        --------------------TTDHSLKSSGSIASSEGAGDLASSYG--------------
Scu_DFF1        -----------------VEVFTGNGTTSSSESTAGRMIPQGHTEES--------------
Asp_DFF2        --------------------LDQQIHPSPTSDPLNSSGSVISLEAA--------------
Vvi_DFB2        -------------------------LLEDERVPRVVADQPISFDAI--------------
Ita_DFE1        -------------------------VSANGGGSLQDALLLGHAHSP--------------
Zma_DFC3        ---------------------KTSCIPSMDAVNGSKETESDYHETS--------------
Zma_DFB         --------------------GKQVVAPITPTTVASQLVSTGATDQH--------------
Atr_DFC2        --------------------DGRSSDAYPARDATSSIKENGVDDKC--------------
Ita_DFE3        --------------------RYASHSETVAAIEEPVASTSEATSLMKF------------
Gbi_DFF2        --------------------GRTELNHSSPSREDKETTTRGLPSASQ-------------
Cbr_DF          ------------PQAPQQHQTPQQHQTPQQHQTPQQQQAPPPQQAPPQQQAPPSAQQQQQ
Ltu_DFC4        --------------------GKGGGPSDSKSCVSSSEITTFSTKAC--------------
Dal_DFA3        --------------------TTANNGEMLTTVPGDRSSTPFSRDAM--------------
Bol_DFB5        --------------------SRPLCGTTGNAAFS-ASSSGFHTDSS--------------
Ath_ECT9        --------------------TGLNTDQSVLQDQDIVSSRPFCGQGT--------------
Nco_DFC2        --------------------KKHNHSHTSPAQVEVSNFNSKESGLV--------------
Gbi_DFF1        ----------------------SDGYQQAALFNGAQYHALGSHNEV--------------
Tpl_DFC1        --------------------EKKNEVKSTAVPANDSIGAKENKQLG--------------
Tpl_DFF         ---------------------HKLSSLSKRDTETRVSELPSTSQPVVV------------
Dco_DFE4        --------------------QNSSSLDNGANASVPASMEDLTSPIDTY------------
Dco_DFE5        --------------------SDSNGDASVATTAGNLASTNGTYEYA--------------
Atr_DFD         -----------YTETYQMPGEGARISSTPSAEEVQAMGNEAAPEFM--------------
Men_DF          ------------------------------------------------------------
Atr_DFB         ---------------------EAQLDATTVVPSRDGSGQPGSVDAS--------------
Bol_DFB2        --------------------NKSSQEPAVVVHPAKVSPLSAPYGLSGD------------
Bol_DFB1        --------------------NESSQESAVVVHPAKVAPLSGPYGIT--------------
Ath_ECT5        --------------------FKSSQEAPVVVHPAKVAPLTGPYGLA--------------
Aqc_DFB         ---------------------NSSRNATSASLSRDVTSHWGSVGSG--------------
Aam_DFB         ------------------------DVSQDTSSVIPSRERPASLDVV--------------
Mtr_DFB         --------------------NMKDQIVGTTTIGHSRDITSQSGSFG--------------
Csi_DFB1        ---------------------NSSQGALTVGHTRETAVQSGSFGPV--------------
Tca_DFB1        --------------------PNSSQDAAPIGHPRSGASQSVSFGSGGD------------
Vvi_DFB1        --------------------TARKERSDSSNSPQDAASIPHPRDAV--------------
Cka_DFB         ---------------------NVSHDVTTMGPPRDGIRQSGSLDAG--------------
Ltu_DFB1        ---------------------NGSHKATATGPSRDTTGRPGSLSVA--------------
Ltu_DFB2        ---------------------SISHDSTTMGPSRDTTGHQGSLGAGGD------------
Ath_ECT1        ---------------------DTADLFQDLSLGSDANEVPMNFTKG--------------
Gbi_DFC2        ---------------------ATSSVTSSLGDATSTKESEVEQEDM--------------
Tpl_DFC2        --------------------SEATSSVTSLGDSASTKGSEVEQEGM--------------
Nco_DFD         ---------------------GADLNPLGATVSVNVMDNEAAPAFV--------------
Dco_DFE1        --------------------NIGNASAATGRAPIPSSNSPLQG-----------------
Dco_DFE2        --------------------VQEGNPPNNIGNAAAATGSVLLPSSNSA------------
Nco_DFB         ---------------------DVSLDSSTIDCSKDVAGQPGSQEVSGV------------
Sit_DFB2        ---------------------TENMAAGNARGASSLKSPKGAPEKASS------------
Zma_DFC1        ---------------------EMMSSLKWNHSSNSNDTTLVLKSLAK-------------
Sit_DFA2        -----------------AKKGAAASQPLSVSIPPERSITPVLQDFM--------------
Zma_DFD         ---------------------AANNANLNPVPGRSTHHPSLSSPYV--------------
Cka_DFC3        ---------------------ATSCISYSGDASSSVRGSDFDQESL--------------
Aam_DFC1        ---------------------ATSCISSAGDPSSSVKGSDMDQESL--------------
Aam_DFC2        ---------------------ATSCISSVGDAMSGVKGSDGDQESL--------------
Nco_DFC1        IDTSKVADSKMGAAKNGSQCDAISCLSSSGDATSSIKGSDVDQESV--------------
Aqc_DFC1        --------------------SEATSCISSGDLTGSVKESELDHEYL--------------
Cka_DFC1        ---------------------ATSCISSSGDATSTAKESDVDQESF--------------
Cka_DFC2        ---------------------ATSCISSLGDATSSVKESDVDQESF--------------
Ltu_DFC1        ---------------------ATSCISSSGDATSSIKESDVDQESL--------------
Ltu_DFC2        ---------------------ATSCISSSGDAAGSVKESEVDHESL--------------
Csi_DFC1        ------------------------------------------------------------
Vvi_DFC1        -------------------------ATSSGEATGSVKESEVDQESLT-------------
Sly_DFD         ------------------------------------------------------------
Sly_DFB         ---------------------NASPDGAIPGASRNVQDHPVTSEAG--------------
Vvi_DFB3        ------------------------------------------------------------
Aqc_DFD         --------------------SNPHLATTPSLGQLEVMGSEGSPEFI--------------
Smo_DFE         --------------------LYAGQDGNISDSSGDASVSSGDFLSNTH------------
Ath_ECT3        --------------------SETKLQGAYGGNGNDFLLNDELVEAT--------------
Gbi_DFD         --------------------DRNNSVASGSVLPSSEDTNTMDNEGE--------------
Sit_DFA3        ---------------------TKEKAPAKGVAAAVGGLQPGVETLQ--------------
Tca_DFA2        ---------------------EVADSLENLSLDSQAKTTKVPEPFKK-------------
Zma_DFC2        ---------------------STSCISSVDAVCSTRGIESDQEAFM--------------
Tca_DFB2        -----------------------KQDLVTVGPLRDGADQSRFMPSV--------------
Csi_DFB3        --------------------MLNAQDQVIIDPRRDNVDQPGSLNAVGY------------
Sfa_DFE2        ----------------------GSQDASASGGSGNAASTNATMREG--------------
Sfa_DFE3        ---------------------GSRDAASVSGGSGNAASTNAATQEG--------------
Sfa_DFE1        ---------------------ISGNAAASSGPCDIAAINNGAPEGP--------------
Sit_DFC1        --------------------SDAVSCISSGDAASTVKESEMNQEAS--------------
Kni_DF2         ----------------------SGCEGSGQCARSKEQTQRGAQSYLLEVLLFAAVIQLWA
Dal_DFC1        --------------------SDATSCISSVDATSSIKACEVDQEGS--------------
Dal_DFC2        ----------------------AASGISLGDVSNGLKKSEFDQEGV--------------
Csi_DFA2        ------------------------------------------------------------
Mtr_DFC1        --------------------DARSCVSSIGDASGSFKEGDVDHEFQ--------------
Cpu_DFE         ---------------------ASGDGPSASAGTGDAANANGVPERT--------------
Ppa_DFE1        ------------------DSSDASEDASASVGTGDAASTNGVHDGS--------------
Ppa_DFE2        EALDFLRSNPQVPPTNDEDSSDASGDASASVGTGDAASTNGVHEGF--------------
Ath_ECT8        -----------------------TSMVSAKENKNQSEAEPSYYETL--------------
Bol_DFC1        -----------------------PLAKVAASSTSMKNQSEPYYETL--------------
Bol_DFC2        ---------------------PLAKVVSASTTSMKSRQSEPYYGTL--------------
Aca_DFAB1       --------------------ILDMPQVLLRSNVSAQGGYTLYEEDV--------------
Dco_DFE3        --------------------HDSSSLDSNGDVASSVVVDESVNNNT--------------
Bol_DFA4        ------------------------------------------------------------
Ath_ECT4        --------------------QYGAMDSNGQVPSFDRSLSPMLPSDA--------------
Ath_ECT2        --------------------QYGGVDVHGQVPSYDRSLTPMLPSDA--------------
Bol_DFA3        ---------------------YGGVDVHGQVPSYDRSLTPLLPSDA--------------
Bol_DFA1        --------------------QYGGVDLNGQVPSFDRSLSPLLPSDA--------------
Bol_DFA2        --------------------QYGGVDSHGQVPTYDRSLTPLLPTDA--------------
Sit_DFB1        --------------------DDKATLPPISVDSNAIDLPSEGQTQA--------------
Scu_DFAB        -----------------SQISEIQESGLDPSVSTAAETSNVPAGYG--------------
Asp_DFAB1       --------------------AVSQEVGLDPSGAGVADASSIPAGYG--------------
Asp_DFAB2       --------------------AGTQEVGLDPSGAGVADTSNISAGYG--------------
Aca_DFAB2       --------------------IGGQEAGLDPSGAGVADVSTLHTGYV--------------
Cri_DFAB        -----------------------QETGLDPSAAGVADVSNMHSGYM--------------
Dco_DFE6        ---------------------ENNGDVSGFPVALESGSINGTYEGP--------------
Bol_DFA5        ----------------------QETMAKVTDNTGNNKQ----------------------
Aag_DFE         ---------------------PGVDGSNSAMANGNRYPVAMLPPHG--------------
Sit_DFA1        --------------------SANSGDAQSPASQVDRSITPLLQEAM--------------
Zci_DF          --------------------SAVAAAVGPEGKPVVVQELPPNAEGS--------------
Vvi_DFA2        --------------------VDSGDLANGLGKPFERSATHLHQDFV--------------
Aqc_DFA         --------------------SVDAKETNGATQPSDRSATPILPEFA--------------
Dal_DFA1        --------------------ADAGEVPNIQIPPSERSVTPLLQECM--------------
Dal_DFA2        ---------------------DGGEVTSVQIPSGERSVTPLLQDCV--------------
Aam_DFA1        --------------------ADGGDAPSVPVPSRERSTTPPSHEFV--------------
Aam_DFA2        --------------------ADGGDAPNAPIASRERSTTPLSHDFV--------------
Sly_DFA         --------------------GNPTDGANGQLQSADRSVTPVLPEFM--------------
Cka_DFA1        --------------------SVDGEIPSGPIPSREQSTTPSLSDFM--------------
Ltu_DFA2        ---------------------DGGDVATATIPLSERSMTPLLQDSM--------------
Ltu_DFA1        ---------------------DSGEVASVPIPSSERSTTPLLQDFM--------------
Cka_DFA2        --------------------PVSSGDVANVTIASCERSTPPLPDYM--------------
Cka_DFA3        --------------------VDSVKVANVPISSCERSTPPLLPDFM--------------
Mtr_DFA1        --------------------YDSGNALNGQIPSYERSVTPVLQDFM--------------
Tca_DFA1        --------------------VDSGNAGNTQIPSFERCATPLLPDFM--------------
Csi_DFA1        --------------------VDSVNAAANGQIPSERSGTPFLNDFM--------------
Vvi_DFA1        --------------------VDGGDAANGQNQSCERSVTPLLQEFM--------------
Gbi_DFC1        ---------------------AKAGVLPSSDAAAAKENKEEVDTMV--------------
Zma_DFA         --------------------VDGTKAANPPIQPYDRSLTPLIPDYI--------------
Ita_DFE2        --------------------MRPPCYQNGRKGDSGESMTNGGVHEN--------------
Dal_DFB         --------------------LSPKIDKMVPATSSRDSSKNAQCQLG--------------
Mpo_DFE         ----------------------GSADASASGGTGDAASNNGAHEGV--------------
Atr_DFC1        ---------------------ATSCISSSGDATSSMKGSDIDQDSL--------------
Nco_DFA         --------------------YDAGEAGKVSNATGDRSTTPILQEFM--------------
Ita_DFCD        ------------------------------------------------------------
Atr_DFA         --------------------VDARDITNVQIPSSDRSTTPVLQEFM--------------
Gbi_DFA1        ---------------------SEGTDTTSPGPSTDEISTPGAQDYV--------------
Gbi_DFB         ------------------------------------------------------------
Gbi_DFA2        --------------------LEQDLQPIELALLSCKTWLWIQICFM--------------
Tpl_DFA1        ------------------------------------------------------------
Tpl_DFA2        --------------------ANTTNEAAGTGPSTGRTNTPILQDVL--------------

Afi_DFF3        -------SPEDFPEFSMIT-----DPH---------------------------GFL---
Scu_DFF2        ----AVITDSNGFIAPDA------GIY-----------TGKLNYCYLS------GTH---
Afi_DFF4        ----EDFPEVPVIVGP--------NGF------------IPPNGSIYT------GKT---
Cri_DFF2        -----SRDDYTDIGCPAIP-----NGY------------MPSQGAIYS------GCH---
Mve_DFF2        ----VVSSFSSREEYPELTYIATPNGF------------ISPNGSIYA------GSP---
Cri_DFF1        -----PSEDYSELTYVTAP-----NGY------------LPSHGSIYT------GCP---
Asp_DFF4        ----LHCDSQSAIMLAKNP-----VFH-------AKTKHIGVKYHYVRDVLKDKCMQLVK
Aca_DFF1        ----SREEYPELAYITAP------NVY-----------VPSPHGTIYT------GCP---
Mco_DF          SYAAPTRTSQPGEVAEEGRAEAERGGH---------------------------GADVSI
Mpu_DF          ----APAVRASDADAAAAAAAAASEAA--------AATIAAAAAI---------GAPPSA
Bpr_DF          -------EEEEEVAALTERMRKDVRVN----------------EEVNN------DEDEDE
Kni_DF3         ----QPPNQPPNPGLNPSA-----ASWSPPSQIPPRPQQQPQPQFNHPPQMAGEAYP---
Msp_DF          VAAAGALPEATSTYAAHSTDNKDAANN----------------ATSSP-------FN---
Afi_DFF6        ----KLSLKETGRIHSVVN-----------------------------------EYDGDQ
Aca_DFF2        --------TVRTCCSEASAIEQGNLGH--------------PRGIVHS------GAE---
Kni_DF1         ----EEKHEEPESSEPGKP-----AGG---------PVTPP--FVFTA------GAN---
Sit_DFD1        ----------QNIFVPATA-----NPY----------------QY---------GYA---
Cri_DFF3        -----VRASDASVLEE--------------------------------------GISASA
Pmi_YTHDF       ---QGNGYDPQAQYTD--------GQY----------------ATYYQ------GQT---
Sly_DFC         ------------------------------------------------------GYN---
Csi_DFC2        --GEYGAQNPSTVHY---------NYY-------------------YP------GSN---
Tca_DFC         --------GEPGVNQPT-------SFY----------------NYYYP------GYN---
Vvi_DFC2        --SGKDGIPSDSTSSLTSS-----GDA----------------TASVK------GYN---
Ehu_YTHDF       ------------------------------------------------------ATE---
Scu_DFF3        --------PSSSCIYAH-------DAF----------------VPHHR------GPT---
Afi_DFF1        -------LASNGSRYPLM------NAY---------------DGCHYTS-----QYP---
Afi_DFF5        -------HMTQDASYL--------NCY----------------------------YN---
Mve_DFF1        ---------PASNSIPVN------------------------------------GAQ---
Cpa_YTHDF       --------DPGMGLYPMAY-----GAS----------QPYGGPMSMAM------MFP---
Ath_ECT6        ----------QSMYYP---------------------------AYYSS------GYD---
Bol_DFD         --------ADQGIYYPVDP------NY----------------AYYCT------GYE---
Ath_ECT7        ----------QGMYYPVD------ASY----------------GYYCT------GYE---
Asp_DFF1        FLVVRLLVEMAAVEQPV-------NHL----------------SLRFE------TMK---
Ltu_DFC3        -------VADQGVYHPSTS-----DHG----------------YY-AP------GYD---
Cka_DFC4        -------AEQGVNLLPD-------GSY----------------SYYYP------GFD---
Mve_DFD         -------HLRHENYCADLNP----KPYGGERCRVIVITNTVDQPCSGG------GFKPEM
Afi_DFD1        -------TDPG-------------------------------------------------
Cri_DFD2        ----VKNENSAQLKRLDM------------------------------------------
Cri_DFD1        -------ADNSGCNIPVLA-----------------------------------SYD---
Aca_DFD         -------AAPDSAHHTGDPVRTMGGGFKGDLPQEHVSDDKNGDATQFK------RLD---
Asp_DFD1        -------------YIPMVA-----------------------------------GWE---
Asp_DFD2        ----QEQHDPEDKVADTAH-----R-K---------------------------RSD---
Afi_DFD2        ----KEIGDSALVSRP--------DGG---------------------------NAD---
Afi_DFD3        -------EDKIPDFVPLKL-----ADG---------------------------GAD---
Ltu_DFD         -------VDQS-PYYPAAT-----NYY----------------GYYCT------GFE---
Cka_DFD2        -------VDQG-PYYPSAA-----NYY----------------GYYCT------GFE---
Cka_DFD1        -------VDQG-PYYPAAT-----NYY----------------GYYCT------GFE---
Csi_DFD         ---------EQGLYYPTA------TNY----------------GYYCT------GFE---
Tca_DFD         -------IDQG-IYYP--T-----TNY----------------GFYCT------GFE---
Vvi_DFD         --------VDQNLYYPTA------TNY----------------GYYCT------GFE---
Mtr_DFD2        ---------DQSMYYPAAT-----NYG----------------YY-CT------GFE---
Mtr_DFD1        -------VDQS-MYYPA-P-----TNY----------------GFYCT------GFE---
Mtr_DFA2        ---------PNPSYVP--------NGY--------------PSTYYYG------GYD---
Mtr_DFA3        ---------PNASYVP--------NGH-------------PSISYYYG------GYD---
Mve_DFF3        -SDRVTSASPDSMLFQQ-------------------------------------GPT---
Dal_DFC3        ------------------------------------------------------GVR---
Scu_DFD         -------EKTSVAMHEKVI-----GGG-----------THG-------------GYR---
Bol_DFC3        ---------QSHAFRP--------------------------------------TFK---
Ath_ECT11       ------------------------------------------------------------
Asp_DFF5        ------SGYPSEVSSVGQSEMAAPDVY---------------------------GHPIDA
Zma_DFC4        ---------EPVAYYPLSS-----TAY----------------TYPYS------GFD---
Sit_DFD2        ------------------------------------------------------------
Dal_DFD         --------LDQGLYYPSAA-----NYY----------------GYYCT------GFE---
Sit_DFC2        ----NYVTDLRSHAYSEDP-----SPL---------------------------GREYHR
Afi_DFF2        -------GDLLPMFSQNTQ-----DDF-----------EQANRLTSHN------FFL---
Aam_DFD         ----------QGYYYPAVP-----NYY----------------GYYCT------GFE---
Mtr_DFC2        -------RDVNA------------------------------------------GFA---
Csi_DFB2        ----SSVHQLNTYNSHDPN-----MSY---------------------------GYG---
Aam_DFC3        --------VEHGAYYPQS------SNY----------------GYFYH------GSD---
Aqc_DFC2        -------GDSGFVGHNRIK-----SKF----------------------------YD---
Ath_ECT10       -------PDPAPYYNVLQT-----PTN----------------LYHYDWDIANSGYA---
Bol_DFB3        -------HQNPTNLYPYGC------------------------NVAHS------GYA---
Bol_DFB4        ----NVLQSPTNLYHPPYDWDAVHSGYTQ-------------------------GFN---
Asp_DFF3        ----TRDEYPETVYVAAPN-----SFF-------------SSHGVIYS------GLP---
Scu_DFF1        ---------NEYAYLTAAP-----NAF------------LPTSGSIHP------GSL---
Asp_DFF2        --------DVASSFSSGNENQEVTSVV-------------TPDSFLYPFSAIYSGSS---
Vvi_DFB2        --------GDFNAGYPQ-------DAY-----------ASINRPFYYG------GYD---
Ita_DFE1        -------DKERSVPVPR-------------------------------------VFE---
Zma_DFC3        -------VEDQSIYYP--------MNY----------------GYYYP------GSE---
Zma_DFB         -----NVSSPLNIYAPQP------QAH----------------SFYYG------GYN---
Atr_DFC2        -------FAENGMHYPAT------NGY---------------------------GYD---
Ita_DFE3        ----IEVYPTPASYAP--------QEY---------------------------VYD---
Gbi_DFF2        -------NVAGIAGISVAF-----ASY------IAPNSHPATQVYSYG------GND---
Cbr_DF          QRRQQPHLQHQQMYFIG-------NSY---------PGDYPTTTTVAGPPGASPGFHLYD
Ltu_DFC4        -------NTKQAFYHPPT------GFY----------------SYYYP------GYN---
Dal_DFA3        --------DPTVCYLP--------NGF------------SSQAYYYRG------GYD---
Bol_DFB5        -------------------------------------------HIG--------GYE---
Ath_ECT9        -------------------------------------------ESFHI------GAD---
Nco_DFC2        ----QELPAEQEKYSPTT------NCY----------------EYYYP------GYD---
Gbi_DFF1        ---------TPVFYQPMDA-----------------------------------GCS---
Tpl_DFC1        ------DTPEHGPYYPTN------NYY----------------GYYYP------GHE---
Tpl_DFF         ----VTGNDTTSSAYVAP------GGH------------PASLVYSY-------GVN---
Dco_DFE4        ----EYAADTLIYYAP--------TGY----------CAPQTYMYHYPQG----GFD---
Dco_DFE5        --------PDTVIYYAP-------TGY--------STPQPYMYDFSQG------GFD---
Atr_DFD         --------MNQGIYYPAT------SFY----------------GYYCT------GFE---
Men_DF          -------MTEQPVYSN--E-----GGS----------------VYLHP------DMH---
Atr_DFB         -------GDSGSFYPP--------NVY-------------APQAYYIG------GYD---
Bol_DFB2        ----FAGHLPSSILSPQAQ-----GFY----------------YR---------GYE---
Bol_DFB1        --GDLAGHLPSSILSPQAQ------------------------GFYYT------GYE---
Ath_ECT5        --GDFAGHLPSSILSPQAQ------------------------GFYYR------GYE---
Aqc_DFB         --------DHSAVYQP--------NPY-----------SPQAQTFYYG------GFE---
Aam_DFB         -------GDHSTVYSS--------NIY-----------APQAHAFYYG------GYD---
Mtr_DFB         -------SGADQPLYP--P-----NVY----------APQAQAFY-YG------GFD---
Csi_DFB1        --------GDHSVYSS--------NIF-----------APQAQAFYYR------GYD---
Tca_DFB1        ----RNVYSPT-IYAPQAQ-----AFY----------------YR---------GYD---
Vvi_DFB1        ------AGGDRTVYSP--------SVY-----------APQAQAFYYG------GYD---
Cka_DFB         -------GDSSAVYPP--------NVY-----------APQAQTFYYG------GYE---
Ltu_DFB1        -------RDHNTIYAP--------NPY-----------APQAQTVYYG------GYE---
Ltu_DFB2        ----RSAVYPSNVYAPQAQ----------------------TQSFYYG------GYD---
Ath_ECT1        ------------------------------------------------------SFQ---
Gbi_DFC2        --------VEQGAYYPAN------NYY----------------GFYYP------GYE---
Tpl_DFC2        --------VEQGLYYPPSN-----NYY----------------GVVYP------GFE---
Nco_DFD         --------VDQGLYCPAAT-----GYY----------------GYYCT------GYQ---
Dco_DFE1        -------MPGSNMYYAA-------NGY--------VVPHGIVYDYGHA------GYE---
Dco_DFE2        ----LQGVSDSGMYYAT-------NGY------------VVPHGFVYDY-----GHG---
Nco_DFB         ----SNEMHTPTVYAPQ--------------------------PIYYG------GYE---
Sit_DFB2        ----VGKGGEQPFLYQH-------NVY-----------APQPQALYPG------GYM---
Zma_DFC1        -------EQPSLVGTVGST-----NGMIGLNQEGLVADQSM--YYYYS------GYH---
Sit_DFA2        --------DPNLFYLP---------------------------AYYYG------GYD---
Zma_DFD         --------DHAGLGYVV-------------------------------------AYP---
Cka_DFC3        -------MAEQGSYYPE-------SSY---------------CGYYYP------GYD---
Aam_DFC1        -------AAEPAVYYPYN------NYY----------------GYYYP------GYD---
Aam_DFC2        ------VGTEQAVYYPFN------GCY----------------GYNYP------GFN---
Nco_DFC1        -------STEQCMYYPAS------NYY----------------GYYYP------GFD---
Aqc_DFC1        -------VSDQGLYYP--P-----GSY---------------YGYYYP------GYE---
Cka_DFC1        -------VAEQGIYYPAS------NYY----------------GYYYQ------GYD---
Cka_DFC2        -------GTEQGIYYVG-------SNY---------------PGYHYQ------GYD---
Ltu_DFC1        -------MAEQGIYYPAS------NYY----------------GYCYP------GYD---
Ltu_DFC2        -------MTEQGVYYSPS------SYY----------------GYYYP------GYD---
Csi_DFC1        -------------------------------------------MY---------------
Vvi_DFC1        -------TEPPPVMPPHTP-----SYY----------------GYYYP------GFD---
Sly_DFD         ----------QGLYYPPA------TNY----------------GYFCT------GLE---
Sly_DFB         ---------AIPTFYPL-------NSY-----------SPQDPGLYYG------GYD---
Vvi_DFB3        ------------------------------------------------------GFD---
Aqc_DFD         --------VDQGLYYPAAN-----NYY----------------GYYCT------GFE---
Smo_DFE         ----EVNPDSSIFYST--------NGY---------------------------AAQ---
Ath_ECT3        ------------------------------------------------------KIG---
Gbi_DFD         ----QDLLVEQGLYYPAS------NYY----------------GYYCT------GYE---
Sit_DFA3        ----VQDYKDASMYYGAYP-----------------------------------AYA---
Tca_DFA2        ------------------------DFY---------------------------------
Zma_DFC2        --------AEQSLYYPMD------GYY----------------GYPYP------GHE---
Tca_DFB2        -------VDSKTTFLS--------NAY---------------------------STEAQF
Csi_DFB3        ----HHSGCLSNAYFSQAQ-----SVY-----------NGG-------------GYD---
Sfa_DFE2        -------SMDAGVYYI--------NGY--------------PSAY---------VYD---
Sfa_DFE3        -------SVDAGMYYV--------NGY------------PTPHAY---------VYD---
Sfa_DFE1        -------QETAGVYYSYTSSQ---GYY----------------EYGPG------GFE---
Sit_DFC1        -------IGDQGMYY-----------Y----------------GYYYP------------
Kni_DF2         MSITKNGNSPDSNGHSNGYTNGAMQYY------QAGAAGGAPYGYYYDVAQ---AYQPGD
Dal_DFC1        -------QASESVYYPVN------DYY----------------GYYYP------GYT---
Dal_DFC2        -------MAGQNTLYPVN------DYY----------------GYYYP------GYS---
Csi_DFA2        ------------------------------------------------------------
Mtr_DFC1        -------SADQNVAYSAG------SYY----------------GYYYP------GYG---
Cpu_DFE         --------GAGGMYYVGGM-----NGY---------ATHGYVYDYPHR------GYE---
Ppa_DFE1        -------AEGGSIYYLGGM-----NGY---------PPHGYVYDYVHG------GFE---
Ppa_DFE2        -------AEGGSMYYVGGM-----NGY---------SPHGYVYDYLHG------GYE---
Ath_ECT8        -------ETYQGLPCPYG------GYY----------------GYYYP------GLD---
Bol_DFC1        -------ETYQGLPCPYG------GYY----------------GFYYP------SVD---
Bol_DFC2        -------ETYQGLPCPYG------GYY----------------GLYYS------SLD---
Aca_DFAB1       --SEGNVPNEPGIYYTH-------NGY------------LSSSGCYVE------SYD---
Dco_DFE3        --NFEGIVDSGIYYAA--------NGY---------IPHGYVYDYGHG------GYE---
Bol_DFA4        ------------------------------------------------------------
Ath_ECT4        -------LDPS-VFYV--P-----NVY------------QQPYYY---------GYG---
Ath_ECT2        -------ADPSVCYVPNPY-----NPY----------------QYYNV------------
Bol_DFA3        -------ADPSVCYVP--------NAY--------------QQPFYY-------GYG---
Bol_DFA1        -------VDPS-VCYV--P-----NAY------------QQPFYY---------GYG---
Bol_DFA2        -------VDPS-VCYV--P-----NAY---------------PHFYYG------GYG---
Sit_DFB1        --GTSNIDGDHNAAYPH-------NFY-----------ASQAQPFYYQ------GYE---
Scu_DFAB        -------GIDSGMYYTL-------NGY------------PAHHGYFVG------GYD---
Asp_DFAB1       -------GMGAGMYYAL-------NGY------------PAHHGYYIG------GYD---
Asp_DFAB2       -------GMEAGMYYAL-------NGY------------PTHHGYYIG------GYD---
Aca_DFAB2       -------GMDGGIYYALPP-----SHG----------------YY-LG------GYD---
Cri_DFAB        -------SIEGGVYYAVPP-----HGY-----------------YHLG------GFD---
Dco_DFE6        -------VEPIVYYMP--------NGY--------AAPHGYVYDYPHG------GFE---
Bol_DFA5        ------------------------DVY---------------------------GGN---
Aag_DFE         --PYGRGVLPLAAHNPNHHDP---RTY--------EKNRGSGNQSWADVTKTADGQQ---
Sit_DFA1        --------DPNFFYQP--------SGY------------ASPAYYYPS------GYD---
Zci_DF          ------------LYYGN-------NGY--------------PTHYFY-------DYH---
Vvi_DFA2        --------DPNMCYLP--------NGY-------------PSTYYFAP------GYD---
Aqc_DFA         ---------DPNLCYPY-------NGY-------------SSPAYFYG------GYD---
Dal_DFA1        ---------DQSRWYSSTP-------------------------YYYG------GYE---
Dal_DFA2        ---------DQSMWYPS--------------------------AYYYG------GYE---
Aam_DFA1        --------DQSMCYFP--------SGY----------------PYFYG------GYD---
Aam_DFA2        --------DQSMCYYP--------SGY----------------PYYYG------GYD---
Sly_DFA         --------DPNLCYVP--------NSY-------------ASTAYYY-------GYD---
Cka_DFA1        --------DPSMCYYP--------NAY------------QPGATYYYG------GYD---
Ltu_DFA2        --------DPSICYLS--------NGY-------------PSTNYCYG------GYE---
Ltu_DFA1        --------DPSMCYLP--------NGY-------------GPTTYYYG------GYD---
Cka_DFA2        --------DPNMCYLP--------NGY---------------TSYYYG------GYD---
Cka_DFA3        --------DPNMCYLP--------NGY---------------TPYYYG------GYD---
Mtr_DFA1        --------DPAMCYLP--------NGY---------------PSYYYG------GYD---
Tca_DFA1        --------DPTMCYLP--------NGY--------------PSAYYYG------GFE---
Csi_DFA1        --------DPNMCYVP--------NGY-------------PSTAFYYG------GYD---
Vvi_DFA1        --------DPSVCYVP--------NGY---------------SSYYYG------GYD---
Gbi_DFC1        ---------DQGLYYPPN------NYY----------------GVYYP------GHE---
Zma_DFA         --------DPTLCYLP--------NGY-------------APHPYYYS------GYD---
Ita_DFE2        -------GGEHGMYYTV-------NGY--------AVPHGYVYEYPHG------GYG---
Dal_DFB         --SFNASGDSRGAYTP--------NLY-----------APQAQAFCYT------GYD---
Mpo_DFE         -------IEPGVYYAA--------NGY-------------APHGYVYEYPHGVAGFE---
Atr_DFC1        -------AAEQGSYYPMN------NYY----------------GYYYP------GYD---
Nco_DFA         --------DPNVCYVP--------HGY---------------SSYYYG------GYD---
Ita_DFCD        ------------------------------------------------------------
Atr_DFA         --------DPNMCYLP--------NGY--------------ASSYYYG------SYE---
Gbi_DFA1        -------VDPSLLYAP--------NGY-------------AQQAYYYG------CYD---
Gbi_DFB         ------------------------MPY---------------------------------
Gbi_DFA2        -------CQTVMPTRPIIM-----EAY---------------------------------
Tpl_DFA1        ------------------------------------------------------------
Tpl_DFA2        -------MDPNMFYVP--------NGY-------------PQQAYYYG------GYD---

Afi_DFF3        ---IPSNGA-----------TPTNSPGYIQYPID---GTH-YYNP-----------VIDF
Scu_DFF2        ---STMLNS---------------HGYM-QYSMD---GMQ-YYNP-GVMDYNYGA-QPLY
Afi_DFF4        ---SWCYSE---------------HPWM-------------IDYYYGSQPTHGGV-PVST
Cri_DFF2        ---SPVLN----------------THRYLPYQMD---GIR--------YYNNQIV-DYTY
Mve_DFF2        ---GPMMNA----------------PGYMQYPVD---GMH-YYNP-----------MVDY
Cri_DFF1        ---SPVLN----------------NHGYIPYQMD---GLQ--------YYNQVV--DFNY
Asp_DFF4        VHTDDNPADLLTKDLLSWR-----RPAV-SLAVRVIFQPNQVRVSGQSFITKTV--KLGL
Aca_DFF1        ---SPVLN----------------THGYIPYQVD---GLH--------YYNQIV--EYMY
Mco_DF          SRADPTTATDP-------------SPSQIVAPLPANITATLTEHKPGVYAYGNDEMGYFY
Mpu_DF          AAAAAVIAA---------------ASRIAQSPSP---GAA-SASASDPSPMDPSA-ALGF
Bpr_DF          TTSPPLEEE---------------TEEEEEEEETKENNNDSFLMTAKML-GDT---HYAY
Kni_DF3         -------PD--------WQ-R---HPQQ-PPPAR---G---QRPPLAPQWPPSEA-PQFN
Msp_DF          ---PASPAP---------------FSPFVPPSPGPYLPMQSDRQSANLFRGTAGSRDLVY
Afi_DFF6        RGAITCSNE---------------RDGF---TME---GLDRLNSSMEVHTISDPS-MPVY
Aca_DFF2        ---NPMMDQ-GHPGVEHIALAPEQFAQYPYV------GMPQVPLQGSIH-TGYPA-PIVN
Kni_DF1         ---GADEG---------WV-QMPLGGRA-VIGTA---PPT-TNEDKSGG-VEND------
Sit_DFD1        --EVGQPME--------WY-N---HPST-V-GYD---GQD-VFYP-----TEGMP-CVYY
Cri_DFF3        DVSISTAVE---------------NQGF-HPCYP---GIEQATYSTEILPQQYM--QFPY
Pmi_YTHDF       ----GVYQD--------W------GQQSGDAGVDAGQTYDPQNQAYYAQSQDNNM-DYMS
Sly_DFC         ---GTYNQL-----------D---EQAY-FNA-----GVQ----------SDNG--SLLY
Csi_DFC2        ----GSFSQ--------VD-----NNGY-I-HTD---GSH-----SGVH-SDNG--SLLY
Tca_DFC         ----GSLVQ--------SD-----DNSY-FLANGSHTGMQ----------SENG--SLVY
Vvi_DFC2        ----GALNQ--------SD-----DHGY-Y-NAD-------GSYT-GVQ-SDNG---MVY
Ehu_YTHDF       -----------------WAPS---DGRY---------GAE-PQGQGGHF-GQDA------
Scu_DFF3        ------------------------YTGYPAFEVG---SYVPVPYSAGTVLYQDPVVDYHF
Afi_DFF1        ---TSNAPH---------------YDRY---------SANNPSYHGHVY-------KYGC
Afi_DFF5        ---EHAFVP---------------SPDV-FLHTQ---GSTYMGYPAPMM-NFHG--HIPY
Mve_DFF1        ---LLTRSN---------------DTKLAAENGD------------SIQLVENTS-HQVY
Cpa_YTHDF       ---ASAGRP---------------MDVL-AAGLG---GVG-VGGQMHMH-AQAA------
Ath_ECT6        ---SSV-------------------------------GLQ------GGQ-NENA--PYIC
Bol_DFD         -----SPGE--------WE-----NHQM-FFGAD---GSQ-LQYQ-GGQ-NENS--PYIY
Ath_ECT7        -----SPGD--------WE-----NHQM-FFGVD---GSE-VQYTGGQ--NENS--PYIC
Asp_DFF1        ---INTYGD-----------------RAKVVVVD---GCSGVPIESNVTVATSAAARLPY
Ltu_DFC3        ---GGTHPE--------WD-----EPAH-FLAGD---GIE-MPFS-GVE-SDTG--PMFY
Cka_DFC4        ----GTYPE--------WD-N---QKSY-TLSGD---GLE-VPYS-GIQ-SDNG--SVVY
Mve_DFD         PQDLLVVEDAITVNGVAKKGDAVADAGFNVKAAGWEDGVDSAINP-GVI-PENGQ-PMLY
Afi_DFD1        -----------------WE------------DGQ---GCDTRNLYPGIL-PENA--QTMY
Cri_DFD2        ---TPSAGH--------IDGDMPVVTNY--NGIG---ACDTRHMFSGML-PENGQ-SMYY
Cri_DFD1        -------------------------------GCA---GCDVRPIFSG---GDDSQ-PMYY
Aca_DFD         ---GAAEAA-----------NAGYSIPV-LASYDGGVGCDTRHVFSGML-AENG--QSMY
Asp_DFD1        ------DGT----------------------------GFDTRNVYPGIL-ADNG--QPMY
Asp_DFD2        ---GGADTG---------------GIPM-VAGLEDGMGFDARNLYPGIL-ADNG--QHMY
Afi_DFD2        ---TGCVSS---------------LASC-GEIKD---GRN--LYP-GIV-AENR--QHMY
Afi_DFD3        ---AGCITT---------------VAGW-EEGKD---GRD-LYM--GIA-ADNG--QHMY
Ltu_DFD         ---SP--GE--------WD-D---HHRF-F-GLD---GAD-LHYT-GLQ-TEGL--PYVY
Cka_DFD2        ---SP--GE--------WN-D---RHRF-F-GLD---GPD-LHYT-GLQ-NESL--PYVY
Cka_DFD1        ---SP--SE--------WD-D---HNRF-F-ALD---GPD-PHYT-GLQ-TESL--PYVY
Csi_DFD         ---SP--SE--------WE-----DHYK-IFGVD---GLD-FQYA-GAQ-TENL--PFVY
Tca_DFD         ---SSVE----------WE-----DHQN-IFSAD---GPD-VQYA-GAQ-TETL--PYVY
Vvi_DFD         -----SPGE--------WD-----DHHR-IFGLD---GPD-IQYS-GAQ-TDSL--PYVY
Mtr_DFD2        ---SP--GE--------WE-----DQYR-IFGVD---GPD-VQYMGG---QDESF-PLVY
Mtr_DFD1        ---SP--GE--------WE-D---HHRI-F-GVD---GPD-IQYT-GAQ-DESF--PYVY
Mtr_DFA2        -----GQGD--------WSG----YSNY--VNLD-------GGMTQGVY-GDNC--SYMY
Mtr_DFA3        -----GQGD--------WN-DWNVYQNY-VNANG---GMA-----QGVY-GDSG--SYMY
Mve_DFF3        ------------------------YTGYPASSIN---SLPYMPYPIDGYVYPNP--IMDY
Dal_DFC3        ------------------------RNGF-------------VRHPVTAL-NERG------
Scu_DFD         ---RREAGV----------------------THD---GEA-IYR--GIL-AENG--QMLY
Bol_DFC3        -----------------------------------------VPSR-----------IYIF
Ath_ECT11       ---TPSLTV--------------------TACAN---GSDVVSSQP----NDNGQ-A---
Asp_DFF5        TILNSSREE---------------YPEYACLAAS---NAF-FPLQGPTYTGYPV--PVMD
Zma_DFC4        ----GMYSK--------WN-----DTAY-FVPQE---GFS-MHYPQTLQ-QKLSA-QHVS
Sit_DFD2        ------------------------------------------------------------
Dal_DFD         ---SPSELD---------------DHHM-FFGID---GQD---LQSGLQ-TDGA--PYVY
Sit_DFC2        QKSCLPTSS---------------CSCEKSSALE---AAPSSPDALGHALGKMR--TKIN
Afi_DFF2        ---SPLSPE----PPLLWWFT---GSPLSIPQMQ---GFLPYPFD-GVQYPNNP--VMDY
Aam_DFD         -----SPVE--------WD-----DHHK-FFSSD---GSD-LLFS-GFQ-TENM--PYVY
Mtr_DFC2        ---GTNVGV---------------DRHCIIRELP---GQQ----------PGLSY-TSYF
Csi_DFB2        -----NNTT--------WDG----YSQY--INAD---GLH---VSPVIY-NDNT--SLMF
Aam_DFC3        ----NAYTG--------WG-----DQGY-FVQGD---GSETTQYS-SIQ-SDNN--GYVY
Aqc_DFC2        ---NGCFRA----------------------------RDESGTFYSGLHSNTDSLAQIIS
Ath_ECT10       ---QGINT---------WD-G---YPRY-ATTTP-----EAMHVPPVVY-NDNS--SLMY
Bol_DFB3        ---QGINT---------WDG----YPLY-ATSPE---G---LHIPQVVY-SEDS--SLMY
Bol_DFB4        ----------------SWDG----YPQYAATTPE---GLH---VPQVVY-DGNS--SFMY
Asp_DFF3        ---TPVPN----------------MQGYIPYSTD---GVH-YHNPVMDY-HYLG--PSIY
Scu_DFF1        ---LSLPQM---------------QSYLPTFTLD---GVQ----------YPNSA-TTDY
Asp_DFF2        ----SPFAN---------------MHGYMPYSID---GVQ-YYSP-----------AIDY
Vvi_DFB2        ----NSTSY--------WDG----YPHY--VNAD---SMQ--VFPPVIY-NDNP--SLVF
Ita_DFE1        -----------------WV-----DPLEFSASVN---HLPRVEKEDGQYDAKGTQQSSSG
Zma_DFC3        ----MQYGE--------WN-----EQGY-MGVSN---GTE--MQPATIQ-SNDA--PLTY
Zma_DFB         ---NVSSSE--------W------EKNVQYLNQE---GIE--PGSNSTY-SEN---PLMF
Atr_DFC2        ------------------------YRGY-----D---GPN----------------GYCS
Ita_DFE3        ---YQGHGD--------WQ-D---YSQY---------NIG-VHPP-VMY-NDGG--PVMY
Gbi_DFF2        ---A-------------FALD---SDGY-PPSAF---VND-FHYHFPGYPNEIA--PLFY
Cbr_DF          YSAGPGYGE--------NQIPADQFDDYPRYVLE---SFVEGQPQQPIY-SENGG-LYIH
Ltu_DFC4        ----GAYRE--------WD-----DQVYFLRG-----GIE--------------------
Dal_DFA3        ----ASVND--------WDG----YLNY---------DVMDMSSA-GVY-GDM-------
Bol_DFB5        ----NAADA---------------PRSYHP-------HTDILSFEQVYPGMRYD--NMFY
Ath_ECT9        ----TPRSN---------------HSHSDVPSFD---KVS---------PGMIN--EMFY
Nco_DFC2        ----GTFGE--------WK-----NMGYRTNGA----GHD------LSY-LGNPRSSVVY
Gbi_DFF1        ------------------------QAVY---------SSTRTPIP-----AFSTI-NYFY
Tpl_DFC1        ----APGKE--------WD-----EASR-FPGMD---GLE-VPPYSGVH-SENG--SVLY
Tpl_DFF         ---NPHILG---------------TNGY-QQSAF---VND-FGYHFPAYQNEAA--SFLY
Dco_DFE4        ---ATMAGD--------WE-E---YPRF--VGID---GVE-LQLP-GIY-SENT--PMMF
Dco_DFE5        ---ATIAGD--------WE-E---YPRY--VSMD---GVE-FHPS-GLY-GENA--PVIF
Atr_DFD         -----APGE--------WD-----DHSR-FLGVD---GQD-HHYPDF---QTEG--SYVY
Men_DF          ---PDMHPE-----------Q---QALF-I-GEG---GSL-YMHP-DMLPGSQQ-----F
Atr_DFB         ----AHVGE--------WD-E---YPPY-V-NAE---GME-VGSP-GVY-NENQ--SVVY
Bol_DFB2        ---TPT-GE--------WD-E---YSSY-V-NVE---GLD-INSPVGF--NENA--SLVY
Bol_DFB1        ----NPTGE--------WDD----YSSY--VNVE---GLD-ITSPVGF--NENA--SLVY
Ath_ECT5        ----NPTGE--------WDE----YSSY--VNVE---GLD-ITSPVGF--NENA--SLVY
Aqc_DFB         ----NTTGE--------WG-E---YSQY-V-TSE---NME-IGSP-GVY-NDNP--SLVF
Aam_DFB         ----NITGE--------WD-E---YPRY-M-NPE---GVE-IPSP-GIY-NENS--SLMF
Mtr_DFB         ----NGNGE--------WD-E---YPSY-V-NNG---GIE-IGSP-GVY-NENQ--SLVF
Csi_DFB1        ----NVPGE--------WD-E---YPSY-V-NAE---GLE-LGSS-GVY-NDNP--SLVY
Tca_DFB1        ---NAA-GE--------WD-E---FAPY-V-NPE---GLE-LGSS-GVY-NDNP--SLVF
Vvi_DFB1        ----NAAGE--------WDE----YPPY--INAE---GLE-IGSP-GIY-NENP--SLVF
Cka_DFB         ----NTSGE--------WD-E---YPQY-V-HAE---GVE-VGSP-GIY-NENS--SLVF
Ltu_DFB1        ----NATSD--------WE-----EYSH-YINAE---GME-IGSP-GIYEN-----PSVF
Ltu_DFB2        -----NAGE--------WD-E---YSRY--VNAE---GVE-IGSP-GIY-NENP--SLMF
Ath_ECT1        ---HPYG-----------------HAPY-GASSH---GSE--------------------
Gbi_DFC2        ---APVSE---------WD-----EHGC-FIGMD---GVE-FQYP-GIQ-AENG--SLVY
Tpl_DFC2        ----VVGND--------WD-----EHGG-IVGMD---GVE-YPYA-GIH-PENG--SLLY
Nco_DFD         -----AAGD--------WD-----NHGR-VLQVD---NQD-LQYS-ALQ-AEGL--PYVY
Dco_DFE1        ---TPVAGE--------WE-----ENGR-FIGVE---GME-LHSP-GIY-GENS--SVVF
Dco_DFE2        ------AGE--------WE-----ENAR-YVGVE---GIE-LHSP-GIY-GENG--SLVF
Nco_DFB         ----NSIGG--------WD-E---YPQY--LNVE---GVE-MSSP-GVY-----------
Sit_DFB2        ----NPSGQ--------WEE----YPHY--VNME---GLH-SVSP-GIY-NDML------
Zma_DFC1        ---YPGYG---------WN-----EPAY-MAGAN---G------------------SLVY
Sit_DFA2        ----GSMNE--------WD-D---YPRY--LNQD---GVE---IAPAVY-------GDIY
Zma_DFD         ------------------------QQEY-I-------GGE-FSPEFQIP-AEAL--PYVY
Cka_DFC3        ----TMCGE--------WT-----EQGY-FLPYD---GLE-MQYP-VIQ-ADNG--SVIC
Aam_DFC1        ----GSFGE--------LD-----DAGY-YVGAD---GVE-APHP-VIQ-ADNG--SLVY
Aam_DFC2        ----GSFGG--------WD-----YPQAPHHTIQ----------------ADNG--SLAC
Nco_DFC1        ---GSSFGE--------WD-----DQAY-ILGGD---GVE-FQYP-GVQ-AENG--SVLY
Aqc_DFC1        ---GSVGEV-----------D---DQGY-VLSND---GLE-IQYP-AMQ-GDNG--SLVY
Cka_DFC1        ----SSGGG--------WE-----DQPY-YYGWD---GLD-TQYP-VVQ-LDNG--SLAY
Cka_DFC2        ----SSVGE--------WE-----HQPY-YYGCD---GLD-IQYP-AIQ-SDNG--SLIY
Ltu_DFC1        ----GSFGE--------WD-----DQGY-FFGPD---GLD-IQYP-AIQ-ADNG--SLIC
Ltu_DFC2        ----SSYGE--------WD-----DQGY-FYGAD---GLD--QYP--AFRADNG--SLLY
Csi_DFC1        ------------------------------------------------------------
Vvi_DFC1        ----GSFAE--------LD-----DQGL---------PLE-IQYP-VMQ-ADNG--SLLY
Sly_DFD         -----SPGD--------WDG----HQGF--FGLD---GQD-IQYM-DAQ-TESF--PYVY
Sly_DFB         ----NGTGS--------WV-----EQSN-DGNVN---NLH-VAPP-GMF-NENP----LF
Vvi_DFB3        ----NVTGK--------WN-E---YSSY--VNAE---GLE-IRSS-GMY-NENP--SVVF
Aqc_DFD         -----STGE--------WDDN---HRFF---------GLDNPNLQYAGLQTENL--PYVY
Smo_DFE         ----GGTTD--------WEE----YPRY--VGLN---GLD-----PALYNPESL--VLSY
Ath_ECT3        ------------------------KPSL-------------LSKDGGVT-KDKGS-NL--
Gbi_DFD         ----PPGVE--------WD-----ANGR-FVGVD---GQE-IQYP-GLH-PESV--PLVY
Sit_DFA3        ---YGAYGG--------WG-D---YSTY-L-SHD---GAQ-TPTS-GAY-------ADMY
Tca_DFA2        --------------------------------------------------GDNG--SYMY
Zma_DFC2        -------------------------MQFGRSNEQ---GLLFGPGPAMMHQALDAG-QLIY
Tca_DFB2        HLEADKQGS---------------FLPY--LSAE---GLE-SGFH-GIY-NETA--SLGF
Csi_DFB3        ---NATSKG---------------VTCLPYANAE---SLE-NGSH-GIQ-DESP--SVAF
Sfa_DFE2        ---YAHGGE--------WD-D---YPQY--AGVD---AGE-LQSPQGVY-SDNG--SVFL
Sfa_DFE3        ---YPHGGE--------WD-D---YSRY-A-GID---AVE-LQSP-GVY-SDNG--SVFV
Sfa_DFE1        ---SGMTGE--------WD-E---YTCY--VGAD---GME---LSPGVY-SENG--SMFL
Sit_DFC1        ----GSYGG--------WD-----ENGY-FVGYN---GLE-MHPA-VVQ-GDNG--SYLC
Kni_DF2         AAVPSSQNE---------------TGGF----AQ---GDSQEARSQGAF-PTSP--VYMQ
Dal_DFC1        ------FGE--------WD-----TPSY-AIGAD---GSE-VLHP-AIQ-TDNG--SFLY
Dal_DFC2        ------FRE--------WD-----DQSYTF-------GRQGFEVPLQAIATDNA--SIAY
Csi_DFA2        --------------------------------------------------KDNP------
Mtr_DFC1        ----GFYGE--------QE-----NQGY-YVGAD---AMD-FQYP-VMQ-ADNG--SYVY
Cpu_DFE         ---APVAGE--------WD-E---YSRY---VVD---GVE-IPSP-GVYSDSGGS-VFMA
Ppa_DFE1        ---PSVAGE--------WD-D---YSRY---VVD---GVE-IPSP-GVY-SDNGS-VYVH
Ppa_DFE2        ---PSVAGE--------WD-D---FSRY---VVD---GME-VPSP-GVY-SDNGG-SVFL
Ath_ECT8        ---GSVGEA--------KDNG---YYGY---------GTE-VQYP-VMQ-GENG--SVIY
Bol_DFC1        ---GSLGEA--------KDNG---YYGY---------GTD-VQYP-VMQ-GENG--SLIY
Bol_DFC2        ---GSVGEA--------KDNG---YYSY---------GTE-AQYP-VMQ-GENG--SLVY
Aca_DFAB1       ---YPICD---------WDDQ---QRRF---------PAEAMEPH--VLGSSNEN-TFVH
Dco_DFE3        ---SPIPGE--------WE-E---YPRY--VGVD---GVE-IPHS-GFY-GENA--PVIF
Bol_DFA4        -------------------------------------GVAYSSVP---------------
Ath_ECT4        -------SD---------------YTGY-T-------NSESVDMTSGAY-GENA--SLVY
Ath_ECT2        ---YGSGQE--------WT-D---YPAY--TNPE---GVD-MNS--GIY-GENG--TVVY
Bol_DFA3        ----ASGQD--------WS-E---FTGY-NPNLE---GVD---MSAGVY-GENG--SLVY
Bol_DFA1        ------NGD--------WS-E---YTGY-Q-TPE---GVD--------------------
Bol_DFA2        ------NGD--------WS-E---YTGY-Q-NPE---GVD-MSS--GIY-GENG--SIVY
Sit_DFB1        ----NPPQE--------WDT----YPPY--MSVE---GLE-VGPT-VVY-NEDP--SLMF
Scu_DFAB        ---YPVD----------WD-D---YARH-M-GQE---GGD-SQNPQGGF-SDSG--ALVY
Asp_DFAB1       ---YPV-GD--------WD-D---YSRH--ASAE---GVD-AQNP-GAF-SESG--PLVY
Asp_DFAB2       ----YTMGD--------WD-D---YSRH--ASAE---GVD-PQNP-GAY-SETG--PLVY
Aca_DFAB2       ----YAGND--------WE-E---YSRT-A-GSE---STD-TQTA-GAY-NENS--PLVF
Cri_DFAB        ----YQASE--------WE-D---YPR--TGGSE---AAD-AQNA-RPYNSESG--PLVY
Dco_DFE6        ---SPVAGE--------WV-E---YPRY-I-GID---GVE-LHNA-GFY-GENG--PLMY
Bol_DFA5        --------------------------------------------------SNNG------
Aag_DFE         ---RPANPT-----------QAHASGSQTLPAAVQSAGQTGRPNSTLQLYSDTG--SVLF
Sit_DFA1        ----GSANE--------WD------SRY-V-GHE---GME-MPPQ-SVY-------GDMY
Zci_DF          ---SGAYAESPGVPPETWE-E---YMRFMGMDSE-------SSQQQAMYNAETGS-MYVQ
Vvi_DFA2        ----GQMNE--------WG--------------D---GVE---MPPGVY-GDI-------
Aqc_DFA         ----GSISE--------WD-D---YSRY--VNPD---GA-------GVY-GDNG--SLMY
Dal_DFA1        ----GLVNE--------WD-D--------YCRVD-------VPPP-GVY-GEM-------
Dal_DFA2        ----GLINE--------WE-D---YPRY--VNPD---GVE-VPPP-GVY-GDM-------
Aam_DFA1        ----GHFND--------WG-E--------YMSPD---GVE---MPHGVY-GD--------
Aam_DFA2        ----GHFND--------WG-E--------YMSPD---GVE---MPHGVY-------GDMY
Sly_DFA         ----ASANE--------WE-D---YARY--TNPD---GVE---MP-GVY-GDNS--SLIY
Cka_DFA1        ----GSMNE--------WE-E---YPRY--VHPD---GVE-MTAP-GLY-GDSG--SLMY
Ltu_DFA2        ---GPVND---------WE-D---CPRY--VNPN---GVE---MPPGVY-GDNG--PLMY
Ltu_DFA1        ---GPIND---------WE-E---YPRF-V-NPD---GVE-IPPH-GVY-GDNG--SLMY
Cka_DFA2        ---GPVNE---------WE-N---YPRF-I-NPD---GVE-MPPP-GIY-GDNG--SLMY
Cka_DFA3        ---GPI-GE--------WE-D---YPRY--INPD---GVE---MPPGVY-GDNG--SLVY
Mtr_DFA1        ----GTGSE--------WE----------YLNAD---GVD---LTSGVY-GDNGS-SLVY
Tca_DFA1        ----GTGND--------WD-E---YSRY-V-NPD---GVD-MTS--GVY-GDNG--SLMY
Csi_DFA1        ----GNVGE--------WD-D---YTRY--VSQD---GVD---MTSGVY-GDNG--SLMY
Vvi_DFA1        ----GTTNE--------WE-D---YSRY--MNPE---GVE---MPAGVY-GDNG--SLMY
Gbi_DFC1        ----THGKE--------WDDH--------FVGVD---ARE-MQYP-GIR-AENG--SLVY
Zma_DFA         ----GSMND--------WEHD---FSRY--VGPD---GVD---LSHGVY-GDA-------
Ita_DFE2        -----VNGE--------WE-E---YPRY--VGMD---GVE-VHAQ-GMY-GEGA--SMVF
Dal_DFB         ---NPS-SE--------WE-E---YSRY-L-NIE---GVE-VGST-GAY-NENP--SLMF
Mpo_DFE         ---GPVTGE--------WD-E---YARF-V-GVD---GVE-IPAQ-GVY-GENG--SVLY
Atr_DFC1        ----GSFGE--------WD-----DQGY-YLGGE---GLE-LQYP-GIQ-ADNG--SLMY
Nco_DFA         ---GSM-NE--------WE-D---YSRY-V-NPD---GVE-MPTH-RVY-GDNG--SMMY
Ita_DFCD        ------------------------------------------------------------
Atr_DFA         ---VPISE---------WE-D---YPRY--VHPD---GVD-MPPP-GVY-GDM-------
Gbi_DFA1        ----GAIGE--------WE-E---YPGY-V-NVD---GME-IPSP-GVY-GDSG--SVMF
Gbi_DFB         ------------------------------------------------------------
Gbi_DFA2        ---DGRIGE--------WD-D---YPQY-V-NAD---GVE-IPAT-GVY-GDNG--SLLY
Tpl_DFA1        --------------------------------------------------MENR------
Tpl_DFA2        ---GPVTE---------WE-----EYRY-V-NAD---GVE-VSPT-GMY-GDNG--SVVY

Afi_DFF3        TYGPQPMY--GN----------------LPISA-----GMHYPSQQASDGYVYGSPEANE
Scu_DFF2        GTVHVSTG------------------------------LPYPP-------------QSSD
Afi_DFF4        --------------------------------------GMHYPS------------DIND
Cri_DFF2        --GNEPLY--GT----------------LPA-------GVQYPA------------HQNE
Mve_DFF2        NYAAQPIY--------------------GPVPA-----GMHYPV------------QGSD
Cri_DFF1        ---WNQSL------------------------YGSIPLGVYYPT------------QCSD
Asp_DFF4        ---RGKAF------------------------Y----KNTGMAA------------VVVE
Aca_DFF1        --GSQPVY--GSVPTS----------------------FQYPPQ-------------SND
Mco_DF          IPAEDVPVARAYVESGGTGSARSSLTNSPMNPRAALGFSPFVPP------------TPRD
Mpu_DF          SPFRPPTP--GN----------------SP--------GGYQPSPMIDDPIAAAEVVAAA
Bpr_DF          ---GSFGY------------------------------GYYTPL--------------PD
Kni_DF3         TPAQAPQFNAPFQAPQFGPYGQFQRPP-RP--H----LSPAAPPFVANQQFPRGRMPGTD
Msp_DF          AGNGSNTTHTGFHTPPRT----------PPVAGTGDLQSKFDPS-------QYKSSAGVP
Afi_DFF6        TGYPAPGM------------------------------ASYVPY------------NPTD
Aca_DFF2        ----FSGY------------------------------YPYSMD---------------G
Kni_DF1         ---ALPGN------------------------------ARVDPG------------TAAE
Sit_DFD1        AAPDNASMHPSY----------------SP--Y------PLDPS------------FIPD
Cri_DFF3        QWPLITGYPALVVDSN----------------------GYYYTYPSESDAFLYPSPVVDY
Pmi_YTHDF       MQYGQSSYGQGVSQGS------------QPAFYAQQFQTDYQAR------------PDQQ
Sly_DFC         ---YMPGY------------------------------NPYSAGF-----------VGGD
Csi_DFC2        ---YLPGY------------------------------DPYSTL------------VGVD
Tca_DFC         ---YMPGY------------------------------NPYATG----------TLMGVD
Vvi_DFC2        ---YLPGY------------------------------NPYASG----------TLMGVD
Ehu_YTHDF       --------------------------------Y-----GGYGGD------------QRGM
Scu_DFF3        ----VNTQ------------------------------NPYACN------------IPVG
Afi_DFF1        ---SSVGA------------------------------SAQNSC------------QSHD
Afi_DFF5        DTEDIQPY------------------------------DAYIPA------------VLHC
Mve_DFF1        --------------------------------------D-----------------RGTN
Cpa_YTHDF       ---YAQGL--GLPLPSSD----------IE--A----WSRYMRM----------------
Ath_ECT6        ---YTPSY--GY-AQSPY----------NP--Y-----NPYIPG-----AS-----IGVD
Bol_DFD         ---YTPSY--GY----------------AQSPY-----NPFNPYI-----------PGAD
Ath_ECT7        ---YTPSY--GYAQSPYNPF------------------NPYIPG----------ASIGVD
Asp_DFF1        ---PSNGL--VYPLVNLYDG------------------SQYTSP-----GTHGYNSYLVD
Ltu_DFC3        ---YMPGY------------------------------GPYNLA-----AL-----LDLD
Cka_DFC4        ---YMPGY------------------------------SPYTSG-----TL-----TGVD
Mve_DFD         ----TAGY--------------------GPPQSNHGPQGPYVSN------------MGMG
Afi_DFD1        ---FSTAYILPH-----------------QSTYCSQPQGPYASN-----GGALTHGNGAQ
Cri_DFD2        -----TAY--EFP---------------QPSAFCSQPQGPYISN------------LGSN
Cri_DFD1        ---NRYGF---Y----------------NPCMYSQPQ-GAYMSS------------TGSG
Aca_DFD         ---YAPGY--EFPQQ-------------SP--YCSQPQGAYMSN------------MGSG
Asp_DFD1        ---YTPGY--GYP---------------QQSTYCSQPQGPYISS------------MGAG
Asp_DFD2        ---YSPGY--GYPHQSTYCS--------QP--Q-----GPYVSS------------MGVG
Afi_DFD2        ---YGPSY--GY----------------QPSSYIAQPLGHYMSN------------MGSV
Afi_DFD3        ---YGPNY--GFQSSYST----------QP--Q-----GHYISN------------MGSG
Ltu_DFD         ---YTPSY--GY-AQSPY----------NP--Y-----NPYIPG-----AV-----VGVD
Cka_DFD2        ---YSPSY--GY-AQSPY----------NP--Y-----NPYIPG-----AI-----VGVD
Cka_DFD1        ---YNPSY--GY-AQSPY----------NP--Y-----NPYIPG-----A------IGAD
Csi_DFD         ---YTPSH--AY-AQSPY----------NP--Y-----NPFIPG-----AV-----IGVD
Tca_DFD         ---YTPSY--GY-AQSPY----------NP--Y-----NPYIPGA-----------VMGD
Vvi_DFD         ---YTPSY--GYAQSPY-----------NP--Y-----NPYIPG----------AMIGVD
Mtr_DFD2        ----YNNY--GY-AQSPY----------NP--Y-----NPYIPG-----AA-----VGVD
Mtr_DFD1        ---YTPNY--GF-AQSPY----------NP--Y-----NPYIPG-----AM-----IGVD
Mtr_DFA2        ----HQGY--GY----------------TP--Y-----GAYASP-----NSSSPV-VQHD
Mtr_DFA3        ----PQGY--GY----------------AP--Y-----GSYPSP------STSPS-LPHD
Mve_DFF3        NSVNNQGY---F--------------------------GPMSSS--------HPYLQTSN
Dal_DFC3        --------------------------------------IEYRKSK-----------SSAD
Scu_DFD         ---YGPAY--GF---------------------------PYQPTCLLPAANPGPG-ANDH
Bol_DFC3        --------------------------------------CMFCPE----------------
Ath_ECT11       ---HTTDFRKGN----------------HR--------DKNSSD------------VYAD
Asp_DFF5        ----FHGY--------------------MPHAME----GVYYPH------PVVECNVVNN
Zma_DFC4        ---EAMGY----------------------------------------------------
Sit_DFD2        --------------------------------------KSYTSR----------------
Dal_DFD         ---YSPSY--EY----------------AQSPY-----NPYNPY--------IPGAVGYD
Sit_DFC2        TLSARPDY------------------------F-----SSYPTT-----ASHVRKHREVE
Afi_DFF2        QYLVPPVY--GS----------------LP--S-----GIQYPI------------QGNN
Aam_DFD         --YYTPNYEYAQSPYNPH--------------------NPYVSG----------AIPGVD
Mtr_DFC2        ---QQPGV--------------------HE--------SEAIPC-----HSSVSTSVCMQ
Csi_DFB2        ----HSGY--GFNPEMAY--------------------GQYSPI-----ATPLPS-IMVE
Aam_DFC3        ---YVPGY------------------------------SPYSPA----------NPMGVD
Aqc_DFC2        ------GY------------------------------KPSATR----------SMFSVE
Ath_ECT10       ---QYPGY--GF--------------------------NPYPS-------------VMLE
Bol_DFB3        ----QPGF--AY--------------------------NPYPSM----------------
Bol_DFB4        ---HQPGF--TF--------------------------NPYPPS------------MMME
Asp_DFF3        ---GSVAS------------------------------GIQYPI------------QGNN
Scu_DFF1        HYLIPPMY------------------------------GSLVSG------MQHPV-QTNS
Asp_DFF2        SSLNQPFY------------------------------GSFSCD----------LQYPAQ
Vvi_DFB2        ----SSGY--GFNPQMAY--------------------GQYTNV-----ATPLPS-LMVD
Ita_DFE1        ELAHPAGL--RY--------------------------APYLPGGLLSPGSPVP--AGGE
Zma_DFC3        ---YMPGFQPGY--------------------------DPYTSL------IPGAI-LGVD
Zma_DFB         ----HTGY--GFNPSGAYG-------------------GPYSPV-----TTPVPS-AGGD
Atr_DFC2        ----LAGY----------------------------------------------------
Ita_DFE3        ---LPPGY------------------------------NLFSPP---------YAQFGGD
Gbi_DFF2        -----PPVDGGY----------------SP--Q-----TLYSST-----GTLIPA-FGTD
Cbr_DF          HPDFAQRYAYPH----------------QPPHF-----QAYPGG-------PMPT-VGPD
Ltu_DFC4        --------------------------------------LPYSQG----------------
Dal_DFA3        ---YQHGY--GYANY-----------------------GPYPSP-----GSQIPAAEPDW
Bol_DFB5        ---HGNGV------------------------------PSDSPR------------KRSL
Ath_ECT9        ---HSNGVPSDFQRSSLS--------------------TRNQSS------------LQHY
Nco_DFC2        ---YVPGY------------------------------DTYAPG----------MLMPPG
Gbi_DFF1        GAQLMHPD------------------------------CTYLQA------------ASPE
Tpl_DFC1        ---YTPGY--GYPPQTAY----------NP--Y-----NPYIPG-----AM-----MGSD
Tpl_DFF         -----PSVDGGH----------------PPQAF-------YSPG-----ETSITP-LGTE
Dco_DFE4        ----NPTY--GYAAQPTY--------------------GPYSPA------AAIPT-IGPD
Dco_DFE5        ---QPTSY--GYAAQPTY--------------------GPYSPA------AAVPT-IGPD
Atr_DFD         ---YAPTY--GY----------------AQSAY-----NPYNPY------IPGATVVGVD
Men_DF          ----------GY---PGQ----------GP--F-----TPYTPA-----GTPA---MASD
Atr_DFB         ----HPSF--GY---NPQ----------MP--Y-----GPYSPA-----TTPLPS-VRGD
Bol_DFB2        ----QTGY--GY---NPQ----------MP--Y-----GPYSPA-----ATP----LPSE
Bol_DFB1        ----QTGY--GYNPQMPY--------------------GPYSPA-----ASP----LPSE
Ath_ECT5        ----QTGY--GYNPQMPY--------------------GPYSPA-----ASP----LPSE
Aqc_DFB         ----HTGY--GY---NPQ----------MP--Y-----GPYSPV-----TTPLSS-VRGD
Aam_DFB         ----HGGY--GY---NPQ----------MP--Y-----GPYSPA-----TTPLPS-ARAD
Mtr_DFB         ----HSGY--GF---NPQ----------MP--Y-----GPYSPV-----TSPLPS-VGGD
Csi_DFB1        ----HTGY--GYSPQ-------------MP--Y-----GPYSPV-----TTPS---VGGD
Tca_DFB1        ----HTGY--GY---NPQ----------MP--Y-----GPYSPV-----TTPLPS-IGGD
Vvi_DFB1        ----HAGY--GYSPQMPY--------------------GPYSPV-----TTPLPS-VGGD
Cka_DFB         ----HTGY--GYSPQ-------------MP--Y-----GPYSPV-----TTPMPS-VRGD
Ltu_DFB1        ---FHTGY--GYSPQMPY--------------------GPYSPL-----TPPLPS-VRGD
Ltu_DFB2        ----HPGY--GYSPQVPY--------------------GPYSPV-----TTPLPN-MRSD
Ath_ECT1        ---RRPNMNAGN--------------------------------------------LLNG
Gbi_DFC2        ---YMPSY--GYQQPAY-----------NP--Y-----NPYIPG-----AL-----IGVD
Tpl_DFC2        ---YMPGY--GYTQPAY-----------NP--Y-----NPYIPG-----AV-----YGMD
Nco_DFD         ---YPPNY--GYAQSAY-----------NP--F-----NPYIPG-----AI-----IGMD
Dco_DFE1        ---HPSGL--SYASQ-------------PP--YGSFSPGPHMPT------------MGLD
Dco_DFE2        ---HPAGF--SYASQ-------------PP--Y-----APYSPG-------PHMPTMGPD
Nco_DFB         ----HPGY--GYNPQMPY--------------------GPYSPS-----TTPVPP-VHPH
Sit_DFB2        ----SPGYANN-----------------PQMMY-----GAYSPVS-----------TVGD
Zma_DFC1        ---YMPEFQSGY--------------------------NSYPTS-----LQPESGAMVVD
Sit_DFA2        ------GY--GY----------------AP--Y-----GAYSPA-----SSPVPT---VD
Zma_DFD         CPPHPPNYASPY----------------NP--Y-----NPFIPG------------AVIE
Cka_DFC3        ---LAPGYQSGF----------------NP--Y-----GSYIPS-----AM-----ISVD
Aam_DFC1        ---YIPNFPPGY----------------NP--Y-----SPYLSG-----AM-----VGAD
Aam_DFC2        ---YMPSFPPGY--------------------------NPYSPV-------LTGVMVGAD
Nco_DFC1        ---YIPGYGCGQ----------------PP--L-----SPYMPA-----PV-----IGVD
Aqc_DFC1        ---YMPGYQPGY----------------VP--Y-----NPYIPT-----GT-----IGID
Cka_DFC1        ---YMPGFQPGY----------------NP--C-----GPYPQG-----AM-----IGLD
Cka_DFC2        ---YMPGTQPGY----------------NP--------YGYLPG-----AM-----IGLD
Ltu_DFC1        ---YIPGFQPGY----------------NP--Y-----GPYIPG-----AM-----IGVD
Ltu_DFC2        ---YMPGFQPGY----------------NP--Y-----SPYSPG-----GM-----VSVD
Csi_DFC1        ---VMPAFQAAC----------------SP--Y-----NPYLPV-----TT-----FAVD
Vvi_DFC1        ---FTPGFQPGY--------------------------SLYSPV------VPVAT-IGVD
Sly_DFD         ---YTPNY--GCAQSSY-----------NP--Y-----NPYIPG-----AV-----VGAD
Sly_DFB         ---FPPGY--GFDPQMAF--------------------GQFSPI-----ASPLSP-FMID
Vvi_DFB3        ---DGNGY-------------------NPQMPY-----GPYPET------TQLAS-ARGD
Aqc_DFD         ---YTPSY--GYAQSPY-----------NP--Y-----NPYIPG-----AV-----IGVD
Smo_DFE         ----------GY----------------ASQPY-----GQYSPA-----------PFYAD
Ath_ECT3        ---KKLGY--------------------QS--------AAYNAK----------------
Gbi_DFD         ---YAPGY--GYPQPAF-----------NP--Y-----NPYIPG-----AV-----LGVD
Sit_DFA3        -------Y--GY--------------------------APYGV-------------LGHD
Tca_DFA2        ----QQTY--GY----------------MP--Y-----GAYSVP-----SSPLPA-MGHD
Zma_DFC2        ---YSPGFQP------------------EPNSYC----NSFLPG-----AV-----FGVD
Tca_DFB2        -----HGF--RHSSQMPH--------------------RPYVPV-----SSQLP--LVGD
Csi_DFB3        -----HGY--GY----------------NPQMLH----RPYITT-----QLPS---VRGH
Sfa_DFE2        ---QATGF--GYPSQQPY--------------------SPYSPG------TAGPT-IGAD
Sfa_DFE3        ---QSTGF--GYPSQ-------------QP--Y-----SPYSPG------MAGPT-IGAD
Sfa_DFE1        ----APGY--GYTSQPTY--------------------TPYPPV------MPVPT-IGAD
Sit_DFC1        ---YLPGYESGY--------------------------ASYSPV------VPGGI-TSAD
Kni_DF2         ---RFPGFQQG---------------------------QEYQN-------------FGGE
Dal_DFC1        ---YIPGAQPTY----------------AP--------YSFLPG-----AM-----VGVD
Dal_DFC2        ---FIPGAQPGY----------------AP--------YPLVPG----------AMISVD
Csi_DFA2        --------------------------------------MANGPG------------VSGN
Mtr_DFC1        ---LMPGYQTGY--------------------------SSYFPV-----NT-----PGVD
Cpu_DFE         ---HATGF--GYASQPSY--------------------SPYTPG------TPVPT-MGAD
Ppa_DFE1        ----ATGY--GYASNPSY--------------------TPYTPG------APVPT-IGAD
Ppa_DFE2        ---HATGY--GYASNPSY--------------------NPYSPG------TPVPT-IGAD
Ath_ECT8        ---LMPGF----------------------------------------------------
Bol_DFC1        ---MMPGF----------------------------------------------------
Bol_DFC2        ---MMPGF----------------------------------------------------
Aca_DFAB1       ---HLSGY--AYNPQNIY--------------------ASYSSG----------TPSREN
Dco_DFE3        ---HQPGY--GYASQPTY--------------------GPYSPA------AQMPT-MGAD
Bol_DFA4        ---SSSNY--------------------PS--------NPYYPG------------VRQP
Ath_ECT4        ----PQGY--GY----------------AA--------FPYSPA-----TSPAPQ-LGGD
Ath_ECT2        ----PQGY--GY----------------AA--------YPYSPA-----TSPAPQ-LGGE
Bol_DFA3        -----PGY--GY----------------AA--------YPYSPA-----TSPAPQ-VGGD
Bol_DFA1        ---MNSGY--GY----------------AA--Y------PYSPA-----TSPAPQ-VGGD
Bol_DFA2        ----PQSY--GY----------------AA--Y------PYSPA-----TSPGPQ-VGGD
Sit_DFB1        ----HGGY--GY----------------DP--Y-----AHYSPI-----TTPVPTAVSGD
Scu_DFAB        ---HPSGY--AYS---------------AQHLY-----APYAAG-----AP-----IRGD
Asp_DFAB1       ---HPSGY--AYN---------------PQHLY-----APYTSG-----AS-----IRGD
Asp_DFAB2       ---HPSGY--AYN---------------PQHLY-----ASYTSG-----AA-----IRGD
Aca_DFAB2       ---HPSGL--AY----------------NPQHVY----APYTAG-----AS-----MRAD
Cri_DFAB        ---HPSGL--AYN---------------PQHVY-----APYTAG-----AS-----MRAD
Dco_DFE6        ---HPTGF--AT----------------QP-AY-----IPYSAE-------PMTT-MGAD
Bol_DFA5        ---FSTKKKLGY--------------------------NNYSAQ------------KGSY
Aag_DFE         -----HGY--PY----------------PQPAY-----GPFGPG-----AIPA---MGPD
Sit_DFA1        -----HGY--GY----------------AP--Y-----GPYPSG------SPAPN-AGHD
Zci_DF          ---TPQGY--GYP---------------SPGPY-----SAYGPG-----GPS----MGVD
Vvi_DFA2        ---YHHGF--GY-----------------P--Y-----GTYPPP-----GSPVPT-MGHD
Aqc_DFA         ------GF--GY----------------SP--Y-----GPYSPA-----GSPVPT-MGHD
Dal_DFA1        ---YHHGY--RY----------------AP--Y-----SPYPSP-----TSPVPT-ITHD
Dal_DFA2        ---YQHGY--GY----------------PS--Y-----GPYPSP-----GSPVPT-MGHD
Aam_DFA1        ---LFHGY--GY----------------GP--Y-----SPYPPA-----GSPVPG-MGHD
Aam_DFA2        -----HGY--GY----------------GP--Y-----SPYPPA-----GSPVPG-MGHD
Sly_DFA         ----HHAY--GY----------------AP--Y-----SPYSPA-----TSPVPT-VGHD
Cka_DFA1        ----QQGY--GY----------------AP--Y-----GAYPPP-----GSPVPT-MGHD
Ltu_DFA2        ----HHGY--GY----------------AP--Y-----GAYPPA-----GSSIPT-MGHD
Ltu_DFA1        ----HHGY--GY----------------AP--Y-----GAYPPA-----GSPVPT-MGHD
Cka_DFA2        ----HHGC--GY----------------PT--Y-----GAYPAA-----GSPGPT-MGHD
Cka_DFA3        ----HHGY--GY----------------PP--Y-----GAYPPP-----GSPVPT-MGHD
Mtr_DFA1        ----HHGY--GY----------------AP--Y-----APYSPA-----GSPVPT-MGND
Tca_DFA1        ----HHGY--GY----------------AP--Y-----GPYSPA-----GSPVPT-VGND
Csi_DFA1        ----HHGY--GY----------------AP--Y-----PPYSPA-----TSPVPT-MGTD
Vvi_DFA1        ----HHGY--GY----------------AP--Y-----GPYPPA-----GSPVPT-VGHD
Gbi_DFC1        ---YTSGY--GYPQHAY-----------NP--Y-----NPYIPG-----AL-----VGAD
Zma_DFA         ---YHHAY--GY----------------AP--Y-----GAYPPG------STMPT-VGHD
Ita_DFE2        ----HPGY--GY----------------ASQPY-----GAYNHG-------PMPA-YGAD
Dal_DFB         ----HTAF--GY---SPQ----------MP--Y-----GPYSPV-----TTPLPS-SAGH
Mpo_DFE         ---HHPGY--GFASQPAY--------------------GPYNPG------APIPT-MGAD
Atr_DFC1        ---YMPGY--GFNQPGY-----------NP--Y-----GPYMPG-----AV-----IGID
Nco_DFA         ----HPGY--GY----------------PP--Y-----GAYPP----------------D
Ita_DFCD        ------------------------------------------------------------
Atr_DFA         ---YHPGY--AY----------------PS--Y-----SPYPPA-----GSPVPT-MGPD
Gbi_DFA1        ----HPGY--GYP---------------PQISY-----GSYSPA-----GTPVPS-VRAD
Gbi_DFB         --------------------------------------GPYSPA-----GTPLPT-IRAD
Gbi_DFA2        ----HHGF--GY---APQ----------VP--Y-----GPYSPA-----GTPVPT-MGAD
Tpl_DFA1        --------------------------------------GP--------------------
Tpl_DFA2        ----HPGY--GY----------------PQVPY-----SPYSPA-----GTPVPT-MGAD

Afi_DFF3        G-----YVYNSPQVY---TY------PIEPYYQ--QGPIGHY------------------
Scu_DFF2        G-----YVYGP-QLY---QYQLQT----FYQHG--QYVAAAP------------------
Afi_DFF4        G-----YVYGP-QVY---QY------PMQPYYQ--QAPVGQY------------------
Cri_DFF2        G-----FYYGP-QFY---EY-----QLQPYYHQ--PPPGQCM------------------
Mve_DFF2        G-----YMYSP-QVY---QY-----PVQPFYQQ--PPVGQYM------------------
Cri_DFF1        G-----MLYGP-QVY---QY-----PVQQYYQQ--PALGQ--------------------
Asp_DFF4        Q-----PINQLSRKL--EST-KIDVNRKASERP--EFPISSQ------------------
Aca_DFF1        G-----FVYGP-QVY---QY-----PVQPYYQQ----PPVGQ------------------
Mco_DF          S-----PGLTLGHHYQPSPAPPNGGGANVNYAP--SLAHGGS------------------
Mpu_DF          A--AATNARGQ-HVY-------PHDIRAGAWKP--PSPKDWS------------------
Bpr_DF          G----TAIFTP--AF-----------VPPPVPA--PMTTGAP------------------
Kni_DF3         Q---RPPLAPRGPQY----F-TPRPQN-MWFQR--PQQPPPRPAPVQRALPKVDSTKLRI
Msp_DF          G----TSTAGSGSSFLSYAANAMARTRGGEKKT--SVAAEER------------------
Afi_DFF6        G-----VYYHNLQAV---DY--NYVHIQPPYGC--NIPTGIP------------------
Aca_DFF2        G-----AYNSPFVDY------------TPVYSQ--NYYYSAP------------------
Kni_DF1         G-----EEATKASLL--EAA-TDRVTP-GDVEH--SEEAPAE------------------
Sit_DFD1        G-----SFMPQ-------EY-VAD--P-ANSTC--QVASTPY------------------
Cri_DFF3        A-----HVYN--QNY--------------YYPVPEAAPYSVG------------------
Pmi_YTHDF       N-----AFDGGVSLFPPMTSQFMPQSYAHIFPS--TLPTAAP------------------
Sly_DFC         G---------K-QPY----------PSSGYLQQ--PVSYGSD------------------
Csi_DFC2        G-----QCVGQ-QPY-----FSSSG----YLQH--PVSYGSE------------------
Tca_DFC         G-----QCVGQ-QPY----------FSSGYFQP--PVSYGSE------------------
Vvi_DFC2        G-----QCVSQ-PPY---FSS-------GYLQQ--PVPYGTE------------------
Ehu_YTHDF       G-----QMYPP-GQM--------------MYPG--QGGGSMD------------------
Scu_DFF3        ------LLDAP--------------RPSDCRPV--VHPPNSF------------------
Afi_DFF1        NNTNNVMYWPHIYQY----------SQNEYYQG--SCGSGQA------------------
Afi_DFF5        G-----NVDTNVVDM------------QPYYGP--PSAGHRQ------------------
Mve_DFF1        G-----YVYWP-HMY---QY--PAYHH--YYQN--INASAHG------------------
Cpa_YTHDF       ------QLLGS---------------P-HMHQQ--QDPRTAS------------------
Ath_ECT6        S-----SFVGF-QQY--------------YSDP--PYESAAS------------------
Bol_DFD         S-----PFVAS-QQF--------------YPLP--PYPTLAS------------------
Ath_ECT7        S-----AFVAPQQFY-----------SIPPYQSVATSPTFVP------------------
Asp_DFF1        N----MHFHDQAVDY-------------AYSDH--SLSGGQD------------------
Ltu_DFC3        E-----QCAGQ-QSF--FPS------S-GCLQP--PVPNGSE------------------
Cka_DFC4        S-----QSVGQ-HAY---------FPSSEYFQP--SSSYGSK------------------
Mve_DFD         P-----PGYGA--HY------------GHYYQQ--VVPQSGV------------------
Afi_DFD1        K-----NLYY-------------------YQQH--PPPSGMQ------------------
Cri_DFD2        T-----TGYCG-PQY------------AHYYQQ--ISPITMQ------------------
Cri_DFD1        T-----SGYCG-PQY------------GPYYQQ--VSPGVMQ------------------
Aca_DFD         TTGYCGPQYGP------------------YYQQ--VPPGLMQ------------------
Asp_DFD1        A-----PGYGP--HY-----------GHFYQQV--PSSSVIH------------------
Asp_DFD2        V-----PGYG--PHY--GHF---------YQQV--SSSSVMH------------------
Afi_DFD2        S-----PGYGP-QYM-------------HYYPH--VPSSIMQ------------------
Afi_DFD3        S-----PAYG--QPY--GHF---------YPQV--PPPVTHY------------------
Ltu_DFD         G-----PFVGA-QQY--YTG------P--SYQQ--PISSPAY------------------
Cka_DFD2        G-----QLVGA-QHY--YSS------P--AYQH--PISSPAY------------------
Cka_DFD1        G-----SFVGA-QQY--YSG------P-AYQHP--SSPAYLP------------------
Csi_DFD         G-----PYGGA-QQY----Y------SIPSFQD--TVSSPAC------------------
Tca_DFD         G-----PFIGA-QQY--YTL------P--PYQN--PVSPSA-------------------
Vvi_DFD         A-----PFVGTQQYY-----------TMPPYQN--PVSSPA-------------------
Mtr_DFD2        G-----SYGGG-QSY--YTL------P--NHQN--PASPA--------------------
Mtr_DFD1        G-----SFGGE-QQY--YSL------P--NYQN--PISSPT-------------------
Mtr_DFA2        G-----QMYGL-QQY---QY------PCSYYNS--PTSADGS------------------
Mtr_DFA3        D-----KLYGL-QQY---QY-------PSYYQP--SASANGT------------------
Mve_DFF3        G------YYSV-FPY--------QIYPIVQYSS--DSGIVVP------------------
Dal_DFC3        V-----NLIIP------------------FNPK--PRVISQR------------------
Scu_DFD         G-----------HHY-----------V-HYYQQ--PLYSDTH------------------
Bol_DFC3        ------NLRLK-ALF---------------------------------------------
Ath_ECT11       S-----TLRGD-------------------------------------------------
Asp_DFF5        Q-----PFYGSVPAEVPYIAQANNGFVPVYLDPYYQLAPAGQ------------------
Zma_DFC4        ------HLMGR-SSF--------------FYNQ--GQAPQFP------------------
Sit_DFD2        ------LLIGN-------------------------------------------------
Dal_DFD         S-----QFIGT-QQY----------ATGSLYQQ--PISSPA-------------------
Sit_DFC2        ------LDYGLDHSE-------------HCYRR--SGRVTA-------------------
Afi_DFF2        G-----YVYGS-HVY---QY-----PPQIAAYH--PSLNGGQ------------------
Aam_DFD         S-----PFVGIQQYY---SYPNQYPISSSVFVP-VNVQPGSE------------------
Mtr_DFC2        N-----KSVSS------------------VFAK--SDPKSST------------------
Csi_DFB2        G-----QLYSP-QQI---PF------SPSYYPQ--HGPPNVP------------------
Aam_DFC3        G-----QYDGQ-QQY---------FTSSGYLQP--TVSYGSE------------------
Aqc_DFC2        G-----------KPF----------GSNPNVSV--AGPTASS------------------
Ath_ECT10       G-----QI--PVSPA--------------YYPQ--PFGAPSA------------------
Bol_DFB3        -----------------------------MLES--QIPISPA------------------
Bol_DFB4        G-----Q-----VPF-----------SPAYYPQ-----YGAP------------------
Asp_DFF3        G-----YLYGT-HVY---QY----PAPAAYYHQ--ALGDGQ-------------------
Scu_DFF1        G-----YVYGN-HVY---PY----PTHNAAYHP--ALSPAH-------------------
Asp_DFF2        G-----CLYGN-QVY--------QFSPQVYYQQ---VASGH-------------------
Vvi_DFB2        R-----QLYSP-HQN---PF------SQPYYPQSIPSVPNIS------------------
Ita_DFE1        G-----QMYMGPHAF---QY------STHMYHQ--PMPPGSQ------------------
Zma_DFC3        G-----MYLGQ-QPYVTNQVTPQSDGSFVSYQP--LAGYGQE------------------
Zma_DFB         G-----QLYSP-QQY---------SITGHYYQQ--PLPPSLS------------------
Atr_DFC2        ------YLDGQESPY--------------------SVPSCGN------------------
Ita_DFE3        G-----WYYTP-GGY---QY------P--VPVQ--GIAPGVP------------------
Gbi_DFF2        N-----IFYG--HHF---QL--PG--S--VYQQ--AASPECQ------------------
Cbr_DF          G-----QLYSP-QPF---HY-----TAPHMFQHQQLSPVTAP------------------
Ltu_DFC4        ------------------------------------------------------------
Dal_DFA3        G-----MYASPNYQY------------PQFYQA--PTPSGGA------------------
Bol_DFB5        P-----QHYG--DLY---------ADDANYFAP--FRSSNQQ------------------
Ath_ECT9        G-----DLYADDSRY---------FVPFHLSNQ--QYPTPED------------------
Nco_DFC2        G-----QYFAQ-PPF----------CLTAMYSQ--PFSSPAT------------------
Gbi_DFF1        C-----KYWSSAVDVPAISRFECPGTQKNDYLS--SFPSGEN------------------
Tpl_DFC1        G-----QFIGQRPYYNGPPY--QHTGSSGYFPH--SLHPSSQ------------------
Tpl_DFF         N-----AYYGYQSQH-----------PGSLYQQ--VAYPEYQ------------------
Dco_DFE4        G-----QLYGP-TAF---QY------LSPMYQP--NLSPSTQ------------------
Dco_DFE5        G-----QLYGP-TAF---QY------SGPFYQP--NLSPNAQ------------------
Atr_DFD         N-----LLIGS-QPYYPGLVYPP---ASGYFPS--ILLPAQD------------------
Men_DF          GAAPQMQIYAP-QAF--QQY--PGQVP-LYVPQ--GMTAGGA------------------
Atr_DFB         G-----QLYPP-QQY---SF------AGPYYQQ--PVPPGLP------------------
Bol_DFB2        A-----QLYSP-QQF---PF--SGASP--YYQQ--VVPPSMQ------------------
Bol_DFB1        G-----QLYSP------------------YYQQ--VVPPSMQ------------------
Ath_ECT5        G-----QLYSP-QQF-------PFSGASPYYQQ--VVPPSMQ------------------
Aqc_DFB         G-----QLYSA-QQY---PFSGPS-----YYQQ--LVPSNIP------------------
Aam_DFB         G-----QLYSS-QPY---SF------TGTFYQQ--PVAHSMP------------------
Mtr_DFB         A-----QLYSP-QQF---PY-TPP-----YYNQ--LVPPPNL------------------
Csi_DFB1        A-----HLYSP-QQF---PF-----SGPPYYQQ--MVPPSLP------------------
Tca_DFB1        A-----QLYSP-QQF---PF-SG---P-QYYQQ--LVPPSMP------------------
Vvi_DFB1        A-----QLYSP-QQF--------PFSGPPYYQQ--LVPPSMP------------------
Cka_DFB         G-----QLYSP---F-----------TDPYYHQ--PGHPSMT------------------
Ltu_DFB1        G-----QLYCPPQTHFMAPY---------YYQQ--PVPPSMP------------------
Ltu_DFB2        G-----PLYSP-QQF---PH------TGPYFQQ--PLSPGMP------------------
Ath_ECT1        G-----DSIGS---Y-----------PWGYIPA--NYPSGGY------------------
Gbi_DFC2        G-----QFLGH-QPYYPGAIYQQPVSSPGYFQP--PVQYGSE------------------
Tpl_DFC2        G-----QFLAH-QPYYTGHVYQPPFTPPAYFQP--PVAYGSE------------------
Nco_DFD         G-----QFVGS-QPYYGSTSYQHAVSSSSFSPI--VFQPSSD------------------
Dco_DFE1        G-----QLYGP-SAF---QY------HGHIYHQ--SVPPGTQ------------------
Dco_DFE2        G-----QLYGP-SAF---QY------HGHIYHQ--SVPPGAQ------------------
Nco_DFB         S-----PMYSP-QQF-------------PYTDL--SMPSSVD------------------
Sit_DFB2        G-----QQYLP-VHF---PF------SSSYYQP--PASPSMG------------------
Zma_DFC1        E-----KHLRQ-QQC--ITT--PI--A--LQAQ--TLGTSVY------------------
Sit_DFA2        G-----QMFGA-QHY---QY------PTAYFQP--PTPVPST------------------
Zma_DFD         A----QPPYMPTGSY-----------P--YYPS--FAPQPVF------------------
Cka_DFC3        G-----QYLTQ-YPY----------LSSPVIPQ--PLEGVPY------------------
Aam_DFC1        G-----QYMAQ-QAFIPSPAFQQPLMSPGYFTP--SVAYGSE------------------
Aam_DFC2        G-----QYLGQ-QVYTPGSVFPQHLVSPGYFSP--PVAYGSD------------------
Nco_DFC1        G-----QFLGQ-QPY-FSSHMYPQLASPGYLPP--PVPYGSE------------------
Aqc_DFC1        G-----QYMSQ-QSYMLGSM-SPQSISPGYYPN--PLSYGSE------------------
Cka_DFC1        G-----------QPYFPGPMIPQPVSSPGFFPS--PIPYGTE------------------
Cka_DFC2        G-----------QPYFPDQMIPQLVSFPGFHPS--PIPYGSE------------------
Ltu_DFC1        G-----QYLSQ-QSYFPGPMIPQPLASPGYYPS--PVPYGSE------------------
Ltu_DFC2        G-----QYLGQ-QPYLPSPVFSQPVASPGYYSS--PVPYGSE------------------
Csi_DFC1        G-----QYLGQ-QPFSTSPMVQPSITPPGYYSN--VLSYGE-------------------
Vvi_DFC1        G-----QYAGQ-HPYPPSTVFAPAIASPGYIPT--PLPYGSE------------------
Sly_DFD         G-----PCAGPQHYYTIPPY--ENLGSSSYFPM--AVPSTSS------------------
Sly_DFB         G-----QLYSHQIPV-----------SPPYYAP--PVSPGLP------------------
Vvi_DFB3        G-----KLHAA-QQF--------SISDPLSYQQ--PIAPNIP------------------
Aqc_DFD         G-----SFVGMQQYYTGSTY--QNPASPAYYPY--LVQPMAE------------------
Smo_DFE         G-----QLYGQ-SAF--------------HFPA--PVYHGQY------------------
Ath_ECT3        ------GSYGK-GAY-----------AYGYYPP--AYQYP--------------------
Gbi_DFD         G-----QYIGH-QPYYTGPMYQHPVSSPGYYPP--SLQSGSE------------------
Sit_DFA3        G-----QIYGS-QNY---QY------PSTYNKQ--QNSTAKL------------------
Tca_DFA2        G-----QLHAL-QEY---HY------PSPYYQP--PMQTSQA------------------
Zma_DFC2        G-----QYLGQ-QSY----------GSCPITPH--PQPFGSP------------------
Tca_DFB2        P-----SWLPTTRHF--------PTSDSSYHQP--SVPLNIP------------------
Csi_DFB3        G-----HLYHA-QQF-------SASDP-SCFQQ--PISPKKP------------------
Sfa_DFE2        G-----QLYGPQAAY---QY------PNHIYQA--PLSPGAQ------------------
Sfa_DFE3        G-----QLYGP-QAY---QY-----PNHMYRQQ--PVSPAGQ------------------
Sfa_DFE1        G-----QFYGP-QTF---QY------PKQAYQQ--PLSPGGQ------------------
Sit_DFC1        G-----QYVSK-EPYYSTAIPMQDPSTPGIFAQ--PIAYGPE------------------
Kni_DF2         R----QPVYGSPQNF---AY-----AQGGVYQD--PSQFMGS------------------
Dal_DFC1        G-----QFVGQ-QPYYPSPVFPQTLVSPGYFPQ--SVAYGPE------------------
Dal_DFC2        G-----QYISQ-QPYYPSPV-FPQASSPEYFPH--SVAYGAE------------------
Csi_DFA2        G-----RSKPQRPNY--------------QYPY--LDPNSSH------------------
Mtr_DFC1        V-----QY----QVY----------PPGSVFQQ--PIGSPGY------------------
Cpu_DFE         G-----QLYGP-QAF---QY------PSHLYQQ--PMSPGGG------------------
Ppa_DFE1        G-----QLYGP-QAF---QY------PSHLYPQ--PVSPGTQ------------------
Ppa_DFE2        G-----QLYVP-QAF---PY------SNQLYQQ--PVSPAAP------------------
Ath_ECT8        ------QSYDASQTY----------------MP--INPVGVS------------------
Bol_DFC1        ------QSYDVSPTY----------------MP--ISPAGVS------------------
Bol_DFC2        ------QYYDVSSTY----------------MP--ISPACVS------------------
Aca_DFAB1       G-----QFHTVSHGN---PC------ISNVYQQ--SVLPNAS------------------
Dco_DFE3        G-----QLYGP-SAF---QY------RGPIYQQ--TLPPGAP------------------
Bol_DFA4        S-----SFTA--QGY--------------YQDN--LYGSTTT------------------
Ath_ECT4        G-----QLYGA-QQY-------------QYPFP--LTASSGP------------------
Ath_ECT2        G-----QLYGA-QQY---QY-------PNYFPN--SGPYASS------------------
Bol_DFA3        G-----QLYGA-QQY---QY------PAFFPTG--PVATPAQ------------------
Bol_DFA1        G-----QLYGA-QQY---QY------PTFFPTG--PVSVATP------------------
Bol_DFA2        G-----QLYAAQQQY--------------QYPA--FFPTGAF------------------
Sit_DFB1        G-----QLYSP-QQF---SF------SAPYYQQ--SVPPGMP------------------
Scu_DFAB        S-----HLYGA-HGY---PY------AGHLYQQ--SVPSNAP------------------
Asp_DFAB1       G-----QLYGA-HGY---SY------AGHMYQQ--SVPSNAP------------------
Asp_DFAB2       G-----QLYSA-QGY---SY------SGQMYQQ--SLPSNVP------------------
Aca_DFAB2       G-----QLYGP-HGY---SY-AAT----HLYQQ--SLPSSSP------------------
Cri_DFAB        G-----QLYGP-HGY---PY------ATHLYQQ--SLPSSSP------------------
Dco_DFE6        G-----QFYGP-PAF---QY-----QPGPIYQQ--ALSPSPQ------------------
Bol_DFA5        G-----SYYYP-QAY---------------------------------------------
Aag_DFE         G-----QLYGP-QSF---PY------PSHLYSQ--Q---GGQ------------------
Sit_DFA1        G-----QSYGS-QQY---QY------PTQYYQS--PTPTNAT------------------
Zci_DF          G-----QLYGPQAPF---PYPNPM-----FHQH--QMSAGGQ------------------
Vvi_DFA2        G-----QLYGP-QHY---QY------PTPYYQP--QAPNGGP------------------
Aqc_DFA         G-----QLYGP-QQY---QY-------PTFYQS--PTPPNEA------------------
Dal_DFA1        G-----QLYGP-PHY---QY------QAQYYQP--PTPHPAS------------------
Dal_DFA2        G-----QLYGH-PHY---QY------TAQYYQP--PTPPPTT------------------
Aam_DFA1        G-----QLYSP-QHY--PQY------PTSYYQP--PTPNSS-------------------
Aam_DFA2        G-----QLYSP-QHY---QY------QTSYYQP--PTPNSS-------------------
Sly_DFA         G-----QLYGS-QQY-----------HYPYFQP--LPLTSTS------------------
Cka_DFA1        G-----QLYGP-QHY---QY------AAPYYLP--PTPDAT-------------------
Ltu_DFA2        G-----QIYGH-QNY---QY------GAPYYQP--PTPPP--------------------
Ltu_DFA1        G-----QLYGP-QHY---QY------GAPYYQP--PTPPSAP------------------
Cka_DFA2        G-----QLYGP-QHY---HY------ATPYYQQ--STTPNGT------------------
Cka_DFA3        G-----QLYGP-QHY---QY------GAPYYQP--PTTPNGP------------------
Mtr_DFA1        G-----QLYGP-QHY---QY-------PPFFQP--LTPTSGP------------------
Tca_DFA1        G-----QLYGP-QHY---QY------P-PYFQP--LTPSNGP------------------
Csi_DFA1        G-----QLYGP-QHY---QY-------PHYFQP--ITPTSSP------------------
Vvi_DFA1        G-----QLYGP-QHY---QY------PAPYFQP--PTPTSGP------------------
Gbi_DFC1        G-----QFLGH-QPY----Y------TGPAYQH--PVSSGY-------------------
Zma_DFA         G-----QLYGP-QQY---QY------PGSYYQP--PMQTTSS------------------
Ita_DFE2        G-----QLYGP-PAF---QY------PGHVYQQ--AMPPGAQ------------------
Dal_DFB         G-----QPYSP-QQF---SF------TSPYYQQ--PVPHSLP------------------
Mpo_DFE         G-----QLYGP-QAF---QY------PGHMYQQ--PVSPGGQ------------------
Atr_DFC1        G-----QPLGQ-QLFYAGSMCPQPLSSPGYFPP--PLPYGSE------------------
Nco_DFA         G-----QLYGP-QTY---QY------APPYYQP--PNASNGQ------------------
Ita_DFCD        ------MLLGN-PRF-----------HGFLYIK--KVITWSN------------------
Atr_DFA         G-----QLYGP-QHF---QY------GAPYYQQ--PTQPSAP------------------
Gbi_DFA1        G-----QLYGP-QPF---QY------PGPFYQQ--PVSPSTQ------------------
Gbi_DFB         G-----QLFGT-QQY---PY------PAPFYQQ--PVPPGVQ------------------
Gbi_DFA2        G-----QLYGP-QPY---QY------TGPFYQQ--PVPPGAQ------------------
Tpl_DFA1        ----------P-------------------------------------------------
Tpl_DFA2        G-----QLYGH-QQF---QF------TGPYYQQ--PVPPGAQ------------------

Afi_DFF3        ------------------------------------------------------------
Scu_DFF2        ------------------------------------------------------------
Afi_DFF4        ------------------------------------------------------------
Cri_DFF2        ------------------------------------------------------------
Mve_DFF2        ------------------------------------------------------------
Cri_DFF1        ------------------------------------------------------------
Asp_DFF4        ------------------------------------------------------------
Aca_DFF1        ------------------------------------------------------------
Mco_DF          ------------------------------------------------------------
Mpu_DF          ------------------------------------------------------------
Bpr_DF          ------------------------------------------------------------
Kni_DF3         MSRELQSNMQTELPKSRAAVTPEVPTDSARRETWQRRPTLEALSEEGSEVEEGQARSEEA
Msp_DF          ------------------------------------------------------------
Afi_DFF6        ------------------------------------------------------------
Aca_DFF2        ------------------------------------------------------------
Kni_DF1         ------------------------------------------------------------
Sit_DFD1        ------------------------------------------------------------
Cri_DFF3        ------------------------------------------------------------
Pmi_YTHDF       ------------------------------------------------------------
Sly_DFC         ------------------------------------------------------------
Csi_DFC2        ------------------------------------------------------------
Tca_DFC         ------------------------------------------------------------
Vvi_DFC2        ------------------------------------------------------------
Ehu_YTHDF       ------------------------------------------------------------
Scu_DFF3        ------------------------------------------------------------
Afi_DFF1        ------------------------------------------------------------
Afi_DFF5        ------------------------------------------------------------
Mve_DFF1        ------------------------------------------------------------
Cpa_YTHDF       ------------------------------------------------------------
Ath_ECT6        ------------------------------------------------------------
Bol_DFD         ------------------------------------------------------------
Ath_ECT7        ------------------------------------------------------------
Asp_DFF1        ------------------------------------------------------------
Ltu_DFC3        ------------------------------------------------------------
Cka_DFC4        ------------------------------------------------------------
Mve_DFD         ------------------------------------------------------------
Afi_DFD1        ------------------------------------------------------------
Cri_DFD2        ------------------------------------------------------------
Cri_DFD1        ------------------------------------------------------------
Aca_DFD         ------------------------------------------------------------
Asp_DFD1        ------------------------------------------------------------
Asp_DFD2        ------------------------------------------------------------
Afi_DFD2        ------------------------------------------------------------
Afi_DFD3        ------------------------------------------------------------
Ltu_DFD         ------------------------------------------------------------
Cka_DFD2        ------------------------------------------------------------
Cka_DFD1        ------------------------------------------------------------
Csi_DFD         ------------------------------------------------------------
Tca_DFD         ------------------------------------------------------------
Vvi_DFD         ------------------------------------------------------------
Mtr_DFD2        ------------------------------------------------------------
Mtr_DFD1        ------------------------------------------------------------
Mtr_DFA2        ------------------------------------------------------------
Mtr_DFA3        ------------------------------------------------------------
Mve_DFF3        ------------------------------------------------------------
Dal_DFC3        ------------------------------------------------------------
Scu_DFD         ------------------------------------------------------------
Bol_DFC3        ------------------------------------------------------------
Ath_ECT11       ------------------------------------------------------------
Asp_DFF5        ------------------------------------------------------------
Zma_DFC4        ------------------------------------------------------------
Sit_DFD2        ------------------------------------------------------------
Dal_DFD         ------------------------------------------------------------
Sit_DFC2        ------------------------------------------------------------
Afi_DFF2        ------------------------------------------------------------
Aam_DFD         ------------------------------------------------------------
Mtr_DFC2        ------------------------------------------------------------
Csi_DFB2        ------------------------------------------------------------
Aam_DFC3        ------------------------------------------------------------
Aqc_DFC2        ------------------------------------------------------------
Ath_ECT10       ------------------------------------------------------------
Bol_DFB3        ------------------------------------------------------------
Bol_DFB4        ------------------------------------------------------------
Asp_DFF3        ------------------------------------------------------------
Scu_DFF1        ------------------------------------------------------------
Asp_DFF2        ------------------------------------------------------------
Vvi_DFB2        ------------------------------------------------------------
Ita_DFE1        ------------------------------------------------------------
Zma_DFC3        ------------------------------------------------------------
Zma_DFB         ------------------------------------------------------------
Atr_DFC2        ------------------------------------------------------------
Ita_DFE3        ------------------------------------------------------------
Gbi_DFF2        ------------------------------------------------------------
Cbr_DF          ------------------------------------------------------------
Ltu_DFC4        ------------------------------------------------------------
Dal_DFA3        ------------------------------------------------------------
Bol_DFB5        ------------------------------------------------------------
Ath_ECT9        ------------------------------------------------------------
Nco_DFC2        ------------------------------------------------------------
Gbi_DFF1        ------------------------------------------------------------
Tpl_DFC1        ------------------------------------------------------------
Tpl_DFF         ------------------------------------------------------------
Dco_DFE4        ------------------------------------------------------------
Dco_DFE5        ------------------------------------------------------------
Atr_DFD         ------------------------------------------------------------
Men_DF          ------------------------------------------------------------
Atr_DFB         ------------------------------------------------------------
Bol_DFB2        ------------------------------------------------------------
Bol_DFB1        ------------------------------------------------------------
Ath_ECT5        ------------------------------------------------------------
Aqc_DFB         ------------------------------------------------------------
Aam_DFB         ------------------------------------------------------------
Mtr_DFB         ------------------------------------------------------------
Csi_DFB1        ------------------------------------------------------------
Tca_DFB1        ------------------------------------------------------------
Vvi_DFB1        ------------------------------------------------------------
Cka_DFB         ------------------------------------------------------------
Ltu_DFB1        ------------------------------------------------------------
Ltu_DFB2        ------------------------------------------------------------
Ath_ECT1        ------------------------------------------------------------
Gbi_DFC2        ------------------------------------------------------------
Tpl_DFC2        ------------------------------------------------------------
Nco_DFD         ------------------------------------------------------------
Dco_DFE1        ------------------------------------------------------------
Dco_DFE2        ------------------------------------------------------------
Nco_DFB         ------------------------------------------------------------
Sit_DFB2        ------------------------------------------------------------
Zma_DFC1        ------------------------------------------------------------
Sit_DFA2        ------------------------------------------------------------
Zma_DFD         ------------------------------------------------------------
Cka_DFC3        ------------------------------------------------------------
Aam_DFC1        ------------------------------------------------------------
Aam_DFC2        ------------------------------------------------------------
Nco_DFC1        ------------------------------------------------------------
Aqc_DFC1        ------------------------------------------------------------
Cka_DFC1        ------------------------------------------------------------
Cka_DFC2        ------------------------------------------------------------
Ltu_DFC1        ------------------------------------------------------------
Ltu_DFC2        ------------------------------------------------------------
Csi_DFC1        ------------------------------------------------------------
Vvi_DFC1        ------------------------------------------------------------
Sly_DFD         ------------------------------------------------------------
Sly_DFB         ------------------------------------------------------------
Vvi_DFB3        ------------------------------------------------------------
Aqc_DFD         ------------------------------------------------------------
Smo_DFE         ------------------------------------------------------------
Ath_ECT3        ------------------------------------------------------------
Gbi_DFD         ------------------------------------------------------------
Sit_DFA3        ------------------------------------------------------------
Tca_DFA2        ------------------------------------------------------------
Zma_DFC2        ------------------------------------------------------------
Tca_DFB2        ------------------------------------------------------------
Csi_DFB3        ------------------------------------------------------------
Sfa_DFE2        ------------------------------------------------------------
Sfa_DFE3        ------------------------------------------------------------
Sfa_DFE1        ------------------------------------------------------------
Sit_DFC1        ------------------------------------------------------------
Kni_DF2         ------------------------------------------------------------
Dal_DFC1        ------------------------------------------------------------
Dal_DFC2        ------------------------------------------------------------
Csi_DFA2        ------------------------------------------------------------
Mtr_DFC1        ------------------------------------------------------------
Cpu_DFE         ------------------------------------------------------------
Ppa_DFE1        ------------------------------------------------------------
Ppa_DFE2        ------------------------------------------------------------
Ath_ECT8        ------------------------------------------------------------
Bol_DFC1        ------------------------------------------------------------
Bol_DFC2        ------------------------------------------------------------
Aca_DFAB1       ------------------------------------------------------------
Dco_DFE3        ------------------------------------------------------------
Bol_DFA4        ------------------------------------------------------------
Ath_ECT4        ------------------------------------------------------------
Ath_ECT2        ------------------------------------------------------------
Bol_DFA3        ------------------------------------------------------------
Bol_DFA1        ------------------------------------------------------------
Bol_DFA2        ------------------------------------------------------------
Sit_DFB1        ------------------------------------------------------------
Scu_DFAB        ------------------------------------------------------------
Asp_DFAB1       ------------------------------------------------------------
Asp_DFAB2       ------------------------------------------------------------
Aca_DFAB2       ------------------------------------------------------------
Cri_DFAB        ------------------------------------------------------------
Dco_DFE6        ------------------------------------------------------------
Bol_DFA5        ------------------------------------------------------------
Aag_DFE         ------------------------------------------------------------
Sit_DFA1        ------------------------------------------------------------
Zci_DF          ------------------------------------------------------------
Vvi_DFA2        ------------------------------------------------------------
Aqc_DFA         ------------------------------------------------------------
Dal_DFA1        ------------------------------------------------------------
Dal_DFA2        ------------------------------------------------------------
Aam_DFA1        ------------------------------------------------------------
Aam_DFA2        ------------------------------------------------------------
Sly_DFA         ------------------------------------------------------------
Cka_DFA1        ------------------------------------------------------------
Ltu_DFA2        ------------------------------------------------------------
Ltu_DFA1        ------------------------------------------------------------
Cka_DFA2        ------------------------------------------------------------
Cka_DFA3        ------------------------------------------------------------
Mtr_DFA1        ------------------------------------------------------------
Tca_DFA1        ------------------------------------------------------------
Csi_DFA1        ------------------------------------------------------------
Vvi_DFA1        ------------------------------------------------------------
Gbi_DFC1        ------------------------------------------------------------
Zma_DFA         ------------------------------------------------------------
Ita_DFE2        ------------------------------------------------------------
Dal_DFB         ------------------------------------------------------------
Mpo_DFE         ------------------------------------------------------------
Atr_DFC1        ------------------------------------------------------------
Nco_DFA         ------------------------------------------------------------
Ita_DFCD        ------------------------------------------------------------
Atr_DFA         ------------------------------------------------------------
Gbi_DFA1        ------------------------------------------------------------
Gbi_DFB         ------------------------------------------------------------
Gbi_DFA2        ------------------------------------------------------------
Tpl_DFA1        ------------------------------------------------------------
Tpl_DFA2        ------------------------------------------------------------

Afi_DFF3        ------------------------------------------------------------
Scu_DFF2        ------------------------------------------------------------
Afi_DFF4        ------------------------------------------------------------
Cri_DFF2        ------------------------------------------------------------
Mve_DFF2        ------------------------------------------------------------
Cri_DFF1        ------------------------------------------------------------
Asp_DFF4        ------------------------------------------------------------
Aca_DFF1        ------------------------------------------------------------
Mco_DF          ------------------------------------------------------------
Mpu_DF          ------------------------------------------------------------
Bpr_DF          ------------------------------------------------------------
Kni_DF3         EADSDSTGWSGRSVTKEPSATDLVAFASADGEESTEAVNGAPEPDAEGKDNGAPTEAAES
Msp_DF          ------------------------------------------------------------
Afi_DFF6        ------------------------------------------------------------
Aca_DFF2        ------------------------------------------------------------
Kni_DF1         ------------------------------------------------------------
Sit_DFD1        ------------------------------------------------------------
Cri_DFF3        ------------------------------------------------------------
Pmi_YTHDF       ------------------------------------------------------------
Sly_DFC         ------------------------------------------------------------
Csi_DFC2        ------------------------------------------------------------
Tca_DFC         ------------------------------------------------------------
Vvi_DFC2        ------------------------------------------------------------
Ehu_YTHDF       ------------------------------------------------------------
Scu_DFF3        ------------------------------------------------------------
Afi_DFF1        ------------------------------------------------------------
Afi_DFF5        ------------------------------------------------------------
Mve_DFF1        ------------------------------------------------------------
Cpa_YTHDF       ------------------------------------------------------------
Ath_ECT6        ------------------------------------------------------------
Bol_DFD         ------------------------------------------------------------
Ath_ECT7        ------------------------------------------------------------
Asp_DFF1        ------------------------------------------------------------
Ltu_DFC3        ------------------------------------------------------------
Cka_DFC4        ------------------------------------------------------------
Mve_DFD         ------------------------------------------------------------
Afi_DFD1        ------------------------------------------------------------
Cri_DFD2        ------------------------------------------------------------
Cri_DFD1        ------------------------------------------------------------
Aca_DFD         ------------------------------------------------------------
Asp_DFD1        ------------------------------------------------------------
Asp_DFD2        ------------------------------------------------------------
Afi_DFD2        ------------------------------------------------------------
Afi_DFD3        ------------------------------------------------------------
Ltu_DFD         ------------------------------------------------------------
Cka_DFD2        ------------------------------------------------------------
Cka_DFD1        ------------------------------------------------------------
Csi_DFD         ------------------------------------------------------------
Tca_DFD         ------------------------------------------------------------
Vvi_DFD         ------------------------------------------------------------
Mtr_DFD2        ------------------------------------------------------------
Mtr_DFD1        ------------------------------------------------------------
Mtr_DFA2        ------------------------------------------------------------
Mtr_DFA3        ------------------------------------------------------------
Mve_DFF3        ------------------------------------------------------------
Dal_DFC3        ------------------------------------------------------------
Scu_DFD         ------------------------------------------------------------
Bol_DFC3        ------------------------------------------------------------
Ath_ECT11       ------------------------------------------------------------
Asp_DFF5        ------------------------------------------------------------
Zma_DFC4        ------------------------------------------------------------
Sit_DFD2        ------------------------------------------------------------
Dal_DFD         ------------------------------------------------------------
Sit_DFC2        ------------------------------------------------------------
Afi_DFF2        ------------------------------------------------------------
Aam_DFD         ------------------------------------------------------------
Mtr_DFC2        ------------------------------------------------------------
Csi_DFB2        ------------------------------------------------------------
Aam_DFC3        ------------------------------------------------------------
Aqc_DFC2        ------------------------------------------------------------
Ath_ECT10       ------------------------------------------------------------
Bol_DFB3        ------------------------------------------------------------
Bol_DFB4        ------------------------------------------------------------
Asp_DFF3        ------------------------------------------------------------
Scu_DFF1        ------------------------------------------------------------
Asp_DFF2        ------------------------------------------------------------
Vvi_DFB2        ------------------------------------------------------------
Ita_DFE1        ------------------------------------------------------------
Zma_DFC3        ------------------------------------------------------------
Zma_DFB         ------------------------------------------------------------
Atr_DFC2        ------------------------------------------------------------
Ita_DFE3        ------------------------------------------------------------
Gbi_DFF2        ------------------------------------------------------------
Cbr_DF          ------------------------------------------------------------
Ltu_DFC4        ------------------------------------------------------------
Dal_DFA3        ------------------------------------------------------------
Bol_DFB5        ------------------------------------------------------------
Ath_ECT9        ------------------------------------------------------------
Nco_DFC2        ------------------------------------------------------------
Gbi_DFF1        ------------------------------------------------------------
Tpl_DFC1        ------------------------------------------------------------
Tpl_DFF         ------------------------------------------------------------
Dco_DFE4        ------------------------------------------------------------
Dco_DFE5        ------------------------------------------------------------
Atr_DFD         ------------------------------------------------------------
Men_DF          ------------------------------------------------------------
Atr_DFB         ------------------------------------------------------------
Bol_DFB2        ------------------------------------------------------------
Bol_DFB1        ------------------------------------------------------------
Ath_ECT5        ------------------------------------------------------------
Aqc_DFB         ------------------------------------------------------------
Aam_DFB         ------------------------------------------------------------
Mtr_DFB         ------------------------------------------------------------
Csi_DFB1        ------------------------------------------------------------
Tca_DFB1        ------------------------------------------------------------
Vvi_DFB1        ------------------------------------------------------------
Cka_DFB         ------------------------------------------------------------
Ltu_DFB1        ------------------------------------------------------------
Ltu_DFB2        ------------------------------------------------------------
Ath_ECT1        ------------------------------------------------------------
Gbi_DFC2        ------------------------------------------------------------
Tpl_DFC2        ------------------------------------------------------------
Nco_DFD         ------------------------------------------------------------
Dco_DFE1        ------------------------------------------------------------
Dco_DFE2        ------------------------------------------------------------
Nco_DFB         ------------------------------------------------------------
Sit_DFB2        ------------------------------------------------------------
Zma_DFC1        ------------------------------------------------------------
Sit_DFA2        ------------------------------------------------------------
Zma_DFD         ------------------------------------------------------------
Cka_DFC3        ------------------------------------------------------------
Aam_DFC1        ------------------------------------------------------------
Aam_DFC2        ------------------------------------------------------------
Nco_DFC1        ------------------------------------------------------------
Aqc_DFC1        ------------------------------------------------------------
Cka_DFC1        ------------------------------------------------------------
Cka_DFC2        ------------------------------------------------------------
Ltu_DFC1        ------------------------------------------------------------
Ltu_DFC2        ------------------------------------------------------------
Csi_DFC1        ------------------------------------------------------------
Vvi_DFC1        ------------------------------------------------------------
Sly_DFD         ------------------------------------------------------------
Sly_DFB         ------------------------------------------------------------
Vvi_DFB3        ------------------------------------------------------------
Aqc_DFD         ------------------------------------------------------------
Smo_DFE         ------------------------------------------------------------
Ath_ECT3        ------------------------------------------------------------
Gbi_DFD         ------------------------------------------------------------
Sit_DFA3        ------------------------------------------------------------
Tca_DFA2        ------------------------------------------------------------
Zma_DFC2        ------------------------------------------------------------
Tca_DFB2        ------------------------------------------------------------
Csi_DFB3        ------------------------------------------------------------
Sfa_DFE2        ------------------------------------------------------------
Sfa_DFE3        ------------------------------------------------------------
Sfa_DFE1        ------------------------------------------------------------
Sit_DFC1        ------------------------------------------------------------
Kni_DF2         ------------------------------------------------------------
Dal_DFC1        ------------------------------------------------------------
Dal_DFC2        ------------------------------------------------------------
Csi_DFA2        ------------------------------------------------------------
Mtr_DFC1        ------------------------------------------------------------
Cpu_DFE         ------------------------------------------------------------
Ppa_DFE1        ------------------------------------------------------------
Ppa_DFE2        ------------------------------------------------------------
Ath_ECT8        ------------------------------------------------------------
Bol_DFC1        ------------------------------------------------------------
Bol_DFC2        ------------------------------------------------------------
Aca_DFAB1       ------------------------------------------------------------
Dco_DFE3        ------------------------------------------------------------
Bol_DFA4        ------------------------------------------------------------
Ath_ECT4        ------------------------------------------------------------
Ath_ECT2        ------------------------------------------------------------
Bol_DFA3        ------------------------------------------------------------
Bol_DFA1        ------------------------------------------------------------
Bol_DFA2        ------------------------------------------------------------
Sit_DFB1        ------------------------------------------------------------
Scu_DFAB        ------------------------------------------------------------
Asp_DFAB1       ------------------------------------------------------------
Asp_DFAB2       ------------------------------------------------------------
Aca_DFAB2       ------------------------------------------------------------
Cri_DFAB        ------------------------------------------------------------
Dco_DFE6        ------------------------------------------------------------
Bol_DFA5        ------------------------------------------------------------
Aag_DFE         ------------------------------------------------------------
Sit_DFA1        ------------------------------------------------------------
Zci_DF          ------------------------------------------------------------
Vvi_DFA2        ------------------------------------------------------------
Aqc_DFA         ------------------------------------------------------------
Dal_DFA1        ------------------------------------------------------------
Dal_DFA2        ------------------------------------------------------------
Aam_DFA1        ------------------------------------------------------------
Aam_DFA2        ------------------------------------------------------------
Sly_DFA         ------------------------------------------------------------
Cka_DFA1        ------------------------------------------------------------
Ltu_DFA2        ------------------------------------------------------------
Ltu_DFA1        ------------------------------------------------------------
Cka_DFA2        ------------------------------------------------------------
Cka_DFA3        ------------------------------------------------------------
Mtr_DFA1        ------------------------------------------------------------
Tca_DFA1        ------------------------------------------------------------
Csi_DFA1        ------------------------------------------------------------
Vvi_DFA1        ------------------------------------------------------------
Gbi_DFC1        ------------------------------------------------------------
Zma_DFA         ------------------------------------------------------------
Ita_DFE2        ------------------------------------------------------------
Dal_DFB         ------------------------------------------------------------
Mpo_DFE         ------------------------------------------------------------
Atr_DFC1        ------------------------------------------------------------
Nco_DFA         ------------------------------------------------------------
Ita_DFCD        ------------------------------------------------------------
Atr_DFA         ------------------------------------------------------------
Gbi_DFA1        ------------------------------------------------------------
Gbi_DFB         ------------------------------------------------------------
Gbi_DFA2        ------------------------------------------------------------
Tpl_DFA1        ------------------------------------------------------------
Tpl_DFA2        ------------------------------------------------------------

Afi_DFF3        ------------------------------------------------------------
Scu_DFF2        ------------------------------------------------------------
Afi_DFF4        ------------------------------------------------------------
Cri_DFF2        ------------------------------------------------------------
Mve_DFF2        ------------------------------------------------------------
Cri_DFF1        ------------------------------------------------------------
Asp_DFF4        ------------------------------------------------------------
Aca_DFF1        ------------------------------------------------------------
Mco_DF          ------------------------------------------------------------
Mpu_DF          ------------------------------------------------------------
Bpr_DF          ------------------------------------------------------------
Kni_DF3         PGGKSEAKSEPEEDEEVLEREKPADSVTDSQKAETSQEPQGASDGDAEDATASEVAAGEE
Msp_DF          ------------------------------------------------------------
Afi_DFF6        ------------------------------------------------------------
Aca_DFF2        ------------------------------------------------------------
Kni_DF1         ------------------------------------------------------------
Sit_DFD1        ------------------------------------------------------------
Cri_DFF3        ------------------------------------------------------------
Pmi_YTHDF       ------------------------------------------------------------
Sly_DFC         ------------------------------------------------------------
Csi_DFC2        ------------------------------------------------------------
Tca_DFC         ------------------------------------------------------------
Vvi_DFC2        ------------------------------------------------------------
Ehu_YTHDF       ------------------------------------------------------------
Scu_DFF3        ------------------------------------------------------------
Afi_DFF1        ------------------------------------------------------------
Afi_DFF5        ------------------------------------------------------------
Mve_DFF1        ------------------------------------------------------------
Cpa_YTHDF       ------------------------------------------------------------
Ath_ECT6        ------------------------------------------------------------
Bol_DFD         ------------------------------------------------------------
Ath_ECT7        ------------------------------------------------------------
Asp_DFF1        ------------------------------------------------------------
Ltu_DFC3        ------------------------------------------------------------
Cka_DFC4        ------------------------------------------------------------
Mve_DFD         ------------------------------------------------------------
Afi_DFD1        ------------------------------------------------------------
Cri_DFD2        ------------------------------------------------------------
Cri_DFD1        ------------------------------------------------------------
Aca_DFD         ------------------------------------------------------------
Asp_DFD1        ------------------------------------------------------------
Asp_DFD2        ------------------------------------------------------------
Afi_DFD2        ------------------------------------------------------------
Afi_DFD3        ------------------------------------------------------------
Ltu_DFD         ------------------------------------------------------------
Cka_DFD2        ------------------------------------------------------------
Cka_DFD1        ------------------------------------------------------------
Csi_DFD         ------------------------------------------------------------
Tca_DFD         ------------------------------------------------------------
Vvi_DFD         ------------------------------------------------------------
Mtr_DFD2        ------------------------------------------------------------
Mtr_DFD1        ------------------------------------------------------------
Mtr_DFA2        ------------------------------------------------------------
Mtr_DFA3        ------------------------------------------------------------
Mve_DFF3        ------------------------------------------------------------
Dal_DFC3        ------------------------------------------------------------
Scu_DFD         ------------------------------------------------------------
Bol_DFC3        ------------------------------------------------------------
Ath_ECT11       ------------------------------------------------------------
Asp_DFF5        ------------------------------------------------------------
Zma_DFC4        ------------------------------------------------------------
Sit_DFD2        ------------------------------------------------------------
Dal_DFD         ------------------------------------------------------------
Sit_DFC2        ------------------------------------------------------------
Afi_DFF2        ------------------------------------------------------------
Aam_DFD         ------------------------------------------------------------
Mtr_DFC2        ------------------------------------------------------------
Csi_DFB2        ------------------------------------------------------------
Aam_DFC3        ------------------------------------------------------------
Aqc_DFC2        ------------------------------------------------------------
Ath_ECT10       ------------------------------------------------------------
Bol_DFB3        ------------------------------------------------------------
Bol_DFB4        ------------------------------------------------------------
Asp_DFF3        ------------------------------------------------------------
Scu_DFF1        ------------------------------------------------------------
Asp_DFF2        ------------------------------------------------------------
Vvi_DFB2        ------------------------------------------------------------
Ita_DFE1        ------------------------------------------------------------
Zma_DFC3        ------------------------------------------------------------
Zma_DFB         ------------------------------------------------------------
Atr_DFC2        ------------------------------------------------------------
Ita_DFE3        ------------------------------------------------------------
Gbi_DFF2        ------------------------------------------------------------
Cbr_DF          ------------------------------------------------------------
Ltu_DFC4        ------------------------------------------------------------
Dal_DFA3        ------------------------------------------------------------
Bol_DFB5        ------------------------------------------------------------
Ath_ECT9        ------------------------------------------------------------
Nco_DFC2        ------------------------------------------------------------
Gbi_DFF1        ------------------------------------------------------------
Tpl_DFC1        ------------------------------------------------------------
Tpl_DFF         ------------------------------------------------------------
Dco_DFE4        ------------------------------------------------------------
Dco_DFE5        ------------------------------------------------------------
Atr_DFD         ------------------------------------------------------------
Men_DF          ------------------------------------------------------------
Atr_DFB         ------------------------------------------------------------
Bol_DFB2        ------------------------------------------------------------
Bol_DFB1        ------------------------------------------------------------
Ath_ECT5        ------------------------------------------------------------
Aqc_DFB         ------------------------------------------------------------
Aam_DFB         ------------------------------------------------------------
Mtr_DFB         ------------------------------------------------------------
Csi_DFB1        ------------------------------------------------------------
Tca_DFB1        ------------------------------------------------------------
Vvi_DFB1        ------------------------------------------------------------
Cka_DFB         ------------------------------------------------------------
Ltu_DFB1        ------------------------------------------------------------
Ltu_DFB2        ------------------------------------------------------------
Ath_ECT1        ------------------------------------------------------------
Gbi_DFC2        ------------------------------------------------------------
Tpl_DFC2        ------------------------------------------------------------
Nco_DFD         ------------------------------------------------------------
Dco_DFE1        ------------------------------------------------------------
Dco_DFE2        ------------------------------------------------------------
Nco_DFB         ------------------------------------------------------------
Sit_DFB2        ------------------------------------------------------------
Zma_DFC1        ------------------------------------------------------------
Sit_DFA2        ------------------------------------------------------------
Zma_DFD         ------------------------------------------------------------
Cka_DFC3        ------------------------------------------------------------
Aam_DFC1        ------------------------------------------------------------
Aam_DFC2        ------------------------------------------------------------
Nco_DFC1        ------------------------------------------------------------
Aqc_DFC1        ------------------------------------------------------------
Cka_DFC1        ------------------------------------------------------------
Cka_DFC2        ------------------------------------------------------------
Ltu_DFC1        ------------------------------------------------------------
Ltu_DFC2        ------------------------------------------------------------
Csi_DFC1        ------------------------------------------------------------
Vvi_DFC1        ------------------------------------------------------------
Sly_DFD         ------------------------------------------------------------
Sly_DFB         ------------------------------------------------------------
Vvi_DFB3        ------------------------------------------------------------
Aqc_DFD         ------------------------------------------------------------
Smo_DFE         ------------------------------------------------------------
Ath_ECT3        ------------------------------------------------------------
Gbi_DFD         ------------------------------------------------------------
Sit_DFA3        ------------------------------------------------------------
Tca_DFA2        ------------------------------------------------------------
Zma_DFC2        ------------------------------------------------------------
Tca_DFB2        ------------------------------------------------------------
Csi_DFB3        ------------------------------------------------------------
Sfa_DFE2        ------------------------------------------------------------
Sfa_DFE3        ------------------------------------------------------------
Sfa_DFE1        ------------------------------------------------------------
Sit_DFC1        ------------------------------------------------------------
Kni_DF2         ------------------------------------------------------------
Dal_DFC1        ------------------------------------------------------------
Dal_DFC2        ------------------------------------------------------------
Csi_DFA2        ------------------------------------------------------------
Mtr_DFC1        ------------------------------------------------------------
Cpu_DFE         ------------------------------------------------------------
Ppa_DFE1        ------------------------------------------------------------
Ppa_DFE2        ------------------------------------------------------------
Ath_ECT8        ------------------------------------------------------------
Bol_DFC1        ------------------------------------------------------------
Bol_DFC2        ------------------------------------------------------------
Aca_DFAB1       ------------------------------------------------------------
Dco_DFE3        ------------------------------------------------------------
Bol_DFA4        ------------------------------------------------------------
Ath_ECT4        ------------------------------------------------------------
Ath_ECT2        ------------------------------------------------------------
Bol_DFA3        ------------------------------------------------------------
Bol_DFA1        ------------------------------------------------------------
Bol_DFA2        ------------------------------------------------------------
Sit_DFB1        ------------------------------------------------------------
Scu_DFAB        ------------------------------------------------------------
Asp_DFAB1       ------------------------------------------------------------
Asp_DFAB2       ------------------------------------------------------------
Aca_DFAB2       ------------------------------------------------------------
Cri_DFAB        ------------------------------------------------------------
Dco_DFE6        ------------------------------------------------------------
Bol_DFA5        ------------------------------------------------------------
Aag_DFE         ------------------------------------------------------------
Sit_DFA1        ------------------------------------------------------------
Zci_DF          ------------------------------------------------------------
Vvi_DFA2        ------------------------------------------------------------
Aqc_DFA         ------------------------------------------------------------
Dal_DFA1        ------------------------------------------------------------
Dal_DFA2        ------------------------------------------------------------
Aam_DFA1        ------------------------------------------------------------
Aam_DFA2        ------------------------------------------------------------
Sly_DFA         ------------------------------------------------------------
Cka_DFA1        ------------------------------------------------------------
Ltu_DFA2        ------------------------------------------------------------
Ltu_DFA1        ------------------------------------------------------------
Cka_DFA2        ------------------------------------------------------------
Cka_DFA3        ------------------------------------------------------------
Mtr_DFA1        ------------------------------------------------------------
Tca_DFA1        ------------------------------------------------------------
Csi_DFA1        ------------------------------------------------------------
Vvi_DFA1        ------------------------------------------------------------
Gbi_DFC1        ------------------------------------------------------------
Zma_DFA         ------------------------------------------------------------
Ita_DFE2        ------------------------------------------------------------
Dal_DFB         ------------------------------------------------------------
Mpo_DFE         ------------------------------------------------------------
Atr_DFC1        ------------------------------------------------------------
Nco_DFA         ------------------------------------------------------------
Ita_DFCD        ------------------------------------------------------------
Atr_DFA         ------------------------------------------------------------
Gbi_DFA1        ------------------------------------------------------------
Gbi_DFB         ------------------------------------------------------------
Gbi_DFA2        ------------------------------------------------------------
Tpl_DFA1        ------------------------------------------------------------
Tpl_DFA2        ------------------------------------------------------------

Afi_DFF3        ------------------------------------------------------------
Scu_DFF2        ------------------------------------------------------------
Afi_DFF4        ------------------------------------------------------------
Cri_DFF2        ------------------------------------------------------------
Mve_DFF2        ------------------------------------------------------------
Cri_DFF1        ------------------------------------------------------------
Asp_DFF4        ------------------------------------------------------------
Aca_DFF1        ------------------------------------------------------------
Mco_DF          ------------------------------------------------------------
Mpu_DF          ------------------------------------------------------------
Bpr_DF          ------------------------------------------------------------
Kni_DF3         TLLDGAEKMATEQQERETESDRTESDRGGDAASESAQAVVEVTAMGETDILPAEKASVEN
Msp_DF          ------------------------------------------------------------
Afi_DFF6        ------------------------------------------------------------
Aca_DFF2        ------------------------------------------------------------
Kni_DF1         ------------------------------------------------------------
Sit_DFD1        ------------------------------------------------------------
Cri_DFF3        ------------------------------------------------------------
Pmi_YTHDF       ------------------------------------------------------------
Sly_DFC         ------------------------------------------------------------
Csi_DFC2        ------------------------------------------------------------
Tca_DFC         ------------------------------------------------------------
Vvi_DFC2        ------------------------------------------------------------
Ehu_YTHDF       ------------------------------------------------------------
Scu_DFF3        ------------------------------------------------------------
Afi_DFF1        ------------------------------------------------------------
Afi_DFF5        ------------------------------------------------------------
Mve_DFF1        ------------------------------------------------------------
Cpa_YTHDF       ------------------------------------------------------------
Ath_ECT6        ------------------------------------------------------------
Bol_DFD         ------------------------------------------------------------
Ath_ECT7        ------------------------------------------------------------
Asp_DFF1        ------------------------------------------------------------
Ltu_DFC3        ------------------------------------------------------------
Cka_DFC4        ------------------------------------------------------------
Mve_DFD         ------------------------------------------------------------
Afi_DFD1        ------------------------------------------------------------
Cri_DFD2        ------------------------------------------------------------
Cri_DFD1        ------------------------------------------------------------
Aca_DFD         ------------------------------------------------------------
Asp_DFD1        ------------------------------------------------------------
Asp_DFD2        ------------------------------------------------------------
Afi_DFD2        ------------------------------------------------------------
Afi_DFD3        ------------------------------------------------------------
Ltu_DFD         ------------------------------------------------------------
Cka_DFD2        ------------------------------------------------------------
Cka_DFD1        ------------------------------------------------------------
Csi_DFD         ------------------------------------------------------------
Tca_DFD         ------------------------------------------------------------
Vvi_DFD         ------------------------------------------------------------
Mtr_DFD2        ------------------------------------------------------------
Mtr_DFD1        ------------------------------------------------------------
Mtr_DFA2        ------------------------------------------------------------
Mtr_DFA3        ------------------------------------------------------------
Mve_DFF3        ------------------------------------------------------------
Dal_DFC3        ------------------------------------------------------------
Scu_DFD         ------------------------------------------------------------
Bol_DFC3        ------------------------------------------------------------
Ath_ECT11       ------------------------------------------------------------
Asp_DFF5        ------------------------------------------------------------
Zma_DFC4        ------------------------------------------------------------
Sit_DFD2        ------------------------------------------------------------
Dal_DFD         ------------------------------------------------------------
Sit_DFC2        ------------------------------------------------------------
Afi_DFF2        ------------------------------------------------------------
Aam_DFD         ------------------------------------------------------------
Mtr_DFC2        ------------------------------------------------------------
Csi_DFB2        ------------------------------------------------------------
Aam_DFC3        ------------------------------------------------------------
Aqc_DFC2        ------------------------------------------------------------
Ath_ECT10       ------------------------------------------------------------
Bol_DFB3        ------------------------------------------------------------
Bol_DFB4        ------------------------------------------------------------
Asp_DFF3        ------------------------------------------------------------
Scu_DFF1        ------------------------------------------------------------
Asp_DFF2        ------------------------------------------------------------
Vvi_DFB2        ------------------------------------------------------------
Ita_DFE1        ------------------------------------------------------------
Zma_DFC3        ------------------------------------------------------------
Zma_DFB         ------------------------------------------------------------
Atr_DFC2        ------------------------------------------------------------
Ita_DFE3        ------------------------------------------------------------
Gbi_DFF2        ------------------------------------------------------------
Cbr_DF          ------------------------------------------------------------
Ltu_DFC4        ------------------------------------------------------------
Dal_DFA3        ------------------------------------------------------------
Bol_DFB5        ------------------------------------------------------------
Ath_ECT9        ------------------------------------------------------------
Nco_DFC2        ------------------------------------------------------------
Gbi_DFF1        ------------------------------------------------------------
Tpl_DFC1        ------------------------------------------------------------
Tpl_DFF         ------------------------------------------------------------
Dco_DFE4        ------------------------------------------------------------
Dco_DFE5        ------------------------------------------------------------
Atr_DFD         ------------------------------------------------------------
Men_DF          ------------------------------------------------------------
Atr_DFB         ------------------------------------------------------------
Bol_DFB2        ------------------------------------------------------------
Bol_DFB1        ------------------------------------------------------------
Ath_ECT5        ------------------------------------------------------------
Aqc_DFB         ------------------------------------------------------------
Aam_DFB         ------------------------------------------------------------
Mtr_DFB         ------------------------------------------------------------
Csi_DFB1        ------------------------------------------------------------
Tca_DFB1        ------------------------------------------------------------
Vvi_DFB1        ------------------------------------------------------------
Cka_DFB         ------------------------------------------------------------
Ltu_DFB1        ------------------------------------------------------------
Ltu_DFB2        ------------------------------------------------------------
Ath_ECT1        ------------------------------------------------------------
Gbi_DFC2        ------------------------------------------------------------
Tpl_DFC2        ------------------------------------------------------------
Nco_DFD         ------------------------------------------------------------
Dco_DFE1        ------------------------------------------------------------
Dco_DFE2        ------------------------------------------------------------
Nco_DFB         ------------------------------------------------------------
Sit_DFB2        ------------------------------------------------------------
Zma_DFC1        ------------------------------------------------------------
Sit_DFA2        ------------------------------------------------------------
Zma_DFD         ------------------------------------------------------------
Cka_DFC3        ------------------------------------------------------------
Aam_DFC1        ------------------------------------------------------------
Aam_DFC2        ------------------------------------------------------------
Nco_DFC1        ------------------------------------------------------------
Aqc_DFC1        ------------------------------------------------------------
Cka_DFC1        ------------------------------------------------------------
Cka_DFC2        ------------------------------------------------------------
Ltu_DFC1        ------------------------------------------------------------
Ltu_DFC2        ------------------------------------------------------------
Csi_DFC1        ------------------------------------------------------------
Vvi_DFC1        ------------------------------------------------------------
Sly_DFD         ------------------------------------------------------------
Sly_DFB         ------------------------------------------------------------
Vvi_DFB3        ------------------------------------------------------------
Aqc_DFD         ------------------------------------------------------------
Smo_DFE         ------------------------------------------------------------
Ath_ECT3        ------------------------------------------------------------
Gbi_DFD         ------------------------------------------------------------
Sit_DFA3        ------------------------------------------------------------
Tca_DFA2        ------------------------------------------------------------
Zma_DFC2        ------------------------------------------------------------
Tca_DFB2        ------------------------------------------------------------
Csi_DFB3        ------------------------------------------------------------
Sfa_DFE2        ------------------------------------------------------------
Sfa_DFE3        ------------------------------------------------------------
Sfa_DFE1        ------------------------------------------------------------
Sit_DFC1        ------------------------------------------------------------
Kni_DF2         ------------------------------------------------------------
Dal_DFC1        ------------------------------------------------------------
Dal_DFC2        ------------------------------------------------------------
Csi_DFA2        ------------------------------------------------------------
Mtr_DFC1        ------------------------------------------------------------
Cpu_DFE         ------------------------------------------------------------
Ppa_DFE1        ------------------------------------------------------------
Ppa_DFE2        ------------------------------------------------------------
Ath_ECT8        ------------------------------------------------------------
Bol_DFC1        ------------------------------------------------------------
Bol_DFC2        ------------------------------------------------------------
Aca_DFAB1       ------------------------------------------------------------
Dco_DFE3        ------------------------------------------------------------
Bol_DFA4        ------------------------------------------------------------
Ath_ECT4        ------------------------------------------------------------
Ath_ECT2        ------------------------------------------------------------
Bol_DFA3        ------------------------------------------------------------
Bol_DFA1        ------------------------------------------------------------
Bol_DFA2        ------------------------------------------------------------
Sit_DFB1        ------------------------------------------------------------
Scu_DFAB        ------------------------------------------------------------
Asp_DFAB1       ------------------------------------------------------------
Asp_DFAB2       ------------------------------------------------------------
Aca_DFAB2       ------------------------------------------------------------
Cri_DFAB        ------------------------------------------------------------
Dco_DFE6        ------------------------------------------------------------
Bol_DFA5        ------------------------------------------------------------
Aag_DFE         ------------------------------------------------------------
Sit_DFA1        ------------------------------------------------------------
Zci_DF          ------------------------------------------------------------
Vvi_DFA2        ------------------------------------------------------------
Aqc_DFA         ------------------------------------------------------------
Dal_DFA1        ------------------------------------------------------------
Dal_DFA2        ------------------------------------------------------------
Aam_DFA1        ------------------------------------------------------------
Aam_DFA2        ------------------------------------------------------------
Sly_DFA         ------------------------------------------------------------
Cka_DFA1        ------------------------------------------------------------
Ltu_DFA2        ------------------------------------------------------------
Ltu_DFA1        ------------------------------------------------------------
Cka_DFA2        ------------------------------------------------------------
Cka_DFA3        ------------------------------------------------------------
Mtr_DFA1        ------------------------------------------------------------
Tca_DFA1        ------------------------------------------------------------
Csi_DFA1        ------------------------------------------------------------
Vvi_DFA1        ------------------------------------------------------------
Gbi_DFC1        ------------------------------------------------------------
Zma_DFA         ------------------------------------------------------------
Ita_DFE2        ------------------------------------------------------------
Dal_DFB         ------------------------------------------------------------
Mpo_DFE         ------------------------------------------------------------
Atr_DFC1        ------------------------------------------------------------
Nco_DFA         ------------------------------------------------------------
Ita_DFCD        ------------------------------------------------------------
Atr_DFA         ------------------------------------------------------------
Gbi_DFA1        ------------------------------------------------------------
Gbi_DFB         ------------------------------------------------------------
Gbi_DFA2        ------------------------------------------------------------
Tpl_DFA1        ------------------------------------------------------------
Tpl_DFA2        ------------------------------------------------------------

Afi_DFF3        ------------------------------------------------------------
Scu_DFF2        ------------------------------------------------------------
Afi_DFF4        ------------------------------------------------------------
Cri_DFF2        ------------------------------------------------------------
Mve_DFF2        ------------------------------------------------------------
Cri_DFF1        ------------------------------------------------------------
Asp_DFF4        ------------------------------------------------------------
Aca_DFF1        ------------------------------------------------------------
Mco_DF          ------------------------------------------------------------
Mpu_DF          ------------------------------------------------------------
Bpr_DF          ------------------------------------------------------------
Kni_DF3         SEASANQCVGKESVTGEIEGKEDAAIESSEGSVEARVEGAPDLPEEGTKEDVKIVEASSK
Msp_DF          ------------------------------------------------------------
Afi_DFF6        ------------------------------------------------------------
Aca_DFF2        ------------------------------------------------------------
Kni_DF1         ------------------------------------------------------------
Sit_DFD1        ------------------------------------------------------------
Cri_DFF3        ------------------------------------------------------------
Pmi_YTHDF       ------------------------------------------------------------
Sly_DFC         ------------------------------------------------------------
Csi_DFC2        ------------------------------------------------------------
Tca_DFC         ------------------------------------------------------------
Vvi_DFC2        ------------------------------------------------------------
Ehu_YTHDF       ------------------------------------------------------------
Scu_DFF3        ------------------------------------------------------------
Afi_DFF1        ------------------------------------------------------------
Afi_DFF5        ------------------------------------------------------------
Mve_DFF1        ------------------------------------------------------------
Cpa_YTHDF       ------------------------------------------------------------
Ath_ECT6        ------------------------------------------------------------
Bol_DFD         ------------------------------------------------------------
Ath_ECT7        ------------------------------------------------------------
Asp_DFF1        ------------------------------------------------------------
Ltu_DFC3        ------------------------------------------------------------
Cka_DFC4        ------------------------------------------------------------
Mve_DFD         ------------------------------------------------------------
Afi_DFD1        ------------------------------------------------------------
Cri_DFD2        ------------------------------------------------------------
Cri_DFD1        ------------------------------------------------------------
Aca_DFD         ------------------------------------------------------------
Asp_DFD1        ------------------------------------------------------------
Asp_DFD2        ------------------------------------------------------------
Afi_DFD2        ------------------------------------------------------------
Afi_DFD3        ------------------------------------------------------------
Ltu_DFD         ------------------------------------------------------------
Cka_DFD2        ------------------------------------------------------------
Cka_DFD1        ------------------------------------------------------------
Csi_DFD         ------------------------------------------------------------
Tca_DFD         ------------------------------------------------------------
Vvi_DFD         ------------------------------------------------------------
Mtr_DFD2        ------------------------------------------------------------
Mtr_DFD1        ------------------------------------------------------------
Mtr_DFA2        ------------------------------------------------------------
Mtr_DFA3        ------------------------------------------------------------
Mve_DFF3        ------------------------------------------------------------
Dal_DFC3        ------------------------------------------------------------
Scu_DFD         ------------------------------------------------------------
Bol_DFC3        ------------------------------------------------------------
Ath_ECT11       ------------------------------------------------------------
Asp_DFF5        ------------------------------------------------------------
Zma_DFC4        ------------------------------------------------------------
Sit_DFD2        ------------------------------------------------------------
Dal_DFD         ------------------------------------------------------------
Sit_DFC2        ------------------------------------------------------------
Afi_DFF2        ------------------------------------------------------------
Aam_DFD         ------------------------------------------------------------
Mtr_DFC2        ------------------------------------------------------------
Csi_DFB2        ------------------------------------------------------------
Aam_DFC3        ------------------------------------------------------------
Aqc_DFC2        ------------------------------------------------------------
Ath_ECT10       ------------------------------------------------------------
Bol_DFB3        ------------------------------------------------------------
Bol_DFB4        ------------------------------------------------------------
Asp_DFF3        ------------------------------------------------------------
Scu_DFF1        ------------------------------------------------------------
Asp_DFF2        ------------------------------------------------------------
Vvi_DFB2        ------------------------------------------------------------
Ita_DFE1        ------------------------------------------------------------
Zma_DFC3        ------------------------------------------------------------
Zma_DFB         ------------------------------------------------------------
Atr_DFC2        ------------------------------------------------------------
Ita_DFE3        ------------------------------------------------------------
Gbi_DFF2        ------------------------------------------------------------
Cbr_DF          ------------------------------------------------------------
Ltu_DFC4        ------------------------------------------------------------
Dal_DFA3        ------------------------------------------------------------
Bol_DFB5        ------------------------------------------------------------
Ath_ECT9        ------------------------------------------------------------
Nco_DFC2        ------------------------------------------------------------
Gbi_DFF1        ------------------------------------------------------------
Tpl_DFC1        ------------------------------------------------------------
Tpl_DFF         ------------------------------------------------------------
Dco_DFE4        ------------------------------------------------------------
Dco_DFE5        ------------------------------------------------------------
Atr_DFD         ------------------------------------------------------------
Men_DF          ------------------------------------------------------------
Atr_DFB         ------------------------------------------------------------
Bol_DFB2        ------------------------------------------------------------
Bol_DFB1        ------------------------------------------------------------
Ath_ECT5        ------------------------------------------------------------
Aqc_DFB         ------------------------------------------------------------
Aam_DFB         ------------------------------------------------------------
Mtr_DFB         ------------------------------------------------------------
Csi_DFB1        ------------------------------------------------------------
Tca_DFB1        ------------------------------------------------------------
Vvi_DFB1        ------------------------------------------------------------
Cka_DFB         ------------------------------------------------------------
Ltu_DFB1        ------------------------------------------------------------
Ltu_DFB2        ------------------------------------------------------------
Ath_ECT1        ------------------------------------------------------------
Gbi_DFC2        ------------------------------------------------------------
Tpl_DFC2        ------------------------------------------------------------
Nco_DFD         ------------------------------------------------------------
Dco_DFE1        ------------------------------------------------------------
Dco_DFE2        ------------------------------------------------------------
Nco_DFB         ------------------------------------------------------------
Sit_DFB2        ------------------------------------------------------------
Zma_DFC1        ------------------------------------------------------------
Sit_DFA2        ------------------------------------------------------------
Zma_DFD         ------------------------------------------------------------
Cka_DFC3        ------------------------------------------------------------
Aam_DFC1        ------------------------------------------------------------
Aam_DFC2        ------------------------------------------------------------
Nco_DFC1        ------------------------------------------------------------
Aqc_DFC1        ------------------------------------------------------------
Cka_DFC1        ------------------------------------------------------------
Cka_DFC2        ------------------------------------------------------------
Ltu_DFC1        ------------------------------------------------------------
Ltu_DFC2        ------------------------------------------------------------
Csi_DFC1        ------------------------------------------------------------
Vvi_DFC1        ------------------------------------------------------------
Sly_DFD         ------------------------------------------------------------
Sly_DFB         ------------------------------------------------------------
Vvi_DFB3        ------------------------------------------------------------
Aqc_DFD         ------------------------------------------------------------
Smo_DFE         ------------------------------------------------------------
Ath_ECT3        ------------------------------------------------------------
Gbi_DFD         ------------------------------------------------------------
Sit_DFA3        ------------------------------------------------------------
Tca_DFA2        ------------------------------------------------------------
Zma_DFC2        ------------------------------------------------------------
Tca_DFB2        ------------------------------------------------------------
Csi_DFB3        ------------------------------------------------------------
Sfa_DFE2        ------------------------------------------------------------
Sfa_DFE3        ------------------------------------------------------------
Sfa_DFE1        ------------------------------------------------------------
Sit_DFC1        ------------------------------------------------------------
Kni_DF2         ------------------------------------------------------------
Dal_DFC1        ------------------------------------------------------------
Dal_DFC2        ------------------------------------------------------------
Csi_DFA2        ------------------------------------------------------------
Mtr_DFC1        ------------------------------------------------------------
Cpu_DFE         ------------------------------------------------------------
Ppa_DFE1        ------------------------------------------------------------
Ppa_DFE2        ------------------------------------------------------------
Ath_ECT8        ------------------------------------------------------------
Bol_DFC1        ------------------------------------------------------------
Bol_DFC2        ------------------------------------------------------------
Aca_DFAB1       ------------------------------------------------------------
Dco_DFE3        ------------------------------------------------------------
Bol_DFA4        ------------------------------------------------------------
Ath_ECT4        ------------------------------------------------------------
Ath_ECT2        ------------------------------------------------------------
Bol_DFA3        ------------------------------------------------------------
Bol_DFA1        ------------------------------------------------------------
Bol_DFA2        ------------------------------------------------------------
Sit_DFB1        ------------------------------------------------------------
Scu_DFAB        ------------------------------------------------------------
Asp_DFAB1       ------------------------------------------------------------
Asp_DFAB2       ------------------------------------------------------------
Aca_DFAB2       ------------------------------------------------------------
Cri_DFAB        ------------------------------------------------------------
Dco_DFE6        ------------------------------------------------------------
Bol_DFA5        ------------------------------------------------------------
Aag_DFE         ------------------------------------------------------------
Sit_DFA1        ------------------------------------------------------------
Zci_DF          ------------------------------------------------------------
Vvi_DFA2        ------------------------------------------------------------
Aqc_DFA         ------------------------------------------------------------
Dal_DFA1        ------------------------------------------------------------
Dal_DFA2        ------------------------------------------------------------
Aam_DFA1        ------------------------------------------------------------
Aam_DFA2        ------------------------------------------------------------
Sly_DFA         ------------------------------------------------------------
Cka_DFA1        ------------------------------------------------------------
Ltu_DFA2        ------------------------------------------------------------
Ltu_DFA1        ------------------------------------------------------------
Cka_DFA2        ------------------------------------------------------------
Cka_DFA3        ------------------------------------------------------------
Mtr_DFA1        ------------------------------------------------------------
Tca_DFA1        ------------------------------------------------------------
Csi_DFA1        ------------------------------------------------------------
Vvi_DFA1        ------------------------------------------------------------
Gbi_DFC1        ------------------------------------------------------------
Zma_DFA         ------------------------------------------------------------
Ita_DFE2        ------------------------------------------------------------
Dal_DFB         ------------------------------------------------------------
Mpo_DFE         ------------------------------------------------------------
Atr_DFC1        ------------------------------------------------------------
Nco_DFA         ------------------------------------------------------------
Ita_DFCD        ------------------------------------------------------------
Atr_DFA         ------------------------------------------------------------
Gbi_DFA1        ------------------------------------------------------------
Gbi_DFB         ------------------------------------------------------------
Gbi_DFA2        ------------------------------------------------------------
Tpl_DFA1        ------------------------------------------------------------
Tpl_DFA2        ------------------------------------------------------------

Afi_DFF3        ------------------------------------------------------------
Scu_DFF2        ------------------------------------------------------------
Afi_DFF4        ------------------------------------------------------------
Cri_DFF2        ------------------------------------------------------------
Mve_DFF2        ------------------------------------------------------------
Cri_DFF1        ------------------------------------------------------------
Asp_DFF4        ------------------------------------------------------------
Aca_DFF1        ------------------------------------------------------------
Mco_DF          ------------------------------------------------------------
Mpu_DF          ------------------------------------------------------------
Bpr_DF          ------------------------------------------------------------
Kni_DF3         EEQRSAQVEEAKESPPESENSLEEERAAVREGGAEAAPEVGAERAECSGSSEESDARSKP
Msp_DF          ------------------------------------------------------------
Afi_DFF6        ------------------------------------------------------------
Aca_DFF2        ------------------------------------------------------------
Kni_DF1         ------------------------------------------------------------
Sit_DFD1        ------------------------------------------------------------
Cri_DFF3        ------------------------------------------------------------
Pmi_YTHDF       ------------------------------------------------------------
Sly_DFC         ------------------------------------------------------------
Csi_DFC2        ------------------------------------------------------------
Tca_DFC         ------------------------------------------------------------
Vvi_DFC2        ------------------------------------------------------------
Ehu_YTHDF       ------------------------------------------------------------
Scu_DFF3        ------------------------------------------------------------
Afi_DFF1        ------------------------------------------------------------
Afi_DFF5        ------------------------------------------------------------
Mve_DFF1        ------------------------------------------------------------
Cpa_YTHDF       ------------------------------------------------------------
Ath_ECT6        ------------------------------------------------------------
Bol_DFD         ------------------------------------------------------------
Ath_ECT7        ------------------------------------------------------------
Asp_DFF1        ------------------------------------------------------------
Ltu_DFC3        ------------------------------------------------------------
Cka_DFC4        ------------------------------------------------------------
Mve_DFD         ------------------------------------------------------------
Afi_DFD1        ------------------------------------------------------------
Cri_DFD2        ------------------------------------------------------------
Cri_DFD1        ------------------------------------------------------------
Aca_DFD         ------------------------------------------------------------
Asp_DFD1        ------------------------------------------------------------
Asp_DFD2        ------------------------------------------------------------
Afi_DFD2        ------------------------------------------------------------
Afi_DFD3        ------------------------------------------------------------
Ltu_DFD         ------------------------------------------------------------
Cka_DFD2        ------------------------------------------------------------
Cka_DFD1        ------------------------------------------------------------
Csi_DFD         ------------------------------------------------------------
Tca_DFD         ------------------------------------------------------------
Vvi_DFD         ------------------------------------------------------------
Mtr_DFD2        ------------------------------------------------------------
Mtr_DFD1        ------------------------------------------------------------
Mtr_DFA2        ------------------------------------------------------------
Mtr_DFA3        ------------------------------------------------------------
Mve_DFF3        ------------------------------------------------------------
Dal_DFC3        ------------------------------------------------------------
Scu_DFD         ------------------------------------------------------------
Bol_DFC3        ------------------------------------------------------------
Ath_ECT11       ------------------------------------------------------------
Asp_DFF5        ------------------------------------------------------------
Zma_DFC4        ------------------------------------------------------------
Sit_DFD2        ------------------------------------------------------------
Dal_DFD         ------------------------------------------------------------
Sit_DFC2        ------------------------------------------------------------
Afi_DFF2        ------------------------------------------------------------
Aam_DFD         ------------------------------------------------------------
Mtr_DFC2        ------------------------------------------------------------
Csi_DFB2        ------------------------------------------------------------
Aam_DFC3        ------------------------------------------------------------
Aqc_DFC2        ------------------------------------------------------------
Ath_ECT10       ------------------------------------------------------------
Bol_DFB3        ------------------------------------------------------------
Bol_DFB4        ------------------------------------------------------------
Asp_DFF3        ------------------------------------------------------------
Scu_DFF1        ------------------------------------------------------------
Asp_DFF2        ------------------------------------------------------------
Vvi_DFB2        ------------------------------------------------------------
Ita_DFE1        ------------------------------------------------------------
Zma_DFC3        ------------------------------------------------------------
Zma_DFB         ------------------------------------------------------------
Atr_DFC2        ------------------------------------------------------------
Ita_DFE3        ------------------------------------------------------------
Gbi_DFF2        ------------------------------------------------------------
Cbr_DF          ------------------------------------------------------------
Ltu_DFC4        ------------------------------------------------------------
Dal_DFA3        ------------------------------------------------------------
Bol_DFB5        ------------------------------------------------------------
Ath_ECT9        ------------------------------------------------------------
Nco_DFC2        ------------------------------------------------------------
Gbi_DFF1        ------------------------------------------------------------
Tpl_DFC1        ------------------------------------------------------------
Tpl_DFF         ------------------------------------------------------------
Dco_DFE4        ------------------------------------------------------------
Dco_DFE5        ------------------------------------------------------------
Atr_DFD         ------------------------------------------------------------
Men_DF          ------------------------------------------------------------
Atr_DFB         ------------------------------------------------------------
Bol_DFB2        ------------------------------------------------------------
Bol_DFB1        ------------------------------------------------------------
Ath_ECT5        ------------------------------------------------------------
Aqc_DFB         ------------------------------------------------------------
Aam_DFB         ------------------------------------------------------------
Mtr_DFB         ------------------------------------------------------------
Csi_DFB1        ------------------------------------------------------------
Tca_DFB1        ------------------------------------------------------------
Vvi_DFB1        ------------------------------------------------------------
Cka_DFB         ------------------------------------------------------------
Ltu_DFB1        ------------------------------------------------------------
Ltu_DFB2        ------------------------------------------------------------
Ath_ECT1        ------------------------------------------------------------
Gbi_DFC2        ------------------------------------------------------------
Tpl_DFC2        ------------------------------------------------------------
Nco_DFD         ------------------------------------------------------------
Dco_DFE1        ------------------------------------------------------------
Dco_DFE2        ------------------------------------------------------------
Nco_DFB         ------------------------------------------------------------
Sit_DFB2        ------------------------------------------------------------
Zma_DFC1        ------------------------------------------------------------
Sit_DFA2        ------------------------------------------------------------
Zma_DFD         ------------------------------------------------------------
Cka_DFC3        ------------------------------------------------------------
Aam_DFC1        ------------------------------------------------------------
Aam_DFC2        ------------------------------------------------------------
Nco_DFC1        ------------------------------------------------------------
Aqc_DFC1        ------------------------------------------------------------
Cka_DFC1        ------------------------------------------------------------
Cka_DFC2        ------------------------------------------------------------
Ltu_DFC1        ------------------------------------------------------------
Ltu_DFC2        ------------------------------------------------------------
Csi_DFC1        ------------------------------------------------------------
Vvi_DFC1        ------------------------------------------------------------
Sly_DFD         ------------------------------------------------------------
Sly_DFB         ------------------------------------------------------------
Vvi_DFB3        ------------------------------------------------------------
Aqc_DFD         ------------------------------------------------------------
Smo_DFE         ------------------------------------------------------------
Ath_ECT3        ------------------------------------------------------------
Gbi_DFD         ------------------------------------------------------------
Sit_DFA3        ------------------------------------------------------------
Tca_DFA2        ------------------------------------------------------------
Zma_DFC2        ------------------------------------------------------------
Tca_DFB2        ------------------------------------------------------------
Csi_DFB3        ------------------------------------------------------------
Sfa_DFE2        ------------------------------------------------------------
Sfa_DFE3        ------------------------------------------------------------
Sfa_DFE1        ------------------------------------------------------------
Sit_DFC1        ------------------------------------------------------------
Kni_DF2         ------------------------------------------------------------
Dal_DFC1        ------------------------------------------------------------
Dal_DFC2        ------------------------------------------------------------
Csi_DFA2        ------------------------------------------------------------
Mtr_DFC1        ------------------------------------------------------------
Cpu_DFE         ------------------------------------------------------------
Ppa_DFE1        ------------------------------------------------------------
Ppa_DFE2        ------------------------------------------------------------
Ath_ECT8        ------------------------------------------------------------
Bol_DFC1        ------------------------------------------------------------
Bol_DFC2        ------------------------------------------------------------
Aca_DFAB1       ------------------------------------------------------------
Dco_DFE3        ------------------------------------------------------------
Bol_DFA4        ------------------------------------------------------------
Ath_ECT4        ------------------------------------------------------------
Ath_ECT2        ------------------------------------------------------------
Bol_DFA3        ------------------------------------------------------------
Bol_DFA1        ------------------------------------------------------------
Bol_DFA2        ------------------------------------------------------------
Sit_DFB1        ------------------------------------------------------------
Scu_DFAB        ------------------------------------------------------------
Asp_DFAB1       ------------------------------------------------------------
Asp_DFAB2       ------------------------------------------------------------
Aca_DFAB2       ------------------------------------------------------------
Cri_DFAB        ------------------------------------------------------------
Dco_DFE6        ------------------------------------------------------------
Bol_DFA5        ------------------------------------------------------------
Aag_DFE         ------------------------------------------------------------
Sit_DFA1        ------------------------------------------------------------
Zci_DF          ------------------------------------------------------------
Vvi_DFA2        ------------------------------------------------------------
Aqc_DFA         ------------------------------------------------------------
Dal_DFA1        ------------------------------------------------------------
Dal_DFA2        ------------------------------------------------------------
Aam_DFA1        ------------------------------------------------------------
Aam_DFA2        ------------------------------------------------------------
Sly_DFA         ------------------------------------------------------------
Cka_DFA1        ------------------------------------------------------------
Ltu_DFA2        ------------------------------------------------------------
Ltu_DFA1        ------------------------------------------------------------
Cka_DFA2        ------------------------------------------------------------
Cka_DFA3        ------------------------------------------------------------
Mtr_DFA1        ------------------------------------------------------------
Tca_DFA1        ------------------------------------------------------------
Csi_DFA1        ------------------------------------------------------------
Vvi_DFA1        ------------------------------------------------------------
Gbi_DFC1        ------------------------------------------------------------
Zma_DFA         ------------------------------------------------------------
Ita_DFE2        ------------------------------------------------------------
Dal_DFB         ------------------------------------------------------------
Mpo_DFE         ------------------------------------------------------------
Atr_DFC1        ------------------------------------------------------------
Nco_DFA         ------------------------------------------------------------
Ita_DFCD        ------------------------------------------------------------
Atr_DFA         ------------------------------------------------------------
Gbi_DFA1        ------------------------------------------------------------
Gbi_DFB         ------------------------------------------------------------
Gbi_DFA2        ------------------------------------------------------------
Tpl_DFA1        ------------------------------------------------------------
Tpl_DFA2        ------------------------------------------------------------

Afi_DFF3        ------------------------------------------------------------
Scu_DFF2        ------------------------------------------------------------
Afi_DFF4        ------------------------------------------------------------
Cri_DFF2        ------------------------------------------------------------
Mve_DFF2        ------------------------------------------------------------
Cri_DFF1        ------------------------------------------------------------
Asp_DFF4        ------------------------------------------------------------
Aca_DFF1        ------------------------------------------------------------
Mco_DF          ------------------------------------------------------------
Mpu_DF          ------------------------------------------------------------
Bpr_DF          ------------------------------------------------------------
Kni_DF3         SGDCSSNQQVEAEVVLESQEGSEEIKEQTEADGEADADGRETEEAGSAQEKGEEELEVRK
Msp_DF          ------------------------------------------------------------
Afi_DFF6        ------------------------------------------------------------
Aca_DFF2        ------------------------------------------------------------
Kni_DF1         ------------------------------------------------------------
Sit_DFD1        ------------------------------------------------------------
Cri_DFF3        ------------------------------------------------------------
Pmi_YTHDF       ------------------------------------------------------------
Sly_DFC         ------------------------------------------------------------
Csi_DFC2        ------------------------------------------------------------
Tca_DFC         ------------------------------------------------------------
Vvi_DFC2        ------------------------------------------------------------
Ehu_YTHDF       ------------------------------------------------------------
Scu_DFF3        ------------------------------------------------------------
Afi_DFF1        ------------------------------------------------------------
Afi_DFF5        ------------------------------------------------------------
Mve_DFF1        ------------------------------------------------------------
Cpa_YTHDF       ------------------------------------------------------------
Ath_ECT6        ------------------------------------------------------------
Bol_DFD         ------------------------------------------------------------
Ath_ECT7        ------------------------------------------------------------
Asp_DFF1        ------------------------------------------------------------
Ltu_DFC3        ------------------------------------------------------------
Cka_DFC4        ------------------------------------------------------------
Mve_DFD         ------------------------------------------------------------
Afi_DFD1        ------------------------------------------------------------
Cri_DFD2        ------------------------------------------------------------
Cri_DFD1        ------------------------------------------------------------
Aca_DFD         ------------------------------------------------------------
Asp_DFD1        ------------------------------------------------------------
Asp_DFD2        ------------------------------------------------------------
Afi_DFD2        ------------------------------------------------------------
Afi_DFD3        ------------------------------------------------------------
Ltu_DFD         ------------------------------------------------------------
Cka_DFD2        ------------------------------------------------------------
Cka_DFD1        ------------------------------------------------------------
Csi_DFD         ------------------------------------------------------------
Tca_DFD         ------------------------------------------------------------
Vvi_DFD         ------------------------------------------------------------
Mtr_DFD2        ------------------------------------------------------------
Mtr_DFD1        ------------------------------------------------------------
Mtr_DFA2        ------------------------------------------------------------
Mtr_DFA3        ------------------------------------------------------------
Mve_DFF3        ------------------------------------------------------------
Dal_DFC3        ------------------------------------------------------------
Scu_DFD         ------------------------------------------------------------
Bol_DFC3        ------------------------------------------------------------
Ath_ECT11       ------------------------------------------------------------
Asp_DFF5        ------------------------------------------------------------
Zma_DFC4        ------------------------------------------------------------
Sit_DFD2        ------------------------------------------------------------
Dal_DFD         ------------------------------------------------------------
Sit_DFC2        ------------------------------------------------------------
Afi_DFF2        ------------------------------------------------------------
Aam_DFD         ------------------------------------------------------------
Mtr_DFC2        ------------------------------------------------------------
Csi_DFB2        ------------------------------------------------------------
Aam_DFC3        ------------------------------------------------------------
Aqc_DFC2        ------------------------------------------------------------
Ath_ECT10       ------------------------------------------------------------
Bol_DFB3        ------------------------------------------------------------
Bol_DFB4        ------------------------------------------------------------
Asp_DFF3        ------------------------------------------------------------
Scu_DFF1        ------------------------------------------------------------
Asp_DFF2        ------------------------------------------------------------
Vvi_DFB2        ------------------------------------------------------------
Ita_DFE1        ------------------------------------------------------------
Zma_DFC3        ------------------------------------------------------------
Zma_DFB         ------------------------------------------------------------
Atr_DFC2        ------------------------------------------------------------
Ita_DFE3        ------------------------------------------------------------
Gbi_DFF2        ------------------------------------------------------------
Cbr_DF          ------------------------------------------------------------
Ltu_DFC4        ------------------------------------------------------------
Dal_DFA3        ------------------------------------------------------------
Bol_DFB5        ------------------------------------------------------------
Ath_ECT9        ------------------------------------------------------------
Nco_DFC2        ------------------------------------------------------------
Gbi_DFF1        ------------------------------------------------------------
Tpl_DFC1        ------------------------------------------------------------
Tpl_DFF         ------------------------------------------------------------
Dco_DFE4        ------------------------------------------------------------
Dco_DFE5        ------------------------------------------------------------
Atr_DFD         ------------------------------------------------------------
Men_DF          ------------------------------------------------------------
Atr_DFB         ------------------------------------------------------------
Bol_DFB2        ------------------------------------------------------------
Bol_DFB1        ------------------------------------------------------------
Ath_ECT5        ------------------------------------------------------------
Aqc_DFB         ------------------------------------------------------------
Aam_DFB         ------------------------------------------------------------
Mtr_DFB         ------------------------------------------------------------
Csi_DFB1        ------------------------------------------------------------
Tca_DFB1        ------------------------------------------------------------
Vvi_DFB1        ------------------------------------------------------------
Cka_DFB         ------------------------------------------------------------
Ltu_DFB1        ------------------------------------------------------------
Ltu_DFB2        ------------------------------------------------------------
Ath_ECT1        ------------------------------------------------------------
Gbi_DFC2        ------------------------------------------------------------
Tpl_DFC2        ------------------------------------------------------------
Nco_DFD         ------------------------------------------------------------
Dco_DFE1        ------------------------------------------------------------
Dco_DFE2        ------------------------------------------------------------
Nco_DFB         ------------------------------------------------------------
Sit_DFB2        ------------------------------------------------------------
Zma_DFC1        ------------------------------------------------------------
Sit_DFA2        ------------------------------------------------------------
Zma_DFD         ------------------------------------------------------------
Cka_DFC3        ------------------------------------------------------------
Aam_DFC1        ------------------------------------------------------------
Aam_DFC2        ------------------------------------------------------------
Nco_DFC1        ------------------------------------------------------------
Aqc_DFC1        ------------------------------------------------------------
Cka_DFC1        ------------------------------------------------------------
Cka_DFC2        ------------------------------------------------------------
Ltu_DFC1        ------------------------------------------------------------
Ltu_DFC2        ------------------------------------------------------------
Csi_DFC1        ------------------------------------------------------------
Vvi_DFC1        ------------------------------------------------------------
Sly_DFD         ------------------------------------------------------------
Sly_DFB         ------------------------------------------------------------
Vvi_DFB3        ------------------------------------------------------------
Aqc_DFD         ------------------------------------------------------------
Smo_DFE         ------------------------------------------------------------
Ath_ECT3        ------------------------------------------------------------
Gbi_DFD         ------------------------------------------------------------
Sit_DFA3        ------------------------------------------------------------
Tca_DFA2        ------------------------------------------------------------
Zma_DFC2        ------------------------------------------------------------
Tca_DFB2        ------------------------------------------------------------
Csi_DFB3        ------------------------------------------------------------
Sfa_DFE2        ------------------------------------------------------------
Sfa_DFE3        ------------------------------------------------------------
Sfa_DFE1        ------------------------------------------------------------
Sit_DFC1        ------------------------------------------------------------
Kni_DF2         ------------------------------------------------------------
Dal_DFC1        ------------------------------------------------------------
Dal_DFC2        ------------------------------------------------------------
Csi_DFA2        ------------------------------------------------------------
Mtr_DFC1        ------------------------------------------------------------
Cpu_DFE         ------------------------------------------------------------
Ppa_DFE1        ------------------------------------------------------------
Ppa_DFE2        ------------------------------------------------------------
Ath_ECT8        ------------------------------------------------------------
Bol_DFC1        ------------------------------------------------------------
Bol_DFC2        ------------------------------------------------------------
Aca_DFAB1       ------------------------------------------------------------
Dco_DFE3        ------------------------------------------------------------
Bol_DFA4        ------------------------------------------------------------
Ath_ECT4        ------------------------------------------------------------
Ath_ECT2        ------------------------------------------------------------
Bol_DFA3        ------------------------------------------------------------
Bol_DFA1        ------------------------------------------------------------
Bol_DFA2        ------------------------------------------------------------
Sit_DFB1        ------------------------------------------------------------
Scu_DFAB        ------------------------------------------------------------
Asp_DFAB1       ------------------------------------------------------------
Asp_DFAB2       ------------------------------------------------------------
Aca_DFAB2       ------------------------------------------------------------
Cri_DFAB        ------------------------------------------------------------
Dco_DFE6        ------------------------------------------------------------
Bol_DFA5        ------------------------------------------------------------
Aag_DFE         ------------------------------------------------------------
Sit_DFA1        ------------------------------------------------------------
Zci_DF          ------------------------------------------------------------
Vvi_DFA2        ------------------------------------------------------------
Aqc_DFA         ------------------------------------------------------------
Dal_DFA1        ------------------------------------------------------------
Dal_DFA2        ------------------------------------------------------------
Aam_DFA1        ------------------------------------------------------------
Aam_DFA2        ------------------------------------------------------------
Sly_DFA         ------------------------------------------------------------
Cka_DFA1        ------------------------------------------------------------
Ltu_DFA2        ------------------------------------------------------------
Ltu_DFA1        ------------------------------------------------------------
Cka_DFA2        ------------------------------------------------------------
Cka_DFA3        ------------------------------------------------------------
Mtr_DFA1        ------------------------------------------------------------
Tca_DFA1        ------------------------------------------------------------
Csi_DFA1        ------------------------------------------------------------
Vvi_DFA1        ------------------------------------------------------------
Gbi_DFC1        ------------------------------------------------------------
Zma_DFA         ------------------------------------------------------------
Ita_DFE2        ------------------------------------------------------------
Dal_DFB         ------------------------------------------------------------
Mpo_DFE         ------------------------------------------------------------
Atr_DFC1        ------------------------------------------------------------
Nco_DFA         ------------------------------------------------------------
Ita_DFCD        ------------------------------------------------------------
Atr_DFA         ------------------------------------------------------------
Gbi_DFA1        ------------------------------------------------------------
Gbi_DFB         ------------------------------------------------------------
Gbi_DFA2        ------------------------------------------------------------
Tpl_DFA1        ------------------------------------------------------------
Tpl_DFA2        ------------------------------------------------------------

Afi_DFF3        ------------------------------------------------------------
Scu_DFF2        ------------------------------------------------------------
Afi_DFF4        ------------------------------------------------------------
Cri_DFF2        ------------------------------------------------------------
Mve_DFF2        ------------------------------------------------------------
Cri_DFF1        ------------------------------------------------------------
Asp_DFF4        ------------------------------------------------------------
Aca_DFF1        ------------------------------------------------------------
Mco_DF          ------------------------------------------------------------
Mpu_DF          ------------------------------------------------------------
Bpr_DF          ------------------------------------------------------------
Kni_DF3         QPRKEEEQGEDRLEGSGSGSEVAEGPSIEKEDEKPSSAQAEPGAAAKADVVPSEGQTAEA
Msp_DF          ------------------------------------------------------------
Afi_DFF6        ------------------------------------------------------------
Aca_DFF2        ------------------------------------------------------------
Kni_DF1         ------------------------------------------------------------
Sit_DFD1        ------------------------------------------------------------
Cri_DFF3        ------------------------------------------------------------
Pmi_YTHDF       ------------------------------------------------------------
Sly_DFC         ------------------------------------------------------------
Csi_DFC2        ------------------------------------------------------------
Tca_DFC         ------------------------------------------------------------
Vvi_DFC2        ------------------------------------------------------------
Ehu_YTHDF       ------------------------------------------------------------
Scu_DFF3        ------------------------------------------------------------
Afi_DFF1        ------------------------------------------------------------
Afi_DFF5        ------------------------------------------------------------
Mve_DFF1        ------------------------------------------------------------
Cpa_YTHDF       ------------------------------------------------------------
Ath_ECT6        ------------------------------------------------------------
Bol_DFD         ------------------------------------------------------------
Ath_ECT7        ------------------------------------------------------------
Asp_DFF1        ------------------------------------------------------------
Ltu_DFC3        ------------------------------------------------------------
Cka_DFC4        ------------------------------------------------------------
Mve_DFD         ------------------------------------------------------------
Afi_DFD1        ------------------------------------------------------------
Cri_DFD2        ------------------------------------------------------------
Cri_DFD1        ------------------------------------------------------------
Aca_DFD         ------------------------------------------------------------
Asp_DFD1        ------------------------------------------------------------
Asp_DFD2        ------------------------------------------------------------
Afi_DFD2        ------------------------------------------------------------
Afi_DFD3        ------------------------------------------------------------
Ltu_DFD         ------------------------------------------------------------
Cka_DFD2        ------------------------------------------------------------
Cka_DFD1        ------------------------------------------------------------
Csi_DFD         ------------------------------------------------------------
Tca_DFD         ------------------------------------------------------------
Vvi_DFD         ------------------------------------------------------------
Mtr_DFD2        ------------------------------------------------------------
Mtr_DFD1        ------------------------------------------------------------
Mtr_DFA2        ------------------------------------------------------------
Mtr_DFA3        ------------------------------------------------------------
Mve_DFF3        ------------------------------------------------------------
Dal_DFC3        ------------------------------------------------------------
Scu_DFD         ------------------------------------------------------------
Bol_DFC3        ------------------------------------------------------------
Ath_ECT11       ------------------------------------------------------------
Asp_DFF5        ------------------------------------------------------------
Zma_DFC4        ------------------------------------------------------------
Sit_DFD2        ------------------------------------------------------------
Dal_DFD         ------------------------------------------------------------
Sit_DFC2        ------------------------------------------------------------
Afi_DFF2        ------------------------------------------------------------
Aam_DFD         ------------------------------------------------------------
Mtr_DFC2        ------------------------------------------------------------
Csi_DFB2        ------------------------------------------------------------
Aam_DFC3        ------------------------------------------------------------
Aqc_DFC2        ------------------------------------------------------------
Ath_ECT10       ------------------------------------------------------------
Bol_DFB3        ------------------------------------------------------------
Bol_DFB4        ------------------------------------------------------------
Asp_DFF3        ------------------------------------------------------------
Scu_DFF1        ------------------------------------------------------------
Asp_DFF2        ------------------------------------------------------------
Vvi_DFB2        ------------------------------------------------------------
Ita_DFE1        ------------------------------------------------------------
Zma_DFC3        ------------------------------------------------------------
Zma_DFB         ------------------------------------------------------------
Atr_DFC2        ------------------------------------------------------------
Ita_DFE3        ------------------------------------------------------------
Gbi_DFF2        ------------------------------------------------------------
Cbr_DF          ------------------------------------------------------------
Ltu_DFC4        ------------------------------------------------------------
Dal_DFA3        ------------------------------------------------------------
Bol_DFB5        ------------------------------------------------------------
Ath_ECT9        ------------------------------------------------------------
Nco_DFC2        ------------------------------------------------------------
Gbi_DFF1        ------------------------------------------------------------
Tpl_DFC1        ------------------------------------------------------------
Tpl_DFF         ------------------------------------------------------------
Dco_DFE4        ------------------------------------------------------------
Dco_DFE5        ------------------------------------------------------------
Atr_DFD         ------------------------------------------------------------
Men_DF          ------------------------------------------------------------
Atr_DFB         ------------------------------------------------------------
Bol_DFB2        ------------------------------------------------------------
Bol_DFB1        ------------------------------------------------------------
Ath_ECT5        ------------------------------------------------------------
Aqc_DFB         ------------------------------------------------------------
Aam_DFB         ------------------------------------------------------------
Mtr_DFB         ------------------------------------------------------------
Csi_DFB1        ------------------------------------------------------------
Tca_DFB1        ------------------------------------------------------------
Vvi_DFB1        ------------------------------------------------------------
Cka_DFB         ------------------------------------------------------------
Ltu_DFB1        ------------------------------------------------------------
Ltu_DFB2        ------------------------------------------------------------
Ath_ECT1        ------------------------------------------------------------
Gbi_DFC2        ------------------------------------------------------------
Tpl_DFC2        ------------------------------------------------------------
Nco_DFD         ------------------------------------------------------------
Dco_DFE1        ------------------------------------------------------------
Dco_DFE2        ------------------------------------------------------------
Nco_DFB         ------------------------------------------------------------
Sit_DFB2        ------------------------------------------------------------
Zma_DFC1        ------------------------------------------------------------
Sit_DFA2        ------------------------------------------------------------
Zma_DFD         ------------------------------------------------------------
Cka_DFC3        ------------------------------------------------------------
Aam_DFC1        ------------------------------------------------------------
Aam_DFC2        ------------------------------------------------------------
Nco_DFC1        ------------------------------------------------------------
Aqc_DFC1        ------------------------------------------------------------
Cka_DFC1        ------------------------------------------------------------
Cka_DFC2        ------------------------------------------------------------
Ltu_DFC1        ------------------------------------------------------------
Ltu_DFC2        ------------------------------------------------------------
Csi_DFC1        ------------------------------------------------------------
Vvi_DFC1        ------------------------------------------------------------
Sly_DFD         ------------------------------------------------------------
Sly_DFB         ------------------------------------------------------------
Vvi_DFB3        ------------------------------------------------------------
Aqc_DFD         ------------------------------------------------------------
Smo_DFE         ------------------------------------------------------------
Ath_ECT3        ------------------------------------------------------------
Gbi_DFD         ------------------------------------------------------------
Sit_DFA3        ------------------------------------------------------------
Tca_DFA2        ------------------------------------------------------------
Zma_DFC2        ------------------------------------------------------------
Tca_DFB2        ------------------------------------------------------------
Csi_DFB3        ------------------------------------------------------------
Sfa_DFE2        ------------------------------------------------------------
Sfa_DFE3        ------------------------------------------------------------
Sfa_DFE1        ------------------------------------------------------------
Sit_DFC1        ------------------------------------------------------------
Kni_DF2         ------------------------------------------------------------
Dal_DFC1        ------------------------------------------------------------
Dal_DFC2        ------------------------------------------------------------
Csi_DFA2        ------------------------------------------------------------
Mtr_DFC1        ------------------------------------------------------------
Cpu_DFE         ------------------------------------------------------------
Ppa_DFE1        ------------------------------------------------------------
Ppa_DFE2        ------------------------------------------------------------
Ath_ECT8        ------------------------------------------------------------
Bol_DFC1        ------------------------------------------------------------
Bol_DFC2        ------------------------------------------------------------
Aca_DFAB1       ------------------------------------------------------------
Dco_DFE3        ------------------------------------------------------------
Bol_DFA4        ------------------------------------------------------------
Ath_ECT4        ------------------------------------------------------------
Ath_ECT2        ------------------------------------------------------------
Bol_DFA3        ------------------------------------------------------------
Bol_DFA1        ------------------------------------------------------------
Bol_DFA2        ------------------------------------------------------------
Sit_DFB1        ------------------------------------------------------------
Scu_DFAB        ------------------------------------------------------------
Asp_DFAB1       ------------------------------------------------------------
Asp_DFAB2       ------------------------------------------------------------
Aca_DFAB2       ------------------------------------------------------------
Cri_DFAB        ------------------------------------------------------------
Dco_DFE6        ------------------------------------------------------------
Bol_DFA5        ------------------------------------------------------------
Aag_DFE         ------------------------------------------------------------
Sit_DFA1        ------------------------------------------------------------
Zci_DF          ------------------------------------------------------------
Vvi_DFA2        ------------------------------------------------------------
Aqc_DFA         ------------------------------------------------------------
Dal_DFA1        ------------------------------------------------------------
Dal_DFA2        ------------------------------------------------------------
Aam_DFA1        ------------------------------------------------------------
Aam_DFA2        ------------------------------------------------------------
Sly_DFA         ------------------------------------------------------------
Cka_DFA1        ------------------------------------------------------------
Ltu_DFA2        ------------------------------------------------------------
Ltu_DFA1        ------------------------------------------------------------
Cka_DFA2        ------------------------------------------------------------
Cka_DFA3        ------------------------------------------------------------
Mtr_DFA1        ------------------------------------------------------------
Tca_DFA1        ------------------------------------------------------------
Csi_DFA1        ------------------------------------------------------------
Vvi_DFA1        ------------------------------------------------------------
Gbi_DFC1        ------------------------------------------------------------
Zma_DFA         ------------------------------------------------------------
Ita_DFE2        ------------------------------------------------------------
Dal_DFB         ------------------------------------------------------------
Mpo_DFE         ------------------------------------------------------------
Atr_DFC1        ------------------------------------------------------------
Nco_DFA         ------------------------------------------------------------
Ita_DFCD        ------------------------------------------------------------
Atr_DFA         ------------------------------------------------------------
Gbi_DFA1        ------------------------------------------------------------
Gbi_DFB         ------------------------------------------------------------
Gbi_DFA2        ------------------------------------------------------------
Tpl_DFA1        ------------------------------------------------------------
Tpl_DFA2        ------------------------------------------------------------

Afi_DFF3        ------------------------------------------------------------
Scu_DFF2        ------------------------------------------------------------
Afi_DFF4        ------------------------------------------------------------
Cri_DFF2        ------------------------------------------------------------
Mve_DFF2        ------------------------------------------------------------
Cri_DFF1        ------------------------------------------------------------
Asp_DFF4        ------------------------------------------------------------
Aca_DFF1        ------------------------------------------------------------
Mco_DF          ------------------------------------------------------------
Mpu_DF          ------------------------------------------------------------
Bpr_DF          ------------------------------------------------------------
Kni_DF3         AEETEIESPVASSLRELSEGGVEAASDFGLQPEAEMTSKSEEESRNGSSEASQLEPTDVT
Msp_DF          ------------------------------------------------------------
Afi_DFF6        ------------------------------------------------------------
Aca_DFF2        ------------------------------------------------------------
Kni_DF1         ------------------------------------------------------------
Sit_DFD1        ------------------------------------------------------------
Cri_DFF3        ------------------------------------------------------------
Pmi_YTHDF       ------------------------------------------------------------
Sly_DFC         ------------------------------------------------------------
Csi_DFC2        ------------------------------------------------------------
Tca_DFC         ------------------------------------------------------------
Vvi_DFC2        ------------------------------------------------------------
Ehu_YTHDF       ------------------------------------------------------------
Scu_DFF3        ------------------------------------------------------------
Afi_DFF1        ------------------------------------------------------------
Afi_DFF5        ------------------------------------------------------------
Mve_DFF1        ------------------------------------------------------------
Cpa_YTHDF       ------------------------------------------------------------
Ath_ECT6        ------------------------------------------------------------
Bol_DFD         ------------------------------------------------------------
Ath_ECT7        ------------------------------------------------------------
Asp_DFF1        ------------------------------------------------------------
Ltu_DFC3        ------------------------------------------------------------
Cka_DFC4        ------------------------------------------------------------
Mve_DFD         ------------------------------------------------------------
Afi_DFD1        ------------------------------------------------------------
Cri_DFD2        ------------------------------------------------------------
Cri_DFD1        ------------------------------------------------------------
Aca_DFD         ------------------------------------------------------------
Asp_DFD1        ------------------------------------------------------------
Asp_DFD2        ------------------------------------------------------------
Afi_DFD2        ------------------------------------------------------------
Afi_DFD3        ------------------------------------------------------------
Ltu_DFD         ------------------------------------------------------------
Cka_DFD2        ------------------------------------------------------------
Cka_DFD1        ------------------------------------------------------------
Csi_DFD         ------------------------------------------------------------
Tca_DFD         ------------------------------------------------------------
Vvi_DFD         ------------------------------------------------------------
Mtr_DFD2        ------------------------------------------------------------
Mtr_DFD1        ------------------------------------------------------------
Mtr_DFA2        ------------------------------------------------------------
Mtr_DFA3        ------------------------------------------------------------
Mve_DFF3        ------------------------------------------------------------
Dal_DFC3        ------------------------------------------------------------
Scu_DFD         ------------------------------------------------------------
Bol_DFC3        ------------------------------------------------------------
Ath_ECT11       ------------------------------------------------------------
Asp_DFF5        ------------------------------------------------------------
Zma_DFC4        ------------------------------------------------------------
Sit_DFD2        ------------------------------------------------------------
Dal_DFD         ------------------------------------------------------------
Sit_DFC2        ------------------------------------------------------------
Afi_DFF2        ------------------------------------------------------------
Aam_DFD         ------------------------------------------------------------
Mtr_DFC2        ------------------------------------------------------------
Csi_DFB2        ------------------------------------------------------------
Aam_DFC3        ------------------------------------------------------------
Aqc_DFC2        ------------------------------------------------------------
Ath_ECT10       ------------------------------------------------------------
Bol_DFB3        ------------------------------------------------------------
Bol_DFB4        ------------------------------------------------------------
Asp_DFF3        ------------------------------------------------------------
Scu_DFF1        ------------------------------------------------------------
Asp_DFF2        ------------------------------------------------------------
Vvi_DFB2        ------------------------------------------------------------
Ita_DFE1        ------------------------------------------------------------
Zma_DFC3        ------------------------------------------------------------
Zma_DFB         ------------------------------------------------------------
Atr_DFC2        ------------------------------------------------------------
Ita_DFE3        ------------------------------------------------------------
Gbi_DFF2        ------------------------------------------------------------
Cbr_DF          ------------------------------------------------------------
Ltu_DFC4        ------------------------------------------------------------
Dal_DFA3        ------------------------------------------------------------
Bol_DFB5        ------------------------------------------------------------
Ath_ECT9        ------------------------------------------------------------
Nco_DFC2        ------------------------------------------------------------
Gbi_DFF1        ------------------------------------------------------------
Tpl_DFC1        ------------------------------------------------------------
Tpl_DFF         ------------------------------------------------------------
Dco_DFE4        ------------------------------------------------------------
Dco_DFE5        ------------------------------------------------------------
Atr_DFD         ------------------------------------------------------------
Men_DF          ------------------------------------------------------------
Atr_DFB         ------------------------------------------------------------
Bol_DFB2        ------------------------------------------------------------
Bol_DFB1        ------------------------------------------------------------
Ath_ECT5        ------------------------------------------------------------
Aqc_DFB         ------------------------------------------------------------
Aam_DFB         ------------------------------------------------------------
Mtr_DFB         ------------------------------------------------------------
Csi_DFB1        ------------------------------------------------------------
Tca_DFB1        ------------------------------------------------------------
Vvi_DFB1        ------------------------------------------------------------
Cka_DFB         ------------------------------------------------------------
Ltu_DFB1        ------------------------------------------------------------
Ltu_DFB2        ------------------------------------------------------------
Ath_ECT1        ------------------------------------------------------------
Gbi_DFC2        ------------------------------------------------------------
Tpl_DFC2        ------------------------------------------------------------
Nco_DFD         ------------------------------------------------------------
Dco_DFE1        ------------------------------------------------------------
Dco_DFE2        ------------------------------------------------------------
Nco_DFB         ------------------------------------------------------------
Sit_DFB2        ------------------------------------------------------------
Zma_DFC1        ------------------------------------------------------------
Sit_DFA2        ------------------------------------------------------------
Zma_DFD         ------------------------------------------------------------
Cka_DFC3        ------------------------------------------------------------
Aam_DFC1        ------------------------------------------------------------
Aam_DFC2        ------------------------------------------------------------
Nco_DFC1        ------------------------------------------------------------
Aqc_DFC1        ------------------------------------------------------------
Cka_DFC1        ------------------------------------------------------------
Cka_DFC2        ------------------------------------------------------------
Ltu_DFC1        ------------------------------------------------------------
Ltu_DFC2        ------------------------------------------------------------
Csi_DFC1        ------------------------------------------------------------
Vvi_DFC1        ------------------------------------------------------------
Sly_DFD         ------------------------------------------------------------
Sly_DFB         ------------------------------------------------------------
Vvi_DFB3        ------------------------------------------------------------
Aqc_DFD         ------------------------------------------------------------
Smo_DFE         ------------------------------------------------------------
Ath_ECT3        ------------------------------------------------------------
Gbi_DFD         ------------------------------------------------------------
Sit_DFA3        ------------------------------------------------------------
Tca_DFA2        ------------------------------------------------------------
Zma_DFC2        ------------------------------------------------------------
Tca_DFB2        ------------------------------------------------------------
Csi_DFB3        ------------------------------------------------------------
Sfa_DFE2        ------------------------------------------------------------
Sfa_DFE3        ------------------------------------------------------------
Sfa_DFE1        ------------------------------------------------------------
Sit_DFC1        ------------------------------------------------------------
Kni_DF2         ------------------------------------------------------------
Dal_DFC1        ------------------------------------------------------------
Dal_DFC2        ------------------------------------------------------------
Csi_DFA2        ------------------------------------------------------------
Mtr_DFC1        ------------------------------------------------------------
Cpu_DFE         ------------------------------------------------------------
Ppa_DFE1        ------------------------------------------------------------
Ppa_DFE2        ------------------------------------------------------------
Ath_ECT8        ------------------------------------------------------------
Bol_DFC1        ------------------------------------------------------------
Bol_DFC2        ------------------------------------------------------------
Aca_DFAB1       ------------------------------------------------------------
Dco_DFE3        ------------------------------------------------------------
Bol_DFA4        ------------------------------------------------------------
Ath_ECT4        ------------------------------------------------------------
Ath_ECT2        ------------------------------------------------------------
Bol_DFA3        ------------------------------------------------------------
Bol_DFA1        ------------------------------------------------------------
Bol_DFA2        ------------------------------------------------------------
Sit_DFB1        ------------------------------------------------------------
Scu_DFAB        ------------------------------------------------------------
Asp_DFAB1       ------------------------------------------------------------
Asp_DFAB2       ------------------------------------------------------------
Aca_DFAB2       ------------------------------------------------------------
Cri_DFAB        ------------------------------------------------------------
Dco_DFE6        ------------------------------------------------------------
Bol_DFA5        ------------------------------------------------------------
Aag_DFE         ------------------------------------------------------------
Sit_DFA1        ------------------------------------------------------------
Zci_DF          ------------------------------------------------------------
Vvi_DFA2        ------------------------------------------------------------
Aqc_DFA         ------------------------------------------------------------
Dal_DFA1        ------------------------------------------------------------
Dal_DFA2        ------------------------------------------------------------
Aam_DFA1        ------------------------------------------------------------
Aam_DFA2        ------------------------------------------------------------
Sly_DFA         ------------------------------------------------------------
Cka_DFA1        ------------------------------------------------------------
Ltu_DFA2        ------------------------------------------------------------
Ltu_DFA1        ------------------------------------------------------------
Cka_DFA2        ------------------------------------------------------------
Cka_DFA3        ------------------------------------------------------------
Mtr_DFA1        ------------------------------------------------------------
Tca_DFA1        ------------------------------------------------------------
Csi_DFA1        ------------------------------------------------------------
Vvi_DFA1        ------------------------------------------------------------
Gbi_DFC1        ------------------------------------------------------------
Zma_DFA         ------------------------------------------------------------
Ita_DFE2        ------------------------------------------------------------
Dal_DFB         ------------------------------------------------------------
Mpo_DFE         ------------------------------------------------------------
Atr_DFC1        ------------------------------------------------------------
Nco_DFA         ------------------------------------------------------------
Ita_DFCD        ------------------------------------------------------------
Atr_DFA         ------------------------------------------------------------
Gbi_DFA1        ------------------------------------------------------------
Gbi_DFB         ------------------------------------------------------------
Gbi_DFA2        ------------------------------------------------------------
Tpl_DFA1        ------------------------------------------------------------
Tpl_DFA2        ------------------------------------------------------------

Afi_DFF3        ------------------------------------------------------------
Scu_DFF2        ------------------------------------------------------------
Afi_DFF4        ------------------------------------------------------------
Cri_DFF2        ------------------------------------------------------------
Mve_DFF2        ------------------------------------------------------------
Cri_DFF1        ------------------------------------------------------------
Asp_DFF4        ------------------------------------------------------------
Aca_DFF1        ------------------------------------------------------------
Mco_DF          ------------------------------------------------------------
Mpu_DF          ------------------------------------------------------------
Bpr_DF          ------------------------------------------------------------
Kni_DF3         NKPELPSKDFAGGEAAEETRSVDADADADVSNPERGSEVTAEVASRETQKTADTQPEAER
Msp_DF          ------------------------------------------------------------
Afi_DFF6        ------------------------------------------------------------
Aca_DFF2        ------------------------------------------------------------
Kni_DF1         ------------------------------------------------------------
Sit_DFD1        ------------------------------------------------------------
Cri_DFF3        ------------------------------------------------------------
Pmi_YTHDF       ------------------------------------------------------------
Sly_DFC         ------------------------------------------------------------
Csi_DFC2        ------------------------------------------------------------
Tca_DFC         ------------------------------------------------------------
Vvi_DFC2        ------------------------------------------------------------
Ehu_YTHDF       ------------------------------------------------------------
Scu_DFF3        ------------------------------------------------------------
Afi_DFF1        ------------------------------------------------------------
Afi_DFF5        ------------------------------------------------------------
Mve_DFF1        ------------------------------------------------------------
Cpa_YTHDF       ------------------------------------------------------------
Ath_ECT6        ------------------------------------------------------------
Bol_DFD         ------------------------------------------------------------
Ath_ECT7        ------------------------------------------------------------
Asp_DFF1        ------------------------------------------------------------
Ltu_DFC3        ------------------------------------------------------------
Cka_DFC4        ------------------------------------------------------------
Mve_DFD         ------------------------------------------------------------
Afi_DFD1        ------------------------------------------------------------
Cri_DFD2        ------------------------------------------------------------
Cri_DFD1        ------------------------------------------------------------
Aca_DFD         ------------------------------------------------------------
Asp_DFD1        ------------------------------------------------------------
Asp_DFD2        ------------------------------------------------------------
Afi_DFD2        ------------------------------------------------------------
Afi_DFD3        ------------------------------------------------------------
Ltu_DFD         ------------------------------------------------------------
Cka_DFD2        ------------------------------------------------------------
Cka_DFD1        ------------------------------------------------------------
Csi_DFD         ------------------------------------------------------------
Tca_DFD         ------------------------------------------------------------
Vvi_DFD         ------------------------------------------------------------
Mtr_DFD2        ------------------------------------------------------------
Mtr_DFD1        ------------------------------------------------------------
Mtr_DFA2        ------------------------------------------------------------
Mtr_DFA3        ------------------------------------------------------------
Mve_DFF3        ------------------------------------------------------------
Dal_DFC3        ------------------------------------------------------------
Scu_DFD         ------------------------------------------------------------
Bol_DFC3        ------------------------------------------------------------
Ath_ECT11       ------------------------------------------------------------
Asp_DFF5        ------------------------------------------------------------
Zma_DFC4        ------------------------------------------------------------
Sit_DFD2        ------------------------------------------------------------
Dal_DFD         ------------------------------------------------------------
Sit_DFC2        ------------------------------------------------------------
Afi_DFF2        ------------------------------------------------------------
Aam_DFD         ------------------------------------------------------------
Mtr_DFC2        ------------------------------------------------------------
Csi_DFB2        ------------------------------------------------------------
Aam_DFC3        ------------------------------------------------------------
Aqc_DFC2        ------------------------------------------------------------
Ath_ECT10       ------------------------------------------------------------
Bol_DFB3        ------------------------------------------------------------
Bol_DFB4        ------------------------------------------------------------
Asp_DFF3        ------------------------------------------------------------
Scu_DFF1        ------------------------------------------------------------
Asp_DFF2        ------------------------------------------------------------
Vvi_DFB2        ------------------------------------------------------------
Ita_DFE1        ------------------------------------------------------------
Zma_DFC3        ------------------------------------------------------------
Zma_DFB         ------------------------------------------------------------
Atr_DFC2        ------------------------------------------------------------
Ita_DFE3        ------------------------------------------------------------
Gbi_DFF2        ------------------------------------------------------------
Cbr_DF          ------------------------------------------------------------
Ltu_DFC4        ------------------------------------------------------------
Dal_DFA3        ------------------------------------------------------------
Bol_DFB5        ------------------------------------------------------------
Ath_ECT9        ------------------------------------------------------------
Nco_DFC2        ------------------------------------------------------------
Gbi_DFF1        ------------------------------------------------------------
Tpl_DFC1        ------------------------------------------------------------
Tpl_DFF         ------------------------------------------------------------
Dco_DFE4        ------------------------------------------------------------
Dco_DFE5        ------------------------------------------------------------
Atr_DFD         ------------------------------------------------------------
Men_DF          ------------------------------------------------------------
Atr_DFB         ------------------------------------------------------------
Bol_DFB2        ------------------------------------------------------------
Bol_DFB1        ------------------------------------------------------------
Ath_ECT5        ------------------------------------------------------------
Aqc_DFB         ------------------------------------------------------------
Aam_DFB         ------------------------------------------------------------
Mtr_DFB         ------------------------------------------------------------
Csi_DFB1        ------------------------------------------------------------
Tca_DFB1        ------------------------------------------------------------
Vvi_DFB1        ------------------------------------------------------------
Cka_DFB         ------------------------------------------------------------
Ltu_DFB1        ------------------------------------------------------------
Ltu_DFB2        ------------------------------------------------------------
Ath_ECT1        ------------------------------------------------------------
Gbi_DFC2        ------------------------------------------------------------
Tpl_DFC2        ------------------------------------------------------------
Nco_DFD         ------------------------------------------------------------
Dco_DFE1        ------------------------------------------------------------
Dco_DFE2        ------------------------------------------------------------
Nco_DFB         ------------------------------------------------------------
Sit_DFB2        ------------------------------------------------------------
Zma_DFC1        ------------------------------------------------------------
Sit_DFA2        ------------------------------------------------------------
Zma_DFD         ------------------------------------------------------------
Cka_DFC3        ------------------------------------------------------------
Aam_DFC1        ------------------------------------------------------------
Aam_DFC2        ------------------------------------------------------------
Nco_DFC1        ------------------------------------------------------------
Aqc_DFC1        ------------------------------------------------------------
Cka_DFC1        ------------------------------------------------------------
Cka_DFC2        ------------------------------------------------------------
Ltu_DFC1        ------------------------------------------------------------
Ltu_DFC2        ------------------------------------------------------------
Csi_DFC1        ------------------------------------------------------------
Vvi_DFC1        ------------------------------------------------------------
Sly_DFD         ------------------------------------------------------------
Sly_DFB         ------------------------------------------------------------
Vvi_DFB3        ------------------------------------------------------------
Aqc_DFD         ------------------------------------------------------------
Smo_DFE         ------------------------------------------------------------
Ath_ECT3        ------------------------------------------------------------
Gbi_DFD         ------------------------------------------------------------
Sit_DFA3        ------------------------------------------------------------
Tca_DFA2        ------------------------------------------------------------
Zma_DFC2        ------------------------------------------------------------
Tca_DFB2        ------------------------------------------------------------
Csi_DFB3        ------------------------------------------------------------
Sfa_DFE2        ------------------------------------------------------------
Sfa_DFE3        ------------------------------------------------------------
Sfa_DFE1        ------------------------------------------------------------
Sit_DFC1        ------------------------------------------------------------
Kni_DF2         ------------------------------------------------------------
Dal_DFC1        ------------------------------------------------------------
Dal_DFC2        ------------------------------------------------------------
Csi_DFA2        ------------------------------------------------------------
Mtr_DFC1        ------------------------------------------------------------
Cpu_DFE         ------------------------------------------------------------
Ppa_DFE1        ------------------------------------------------------------
Ppa_DFE2        ------------------------------------------------------------
Ath_ECT8        ------------------------------------------------------------
Bol_DFC1        ------------------------------------------------------------
Bol_DFC2        ------------------------------------------------------------
Aca_DFAB1       ------------------------------------------------------------
Dco_DFE3        ------------------------------------------------------------
Bol_DFA4        ------------------------------------------------------------
Ath_ECT4        ------------------------------------------------------------
Ath_ECT2        ------------------------------------------------------------
Bol_DFA3        ------------------------------------------------------------
Bol_DFA1        ------------------------------------------------------------
Bol_DFA2        ------------------------------------------------------------
Sit_DFB1        ------------------------------------------------------------
Scu_DFAB        ------------------------------------------------------------
Asp_DFAB1       ------------------------------------------------------------
Asp_DFAB2       ------------------------------------------------------------
Aca_DFAB2       ------------------------------------------------------------
Cri_DFAB        ------------------------------------------------------------
Dco_DFE6        ------------------------------------------------------------
Bol_DFA5        ------------------------------------------------------------
Aag_DFE         ------------------------------------------------------------
Sit_DFA1        ------------------------------------------------------------
Zci_DF          ------------------------------------------------------------
Vvi_DFA2        ------------------------------------------------------------
Aqc_DFA         ------------------------------------------------------------
Dal_DFA1        ------------------------------------------------------------
Dal_DFA2        ------------------------------------------------------------
Aam_DFA1        ------------------------------------------------------------
Aam_DFA2        ------------------------------------------------------------
Sly_DFA         ------------------------------------------------------------
Cka_DFA1        ------------------------------------------------------------
Ltu_DFA2        ------------------------------------------------------------
Ltu_DFA1        ------------------------------------------------------------
Cka_DFA2        ------------------------------------------------------------
Cka_DFA3        ------------------------------------------------------------
Mtr_DFA1        ------------------------------------------------------------
Tca_DFA1        ------------------------------------------------------------
Csi_DFA1        ------------------------------------------------------------
Vvi_DFA1        ------------------------------------------------------------
Gbi_DFC1        ------------------------------------------------------------
Zma_DFA         ------------------------------------------------------------
Ita_DFE2        ------------------------------------------------------------
Dal_DFB         ------------------------------------------------------------
Mpo_DFE         ------------------------------------------------------------
Atr_DFC1        ------------------------------------------------------------
Nco_DFA         ------------------------------------------------------------
Ita_DFCD        ------------------------------------------------------------
Atr_DFA         ------------------------------------------------------------
Gbi_DFA1        ------------------------------------------------------------
Gbi_DFB         ------------------------------------------------------------
Gbi_DFA2        ------------------------------------------------------------
Tpl_DFA1        ------------------------------------------------------------
Tpl_DFA2        ------------------------------------------------------------

Afi_DFF3        ------------------------------------------------------------
Scu_DFF2        ------------------------------------------------------------
Afi_DFF4        ------------------------------------------------------------
Cri_DFF2        ------------------------------------------------------------
Mve_DFF2        ------------------------------------------------------------
Cri_DFF1        ------------------------------------------------------------
Asp_DFF4        ------------------------------------------------------------
Aca_DFF1        ------------------------------------------------------------
Mco_DF          ------------------------------------------------------------
Mpu_DF          ------------------------------------------------------------
Bpr_DF          ------------------------------------------------------------
Kni_DF3         TSSGGIPSSVLSMLLPHFGKPEGVKLSFGEPRGDEVSKEASRPPTRFTPKLGPPPGFEMH
Msp_DF          ------------------------------------------------------------
Afi_DFF6        ------------------------------------------------------------
Aca_DFF2        ------------------------------------------------------------
Kni_DF1         ------------------------------------------------------------
Sit_DFD1        ------------------------------------------------------------
Cri_DFF3        ------------------------------------------------------------
Pmi_YTHDF       ------------------------------------------------------------
Sly_DFC         ------------------------------------------------------------
Csi_DFC2        ------------------------------------------------------------
Tca_DFC         ------------------------------------------------------------
Vvi_DFC2        ------------------------------------------------------------
Ehu_YTHDF       ------------------------------------------------------------
Scu_DFF3        ------------------------------------------------------------
Afi_DFF1        ------------------------------------------------------------
Afi_DFF5        ------------------------------------------------------------
Mve_DFF1        ------------------------------------------------------------
Cpa_YTHDF       ------------------------------------------------------------
Ath_ECT6        ------------------------------------------------------------
Bol_DFD         ------------------------------------------------------------
Ath_ECT7        ------------------------------------------------------------
Asp_DFF1        ------------------------------------------------------------
Ltu_DFC3        ------------------------------------------------------------
Cka_DFC4        ------------------------------------------------------------
Mve_DFD         ------------------------------------------------------------
Afi_DFD1        ------------------------------------------------------------
Cri_DFD2        ------------------------------------------------------------
Cri_DFD1        ------------------------------------------------------------
Aca_DFD         ------------------------------------------------------------
Asp_DFD1        ------------------------------------------------------------
Asp_DFD2        ------------------------------------------------------------
Afi_DFD2        ------------------------------------------------------------
Afi_DFD3        ------------------------------------------------------------
Ltu_DFD         ------------------------------------------------------------
Cka_DFD2        ------------------------------------------------------------
Cka_DFD1        ------------------------------------------------------------
Csi_DFD         ------------------------------------------------------------
Tca_DFD         ------------------------------------------------------------
Vvi_DFD         ------------------------------------------------------------
Mtr_DFD2        ------------------------------------------------------------
Mtr_DFD1        ------------------------------------------------------------
Mtr_DFA2        ------------------------------------------------------------
Mtr_DFA3        ------------------------------------------------------------
Mve_DFF3        ------------------------------------------------------------
Dal_DFC3        ------------------------------------------------------------
Scu_DFD         ------------------------------------------------------------
Bol_DFC3        ------------------------------------------------------------
Ath_ECT11       ------------------------------------------------------------
Asp_DFF5        ------------------------------------------------------------
Zma_DFC4        ------------------------------------------------------------
Sit_DFD2        ------------------------------------------------------------
Dal_DFD         ------------------------------------------------------------
Sit_DFC2        ------------------------------------------------------------
Afi_DFF2        ------------------------------------------------------------
Aam_DFD         ------------------------------------------------------------
Mtr_DFC2        ------------------------------------------------------------
Csi_DFB2        ------------------------------------------------------------
Aam_DFC3        ------------------------------------------------------------
Aqc_DFC2        ------------------------------------------------------------
Ath_ECT10       ------------------------------------------------------------
Bol_DFB3        ------------------------------------------------------------
Bol_DFB4        ------------------------------------------------------------
Asp_DFF3        ------------------------------------------------------------
Scu_DFF1        ------------------------------------------------------------
Asp_DFF2        ------------------------------------------------------------
Vvi_DFB2        ------------------------------------------------------------
Ita_DFE1        ------------------------------------------------------------
Zma_DFC3        ------------------------------------------------------------
Zma_DFB         ------------------------------------------------------------
Atr_DFC2        ------------------------------------------------------------
Ita_DFE3        ------------------------------------------------------------
Gbi_DFF2        ------------------------------------------------------------
Cbr_DF          ------------------------------------------------------------
Ltu_DFC4        ------------------------------------------------------------
Dal_DFA3        ------------------------------------------------------------
Bol_DFB5        ------------------------------------------------------------
Ath_ECT9        ------------------------------------------------------------
Nco_DFC2        ------------------------------------------------------------
Gbi_DFF1        ------------------------------------------------------------
Tpl_DFC1        ------------------------------------------------------------
Tpl_DFF         ------------------------------------------------------------
Dco_DFE4        ------------------------------------------------------------
Dco_DFE5        ------------------------------------------------------------
Atr_DFD         ------------------------------------------------------------
Men_DF          ------------------------------------------------------------
Atr_DFB         ------------------------------------------------------------
Bol_DFB2        ------------------------------------------------------------
Bol_DFB1        ------------------------------------------------------------
Ath_ECT5        ------------------------------------------------------------
Aqc_DFB         ------------------------------------------------------------
Aam_DFB         ------------------------------------------------------------
Mtr_DFB         ------------------------------------------------------------
Csi_DFB1        ------------------------------------------------------------
Tca_DFB1        ------------------------------------------------------------
Vvi_DFB1        ------------------------------------------------------------
Cka_DFB         ------------------------------------------------------------
Ltu_DFB1        ------------------------------------------------------------
Ltu_DFB2        ------------------------------------------------------------
Ath_ECT1        ------------------------------------------------------------
Gbi_DFC2        ------------------------------------------------------------
Tpl_DFC2        ------------------------------------------------------------
Nco_DFD         ------------------------------------------------------------
Dco_DFE1        ------------------------------------------------------------
Dco_DFE2        ------------------------------------------------------------
Nco_DFB         ------------------------------------------------------------
Sit_DFB2        ------------------------------------------------------------
Zma_DFC1        ------------------------------------------------------------
Sit_DFA2        ------------------------------------------------------------
Zma_DFD         ------------------------------------------------------------
Cka_DFC3        ------------------------------------------------------------
Aam_DFC1        ------------------------------------------------------------
Aam_DFC2        ------------------------------------------------------------
Nco_DFC1        ------------------------------------------------------------
Aqc_DFC1        ------------------------------------------------------------
Cka_DFC1        ------------------------------------------------------------
Cka_DFC2        ------------------------------------------------------------
Ltu_DFC1        ------------------------------------------------------------
Ltu_DFC2        ------------------------------------------------------------
Csi_DFC1        ------------------------------------------------------------
Vvi_DFC1        ------------------------------------------------------------
Sly_DFD         ------------------------------------------------------------
Sly_DFB         ------------------------------------------------------------
Vvi_DFB3        ------------------------------------------------------------
Aqc_DFD         ------------------------------------------------------------
Smo_DFE         ------------------------------------------------------------
Ath_ECT3        ------------------------------------------------------------
Gbi_DFD         ------------------------------------------------------------
Sit_DFA3        ------------------------------------------------------------
Tca_DFA2        ------------------------------------------------------------
Zma_DFC2        ------------------------------------------------------------
Tca_DFB2        ------------------------------------------------------------
Csi_DFB3        ------------------------------------------------------------
Sfa_DFE2        ------------------------------------------------------------
Sfa_DFE3        ------------------------------------------------------------
Sfa_DFE1        ------------------------------------------------------------
Sit_DFC1        ------------------------------------------------------------
Kni_DF2         ------------------------------------------------------------
Dal_DFC1        ------------------------------------------------------------
Dal_DFC2        ------------------------------------------------------------
Csi_DFA2        ------------------------------------------------------------
Mtr_DFC1        ------------------------------------------------------------
Cpu_DFE         ------------------------------------------------------------
Ppa_DFE1        ------------------------------------------------------------
Ppa_DFE2        ------------------------------------------------------------
Ath_ECT8        ------------------------------------------------------------
Bol_DFC1        ------------------------------------------------------------
Bol_DFC2        ------------------------------------------------------------
Aca_DFAB1       ------------------------------------------------------------
Dco_DFE3        ------------------------------------------------------------
Bol_DFA4        ------------------------------------------------------------
Ath_ECT4        ------------------------------------------------------------
Ath_ECT2        ------------------------------------------------------------
Bol_DFA3        ------------------------------------------------------------
Bol_DFA1        ------------------------------------------------------------
Bol_DFA2        ------------------------------------------------------------
Sit_DFB1        ------------------------------------------------------------
Scu_DFAB        ------------------------------------------------------------
Asp_DFAB1       ------------------------------------------------------------
Asp_DFAB2       ------------------------------------------------------------
Aca_DFAB2       ------------------------------------------------------------
Cri_DFAB        ------------------------------------------------------------
Dco_DFE6        ------------------------------------------------------------
Bol_DFA5        ------------------------------------------------------------
Aag_DFE         ------------------------------------------------------------
Sit_DFA1        ------------------------------------------------------------
Zci_DF          ------------------------------------------------------------
Vvi_DFA2        ------------------------------------------------------------
Aqc_DFA         ------------------------------------------------------------
Dal_DFA1        ------------------------------------------------------------
Dal_DFA2        ------------------------------------------------------------
Aam_DFA1        ------------------------------------------------------------
Aam_DFA2        ------------------------------------------------------------
Sly_DFA         ------------------------------------------------------------
Cka_DFA1        ------------------------------------------------------------
Ltu_DFA2        ------------------------------------------------------------
Ltu_DFA1        ------------------------------------------------------------
Cka_DFA2        ------------------------------------------------------------
Cka_DFA3        ------------------------------------------------------------
Mtr_DFA1        ------------------------------------------------------------
Tca_DFA1        ------------------------------------------------------------
Csi_DFA1        ------------------------------------------------------------
Vvi_DFA1        ------------------------------------------------------------
Gbi_DFC1        ------------------------------------------------------------
Zma_DFA         ------------------------------------------------------------
Ita_DFE2        ------------------------------------------------------------
Dal_DFB         ------------------------------------------------------------
Mpo_DFE         ------------------------------------------------------------
Atr_DFC1        ------------------------------------------------------------
Nco_DFA         ------------------------------------------------------------
Ita_DFCD        ------------------------------------------------------------
Atr_DFA         ------------------------------------------------------------
Gbi_DFA1        ------------------------------------------------------------
Gbi_DFB         ------------------------------------------------------------
Gbi_DFA2        ------------------------------------------------------------
Tpl_DFA1        ------------------------------------------------------------
Tpl_DFA2        ------------------------------------------------------------

Afi_DFF3        ------------------------------------------------------------
Scu_DFF2        ------------------------------------------------------------
Afi_DFF4        ------------------------------------------------------------
Cri_DFF2        ------------------------------------------------------------
Mve_DFF2        ------------------------------------------------------------
Cri_DFF1        ------------------------------------------------------------
Asp_DFF4        ------------------------------------------------------------
Aca_DFF1        ------------------------------------------------------------
Mco_DF          ------------------------------------------------------------
Mpu_DF          ------------------------------------------------------------
Bpr_DF          ------------------------------------------------------------
Kni_DF3         RKTENGSSSRSREMGGGEGEIDDLLKVLIGGGSGGTDEGQSGGAERQSLSKAGKLEVAAK
Msp_DF          ------------------------------------------------------------
Afi_DFF6        ------------------------------------------------------------
Aca_DFF2        ------------------------------------------------------------
Kni_DF1         ------------------------------------------------------------
Sit_DFD1        ------------------------------------------------------------
Cri_DFF3        ------------------------------------------------------------
Pmi_YTHDF       ------------------------------------------------------------
Sly_DFC         ------------------------------------------------------------
Csi_DFC2        ------------------------------------------------------------
Tca_DFC         ------------------------------------------------------------
Vvi_DFC2        ------------------------------------------------------------
Ehu_YTHDF       ------------------------------------------------------------
Scu_DFF3        ------------------------------------------------------------
Afi_DFF1        ------------------------------------------------------------
Afi_DFF5        ------------------------------------------------------------
Mve_DFF1        ------------------------------------------------------------
Cpa_YTHDF       ------------------------------------------------------------
Ath_ECT6        ------------------------------------------------------------
Bol_DFD         ------------------------------------------------------------
Ath_ECT7        ------------------------------------------------------------
Asp_DFF1        ------------------------------------------------------------
Ltu_DFC3        ------------------------------------------------------------
Cka_DFC4        ------------------------------------------------------------
Mve_DFD         ------------------------------------------------------------
Afi_DFD1        ------------------------------------------------------------
Cri_DFD2        ------------------------------------------------------------
Cri_DFD1        ------------------------------------------------------------
Aca_DFD         ------------------------------------------------------------
Asp_DFD1        ------------------------------------------------------------
Asp_DFD2        ------------------------------------------------------------
Afi_DFD2        ------------------------------------------------------------
Afi_DFD3        ------------------------------------------------------------
Ltu_DFD         ------------------------------------------------------------
Cka_DFD2        ------------------------------------------------------------
Cka_DFD1        ------------------------------------------------------------
Csi_DFD         ------------------------------------------------------------
Tca_DFD         ------------------------------------------------------------
Vvi_DFD         ------------------------------------------------------------
Mtr_DFD2        ------------------------------------------------------------
Mtr_DFD1        ------------------------------------------------------------
Mtr_DFA2        ------------------------------------------------------------
Mtr_DFA3        ------------------------------------------------------------
Mve_DFF3        ------------------------------------------------------------
Dal_DFC3        ------------------------------------------------------------
Scu_DFD         ------------------------------------------------------------
Bol_DFC3        ------------------------------------------------------------
Ath_ECT11       ------------------------------------------------------------
Asp_DFF5        ------------------------------------------------------------
Zma_DFC4        ------------------------------------------------------------
Sit_DFD2        ------------------------------------------------------------
Dal_DFD         ------------------------------------------------------------
Sit_DFC2        ------------------------------------------------------------
Afi_DFF2        ------------------------------------------------------------
Aam_DFD         ------------------------------------------------------------
Mtr_DFC2        ------------------------------------------------------------
Csi_DFB2        ------------------------------------------------------------
Aam_DFC3        ------------------------------------------------------------
Aqc_DFC2        ------------------------------------------------------------
Ath_ECT10       ------------------------------------------------------------
Bol_DFB3        ------------------------------------------------------------
Bol_DFB4        ------------------------------------------------------------
Asp_DFF3        ------------------------------------------------------------
Scu_DFF1        ------------------------------------------------------------
Asp_DFF2        ------------------------------------------------------------
Vvi_DFB2        ------------------------------------------------------------
Ita_DFE1        ------------------------------------------------------------
Zma_DFC3        ------------------------------------------------------------
Zma_DFB         ------------------------------------------------------------
Atr_DFC2        ------------------------------------------------------------
Ita_DFE3        ------------------------------------------------------------
Gbi_DFF2        ------------------------------------------------------------
Cbr_DF          ------------------------------------------------------------
Ltu_DFC4        ------------------------------------------------------------
Dal_DFA3        ------------------------------------------------------------
Bol_DFB5        ------------------------------------------------------------
Ath_ECT9        ------------------------------------------------------------
Nco_DFC2        ------------------------------------------------------------
Gbi_DFF1        ------------------------------------------------------------
Tpl_DFC1        ------------------------------------------------------------
Tpl_DFF         ------------------------------------------------------------
Dco_DFE4        ------------------------------------------------------------
Dco_DFE5        ------------------------------------------------------------
Atr_DFD         ------------------------------------------------------------
Men_DF          ------------------------------------------------------------
Atr_DFB         ------------------------------------------------------------
Bol_DFB2        ------------------------------------------------------------
Bol_DFB1        ------------------------------------------------------------
Ath_ECT5        ------------------------------------------------------------
Aqc_DFB         ------------------------------------------------------------
Aam_DFB         ------------------------------------------------------------
Mtr_DFB         ------------------------------------------------------------
Csi_DFB1        ------------------------------------------------------------
Tca_DFB1        ------------------------------------------------------------
Vvi_DFB1        ------------------------------------------------------------
Cka_DFB         ------------------------------------------------------------
Ltu_DFB1        ------------------------------------------------------------
Ltu_DFB2        ------------------------------------------------------------
Ath_ECT1        ------------------------------------------------------------
Gbi_DFC2        ------------------------------------------------------------
Tpl_DFC2        ------------------------------------------------------------
Nco_DFD         ------------------------------------------------------------
Dco_DFE1        ------------------------------------------------------------
Dco_DFE2        ------------------------------------------------------------
Nco_DFB         ------------------------------------------------------------
Sit_DFB2        ------------------------------------------------------------
Zma_DFC1        ------------------------------------------------------------
Sit_DFA2        ------------------------------------------------------------
Zma_DFD         ------------------------------------------------------------
Cka_DFC3        ------------------------------------------------------------
Aam_DFC1        ------------------------------------------------------------
Aam_DFC2        ------------------------------------------------------------
Nco_DFC1        ------------------------------------------------------------
Aqc_DFC1        ------------------------------------------------------------
Cka_DFC1        ------------------------------------------------------------
Cka_DFC2        ------------------------------------------------------------
Ltu_DFC1        ------------------------------------------------------------
Ltu_DFC2        ------------------------------------------------------------
Csi_DFC1        ------------------------------------------------------------
Vvi_DFC1        ------------------------------------------------------------
Sly_DFD         ------------------------------------------------------------
Sly_DFB         ------------------------------------------------------------
Vvi_DFB3        ------------------------------------------------------------
Aqc_DFD         ------------------------------------------------------------
Smo_DFE         ------------------------------------------------------------
Ath_ECT3        ------------------------------------------------------------
Gbi_DFD         ------------------------------------------------------------
Sit_DFA3        ------------------------------------------------------------
Tca_DFA2        ------------------------------------------------------------
Zma_DFC2        ------------------------------------------------------------
Tca_DFB2        ------------------------------------------------------------
Csi_DFB3        ------------------------------------------------------------
Sfa_DFE2        ------------------------------------------------------------
Sfa_DFE3        ------------------------------------------------------------
Sfa_DFE1        ------------------------------------------------------------
Sit_DFC1        ------------------------------------------------------------
Kni_DF2         ------------------------------------------------------------
Dal_DFC1        ------------------------------------------------------------
Dal_DFC2        ------------------------------------------------------------
Csi_DFA2        ------------------------------------------------------------
Mtr_DFC1        ------------------------------------------------------------
Cpu_DFE         ------------------------------------------------------------
Ppa_DFE1        ------------------------------------------------------------
Ppa_DFE2        ------------------------------------------------------------
Ath_ECT8        ------------------------------------------------------------
Bol_DFC1        ------------------------------------------------------------
Bol_DFC2        ------------------------------------------------------------
Aca_DFAB1       ------------------------------------------------------------
Dco_DFE3        ------------------------------------------------------------
Bol_DFA4        ------------------------------------------------------------
Ath_ECT4        ------------------------------------------------------------
Ath_ECT2        ------------------------------------------------------------
Bol_DFA3        ------------------------------------------------------------
Bol_DFA1        ------------------------------------------------------------
Bol_DFA2        ------------------------------------------------------------
Sit_DFB1        ------------------------------------------------------------
Scu_DFAB        ------------------------------------------------------------
Asp_DFAB1       ------------------------------------------------------------
Asp_DFAB2       ------------------------------------------------------------
Aca_DFAB2       ------------------------------------------------------------
Cri_DFAB        ------------------------------------------------------------
Dco_DFE6        ------------------------------------------------------------
Bol_DFA5        ------------------------------------------------------------
Aag_DFE         ------------------------------------------------------------
Sit_DFA1        ------------------------------------------------------------
Zci_DF          ------------------------------------------------------------
Vvi_DFA2        ------------------------------------------------------------
Aqc_DFA         ------------------------------------------------------------
Dal_DFA1        ------------------------------------------------------------
Dal_DFA2        ------------------------------------------------------------
Aam_DFA1        ------------------------------------------------------------
Aam_DFA2        ------------------------------------------------------------
Sly_DFA         ------------------------------------------------------------
Cka_DFA1        ------------------------------------------------------------
Ltu_DFA2        ------------------------------------------------------------
Ltu_DFA1        ------------------------------------------------------------
Cka_DFA2        ------------------------------------------------------------
Cka_DFA3        ------------------------------------------------------------
Mtr_DFA1        ------------------------------------------------------------
Tca_DFA1        ------------------------------------------------------------
Csi_DFA1        ------------------------------------------------------------
Vvi_DFA1        ------------------------------------------------------------
Gbi_DFC1        ------------------------------------------------------------
Zma_DFA         ------------------------------------------------------------
Ita_DFE2        ------------------------------------------------------------
Dal_DFB         ------------------------------------------------------------
Mpo_DFE         ------------------------------------------------------------
Atr_DFC1        ------------------------------------------------------------
Nco_DFA         ------------------------------------------------------------
Ita_DFCD        ------------------------------------------------------------
Atr_DFA         ------------------------------------------------------------
Gbi_DFA1        ------------------------------------------------------------
Gbi_DFB         ------------------------------------------------------------
Gbi_DFA2        ------------------------------------------------------------
Tpl_DFA1        ------------------------------------------------------------
Tpl_DFA2        ------------------------------------------------------------

Afi_DFF3        ------------------------------------------------------------
Scu_DFF2        ------------------------------------------------------------
Afi_DFF4        ------------------------------------------------------------
Cri_DFF2        ------------------------------------------------------------
Mve_DFF2        ------------------------------------------------------------
Cri_DFF1        ------------------------------------------------------------
Asp_DFF4        ------------------------------------------------------------
Aca_DFF1        ------------------------------------------------------------
Mco_DF          ------------------------------------------------------------
Mpu_DF          ------------------------------------------------------------
Bpr_DF          ------------------------------------------------------------
Kni_DF3         IEAQPGQSLEHSEVSEASVVGPDFWKEMLGLATANGEESGSAEPDRKAEDGGEAPAGREA
Msp_DF          ------------------------------------------------------------
Afi_DFF6        ------------------------------------------------------------
Aca_DFF2        ------------------------------------------------------------
Kni_DF1         ------------------------------------------------------------
Sit_DFD1        ------------------------------------------------------------
Cri_DFF3        ------------------------------------------------------------
Pmi_YTHDF       ------------------------------------------------------------
Sly_DFC         ------------------------------------------------------------
Csi_DFC2        ------------------------------------------------------------
Tca_DFC         ------------------------------------------------------------
Vvi_DFC2        ------------------------------------------------------------
Ehu_YTHDF       ------------------------------------------------------------
Scu_DFF3        ------------------------------------------------------------
Afi_DFF1        ------------------------------------------------------------
Afi_DFF5        ------------------------------------------------------------
Mve_DFF1        ------------------------------------------------------------
Cpa_YTHDF       ------------------------------------------------------------
Ath_ECT6        ------------------------------------------------------------
Bol_DFD         ------------------------------------------------------------
Ath_ECT7        ------------------------------------------------------------
Asp_DFF1        ------------------------------------------------------------
Ltu_DFC3        ------------------------------------------------------------
Cka_DFC4        ------------------------------------------------------------
Mve_DFD         ------------------------------------------------------------
Afi_DFD1        ------------------------------------------------------------
Cri_DFD2        ------------------------------------------------------------
Cri_DFD1        ------------------------------------------------------------
Aca_DFD         ------------------------------------------------------------
Asp_DFD1        ------------------------------------------------------------
Asp_DFD2        ------------------------------------------------------------
Afi_DFD2        ------------------------------------------------------------
Afi_DFD3        ------------------------------------------------------------
Ltu_DFD         ------------------------------------------------------------
Cka_DFD2        ------------------------------------------------------------
Cka_DFD1        ------------------------------------------------------------
Csi_DFD         ------------------------------------------------------------
Tca_DFD         ------------------------------------------------------------
Vvi_DFD         ------------------------------------------------------------
Mtr_DFD2        ------------------------------------------------------------
Mtr_DFD1        ------------------------------------------------------------
Mtr_DFA2        ------------------------------------------------------------
Mtr_DFA3        ------------------------------------------------------------
Mve_DFF3        ------------------------------------------------------------
Dal_DFC3        ------------------------------------------------------------
Scu_DFD         ------------------------------------------------------------
Bol_DFC3        ------------------------------------------------------------
Ath_ECT11       ------------------------------------------------------------
Asp_DFF5        ------------------------------------------------------------
Zma_DFC4        ------------------------------------------------------------
Sit_DFD2        ------------------------------------------------------------
Dal_DFD         ------------------------------------------------------------
Sit_DFC2        ------------------------------------------------------------
Afi_DFF2        ------------------------------------------------------------
Aam_DFD         ------------------------------------------------------------
Mtr_DFC2        ------------------------------------------------------------
Csi_DFB2        ------------------------------------------------------------
Aam_DFC3        ------------------------------------------------------------
Aqc_DFC2        ------------------------------------------------------------
Ath_ECT10       ------------------------------------------------------------
Bol_DFB3        ------------------------------------------------------------
Bol_DFB4        ------------------------------------------------------------
Asp_DFF3        ------------------------------------------------------------
Scu_DFF1        ------------------------------------------------------------
Asp_DFF2        ------------------------------------------------------------
Vvi_DFB2        ------------------------------------------------------------
Ita_DFE1        ------------------------------------------------------------
Zma_DFC3        ------------------------------------------------------------
Zma_DFB         ------------------------------------------------------------
Atr_DFC2        ------------------------------------------------------------
Ita_DFE3        ------------------------------------------------------------
Gbi_DFF2        ------------------------------------------------------------
Cbr_DF          ------------------------------------------------------------
Ltu_DFC4        ------------------------------------------------------------
Dal_DFA3        ------------------------------------------------------------
Bol_DFB5        ------------------------------------------------------------
Ath_ECT9        ------------------------------------------------------------
Nco_DFC2        ------------------------------------------------------------
Gbi_DFF1        ------------------------------------------------------------
Tpl_DFC1        ------------------------------------------------------------
Tpl_DFF         ------------------------------------------------------------
Dco_DFE4        ------------------------------------------------------------
Dco_DFE5        ------------------------------------------------------------
Atr_DFD         ------------------------------------------------------------
Men_DF          ------------------------------------------------------------
Atr_DFB         ------------------------------------------------------------
Bol_DFB2        ------------------------------------------------------------
Bol_DFB1        ------------------------------------------------------------
Ath_ECT5        ------------------------------------------------------------
Aqc_DFB         ------------------------------------------------------------
Aam_DFB         ------------------------------------------------------------
Mtr_DFB         ------------------------------------------------------------
Csi_DFB1        ------------------------------------------------------------
Tca_DFB1        ------------------------------------------------------------
Vvi_DFB1        ------------------------------------------------------------
Cka_DFB         ------------------------------------------------------------
Ltu_DFB1        ------------------------------------------------------------
Ltu_DFB2        ------------------------------------------------------------
Ath_ECT1        ------------------------------------------------------------
Gbi_DFC2        ------------------------------------------------------------
Tpl_DFC2        ------------------------------------------------------------
Nco_DFD         ------------------------------------------------------------
Dco_DFE1        ------------------------------------------------------------
Dco_DFE2        ------------------------------------------------------------
Nco_DFB         ------------------------------------------------------------
Sit_DFB2        ------------------------------------------------------------
Zma_DFC1        ------------------------------------------------------------
Sit_DFA2        ------------------------------------------------------------
Zma_DFD         ------------------------------------------------------------
Cka_DFC3        ------------------------------------------------------------
Aam_DFC1        ------------------------------------------------------------
Aam_DFC2        ------------------------------------------------------------
Nco_DFC1        ------------------------------------------------------------
Aqc_DFC1        ------------------------------------------------------------
Cka_DFC1        ------------------------------------------------------------
Cka_DFC2        ------------------------------------------------------------
Ltu_DFC1        ------------------------------------------------------------
Ltu_DFC2        ------------------------------------------------------------
Csi_DFC1        ------------------------------------------------------------
Vvi_DFC1        ------------------------------------------------------------
Sly_DFD         ------------------------------------------------------------
Sly_DFB         ------------------------------------------------------------
Vvi_DFB3        ------------------------------------------------------------
Aqc_DFD         ------------------------------------------------------------
Smo_DFE         ------------------------------------------------------------
Ath_ECT3        ------------------------------------------------------------
Gbi_DFD         ------------------------------------------------------------
Sit_DFA3        ------------------------------------------------------------
Tca_DFA2        ------------------------------------------------------------
Zma_DFC2        ------------------------------------------------------------
Tca_DFB2        ------------------------------------------------------------
Csi_DFB3        ------------------------------------------------------------
Sfa_DFE2        ------------------------------------------------------------
Sfa_DFE3        ------------------------------------------------------------
Sfa_DFE1        ------------------------------------------------------------
Sit_DFC1        ------------------------------------------------------------
Kni_DF2         ------------------------------------------------------------
Dal_DFC1        ------------------------------------------------------------
Dal_DFC2        ------------------------------------------------------------
Csi_DFA2        ------------------------------------------------------------
Mtr_DFC1        ------------------------------------------------------------
Cpu_DFE         ------------------------------------------------------------
Ppa_DFE1        ------------------------------------------------------------
Ppa_DFE2        ------------------------------------------------------------
Ath_ECT8        ------------------------------------------------------------
Bol_DFC1        ------------------------------------------------------------
Bol_DFC2        ------------------------------------------------------------
Aca_DFAB1       ------------------------------------------------------------
Dco_DFE3        ------------------------------------------------------------
Bol_DFA4        ------------------------------------------------------------
Ath_ECT4        ------------------------------------------------------------
Ath_ECT2        ------------------------------------------------------------
Bol_DFA3        ------------------------------------------------------------
Bol_DFA1        ------------------------------------------------------------
Bol_DFA2        ------------------------------------------------------------
Sit_DFB1        ------------------------------------------------------------
Scu_DFAB        ------------------------------------------------------------
Asp_DFAB1       ------------------------------------------------------------
Asp_DFAB2       ------------------------------------------------------------
Aca_DFAB2       ------------------------------------------------------------
Cri_DFAB        ------------------------------------------------------------
Dco_DFE6        ------------------------------------------------------------
Bol_DFA5        ------------------------------------------------------------
Aag_DFE         ------------------------------------------------------------
Sit_DFA1        ------------------------------------------------------------
Zci_DF          ------------------------------------------------------------
Vvi_DFA2        ------------------------------------------------------------
Aqc_DFA         ------------------------------------------------------------
Dal_DFA1        ------------------------------------------------------------
Dal_DFA2        ------------------------------------------------------------
Aam_DFA1        ------------------------------------------------------------
Aam_DFA2        ------------------------------------------------------------
Sly_DFA         ------------------------------------------------------------
Cka_DFA1        ------------------------------------------------------------
Ltu_DFA2        ------------------------------------------------------------
Ltu_DFA1        ------------------------------------------------------------
Cka_DFA2        ------------------------------------------------------------
Cka_DFA3        ------------------------------------------------------------
Mtr_DFA1        ------------------------------------------------------------
Tca_DFA1        ------------------------------------------------------------
Csi_DFA1        ------------------------------------------------------------
Vvi_DFA1        ------------------------------------------------------------
Gbi_DFC1        ------------------------------------------------------------
Zma_DFA         ------------------------------------------------------------
Ita_DFE2        ------------------------------------------------------------
Dal_DFB         ------------------------------------------------------------
Mpo_DFE         ------------------------------------------------------------
Atr_DFC1        ------------------------------------------------------------
Nco_DFA         ------------------------------------------------------------
Ita_DFCD        ------------------------------------------------------------
Atr_DFA         ------------------------------------------------------------
Gbi_DFA1        ------------------------------------------------------------
Gbi_DFB         ------------------------------------------------------------
Gbi_DFA2        ------------------------------------------------------------
Tpl_DFA1        ------------------------------------------------------------
Tpl_DFA2        ------------------------------------------------------------

Afi_DFF3        ------------------------------------------------------------
Scu_DFF2        ------------------------------------------------------------
Afi_DFF4        ------------------------------------------------------------
Cri_DFF2        ------------------------------------------------------------
Mve_DFF2        ------------------------------------------------------------
Cri_DFF1        ------------------------------------------------------------
Asp_DFF4        ------------------------------------------------------------
Aca_DFF1        ------------------------------------------------------------
Mco_DF          ------------------------------------------------------------
Mpu_DF          ------------------------------------------------------------
Bpr_DF          ------------------------------------------------------------
Kni_DF3         KEAREKTWEELFDEMQAKAARGEPLLKPDSEKTWEELEADGKFVGGIPQKMKTGRQQLPP
Msp_DF          ------------------------------------------------------------
Afi_DFF6        ------------------------------------------------------------
Aca_DFF2        ------------------------------------------------------------
Kni_DF1         ------------------------------------------------------------
Sit_DFD1        ------------------------------------------------------------
Cri_DFF3        ------------------------------------------------------------
Pmi_YTHDF       ------------------------------------------------------------
Sly_DFC         ------------------------------------------------------------
Csi_DFC2        ------------------------------------------------------------
Tca_DFC         ------------------------------------------------------------
Vvi_DFC2        ------------------------------------------------------------
Ehu_YTHDF       ------------------------------------------------------------
Scu_DFF3        ------------------------------------------------------------
Afi_DFF1        ------------------------------------------------------------
Afi_DFF5        ------------------------------------------------------------
Mve_DFF1        ------------------------------------------------------------
Cpa_YTHDF       ------------------------------------------------------------
Ath_ECT6        ------------------------------------------------------------
Bol_DFD         ------------------------------------------------------------
Ath_ECT7        ------------------------------------------------------------
Asp_DFF1        ------------------------------------------------------------
Ltu_DFC3        ------------------------------------------------------------
Cka_DFC4        ------------------------------------------------------------
Mve_DFD         ------------------------------------------------------------
Afi_DFD1        ------------------------------------------------------------
Cri_DFD2        ------------------------------------------------------------
Cri_DFD1        ------------------------------------------------------------
Aca_DFD         ------------------------------------------------------------
Asp_DFD1        ------------------------------------------------------------
Asp_DFD2        ------------------------------------------------------------
Afi_DFD2        ------------------------------------------------------------
Afi_DFD3        ------------------------------------------------------------
Ltu_DFD         ------------------------------------------------------------
Cka_DFD2        ------------------------------------------------------------
Cka_DFD1        ------------------------------------------------------------
Csi_DFD         ------------------------------------------------------------
Tca_DFD         ------------------------------------------------------------
Vvi_DFD         ------------------------------------------------------------
Mtr_DFD2        ------------------------------------------------------------
Mtr_DFD1        ------------------------------------------------------------
Mtr_DFA2        ------------------------------------------------------------
Mtr_DFA3        ------------------------------------------------------------
Mve_DFF3        ------------------------------------------------------------
Dal_DFC3        ------------------------------------------------------------
Scu_DFD         ------------------------------------------------------------
Bol_DFC3        ------------------------------------------------------------
Ath_ECT11       ------------------------------------------------------------
Asp_DFF5        ------------------------------------------------------------
Zma_DFC4        ------------------------------------------------------------
Sit_DFD2        ------------------------------------------------------------
Dal_DFD         ------------------------------------------------------------
Sit_DFC2        ------------------------------------------------------------
Afi_DFF2        ------------------------------------------------------------
Aam_DFD         ------------------------------------------------------------
Mtr_DFC2        ------------------------------------------------------------
Csi_DFB2        ------------------------------------------------------------
Aam_DFC3        ------------------------------------------------------------
Aqc_DFC2        ------------------------------------------------------------
Ath_ECT10       ------------------------------------------------------------
Bol_DFB3        ------------------------------------------------------------
Bol_DFB4        ------------------------------------------------------------
Asp_DFF3        ------------------------------------------------------------
Scu_DFF1        ------------------------------------------------------------
Asp_DFF2        ------------------------------------------------------------
Vvi_DFB2        ------------------------------------------------------------
Ita_DFE1        ------------------------------------------------------------
Zma_DFC3        ------------------------------------------------------------
Zma_DFB         ------------------------------------------------------------
Atr_DFC2        ------------------------------------------------------------
Ita_DFE3        ------------------------------------------------------------
Gbi_DFF2        ------------------------------------------------------------
Cbr_DF          ------------------------------------------------------------
Ltu_DFC4        ------------------------------------------------------------
Dal_DFA3        ------------------------------------------------------------
Bol_DFB5        ------------------------------------------------------------
Ath_ECT9        ------------------------------------------------------------
Nco_DFC2        ------------------------------------------------------------
Gbi_DFF1        ------------------------------------------------------------
Tpl_DFC1        ------------------------------------------------------------
Tpl_DFF         ------------------------------------------------------------
Dco_DFE4        ------------------------------------------------------------
Dco_DFE5        ------------------------------------------------------------
Atr_DFD         ------------------------------------------------------------
Men_DF          ------------------------------------------------------------
Atr_DFB         ------------------------------------------------------------
Bol_DFB2        ------------------------------------------------------------
Bol_DFB1        ------------------------------------------------------------
Ath_ECT5        ------------------------------------------------------------
Aqc_DFB         ------------------------------------------------------------
Aam_DFB         ------------------------------------------------------------
Mtr_DFB         ------------------------------------------------------------
Csi_DFB1        ------------------------------------------------------------
Tca_DFB1        ------------------------------------------------------------
Vvi_DFB1        ------------------------------------------------------------
Cka_DFB         ------------------------------------------------------------
Ltu_DFB1        ------------------------------------------------------------
Ltu_DFB2        ------------------------------------------------------------
Ath_ECT1        ------------------------------------------------------------
Gbi_DFC2        ------------------------------------------------------------
Tpl_DFC2        ------------------------------------------------------------
Nco_DFD         ------------------------------------------------------------
Dco_DFE1        ------------------------------------------------------------
Dco_DFE2        ------------------------------------------------------------
Nco_DFB         ------------------------------------------------------------
Sit_DFB2        ------------------------------------------------------------
Zma_DFC1        ------------------------------------------------------------
Sit_DFA2        ------------------------------------------------------------
Zma_DFD         ------------------------------------------------------------
Cka_DFC3        ------------------------------------------------------------
Aam_DFC1        ------------------------------------------------------------
Aam_DFC2        ------------------------------------------------------------
Nco_DFC1        ------------------------------------------------------------
Aqc_DFC1        ------------------------------------------------------------
Cka_DFC1        ------------------------------------------------------------
Cka_DFC2        ------------------------------------------------------------
Ltu_DFC1        ------------------------------------------------------------
Ltu_DFC2        ------------------------------------------------------------
Csi_DFC1        ------------------------------------------------------------
Vvi_DFC1        ------------------------------------------------------------
Sly_DFD         ------------------------------------------------------------
Sly_DFB         ------------------------------------------------------------
Vvi_DFB3        ------------------------------------------------------------
Aqc_DFD         ------------------------------------------------------------
Smo_DFE         ------------------------------------------------------------
Ath_ECT3        ------------------------------------------------------------
Gbi_DFD         ------------------------------------------------------------
Sit_DFA3        ------------------------------------------------------------
Tca_DFA2        ------------------------------------------------------------
Zma_DFC2        ------------------------------------------------------------
Tca_DFB2        ------------------------------------------------------------
Csi_DFB3        ------------------------------------------------------------
Sfa_DFE2        ------------------------------------------------------------
Sfa_DFE3        ------------------------------------------------------------
Sfa_DFE1        ------------------------------------------------------------
Sit_DFC1        ------------------------------------------------------------
Kni_DF2         ------------------------------------------------------------
Dal_DFC1        ------------------------------------------------------------
Dal_DFC2        ------------------------------------------------------------
Csi_DFA2        ------------------------------------------------------------
Mtr_DFC1        ------------------------------------------------------------
Cpu_DFE         ------------------------------------------------------------
Ppa_DFE1        ------------------------------------------------------------
Ppa_DFE2        ------------------------------------------------------------
Ath_ECT8        ------------------------------------------------------------
Bol_DFC1        ------------------------------------------------------------
Bol_DFC2        ------------------------------------------------------------
Aca_DFAB1       ------------------------------------------------------------
Dco_DFE3        ------------------------------------------------------------
Bol_DFA4        ------------------------------------------------------------
Ath_ECT4        ------------------------------------------------------------
Ath_ECT2        ------------------------------------------------------------
Bol_DFA3        ------------------------------------------------------------
Bol_DFA1        ------------------------------------------------------------
Bol_DFA2        ------------------------------------------------------------
Sit_DFB1        ------------------------------------------------------------
Scu_DFAB        ------------------------------------------------------------
Asp_DFAB1       ------------------------------------------------------------
Asp_DFAB2       ------------------------------------------------------------
Aca_DFAB2       ------------------------------------------------------------
Cri_DFAB        ------------------------------------------------------------
Dco_DFE6        ------------------------------------------------------------
Bol_DFA5        ------------------------------------------------------------
Aag_DFE         ------------------------------------------------------------
Sit_DFA1        ------------------------------------------------------------
Zci_DF          ------------------------------------------------------------
Vvi_DFA2        ------------------------------------------------------------
Aqc_DFA         ------------------------------------------------------------
Dal_DFA1        ------------------------------------------------------------
Dal_DFA2        ------------------------------------------------------------
Aam_DFA1        ------------------------------------------------------------
Aam_DFA2        ------------------------------------------------------------
Sly_DFA         ------------------------------------------------------------
Cka_DFA1        ------------------------------------------------------------
Ltu_DFA2        ------------------------------------------------------------
Ltu_DFA1        ------------------------------------------------------------
Cka_DFA2        ------------------------------------------------------------
Cka_DFA3        ------------------------------------------------------------
Mtr_DFA1        ------------------------------------------------------------
Tca_DFA1        ------------------------------------------------------------
Csi_DFA1        ------------------------------------------------------------
Vvi_DFA1        ------------------------------------------------------------
Gbi_DFC1        ------------------------------------------------------------
Zma_DFA         ------------------------------------------------------------
Ita_DFE2        ------------------------------------------------------------
Dal_DFB         ------------------------------------------------------------
Mpo_DFE         ------------------------------------------------------------
Atr_DFC1        ------------------------------------------------------------
Nco_DFA         ------------------------------------------------------------
Ita_DFCD        ------------------------------------------------------------
Atr_DFA         ------------------------------------------------------------
Gbi_DFA1        ------------------------------------------------------------
Gbi_DFB         ------------------------------------------------------------
Gbi_DFA2        ------------------------------------------------------------
Tpl_DFA1        ------------------------------------------------------------
Tpl_DFA2        ------------------------------------------------------------

Afi_DFF3        ------------------------------------------------------------
Scu_DFF2        ------------------------------------------------------------
Afi_DFF4        ------------------------------------------------------------
Cri_DFF2        ------------------------------------------------------------
Mve_DFF2        ------------------------------------------------------------
Cri_DFF1        ------------------------------------------------------------
Asp_DFF4        ------------------------------------------------------------
Aca_DFF1        ------------------------------------------------------------
Mco_DF          ------------------------------------------------------------
Mpu_DF          ------------------------------------------------------------
Bpr_DF          ------------------------------------------------------------
Kni_DF3         SEDDWKVKVGPQMEFGKGEKPGERLARAVIQEAFKAKKAELEKVKIKAWSKPEVFAPEES
Msp_DF          ------------------------------------------------------------
Afi_DFF6        ------------------------------------------------------------
Aca_DFF2        ------------------------------------------------------------
Kni_DF1         ------------------------------------------------------------
Sit_DFD1        ------------------------------------------------------------
Cri_DFF3        ------------------------------------------------------------
Pmi_YTHDF       ------------------------------------------------------------
Sly_DFC         ------------------------------------------------------------
Csi_DFC2        ------------------------------------------------------------
Tca_DFC         ------------------------------------------------------------
Vvi_DFC2        ------------------------------------------------------------
Ehu_YTHDF       ------------------------------------------------------------
Scu_DFF3        ------------------------------------------------------------
Afi_DFF1        ------------------------------------------------------------
Afi_DFF5        ------------------------------------------------------------
Mve_DFF1        ------------------------------------------------------------
Cpa_YTHDF       ------------------------------------------------------------
Ath_ECT6        ------------------------------------------------------------
Bol_DFD         ------------------------------------------------------------
Ath_ECT7        ------------------------------------------------------------
Asp_DFF1        ------------------------------------------------------------
Ltu_DFC3        ------------------------------------------------------------
Cka_DFC4        ------------------------------------------------------------
Mve_DFD         ------------------------------------------------------------
Afi_DFD1        ------------------------------------------------------------
Cri_DFD2        ------------------------------------------------------------
Cri_DFD1        ------------------------------------------------------------
Aca_DFD         ------------------------------------------------------------
Asp_DFD1        ------------------------------------------------------------
Asp_DFD2        ------------------------------------------------------------
Afi_DFD2        ------------------------------------------------------------
Afi_DFD3        ------------------------------------------------------------
Ltu_DFD         ------------------------------------------------------------
Cka_DFD2        ------------------------------------------------------------
Cka_DFD1        ------------------------------------------------------------
Csi_DFD         ------------------------------------------------------------
Tca_DFD         ------------------------------------------------------------
Vvi_DFD         ------------------------------------------------------------
Mtr_DFD2        ------------------------------------------------------------
Mtr_DFD1        ------------------------------------------------------------
Mtr_DFA2        ------------------------------------------------------------
Mtr_DFA3        ------------------------------------------------------------
Mve_DFF3        ------------------------------------------------------------
Dal_DFC3        ------------------------------------------------------------
Scu_DFD         ------------------------------------------------------------
Bol_DFC3        ------------------------------------------------------------
Ath_ECT11       ------------------------------------------------------------
Asp_DFF5        ------------------------------------------------------------
Zma_DFC4        ------------------------------------------------------------
Sit_DFD2        ------------------------------------------------------------
Dal_DFD         ------------------------------------------------------------
Sit_DFC2        ------------------------------------------------------------
Afi_DFF2        ------------------------------------------------------------
Aam_DFD         ------------------------------------------------------------
Mtr_DFC2        ------------------------------------------------------------
Csi_DFB2        ------------------------------------------------------------
Aam_DFC3        ------------------------------------------------------------
Aqc_DFC2        ------------------------------------------------------------
Ath_ECT10       ------------------------------------------------------------
Bol_DFB3        ------------------------------------------------------------
Bol_DFB4        ------------------------------------------------------------
Asp_DFF3        ------------------------------------------------------------
Scu_DFF1        ------------------------------------------------------------
Asp_DFF2        ------------------------------------------------------------
Vvi_DFB2        ------------------------------------------------------------
Ita_DFE1        ------------------------------------------------------------
Zma_DFC3        ------------------------------------------------------------
Zma_DFB         ------------------------------------------------------------
Atr_DFC2        ------------------------------------------------------------
Ita_DFE3        ------------------------------------------------------------
Gbi_DFF2        ------------------------------------------------------------
Cbr_DF          ------------------------------------------------------------
Ltu_DFC4        ------------------------------------------------------------
Dal_DFA3        ------------------------------------------------------------
Bol_DFB5        ------------------------------------------------------------
Ath_ECT9        ------------------------------------------------------------
Nco_DFC2        ------------------------------------------------------------
Gbi_DFF1        ------------------------------------------------------------
Tpl_DFC1        ------------------------------------------------------------
Tpl_DFF         ------------------------------------------------------------
Dco_DFE4        ------------------------------------------------------------
Dco_DFE5        ------------------------------------------------------------
Atr_DFD         ------------------------------------------------------------
Men_DF          ------------------------------------------------------------
Atr_DFB         ------------------------------------------------------------
Bol_DFB2        ------------------------------------------------------------
Bol_DFB1        ------------------------------------------------------------
Ath_ECT5        ------------------------------------------------------------
Aqc_DFB         ------------------------------------------------------------
Aam_DFB         ------------------------------------------------------------
Mtr_DFB         ------------------------------------------------------------
Csi_DFB1        ------------------------------------------------------------
Tca_DFB1        ------------------------------------------------------------
Vvi_DFB1        ------------------------------------------------------------
Cka_DFB         ------------------------------------------------------------
Ltu_DFB1        ------------------------------------------------------------
Ltu_DFB2        ------------------------------------------------------------
Ath_ECT1        ------------------------------------------------------------
Gbi_DFC2        ------------------------------------------------------------
Tpl_DFC2        ------------------------------------------------------------
Nco_DFD         ------------------------------------------------------------
Dco_DFE1        ------------------------------------------------------------
Dco_DFE2        ------------------------------------------------------------
Nco_DFB         ------------------------------------------------------------
Sit_DFB2        ------------------------------------------------------------
Zma_DFC1        ------------------------------------------------------------
Sit_DFA2        ------------------------------------------------------------
Zma_DFD         ------------------------------------------------------------
Cka_DFC3        ------------------------------------------------------------
Aam_DFC1        ------------------------------------------------------------
Aam_DFC2        ------------------------------------------------------------
Nco_DFC1        ------------------------------------------------------------
Aqc_DFC1        ------------------------------------------------------------
Cka_DFC1        ------------------------------------------------------------
Cka_DFC2        ------------------------------------------------------------
Ltu_DFC1        ------------------------------------------------------------
Ltu_DFC2        ------------------------------------------------------------
Csi_DFC1        ------------------------------------------------------------
Vvi_DFC1        ------------------------------------------------------------
Sly_DFD         ------------------------------------------------------------
Sly_DFB         ------------------------------------------------------------
Vvi_DFB3        ------------------------------------------------------------
Aqc_DFD         ------------------------------------------------------------
Smo_DFE         ------------------------------------------------------------
Ath_ECT3        ------------------------------------------------------------
Gbi_DFD         ------------------------------------------------------------
Sit_DFA3        ------------------------------------------------------------
Tca_DFA2        ------------------------------------------------------------
Zma_DFC2        ------------------------------------------------------------
Tca_DFB2        ------------------------------------------------------------
Csi_DFB3        ------------------------------------------------------------
Sfa_DFE2        ------------------------------------------------------------
Sfa_DFE3        ------------------------------------------------------------
Sfa_DFE1        ------------------------------------------------------------
Sit_DFC1        ------------------------------------------------------------
Kni_DF2         ------------------------------------------------------------
Dal_DFC1        ------------------------------------------------------------
Dal_DFC2        ------------------------------------------------------------
Csi_DFA2        ------------------------------------------------------------
Mtr_DFC1        ------------------------------------------------------------
Cpu_DFE         ------------------------------------------------------------
Ppa_DFE1        ------------------------------------------------------------
Ppa_DFE2        ------------------------------------------------------------
Ath_ECT8        ------------------------------------------------------------
Bol_DFC1        ------------------------------------------------------------
Bol_DFC2        ------------------------------------------------------------
Aca_DFAB1       ------------------------------------------------------------
Dco_DFE3        ------------------------------------------------------------
Bol_DFA4        ------------------------------------------------------------
Ath_ECT4        ------------------------------------------------------------
Ath_ECT2        ------------------------------------------------------------
Bol_DFA3        ------------------------------------------------------------
Bol_DFA1        ------------------------------------------------------------
Bol_DFA2        ------------------------------------------------------------
Sit_DFB1        ------------------------------------------------------------
Scu_DFAB        ------------------------------------------------------------
Asp_DFAB1       ------------------------------------------------------------
Asp_DFAB2       ------------------------------------------------------------
Aca_DFAB2       ------------------------------------------------------------
Cri_DFAB        ------------------------------------------------------------
Dco_DFE6        ------------------------------------------------------------
Bol_DFA5        ------------------------------------------------------------
Aag_DFE         ------------------------------------------------------------
Sit_DFA1        ------------------------------------------------------------
Zci_DF          ------------------------------------------------------------
Vvi_DFA2        ------------------------------------------------------------
Aqc_DFA         ------------------------------------------------------------
Dal_DFA1        ------------------------------------------------------------
Dal_DFA2        ------------------------------------------------------------
Aam_DFA1        ------------------------------------------------------------
Aam_DFA2        ------------------------------------------------------------
Sly_DFA         ------------------------------------------------------------
Cka_DFA1        ------------------------------------------------------------
Ltu_DFA2        ------------------------------------------------------------
Ltu_DFA1        ------------------------------------------------------------
Cka_DFA2        ------------------------------------------------------------
Cka_DFA3        ------------------------------------------------------------
Mtr_DFA1        ------------------------------------------------------------
Tca_DFA1        ------------------------------------------------------------
Csi_DFA1        ------------------------------------------------------------
Vvi_DFA1        ------------------------------------------------------------
Gbi_DFC1        ------------------------------------------------------------
Zma_DFA         ------------------------------------------------------------
Ita_DFE2        ------------------------------------------------------------
Dal_DFB         ------------------------------------------------------------
Mpo_DFE         ------------------------------------------------------------
Atr_DFC1        ------------------------------------------------------------
Nco_DFA         ------------------------------------------------------------
Ita_DFCD        ------------------------------------------------------------
Atr_DFA         ------------------------------------------------------------
Gbi_DFA1        ------------------------------------------------------------
Gbi_DFB         ------------------------------------------------------------
Gbi_DFA2        ------------------------------------------------------------
Tpl_DFA1        ------------------------------------------------------------
Tpl_DFA2        ------------------------------------------------------------

Afi_DFF3        ------------------------------------------------------------
Scu_DFF2        ------------------------------------------------------------
Afi_DFF4        ------------------------------------------------------------
Cri_DFF2        ------------------------------------------------------------
Mve_DFF2        ------------------------------------------------------------
Cri_DFF1        ------------------------------------------------------------
Asp_DFF4        ------------------------------------------------------------
Aca_DFF1        ------------------------------------------------------------
Mco_DF          ------------------------------------------------------------
Mpu_DF          ------------------------------------------------------------
Bpr_DF          ------------------------------------------------------------
Kni_DF3         PDQSEAPRGRDGTRRAEDLQRENVWEKRRKEAEERLTGRWGISHQSEGEEGPGELDRAVL
Msp_DF          ------------------------------------------------------------
Afi_DFF6        ------------------------------------------------------------
Aca_DFF2        ------------------------------------------------------------
Kni_DF1         ------------------------------------------------------------
Sit_DFD1        ------------------------------------------------------------
Cri_DFF3        ------------------------------------------------------------
Pmi_YTHDF       ------------------------------------------------------------
Sly_DFC         ------------------------------------------------------------
Csi_DFC2        ------------------------------------------------------------
Tca_DFC         ------------------------------------------------------------
Vvi_DFC2        ------------------------------------------------------------
Ehu_YTHDF       ------------------------------------------------------------
Scu_DFF3        ------------------------------------------------------------
Afi_DFF1        ------------------------------------------------------------
Afi_DFF5        ------------------------------------------------------------
Mve_DFF1        ------------------------------------------------------------
Cpa_YTHDF       ------------------------------------------------------------
Ath_ECT6        ------------------------------------------------------------
Bol_DFD         ------------------------------------------------------------
Ath_ECT7        ------------------------------------------------------------
Asp_DFF1        ------------------------------------------------------------
Ltu_DFC3        ------------------------------------------------------------
Cka_DFC4        ------------------------------------------------------------
Mve_DFD         ------------------------------------------------------------
Afi_DFD1        ------------------------------------------------------------
Cri_DFD2        ------------------------------------------------------------
Cri_DFD1        ------------------------------------------------------------
Aca_DFD         ------------------------------------------------------------
Asp_DFD1        ------------------------------------------------------------
Asp_DFD2        ------------------------------------------------------------
Afi_DFD2        ------------------------------------------------------------
Afi_DFD3        ------------------------------------------------------------
Ltu_DFD         ------------------------------------------------------------
Cka_DFD2        ------------------------------------------------------------
Cka_DFD1        ------------------------------------------------------------
Csi_DFD         ------------------------------------------------------------
Tca_DFD         ------------------------------------------------------------
Vvi_DFD         ------------------------------------------------------------
Mtr_DFD2        ------------------------------------------------------------
Mtr_DFD1        ------------------------------------------------------------
Mtr_DFA2        ------------------------------------------------------------
Mtr_DFA3        ------------------------------------------------------------
Mve_DFF3        ------------------------------------------------------------
Dal_DFC3        ------------------------------------------------------------
Scu_DFD         ------------------------------------------------------------
Bol_DFC3        ------------------------------------------------------------
Ath_ECT11       ------------------------------------------------------------
Asp_DFF5        ------------------------------------------------------------
Zma_DFC4        ------------------------------------------------------------
Sit_DFD2        ------------------------------------------------------------
Dal_DFD         ------------------------------------------------------------
Sit_DFC2        ------------------------------------------------------------
Afi_DFF2        ------------------------------------------------------------
Aam_DFD         ------------------------------------------------------------
Mtr_DFC2        ------------------------------------------------------------
Csi_DFB2        ------------------------------------------------------------
Aam_DFC3        ------------------------------------------------------------
Aqc_DFC2        ------------------------------------------------------------
Ath_ECT10       ------------------------------------------------------------
Bol_DFB3        ------------------------------------------------------------
Bol_DFB4        ------------------------------------------------------------
Asp_DFF3        ------------------------------------------------------------
Scu_DFF1        ------------------------------------------------------------
Asp_DFF2        ------------------------------------------------------------
Vvi_DFB2        ------------------------------------------------------------
Ita_DFE1        ------------------------------------------------------------
Zma_DFC3        ------------------------------------------------------------
Zma_DFB         ------------------------------------------------------------
Atr_DFC2        ------------------------------------------------------------
Ita_DFE3        ------------------------------------------------------------
Gbi_DFF2        ------------------------------------------------------------
Cbr_DF          ------------------------------------------------------------
Ltu_DFC4        ------------------------------------------------------------
Dal_DFA3        ------------------------------------------------------------
Bol_DFB5        ------------------------------------------------------------
Ath_ECT9        ------------------------------------------------------------
Nco_DFC2        ------------------------------------------------------------
Gbi_DFF1        ------------------------------------------------------------
Tpl_DFC1        ------------------------------------------------------------
Tpl_DFF         ------------------------------------------------------------
Dco_DFE4        ------------------------------------------------------------
Dco_DFE5        ------------------------------------------------------------
Atr_DFD         ------------------------------------------------------------
Men_DF          ------------------------------------------------------------
Atr_DFB         ------------------------------------------------------------
Bol_DFB2        ------------------------------------------------------------
Bol_DFB1        ------------------------------------------------------------
Ath_ECT5        ------------------------------------------------------------
Aqc_DFB         ------------------------------------------------------------
Aam_DFB         ------------------------------------------------------------
Mtr_DFB         ------------------------------------------------------------
Csi_DFB1        ------------------------------------------------------------
Tca_DFB1        ------------------------------------------------------------
Vvi_DFB1        ------------------------------------------------------------
Cka_DFB         ------------------------------------------------------------
Ltu_DFB1        ------------------------------------------------------------
Ltu_DFB2        ------------------------------------------------------------
Ath_ECT1        ------------------------------------------------------------
Gbi_DFC2        ------------------------------------------------------------
Tpl_DFC2        ------------------------------------------------------------
Nco_DFD         ------------------------------------------------------------
Dco_DFE1        ------------------------------------------------------------
Dco_DFE2        ------------------------------------------------------------
Nco_DFB         ------------------------------------------------------------
Sit_DFB2        ------------------------------------------------------------
Zma_DFC1        ------------------------------------------------------------
Sit_DFA2        ------------------------------------------------------------
Zma_DFD         ------------------------------------------------------------
Cka_DFC3        ------------------------------------------------------------
Aam_DFC1        ------------------------------------------------------------
Aam_DFC2        ------------------------------------------------------------
Nco_DFC1        ------------------------------------------------------------
Aqc_DFC1        ------------------------------------------------------------
Cka_DFC1        ------------------------------------------------------------
Cka_DFC2        ------------------------------------------------------------
Ltu_DFC1        ------------------------------------------------------------
Ltu_DFC2        ------------------------------------------------------------
Csi_DFC1        ------------------------------------------------------------
Vvi_DFC1        ------------------------------------------------------------
Sly_DFD         ------------------------------------------------------------
Sly_DFB         ------------------------------------------------------------
Vvi_DFB3        ------------------------------------------------------------
Aqc_DFD         ------------------------------------------------------------
Smo_DFE         ------------------------------------------------------------
Ath_ECT3        ------------------------------------------------------------
Gbi_DFD         ------------------------------------------------------------
Sit_DFA3        ------------------------------------------------------------
Tca_DFA2        ------------------------------------------------------------
Zma_DFC2        ------------------------------------------------------------
Tca_DFB2        ------------------------------------------------------------
Csi_DFB3        ------------------------------------------------------------
Sfa_DFE2        ------------------------------------------------------------
Sfa_DFE3        ------------------------------------------------------------
Sfa_DFE1        ------------------------------------------------------------
Sit_DFC1        ------------------------------------------------------------
Kni_DF2         ------------------------------------------------------------
Dal_DFC1        ------------------------------------------------------------
Dal_DFC2        ------------------------------------------------------------
Csi_DFA2        ------------------------------------------------------------
Mtr_DFC1        ------------------------------------------------------------
Cpu_DFE         ------------------------------------------------------------
Ppa_DFE1        ------------------------------------------------------------
Ppa_DFE2        ------------------------------------------------------------
Ath_ECT8        ------------------------------------------------------------
Bol_DFC1        ------------------------------------------------------------
Bol_DFC2        ------------------------------------------------------------
Aca_DFAB1       ------------------------------------------------------------
Dco_DFE3        ------------------------------------------------------------
Bol_DFA4        ------------------------------------------------------------
Ath_ECT4        ------------------------------------------------------------
Ath_ECT2        ------------------------------------------------------------
Bol_DFA3        ------------------------------------------------------------
Bol_DFA1        ------------------------------------------------------------
Bol_DFA2        ------------------------------------------------------------
Sit_DFB1        ------------------------------------------------------------
Scu_DFAB        ------------------------------------------------------------
Asp_DFAB1       ------------------------------------------------------------
Asp_DFAB2       ------------------------------------------------------------
Aca_DFAB2       ------------------------------------------------------------
Cri_DFAB        ------------------------------------------------------------
Dco_DFE6        ------------------------------------------------------------
Bol_DFA5        ------------------------------------------------------------
Aag_DFE         ------------------------------------------------------------
Sit_DFA1        ------------------------------------------------------------
Zci_DF          ------------------------------------------------------------
Vvi_DFA2        ------------------------------------------------------------
Aqc_DFA         ------------------------------------------------------------
Dal_DFA1        ------------------------------------------------------------
Dal_DFA2        ------------------------------------------------------------
Aam_DFA1        ------------------------------------------------------------
Aam_DFA2        ------------------------------------------------------------
Sly_DFA         ------------------------------------------------------------
Cka_DFA1        ------------------------------------------------------------
Ltu_DFA2        ------------------------------------------------------------
Ltu_DFA1        ------------------------------------------------------------
Cka_DFA2        ------------------------------------------------------------
Cka_DFA3        ------------------------------------------------------------
Mtr_DFA1        ------------------------------------------------------------
Tca_DFA1        ------------------------------------------------------------
Csi_DFA1        ------------------------------------------------------------
Vvi_DFA1        ------------------------------------------------------------
Gbi_DFC1        ------------------------------------------------------------
Zma_DFA         ------------------------------------------------------------
Ita_DFE2        ------------------------------------------------------------
Dal_DFB         ------------------------------------------------------------
Mpo_DFE         ------------------------------------------------------------
Atr_DFC1        ------------------------------------------------------------
Nco_DFA         ------------------------------------------------------------
Ita_DFCD        ------------------------------------------------------------
Atr_DFA         ------------------------------------------------------------
Gbi_DFA1        ------------------------------------------------------------
Gbi_DFB         ------------------------------------------------------------
Gbi_DFA2        ------------------------------------------------------------
Tpl_DFA1        ------------------------------------------------------------
Tpl_DFA2        ------------------------------------------------------------

Afi_DFF3        ------------------------------------------------------------
Scu_DFF2        ------------------------------------------------------------
Afi_DFF4        ------------------------------------------------------------
Cri_DFF2        ------------------------------------------------------------
Mve_DFF2        ------------------------------------------------------------
Cri_DFF1        ------------------------------------------------------------
Asp_DFF4        ------------------------------------------------------------
Aca_DFF1        ------------------------------------------------------------
Mco_DF          ------------------------------------------------------------
Mpu_DF          ------------------------------------------------------------
Bpr_DF          ------------------------------------------------------------
Kni_DF3         RSKLSGSLPPKEWEEAGTGSARERGSIIFEGALVQLKRQSSKERRGSESNPSSPERRQGK
Msp_DF          --------------------------------------------------EAFEGRPGDA
Afi_DFF6        ------------------------------------------------------------
Aca_DFF2        ------------------------------------------------------------
Kni_DF1         ------------------------------------------------------------
Sit_DFD1        ------------------------------------------------------------
Cri_DFF3        ------------------------------------------------------------
Pmi_YTHDF       ------------------------------------------------------------
[truncated: 549,400 more chars]
