# Supplementary material for: Insights into the conservation and diversification of the molecular functions of YTHDF proteins
Source: PLoS Genet. 2023 Oct 10;19(10):e1010980. doi: 10.1371/journal.pgen.1010980 (PMC10617740; doi:10.1371/journal.pgen.1010980)
Supplement: S3 Dataset — Amino acid sequence alignment of the YTHDF proteins used for the phylogenetic analyses in Figs 1 and S1 after trimming the poorly conserved regions (IDRs) at both ends, according to the score given by Jalview [114] (S23 Fig), from the alignment provided in S2 Dataset. (ALN) [file pgen.1010980.s029.aln]

CLUSTAL

Afi_DFF3        NVIDP--STLG-------------------------------------------------
Scu_DFF2        ELPLA--HVHA-------------------------------------------------
Afi_DFF4        NQSIE--TKSGVEF----------------------------------------------
Cri_DFF2        SLSAV--VSGG-------------------------------------------------
Mve_DFF2        QEVAL--QPRP-------------------------------------------------
Cri_DFF1        SFSAV--TSNG-------------------------------------------------
Asp_DFF4        HGQENGMQAKG-------------------------------------------------
Aca_DFF1        SSVVSNGQESGSL-----------------------------------------------
Mco_DF          ASKPASSAIAGGK-----------------------------------------------
Mpu_DF          EGAAS-------------------------------------------------------
Bpr_DF          S-LGE--SVRG-------------------------------------------------
Kni_DF3         GPLSEEELQRRTIWVGNIPEKLFTEKKLWEHFRNLGLKVMSIRLINSRTLTTRDGVRIEG
Msp_DF          DGLGE--ATRG-------------------------------------------------
Afi_DFF6        ------------------------------------------------------------
Aca_DFF2        KKQPN--VFYG-------------------------------------------------
Kni_DF1         KVAPARKKRPA-------------------------------------------------
Sit_DFD1        HLLNEHSLADS-------------------------------------------------
Cri_DFF3        HPGKQFGFLYG-------------------------------------------------
Pmi_YTHDF       AAGQQAGARRA-------------------------------------------------
Sly_DFC         EATNE--LPRG-------------------------------------------------
Csi_DFC2        GMPTE--LIRG-------------------------------------------------
Tca_DFC         DFQNSAEVTRG-------------------------------------------------
Vvi_DFC2        ESSTE--LTCG-------------------------------------------------
Ehu_YTHDF       ERART--GVRG-------------------------------------------------
Scu_DFF3        AALSSHPGSRR-------------------------------------------------
Afi_DFF1        TGLTK-------------------------------------------------------
Afi_DFF5        DQEDETKTSIT-------------------------------------------------
Mve_DFF1        -------HMKK-------------------------------------------------
Cpa_YTHDF       GGAIAGSSSPG-------------------------------------------------
Ath_ECT6        -------QNRG-------------------------------------------------
Bol_DFD         ANISS--RSKG-------------------------------------------------
Ath_ECT7        DTVRE--QNRG-------------------------------------------------
Asp_DFF1        DTNAK-------------------------------------------------------
Ltu_DFC3        DSSNV--LKRG-------------------------------------------------
Cka_DFC4        EASSE--MSRG-------------------------------------------------
Mve_DFD         EQFQK-YLNLK-------------------------------------------------
Afi_DFD1        NTLTEACGDQG-------------------------------------------------
Cri_DFD2        QAVQKFPMTNQKV-----------------------------------------------
Cri_DFD1        GSLAK-------------------------------------------------------
Aca_DFD         DSFLK-------------------------------------------------------
Asp_DFD1        DACTE--QTQK-------------------------------------------------
Asp_DFD2        DACTE--QTQM-------------------------------------------------
Afi_DFD2        QDQSQ--VSCT-------------------------------------------------
Afi_DFD3        NIITH--SNND-------------------------------------------------
Ltu_DFD         DVLGE--QNRG-------------------------------------------------
Cka_DFD2        DVLGE--QNRG-------------------------------------------------
Cka_DFD1        DVFGE--QNRG-------------------------------------------------
Csi_DFD         CMFSE--QNRG-------------------------------------------------
Tca_DFD         DTLGE--QNRG-------------------------------------------------
Vvi_DFD         DGLSE--QNRG-------------------------------------------------
Mtr_DFD2        DVLGD--QNRG-------------------------------------------------
Mtr_DFD1        VLLGE--QNRG-------------------------------------------------
Mtr_DFA2        DGFSE--LNKG-------------------------------------------------
Mtr_DFA3        DGFGE--LNKG-------------------------------------------------
Mve_DFF3        AMLSK--SVWP-------------------------------------------------
Dal_DFC3        -------QARG-------------------------------------------------
Scu_DFD         ETSVD--QTHR-------------------------------------------------
Bol_DFC3        DSLVE--MKCG-------------------------------------------------
Ath_ECT11       DYLVE--LKCG-------------------------------------------------
Asp_DFF5        VAAVQ-------------------------------------------------------
Zma_DFC4        GEFHE--IIHG-------------------------------------------------
Sit_DFD2        ------------------------------------------------------------
Dal_DFD         RMLYD--QSRA-------------------------------------------------
Sit_DFC2        EAVMD--QVRG-------------------------------------------------
Afi_DFF2        -------NVKG-------------------------------------------------
Aam_DFD         GMLSE--QNRV-------------------------------------------------
Mtr_DFC2        EMSKE--ITRG-------------------------------------------------
Csi_DFB2        SPAID--RNRG-------------------------------------------------
Aam_DFC3        ESTCD--LVRG-------------------------------------------------
Aqc_DFC2        DVLRD--ATRG-------------------------------------------------
Ath_ECT10       SSTSDLYGNRG-------------------------------------------------
Bol_DFB3        PTTSDLYGNRG-------------------------------------------------
Bol_DFB4        PTTNDLYGNRG-------------------------------------------------
Asp_DFF3        DTWVS--KIRG-------------------------------------------------
Scu_DFF1        SIISN--DAKA-------------------------------------------------
Asp_DFF2        DTWVS--KVRGQPA----------------------------------------------
Vvi_DFB2        NFSSD--RNRG-------------------------------------------------
Ita_DFE1        GLLNA--QNRR-------------------------------------------------
Zma_DFC3        DLLSE--KNSG-------------------------------------------------
Zma_DFB         DFLSE--QSRG-------------------------------------------------
Atr_DFC2        GALDE--LKRG-------------------------------------------------
Ita_DFE3        DALNE--QVRG-------------------------------------------------
Gbi_DFF2        GSSNDSVHHQT-------------------------------------------------
Cbr_DF          GSSGEG-MDRM-------------------------------------------------
Ltu_DFC4        GTSHD--LSRG-------------------------------------------------
Dal_DFA3        DGLTE--LNRG-------------------------------------------------
Bol_DFB5        DLLTE--RNRG-------------------------------------------------
Ath_ECT9        DMLTE--SNRG-------------------------------------------------
Nco_DFC2        EKMAE--QSRG-------------------------------------------------
Gbi_DFF1        GGLND--EER--------------------------------------------------
Tpl_DFC1        DVLNE--QNRG-------------------------------------------------
Tpl_DFF         DAMQH-------------------------------------------------------
Dco_DFE4        DILSE--QNRG-------------------------------------------------
Dco_DFE5        DISSE--QNRG-------------------------------------------------
Atr_DFD         DALIE--QNRG-------------------------------------------------
Men_DF          DVSHE--QNRG-------------------------------------------------
Atr_DFB         DALTE--QNRG-------------------------------------------------
Bol_DFB2        DILNE--QNRG-------------------------------------------------
Bol_DFB1        DILNE--QNRG-------------------------------------------------
Ath_ECT5        DILNE--QNRG-------------------------------------------------
Aqc_DFB         DILSE--QNRG-------------------------------------------------
Aam_DFB         DVLNE--QNRG-------------------------------------------------
Mtr_DFB         DILSE--QNRG-------------------------------------------------
Csi_DFB1        DILNE--QNRG-------------------------------------------------
Tca_DFB1        DILSE--QNRG-------------------------------------------------
Vvi_DFB1        DILSE--QNRG-------------------------------------------------
Cka_DFB         DALIE--QNRG-------------------------------------------------
Ltu_DFB1        DILSE--QNKG-------------------------------------------------
Ltu_DFB2        DVLGE--QNKG-------------------------------------------------
Ath_ECT1        DRLNE--LCRG-------------------------------------------------
Gbi_DFC2        DALNE--QNRG-------------------------------------------------
Tpl_DFC2        DALNE--QNRG-------------------------------------------------
Nco_DFD         DALSE--QNRG-------------------------------------------------
Dco_DFE1        DILNE--QNRG-------------------------------------------------
Dco_DFE2        DILNE--QNRG-------------------------------------------------
Nco_DFB         DIIGE--QNKG-------------------------------------------------
Sit_DFB2        EFMNE--QNRG-------------------------------------------------
Zma_DFC1        DLLNE--QSPD-------------------------------------------------
Sit_DFA2        DGTIE--LNRG-------------------------------------------------
Zma_DFD         IVLGE--QNRG-------------------------------------------------
Cka_DFC3        DLLND--QNCG-------------------------------------------------
Aam_DFC1        DLYE---QNHG-------------------------------------------------
Aam_DFC2        DFLYE--QNHG-------------------------------------------------
Nco_DFC1        DLLNE--QNRG-------------------------------------------------
Aqc_DFC1        DMLNE--QNRG-------------------------------------------------
Cka_DFC1        DLLNE--QNRG-------------------------------------------------
Cka_DFC2        DLLNE--QNRG-------------------------------------------------
Ltu_DFC1        DLLNE--QNRG-------------------------------------------------
Ltu_DFC2        DLLNE--QNRG-------------------------------------------------
Csi_DFC1        SLSNE--QNHD-------------------------------------------------
Vvi_DFC1        GVLE---QNHG-------------------------------------------------
Sly_DFD         DMLME--QNRG-------------------------------------------------
Sly_DFB         GMASE--RNRG-------------------------------------------------
Vvi_DFB3        DTLIE--QNRG-------------------------------------------------
Aqc_DFD         DFLSE--QNRG-------------------------------------------------
Smo_DFE         SVEAE--HNRA-------------------------------------------------
Ath_ECT3        EGLNE--MNRG-------------------------------------------------
Gbi_DFD         DVLSE--QNRG-------------------------------------------------
Sit_DFA3        DGFNE--LKRG-------------------------------------------------
Tca_DFA2        DGLSE--LNKG-------------------------------------------------
Zma_DFC2        NLLNE--QNRG-------------------------------------------------
Tca_DFB2        DTLSE--RNKG-------------------------------------------------
Csi_DFB3        DTLSE--RNRG-------------------------------------------------
Sfa_DFE2        DFLNE--QNRG-------------------------------------------------
Sfa_DFE3        DFLNE--QNRG-------------------------------------------------
Sfa_DFE1        DFLNE--QNRG-------------------------------------------------
Sit_DFC1        DISNE--NSHT-------------------------------------------------
Kni_DF2         NQRYESGNERG-------------------------------------------------
Dal_DFC1        DTLNE--QNRG-------------------------------------------------
Dal_DFC2        DMLNE--QNRG-------------------------------------------------
Csi_DFA2        DGLNE--LNKG-------------------------------------------------
Mtr_DFC1        DSLNE--QNQG-------------------------------------------------
Cpu_DFE         DPLNE--QNRG-------------------------------------------------
Ppa_DFE1        DPLNE--QNRG-------------------------------------------------
Ppa_DFE2        DPLNE--QNRG-------------------------------------------------
Ath_ECT8        TSMND--LANG-------------------------------------------------
Bol_DFC1        SSMSENVQEDG-------------------------------------------------
Bol_DFC2        -------LNRD-------------------------------------------------
Aca_DFAB1       DMFNQ--QNKG-------------------------------------------------
Dco_DFE3        DVLNE--QNRG-------------------------------------------------
Bol_DFA4        QGLDI--IRRG-------------------------------------------------
Ath_ECT4        DGLNE--LNRG-------------------------------------------------
Ath_ECT2        DGLNE--LNRG-------------------------------------------------
Bol_DFA3        DGLNE--LNRG-------------------------------------------------
Bol_DFA1        DGLNE--LNRG-------------------------------------------------
Bol_DFA2        DGLNE--LNRG-------------------------------------------------
Sit_DFB1        DFLNE--QSRG-------------------------------------------------
Scu_DFAB        DVLNE--QNRG-------------------------------------------------
Asp_DFAB1       DILNE--QNRG-------------------------------------------------
Asp_DFAB2       DILNE--QNKG-------------------------------------------------
Aca_DFAB2       DILNE--QNRG-------------------------------------------------
Cri_DFAB        DVFNE--QNKG-------------------------------------------------
Dco_DFE6        DILNE--QNRG-------------------------------------------------
Bol_DFA5        EWLNE--LNRG-------------------------------------------------
Aag_DFE         DVLNE--QNRG-------------------------------------------------
Sit_DFA1        DGFTE--LNRG-------------------------------------------------
Zci_DF          DVASE--QNRG-------------------------------------------------
Vvi_DFA2        DGLNE--LNRG-------------------------------------------------
Aqc_DFA         DGLNE--LNRG-------------------------------------------------
Dal_DFA1        DGLSE--LNRG-------------------------------------------------
Dal_DFA2        DGLSE--LNRG-------------------------------------------------
Aam_DFA1        DGLNE--LNRG-------------------------------------------------
Aam_DFA2        DGLNE--LNRG-------------------------------------------------
Sly_DFA         DGLNE--LNRG-------------------------------------------------
Cka_DFA1        DGLNE--LNRG-------------------------------------------------
Ltu_DFA2        DGLNE--LSKG-------------------------------------------------
Ltu_DFA1        DGLNE--LNRG-------------------------------------------------
Cka_DFA2        EELIE--LNRG-------------------------------------------------
Cka_DFA3        DGLNE--LNRG-------------------------------------------------
Mtr_DFA1        DGLNE--LNRG-------------------------------------------------
Tca_DFA1        DGLNE--LNRG-------------------------------------------------
Csi_DFA1        DGLNE--LNRG-------------------------------------------------
Vvi_DFA1        DGLNE--LNRG-------------------------------------------------
Gbi_DFC1        DVLTE--QNRG-------------------------------------------------
Zma_DFA         EGLNE--LNRG-------------------------------------------------
Ita_DFE2        DILNE--QNRG-------------------------------------------------
Dal_DFB         DFLNE--QNRG-------------------------------------------------
Mpo_DFE         DILNE--QNRG-------------------------------------------------
Atr_DFC1        DVLNE--QNRG-------------------------------------------------
Nco_DFA         DVLNE--QNKG-------------------------------------------------
Ita_DFCD        -------TSRG-------------------------------------------------
Atr_DFA         DVLNE--QNRG-------------------------------------------------
Gbi_DFA1        DVLNE--QNRG-------------------------------------------------
Gbi_DFB         DVLNE--QNRG-------------------------------------------------
Gbi_DFA2        DILNE--QNRG-------------------------------------------------
Tpl_DFA1        ------------------------------------------------------------
Tpl_DFA2        DILNE--QNRG-------------------------------------------------

Afi_DFF3        -----------------------------------------------------------N
Scu_DFF2        -------------------------------------------------------PQP-K
Afi_DFF4        -------------------------------------------------------PAHRN
Cri_DFF2        -------------------------------------------------------VQT--
Mve_DFF2        -------------------------------------------------------PHYAI
Cri_DFF1        -------------------------------------------------------HENSG
Asp_DFF4        -------------------------------------------------------QQYAQ
Aca_DFF1        -------------------------------------------------------PKS--
Mco_DF          -------------------------------------------------------PSS-S
Mpu_DF          -------------------------------------------------------PPLPA
Bpr_DF          -------------------------------------------------------PRF-R
Kni_DF3         AAFMCLKDEDAAMDALLLFKKDRAPFRNMLLRPRTPAVYEARGWVPGPGQFAAPPPKA-V
Msp_DF          -------------------------------------------------------PRA-A
Afi_DFF6        -------------------------------------------------------PYQVG
Aca_DFF2        -------------------------------------------------------PPMPI
Kni_DF1         -------------------------------------------------------PPA-P
Sit_DFD1        -------------------------------------------------------QKP-G
Cri_DFF3        -------------------------------------------------------PAMHL
Pmi_YTHDF       -------------------------------------------------------PAN--
Sly_DFC         -------------------------------------------------------PRANG
Csi_DFC2        -------------------------------------------------------PRA--
Tca_DFC         -------------------------------------------------------PRAWN
Vvi_DFC2        -------------------------------------------------------PRA-R
Ehu_YTHDF       -------------------------------------------------------VRT-G
Scu_DFF3        -------------------------------------------------------PRDAA
Afi_DFF1        -------------------------------------------------------EREVT
Afi_DFF5        -------------------------------------------------------PVNQM
Mve_DFF1        -------------------------------------------------------PHK--
Cpa_YTHDF       -------------------------------------------------------PAY-A
Ath_ECT6        -------------------------------------------------------SRT-R
Bol_DFD         -------------------------------------------------------PRSQL
Ath_ECT7        -----------------------------------------------------------R
Asp_DFF1        -------------------------------------------------------RHTMS
Ltu_DFC3        -------------------------------------------------------PRA-L
Cka_DFC4        -------------------------------------------------------PRA-R
Mve_DFD         -------------------------------------------------------PKVNP
Afi_DFD1        -------------------------------------------------------NKS-L
Cri_DFD2        -------------------------------------------------------PQT-Q
Cri_DFD1        -------------------------------------------------------LSS-V
Aca_DFD         -------------------------------------------------------PSV-I
Asp_DFD1        -------------------------------------------------------SFM-V
Asp_DFD2        -------------------------------------------------------SLV-K
Afi_DFD2        -------------------------------------------------------TKCKV
Afi_DFD3        -------------------------------------------------------SSM-L
Ltu_DFD         -------------------------------------------------------PRT-N
Cka_DFD2        -------------------------------------------------------PRT-N
Cka_DFD1        -------------------------------------------------------PRN-N
Csi_DFD         -------------------------------------------------------PRT-S
Tca_DFD         -------------------------------------------------------PRT-N
Vvi_DFD         -------------------------------------------------------PRI-N
Mtr_DFD2        -------------------------------------------------------PRT-S
Mtr_DFD1        -------------------------------------------------------PRI-S
Mtr_DFA2        -------------------------------------------------------PRA-A
Mtr_DFA3        -------------------------------------------------------PRGSN
Mve_DFF3        -------------------------------------------------------PHGWH
Dal_DFC3        -------------------------------------------------------PRF-N
Scu_DFD         -------------------------------------------------------PLI-E
Bol_DFC3        -------------------------------------------------------PRTSA
Ath_ECT11       -------------------------------------------------------PRANA
Asp_DFF5        -------------------------------------------------------PLKAS
Zma_DFC4        -------------------------------------------------------PRA--
Sit_DFD2        -------------------------------------------------------PEG--
Dal_DFD         -------------------------------------------------------PRA-N
Sit_DFC2        -------------------------------------------------------PRA-N
Afi_DFF2        -------------------------------------------------------PLSSP
Aam_DFD         -------------------------------------------------------PRT-N
Mtr_DFC2        -------------------------------------------------------PRF--
Csi_DFB2        -------------------------------------------------------PRA-S
Aam_DFC3        -------------------------------------------------------PRA-R
Aqc_DFC2        -------------------------------------------------------PRS-R
Ath_ECT10       -------------------------------------------------------PRASS
Bol_DFB3        -------------------------------------------------------PRSFT
Bol_DFB4        -------------------------------------------------------PRASS
Asp_DFF3        -------------------------------------------------------QLAPS
Scu_DFF1        -------------------------------------------------------SQDAG
Asp_DFF2        -------------------------------------------------------PAI-T
Vvi_DFB2        -------------------------------------------------------PRA-S
Ita_DFE1        -----------------------------------------------------------M
Zma_DFC3        -------------------------------------------------------PRI-N
Zma_DFB         -------------------------------------------------------PRA-T
Atr_DFC2        -------------------------------------------------------LRS-N
Ita_DFE3        -------------------------------------------------------PRAFK
Gbi_DFF2        -------------------------------------------------------VRS-V
Cbr_DF          -------------------------------------------------------PRL-N
Ltu_DFC4        -------------------------------------------------------PRA-S
Dal_DFA3        -------------------------------------------------------PRS-G
Bol_DFB5        -------------------------------------------------------LRA-S
Ath_ECT9        -------------------------------------------------------PRA-S
Nco_DFC2        -------------------------------------------------------PRA-N
Gbi_DFF1        -------------------------------------------------------SRT-A
Tpl_DFC1        -------------------------------------------------------PRT-N
Tpl_DFF         -------------------------------------------------------PRR-R
Dco_DFE4        -------------------------------------------------------PRT-T
Dco_DFE5        -------------------------------------------------------PRTAR
Atr_DFD         -------------------------------------------------------PRI-N
Men_DF          -------------------------------------------------------PRT-M
Atr_DFB         -------------------------------------------------------PRM-S
Bol_DFB2        -------------------------------------------------------PRA-L
Bol_DFB1        -------------------------------------------------------PRA-S
Ath_ECT5        -------------------------------------------------------PRA-S
Aqc_DFB         -------------------------------------------------------PRA-S
Aam_DFB         -------------------------------------------------------PRA-L
Mtr_DFB         -------------------------------------------------------PRA-S
Csi_DFB1        -------------------------------------------------------PRA-L
Tca_DFB1        -------------------------------------------------------PRA-S
Vvi_DFB1        -------------------------------------------------------PRA-S
Cka_DFB         -------------------------------------------------------PRA-S
Ltu_DFB1        -------------------------------------------------------PRA-S
Ltu_DFB2        -------------------------------------------------------PRA-S
Ath_ECT1        -------------------------------------------------------PRS-S
Gbi_DFC2        -------------------------------------------------------PRI-N
Tpl_DFC2        -------------------------------------------------------PRI-N
Nco_DFD         -------------------------------------------------------PRT-S
Dco_DFE1        -------------------------------------------------------PRT-A
Dco_DFE2        -------------------------------------------------------PRT-S
Nco_DFB         -------------------------------------------------------PRA-T
Sit_DFB2        -------------------------------------------------------PRA-T
Zma_DFC1        -------------------------------------------------------STT-D
Sit_DFA2        -------------------------------------------------------PRS-G
Zma_DFD         -------------------------------------------------------PRS-G
Cka_DFC3        -------------------------------------------------------PKTST
Aam_DFC1        -------------------------------------------------------PRT-N
Aam_DFC2        -------------------------------------------------------PRT-N
Nco_DFC1        -------------------------------------------------------PRT-N
Aqc_DFC1        -------------------------------------------------------PRT-N
Cka_DFC1        -------------------------------------------------------PRT-N
Cka_DFC2        -------------------------------------------------------PRT-R
Ltu_DFC1        -------------------------------------------------------PRT-N
Ltu_DFC2        -------------------------------------------------------PRT-N
Csi_DFC1        -------------------------------------------------------TST-T
Vvi_DFC1        -------------------------------------------------------PRT-A
Sly_DFD         -------------------------------------------------------PRI-D
Sly_DFB         -------------------------------------------------------PRA-L
Vvi_DFB3        -------------------------------------------------------PRA-S
Aqc_DFD         -------------------------------------------------------PRT-N
Smo_DFE         -------------------------------------------------------PRA-S
Ath_ECT3        -------------------------------------------------------PRA-K
Gbi_DFD         -------------------------------------------------------PRT-N
Sit_DFA3        -------------------------------------------------------PRS-G
Tca_DFA2        -------------------------------------------------------PRV-K
Zma_DFC2        -------------------------------------------------------PRT-N
Tca_DFB2        -------------------------------------------------------PRAFK
Csi_DFB3        -------------------------------------------------------PRA-F
Sfa_DFE2        -------------------------------------------------------PRT-T
Sfa_DFE3        -------------------------------------------------------PRT-T
Sfa_DFE1        -------------------------------------------------------PRT-I
Sit_DFC1        -------------------------------------------------------DNS-K
Kni_DF2         -------------------------------------------------------PRA-Q
Dal_DFC1        -------------------------------------------------------PRT-N
Dal_DFC2        -------------------------------------------------------PRT-N
Csi_DFA2        -------------------------------------------------------PRA-K
Mtr_DFC1        -------------------------------------------------------PRT-A
Cpu_DFE         -------------------------------------------------------PRT-I
Ppa_DFE1        -------------------------------------------------------PRT-I
Ppa_DFE2        -------------------------------------------------------PRT-I
Ath_ECT8        -------------------------------------------------------QDHIT
Bol_DFC1        -------------------------------------------------------ECE--
Bol_DFC2        -------------------------------------------------------ETEKA
Aca_DFAB1       -------------------------------------------------------PRT-V
Dco_DFE3        -------------------------------------------------------PRI-S
Bol_DFA4        -----------------------------------------------------------A
Ath_ECT4        -------------------------------------------------------PRA-K
Ath_ECT2        -------------------------------------------------------PRAKG
Bol_DFA3        -------------------------------------------------------PRA-K
Bol_DFA1        -------------------------------------------------------PRA-K
Bol_DFA2        -------------------------------------------------------PRA-K
Sit_DFB1        -------------------------------------------------------PRA-T
Scu_DFAB        -------------------------------------------------------PRT-T
Asp_DFAB1       -------------------------------------------------------PRT-T
Asp_DFAB2       -------------------------------------------------------PRT-T
Aca_DFAB2       -------------------------------------------------------PRT-T
Cri_DFAB        -------------------------------------------------------PRT-T
Dco_DFE6        -------------------------------------------------------PRT-A
Bol_DFA5        -------------------------------------------------------PRA-K
Aag_DFE         -------------------------------------------------------PRT-T
Sit_DFA1        -------------------------------------------------------PRS-G
Zci_DF          -------------------------------------------------------PRT-I
Vvi_DFA2        -------------------------------------------------------PRA-K
Aqc_DFA         -------------------------------------------------------PRS-R
Dal_DFA1        -------------------------------------------------------PRG-G
Dal_DFA2        -------------------------------------------------------PRG-G
Aam_DFA1        -------------------------------------------------------PRA-G
Aam_DFA2        -------------------------------------------------------PRA-G
Sly_DFA         -------------------------------------------------------PRG-K
Cka_DFA1        -------------------------------------------------------PRA-G
Ltu_DFA2        -------------------------------------------------------PRA-G
Ltu_DFA1        -------------------------------------------------------PRA-G
Cka_DFA2        -------------------------------------------------------PRA-G
Cka_DFA3        -------------------------------------------------------PRA-G
Mtr_DFA1        -------------------------------------------------------PRA-K
Tca_DFA1        -------------------------------------------------------PRA-K
Csi_DFA1        -------------------------------------------------------PRA-K
Vvi_DFA1        -------------------------------------------------------PRA-K
Gbi_DFC1        -------------------------------------------------------PRT-N
Zma_DFA         -------------------------------------------------------PRS-G
Ita_DFE2        -------------------------------------------------------PRT-A
Dal_DFB         -------------------------------------------------------PRA-T
Mpo_DFE         -------------------------------------------------------PRT-T
Atr_DFC1        -------------------------------------------------------PRTKG
Nco_DFA         -------------------------------------------------------PRA-A
Ita_DFCD        -----------------------------------------------------------N
Atr_DFA         -------------------------------------------------------PRA-A
Gbi_DFA1        -------------------------------------------------------PRT-A
Gbi_DFB         -------------------------------------------------------PRT-A
Gbi_DFA2        -------------------------------------------------------PRT-A
Tpl_DFA1        -------------------------------------------------------PCA-V
Tpl_DFA2        -------------------------------------------------------PRT-A

Afi_DFF3        DLI---------------------------------------------------------
Scu_DFF2        CLR---------------------------------------------------------
Afi_DFF4        GLQ---------------------------------------------------------
Cri_DFF2        KSH---------------------------------------------------------
Mve_DFF2        VGK---------------------------------------------------------
Cri_DFF1        QLK---------------------------------------------------------
Asp_DFF4        AVK---------------------------------------------------------
Aca_DFF1        ------------------------------------------------------------
Mco_DF          SAHRASSAAADPNFRD--------------------------------------------
Mpu_DF          RAR--RLRAGAANSDP--------------------------------------------
Bpr_DF          NPE---------------------------------------------------------
Kni_DF3         KTSLPTEKGPPGRTHRVQEAAEARASNRMPGSQQGRMNGSEDGFSEAEEPQFWELPPTSA
Msp_DF          RAAANAASDFVETYVYGQTVGEEKT-----------------------------------
Afi_DFF6        AFQ---------------------------------------------------------
Aca_DFF2        KGSWVRSGHFNYM-----------------------------------------------
Kni_DF1         QKPTQTPSKPPDTQQH--------------------------------------------
Sit_DFD1        NQR-----SSAMVVKS--------------------------------------------
Cri_DFF3        KGSWVQSPTLNFVD----------------------------------------------
Pmi_YTHDF       ------------------------------------------------------------
Sly_DFC         RSV---------------------------------------------------------
Csi_DFC2        ------------------------------------------------------------
Tca_DFC         RVL---------------------------------------------------------
Vvi_DFC2        NRN---------------------------------------------------------
Ehu_YTHDF       CVM---------------------------------------------------------
Scu_DFF3        APT---------------------------------------------------------
Afi_DFF1        VNK---------------------------------------------------------
Afi_DFF5        FVP---------------------------------------------------------
Mve_DFF1        ------------------------------------------------------------
Cpa_YTHDF       SSS---LSPSPAPGSS--------------------------------------------
Ath_ECT6        RSR------NQLIVKA--------------------------------------------
Bol_DFD         VVK---------------------------------------------------------
Ath_ECT7        RSR---ALGNQLIVKA--------------------------------------------
Asp_DFF1        KQRVMQEDINNHSGAL--------------------------------------------
Ltu_DFC3        RAS---------------------------------------------------------
Cka_DFC4        RVK---------------------------------------------------------
Mve_DFD         ASG---------------------------------------------------------
Afi_DFD1        LVK--TNACLSTVQKC--------------------------------------------
Cri_DFD2        FGE---------------------------------------------------------
Cri_DFD1        KSK---------------------------------------------------------
Aca_DFD         ESK---------------------------------------------------------
Asp_DFD1        KSK-----VHPTTVQE--------------------------------------------
Asp_DFD2        KSK-----VHPTAVLD--------------------------------------------
Afi_DFD2        HMD---------------------------------------------------------
Afi_DFD3        QSQ--VSLVTKSKVHP--------------------------------------------
Ltu_DFD         RLK--SPWTSSISVKA--------------------------------------------
Cka_DFD2        RLK--SPLTSSISVKA--------------------------------------------
Cka_DFD1        RLK--SSWPSPISVKA--------------------------------------------
Csi_DFD         RSK------DQLAVKA--------------------------------------------
Tca_DFD         RLK------NQLMVRA--------------------------------------------
Vvi_DFD         RSE------NQLAVKA--------------------------------------------
Mtr_DFD2        RSK------HQLSVKA--------------------------------------------
Mtr_DFD1        RPK----------HHL--------------------------------------------
Mtr_DFA2        KSSDNKSVKSPEPVTL--------------------------------------------
Mtr_DFA3        SSDDKNDKSLGPVTL---------------------------------------------
Mve_DFF3        YVP---------------------------------------------------------
Dal_DFC3        KSE---------------------------------------------------------
Scu_DFD         KAR----LILVPDCCE--------------------------------------------
Bol_DFC3        KTH---------------------------------------------------------
Ath_ECT11       KTR---------------------------------------------------------
Asp_DFF5        FGN---------------------------------------------------------
Zma_DFC4        ------------------------------------------------------------
Sit_DFD2        ------------------------------------------------------------
Dal_DFD         RSK--VQQPSMITVKA--------------------------------------------
Sit_DFC2        KLN---------------------------------------------------------
Afi_DFF2        PSK---------------------------------------------------------
Aam_DFD         RSK--GQWASSISSMA--------------------------------------------
Mtr_DFC2        ------------------------------------------------------------
Csi_DFB2        KIK---------------------------------------------------------
Aam_DFC3        RDK---------------------------------------------------------
Aqc_DFC2        RLH---------------------------------------------------------
Ath_ECT10       RVKSKNS-----------------------------------------------------
Bol_DFB3        RVK---------------------------------------------------------
Bol_DFB4        RVE---------------------------------------------------------
Asp_DFF3        PIK---------------------------------------------------------
Scu_DFF1        NPH---------------------------------------------------------
Asp_DFF2        TPK---------------------------------------------------------
Vvi_DFB2        KPKGQ-------------------------------------------------------
Ita_DFE1        RFNESTLRMLH-------------------------------------------------
Zma_DFC3        HSKNISTST---------------------------------------------------
Zma_DFB         KPK---------------------------------------------------------
Atr_DFC2        RPK---------------------------------------------------------
Ita_DFE3        VVR---------------------------------------------------------
Gbi_DFF2        NHQ------MTSSSRQ--------------------------------------------
Cbr_DF          RPM---------------------------------------------------------
Ltu_DFC4        RVK---------------------------------------------------------
Dal_DFA3        LPK--GIKGNGSNLTI--------------------------------------------
Bol_DFB5        RP----------------------------------------------------------
Ath_ECT9        RLN---------------------------------------------------------
Nco_DFC2        KIK---------------------------------------------------------
Gbi_DFF1        RSR--TQWLTINR-----------------------------------------------
Tpl_DFC1        RTKSPQMLSEA-------------------------------------------------
Tpl_DFF         PIN------EELAPSR--------------------------------------------
Dco_DFE4        RIR--TVRPVPTVLR---------------------------------------------
Dco_DFE5        TLR------PVPMVLR--------------------------------------------
Atr_DFD         RVGNQVT-----------------------------------------------------
Men_DF          RGRSQRSSAAAADAPD--------------------------------------------
Atr_DFB         RSK---------------------------------------------------------
Bol_DFB2        KPK---------THVS--------------------------------------------
Bol_DFB1        KPK---------------------------------------------------------
Ath_ECT5        KPK---------------------------------------------------------
Aqc_DFB         KPK---------------------------------------------------------
Aam_DFB         RPK---------------------------------------------------------
Mtr_DFB         KLK----------NHI--------------------------------------------
Csi_DFB1        KPKSQMT-----------------------------------------------------
Tca_DFB1        KPK---------NQIT--------------------------------------------
Vvi_DFB1        KPKS--------------------------------------------------------
Cka_DFB         RPK---------------------------------------------------------
Ltu_DFB1        RTK---------------------------------------------------------
Ltu_DFB2        RAK---------------------------------------------------------
Ath_ECT1        DFK---------------------------------------------------------
Gbi_DFC2        RMR--NPWLSPVDV----------------------------------------------
Tpl_DFC2        KTR--NPWVT--------------------------------------------------
Nco_DFD         RSK--NQWTSPLSLRV--------------------------------------------
Dco_DFE1        RIR--TQRPMPGVSR---------------------------------------------
Dco_DFE2        RMR--TQRPIPGVLR---------------------------------------------
Nco_DFB         RPR---------------------------------------------------------
Sit_DFB2        KPK---------------------------------------------------------
Zma_DFC1        ALI---KTSTSESRRA--------------------------------------------
Sit_DFA2        RFK--NQKLYGHTVSI--------------------------------------------
Zma_DFD         KSG--GKLMSKITVKA--------------------------------------------
Cka_DFC3        KNA----SVLGADLVQ--------------------------------------------
Aam_DFC1        STK---------------------------------------------------------
Aam_DFC2        SSK---------------------------------------------------------
Nco_DFC1        NGR--NSWVSDAD-----------------------------------------------
Aqc_DFC1        STK--NNVVSGVDPAV--------------------------------------------
Cka_DFC1        STK--STWVSVVD-----------------------------------------------
Cka_DFC2        STW---------------------------------------------------------
Ltu_DFC1        SAK--NTWVSVVA-----------------------------------------------
Ltu_DFC2        SAK--SSWVSEVG-----------------------------------------------
Csi_DFC1        SNK--DALESGAN-----------------------------------------------
Vvi_DFC1        SAK--GALVSGGN-----------------------------------------------
Sly_DFD         KMK------KQLLVKA--------------------------------------------
Sly_DFB         KPK---------------------------------------------------------
Vvi_DFB3        KPK---------------------------------------------------------
Aqc_DFD         RSR---------------------------------------------------------
Smo_DFE         KGK--PQRIYP-------------------------------------------------
Ath_ECT3        GFN--SQDGSKVMAV---------------------------------------------
Gbi_DFD         RTR--NQWISPAVHN---------------------------------------------
Sit_DFA3        LYK--TQQGLGATTEV--------------------------------------------
Tca_DFA2        GYKSQDDFESATL-----------------------------------------------
Zma_DFC2        LSR---------------------------------------------------------
Tca_DFB2        PKS---------------------------------------------------------
Csi_DFB3        KPK----------VRT--------------------------------------------
Sfa_DFE2        RLR--NQRVAPGILR---------------------------------------------
Sfa_DFE3        RLR--NQRLASPGILR--------------------------------------------
Sfa_DFE1        RIR--NQLPTPGVLQ---------------------------------------------
Sit_DFC1        HSL---------------------------------------------------------
Kni_DF2         RVR---------------------------------------------------------
Dal_DFC1        GSR------SSLTSDV--------------------------------------------
Dal_DFC2        GIRSILSSDT--------------------------------------------------
Csi_DFA2        GFK--NQEGFDPATV---------------------------------------------
Mtr_DFC1        NAK---------------------------------------------------------
Cpu_DFE         RTR--NQRAIPGVVR---------------------------------------------
Ppa_DFE1        RTR--NQRAIPGVLR---------------------------------------------
Ppa_DFE2        RTR--NQRAIAGVMR---------------------------------------------
Ath_ECT8        NGE---------------------------------------------------------
Bol_DFC1        ------------------------------------------------------------
Bol_DFC2        KAR---------------------------------------------------------
Aca_DFAB1       RGR---------------------------------------------------------
Dco_DFE3        RIR--NQRPTPLSVN---------------------------------------------
Bol_DFA4        REE---------------------------------------------------------
Ath_ECT4        GTK-----ATEEVSSE--------------------------------------------
Ath_ECT2        TKNQKGNLDDSLEVKE--------------------------------------------
Bol_DFA3        GTK--NQKDNSEDS----------------------------------------------
Bol_DFA1        GAK--NQKESSEDS----------------------------------------------
Bol_DFA2        GAK--NQKENSEDS----------------------------------------------
Sit_DFB1        KPK---------------------------------------------------------
Scu_DFAB        RGR--YQRSNSGSVR---------------------------------------------
Asp_DFAB1       RGR--YQRTTSTSAVK--------------------------------------------
Asp_DFAB2       RGR--CQRTNSGGLR---------------------------------------------
Aca_DFAB2       RGR--YQRTPPSAVR---------------------------------------------
Cri_DFAB        RGR--YQRTSPSAMR---------------------------------------------
Dco_DFE6        KFR---IQGSSPVVVR--------------------------------------------
Bol_DFA5        GFK---------------------------------------------------------
Aag_DFE         RIR--SLRATPGVLR---------------------------------------------
Sit_DFA1        GFK--HQKQFGPTVTI--------------------------------------------
Zci_DF          RMR---------------------------------------------------------
Vvi_DFA2        GFK--NQKGFGPVTL---------------------------------------------
Aqc_DFA         GVK------NQKTVTL--------------------------------------------
Dal_DFA1        HFK--NTKSLGPNISI--------------------------------------------
Dal_DFA2        RLK--NTKGFGPNITI--------------------------------------------
Aam_DFA1        RFK--NQKPFGPNITI--------------------------------------------
Aam_DFA2        RFK--NPKAFGPNITI--------------------------------------------
Sly_DFA         GSK--NQKSSTPVAL---------------------------------------------
Cka_DFA1        RFK--NQRGTTPNITI--------------------------------------------
Ltu_DFA2        RFK--NQKGFASNITL--------------------------------------------
Ltu_DFA1        RFK--NQKGFAPNITL--------------------------------------------
Cka_DFA2        RFK--NQKGFAPNITL--------------------------------------------
Cka_DFA3        RFK--NQKGVAPNITI--------------------------------------------
Mtr_DFA1        GGK--NQKVFVPTVL---------------------------------------------
Tca_DFA1        GPK--NQKGATPIAT---------------------------------------------
Csi_DFA1        GAK--NQKGSAPNAL---------------------------------------------
Vvi_DFA1        SSK--NQKGLAPV-----------------------------------------------
Gbi_DFC1        RIR-----NHPIASSV--------------------------------------------
Zma_DFA         RLKNTNQKVLGPNAVV--------------------------------------------
Ita_DFE2        RFK---------------------------------------------------------
Dal_DFB         RPK-------------N-------------------------------------------
Mpo_DFE         RIR--SQRTTPGVLR---------------------------------------------
Atr_DFC1        ISE---------------------------------------------------------
Nco_DFA         RFK--NQRSFPSGVTL--------------------------------------------
Ita_DFCD        ------------------------------------------------------------
Atr_DFA         RFK--NQRGLQANITL--------------------------------------------
Gbi_DFA1        RFR--NQQGSSGPLQ---------------------------------------------
Gbi_DFB         RFR--NQQMLPGSAR---------------------------------------------
Gbi_DFA2        RFR--NQRMVPGAAW---------------------------------------------
Tpl_DFA1        KVQ---------------------------------------------------------
Tpl_DFA2        RFR--NQRQVPGAPWA--------------------------------------------

Afi_DFF3        ---------------------------------------------------------AKS
Scu_DFF2        ---------------------------------------------------------PIP
Afi_DFF4        ---------------------------------------------------------LKL
Cri_DFF2        ---------------------------------------------------------QVM
Mve_DFF2        ---------------------------------------------------------PTK
Cri_DFF1        ---------------------------------------------------------SYQ
Asp_DFF4        ---------------------------------------------------------PAK
Aca_DFF1        ---------------------------------------------------------QPF
Mco_DF          ---------------------------------------------------------ALW
Mpu_DF          ---------------------------------------------------------AFR
Bpr_DF          ---------------------------------------------------------RIL
Kni_DF3         QVDAPAKKGQLPVRPAGPPPDEEARARARRLEKERQILADHVKFRDWEERVRQQRAEAER
Msp_DF          ---------------------------------------------------------IDP
Afi_DFF6        ---------------------------------------------------------YVA
Aca_DFF2        ---------------------------------------------------------NAA
Kni_DF1         ---------------------------------------------------------RPA
Sit_DFD1        ---------------------------------------------------------YTS
Cri_DFF3        ---------------------------------------------------------SAR
Pmi_YTHDF       ---------------------------------------------------------YSG
Sly_DFC         ------------------------------------------------------------
Csi_DFC2        ---------------------------------------------------------ENK
Tca_DFC         ------------------------------------------------------------
Vvi_DFC2        ------------------------------------------------------------
Ehu_YTHDF       ---------------------------------------------------------PVP
Scu_DFF3        ---------------------------------------------------------SIQ
Afi_DFF1        ---------------------------------------------------------HVL
Afi_DFF5        ---------------------------------------------------------NKS
Mve_DFF1        ---------------------------------------------------------DSV
Cpa_YTHDF       ---------------------------------------------------------SSA
Ath_ECT6        ---------------------------------------------------------YTT
Bol_DFD         --------------------------------------------------------AYTT
Ath_ECT7        ---------------------------------------------------------YTT
Asp_DFF1        ---------------------------------------------------------SFQ
Ltu_DFC3        ----------------------------------------------------------QL
Cka_DFC4        ---------------------------------------------------------DPL
Mve_DFD         ---------------------------------------------------------GQM
Afi_DFD1        ---------------------------------------------------------YDV
Cri_DFD2        ---------------------------------------------------------FAA
Cri_DFD1        ---------------------------------------------------------VLP
Aca_DFD         ---------------------------------------------------------VLP
Asp_DFD1        ---------------------------------------------------------CGD
Asp_DFD2        ---------------------------------------------------------CGD
Afi_DFD2        ---------------------------------------------------------TMQ
Afi_DFD3        ---------------------------------------------------------ITV
Ltu_DFD         ---------------------------------------------------------YTT
Cka_DFD2        ---------------------------------------------------------YTT
Cka_DFD1        ---------------------------------------------------------YTT
Csi_DFD         ---------------------------------------------------------YTS
Tca_DFD         ---------------------------------------------------------YTT
Vvi_DFD         ---------------------------------------------------------YTT
Mtr_DFD2        ---------------------------------------------------------YTT
Mtr_DFD1        ---------------------------------------------------------PIK
Mtr_DFA2        ---------------------------------------------------------LLK
Mtr_DFA3        ---------------------------------------------------------LLK
Mve_DFF3        ---------------------------------------------------------VTQ
Dal_DFC3        ------------------------------------------------------------
Scu_DFD         ---------------------------------------------------------VLD
Bol_DFC3        ---------------------------------------------------------PPS
Ath_ECT11       ----------------------------------------------------------PP
Asp_DFF5        ---------------------------------------------------------HQK
Zma_DFC4        ---------------------------------------------------------DGR
Sit_DFD2        ------------------------------------------------------------
Dal_DFD         ---------------------------------------------------------YRN
Sit_DFC2        ------------------------------------------------------------
Afi_DFF2        ------------------------------------------------------------
Aam_DFD         ---------------------------------------------------------YIP
Mtr_DFC2        ---------------------------------------------------------HQR
Csi_DFB2        ---------------------------------------------------------GKS
Aam_DFC3        ---------------------------------------------------------FPQ
Aqc_DFC2        ---------------------------------------------------------TLF
Ath_ECT10       ---------------------------------------------------------SKP
Bol_DFB3        ---------------------------------------------------------SKN
Bol_DFB4        ---------------------------------------------------------SKN
Asp_DFF3        ---------------------------------------------------------DHR
Scu_DFF1        ------------------------------------------------------------
Asp_DFF2        ---------------------------------------------------------DSS
Vvi_DFB2        ---------------------------------------------------------STS
Ita_DFE1        ---------------------------------------------------------PPR
Zma_DFC3        ---------------------------------------------------------SYR
Zma_DFB         ---------------------------------------------------------SSE
Atr_DFC2        ---------------------------------------------------------ESP
Ita_DFE3        ---------------------------------------------------------DVS
Gbi_DFF2        ---------------------------------------------------------ANG
Cbr_DF          ---------------------------------------------------------RSR
Ltu_DFC4        ------------------------------------------------------------
Dal_DFA3        ---------------------------------------------------------AVK
Bol_DFB5        ------------------------------------------------------------
Ath_ECT9        ---------------------------------------------------------SKS
Nco_DFC2        ------------------------------------------------------------
Gbi_DFF1        ---------------------------------------------------------QER
Tpl_DFC1        ---------------------------------------------------------SRN
Tpl_DFF         ---------------------------------------------------------QAK
Dco_DFE4        ---------------------------------------------------------QTR
Dco_DFE5        ---------------------------------------------------------QTR
Atr_DFD         ---------------------------------------------------------LVR
Men_DF          ---------------------------------------------------------DAG
Atr_DFB         ---------------------------------------------------------NPQ
Bol_DFB2        ---------------------------------------------------------EEL
Bol_DFB1        ----------------------------------------------------------TQ
Ath_ECT5        ---------------------------------------------------------TQV
Aqc_DFB         ---------------------------------------------------------NQG
Aam_DFB         ---------------------------------------------------------NPS
Mtr_DFB         ---------------------------------------------------------SSE
Csi_DFB1        ---------------------------------------------------------DEH
Tca_DFB1        ---------------------------------------------------------AEH
Vvi_DFB1        ---------------------------------------------------------QIT
Cka_DFB         ---------------------------------------------------------NPS
Ltu_DFB1        ---------------------------------------------------------NST
Ltu_DFB2        ---------------------------------------------------------NQT
Ath_ECT1        ---------------------------------------------------------NPQ
Gbi_DFC2        ---------------------------------------------------------SPG
Tpl_DFC2        ---------------------------------------------------------AVD
Nco_DFD         ---------------------------------------------------------YST
Dco_DFE1        ---------------------------------------------------------YLR
Dco_DFE2        ---------------------------------------------------------YFQ
Nco_DFB         ---------------------------------------------------------SSD
Sit_DFB2        ---------------------------------------------------------IQD
Zma_DFC1        ---------------------------------------------------------SIS
Sit_DFA2        ---------------------------------------------------------AVK
Zma_DFD         ---------------------------------------------------------YTT
Cka_DFC3        ---------------------------------------------------------SSG
Aam_DFC1        ---------------------------------------------------------SSC
Aam_DFC2        ---------------------------------------------------------SSC
Nco_DFC1        ---------------------------------------------------------AVA
Aqc_DFC1        ---------------------------------------------------------SLV
Cka_DFC1        ---------------------------------------------------------PVG
Cka_DFC2        ---------------------------------------------------------ASA
Ltu_DFC1        ---------------------------------------------------------PVG
Ltu_DFC2        ---------------------------------------------------------RAG
Csi_DFC1        ---------------------------------------------------------AVG
Vvi_DFC1        ---------------------------------------------------------DAG
Sly_DFD         ---------------------------------------------------------YST
Sly_DFB         -----------------------------------------------------------S
Vvi_DFB3        ---------------------------------------------------------NRT
Aqc_DFD         ---------------------------------------------------------GQW
Smo_DFE         ---------------------------------------------------------ELQ
Ath_ECT3        ---------------------------------------------------------SLK
Gbi_DFD         ---------------------------------------------------------AGT
Sit_DFA3        ---------------------------------------------------------PAK
Tca_DFA2        ---------------------------------------------------------AVK
Zma_DFC2        ---------------------------------------------------------NAL
Tca_DFB2        ---------------------------------------------------------QIT
Csi_DFB3        ---------------------------------------------------------TAY
Sfa_DFE2        ---------------------------------------------------------HAR
Sfa_DFE3        ---------------------------------------------------------HTR
Sfa_DFE1        ---------------------------------------------------------HTR
Sit_DFC1        ---------------------------------------------------------SPR
Kni_DF2         ------------------------------------------------------------
Dal_DFC1        ---------------------------------------------------------DQL
Dal_DFC2        ---------------------------------------------------------DHV
Csi_DFA2        ---------------------------------------------------------AAK
Mtr_DFC1        ---------------------------------------------------------GTL
Cpu_DFE         ---------------------------------------------------------HTR
Ppa_DFE1        ---------------------------------------------------------HTR
Ppa_DFE2        ---------------------------------------------------------HTR
Ath_ECT8        ---------------------------------------------------------CES
Bol_DFC1        ---------------------------------------------------------SCL
Bol_DFC2        ---------------------------------------------------------NKD
Aca_DFAB1       ---------------------------------------------------------LHR
Dco_DFE3        ---------------------------------------------------------QMK
Bol_DFA4        ---------------------------------------------------------DTE
Ath_ECT4        ---------------------------------------------------------EVK
Ath_ECT2        ---------------------------------------------------------QTG
Bol_DFA3        ---------------------------------------------------------LEV
Bol_DFA1        ---------------------------------------------------------LEV
Bol_DFA2        ---------------------------------------------------------LEV
Sit_DFB1        ------------------------------------------------------------
Scu_DFAB        ---------------------------------------------------------YIR
Asp_DFAB1       ---------------------------------------------------------YIQ
Asp_DFAB2       ---------------------------------------------------------YIR
Aca_DFAB2       ---------------------------------------------------------YVR
Cri_DFAB        ---------------------------------------------------------YVR
Dco_DFE6        ---------------------------------------------------------HPG
Bol_DFA5        ---------------------------------------------------------TGQ
Aag_DFE         ---------------------------------------------------------HAR
Sit_DFA1        ---------------------------------------------------------AVK
Zci_DF          ---------------------------------------------------------GQR
Vvi_DFA2        ---------------------------------------------------------AVR
Aqc_DFA         ---------------------------------------------------------AVK
Dal_DFA1        ---------------------------------------------------------AVK
Dal_DFA2        ---------------------------------------------------------AVK
Aam_DFA1        ---------------------------------------------------------AVK
Aam_DFA2        ---------------------------------------------------------AVK
Sly_DFA         ---------------------------------------------------------AVK
Cka_DFA1        ---------------------------------------------------------AGK
Ltu_DFA2        ---------------------------------------------------------AVR
Ltu_DFA1        ---------------------------------------------------------AVK
Cka_DFA2        ---------------------------------------------------------AVK
Cka_DFA3        ---------------------------------------------------------AVK
Mtr_DFA1        ---------------------------------------------------------TVK
Tca_DFA1        ---------------------------------------------------------AVK
Csi_DFA1        ---------------------------------------------------------PVK
Vvi_DFA1        ---------------------------------------------------------TAK
Gbi_DFC1        ---------------------------------------------------------LKD
Zma_DFA         ---------------------------------------------------------TFK
Ita_DFE2        ---------------------------------------------------------TQR
Dal_DFB         ---------------------------------------------------------PIT
Mpo_DFE         ---------------------------------------------------------HTR
Atr_DFC1        ---------------------------------------------------------KSE
Nco_DFA         ---------------------------------------------------------AVK
Ita_DFCD        ------------------------------------------------------------
Atr_DFA         ---------------------------------------------------------AVK
Gbi_DFA1        ---------------------------------------------------------PGR
Gbi_DFB         ---------------------------------------------------------LVK
Gbi_DFA2        ---------------------------------------------------------PVK
Tpl_DFA1        ------------------------------------------------------------
Tpl_DFA2        ---------------------------------------------------------VKV

Afi_DFF3        TPDATKDSNKEVG-----LCIANCG-KYCSDSSEDEFVVN-FE-----------------
Scu_DFF2        KVP---------------AVIANKD-IETH-LNSEVFSRK-YE-----------------
Afi_DFF4        THPLTKASAFIPK-----DVGIYG--KYNA-ED---FFVK-YE-----------------
Cri_DFF2        RPVAAVYNKGSC------LSLPDGQ-RCNP-ED---FVTK-YN-----------------
Mve_DFF2        ATPMVSNKDLS-------LVLPNGQ-KYNS-ED---FNTK-YD-----------------
Cri_DFF1        VSQLSGLSAKDSC-----SYLPNGE-RYNC-ED---FVVK-YD-----------------
Asp_DFF4        ILSVSLNKEVG-------PCLPNGE-RYNS-EE---FVTK-HD-----------------
Aca_DFF1        MKPLTVVASKESC-----SCLPNGE-RYNS-ED---FVTK-YD-----------------
Mco_DF          RTAAAEARESGDPLEIPPACSFDGAGLAGL-LEPGIEPND-RD-----------------
Mpu_DF          DALWHVADREAMINGTRLSNTLDPS-AYDG-AS---LDDL-YA-----------------
Bpr_DF          SLGSPHKSLHEK------LIRPNPHEIFAG-ID--------WS-----------------
Kni_DF3         AEAAARRGRAKAGKKVGEKPAPRRG-ETNP-VD---FADS-PP-----------------
Msp_DF          GAGFGTGASRDSVSNSQPPTGSHQN-PQKA-GDFPPFLSK-HPSEWKRSLRKERLGVAAD
Afi_DFF6        VTQTP-------------TKVLLRN-HQER-SD---SDTV-SR-----------------
Aca_DFF2        HPLKAFNSKIKSSGMCVSSAEPHVRAEVNL-EN---FSLD-FE-----------------
Kni_DF1         APPTPFRPRGSPSERVELHLPAGRL-IVNR-AD---FDAR-PA-----------------
Sit_DFD1        RLPVGNPEG---------TILIRTD-QYNR-DD---LQVD-YT-----------------
Cri_DFF3        SMKNSSDLKVKGHAKCTANVEPLTEGELNL-EN---ILVD-LK-----------------
Pmi_YTHDF       ANRTVNGNTRPQ------APHPKQA-IYGI-KDSVKLDLN-IR-----------------
Sly_DFC         -PSKPSAEEDQL------VPAVQRE-KYNK-ED---FKTQ-YD-----------------
Csi_DFC2        SASLEISDKKEVL-----SPTVSRD-QYNL-PD---FQVE-YE-----------------
Tca_DFC         ---DSSVKREDL------GLTLCKD-KYNP-LD---FQTE-YD-----------------
Vvi_DFC2        APLNSATEKEEL------GLMVRRD-QYNL-QD---FQTE-YE-----------------
Ehu_YTHDF       GAVGAGTSAMSA------EVKRLKE-MVNP-PH---LDCH-PK-----------------
Scu_DFF3        VVTRSDGNVS--------SGVPEAS-VLDGLMQ--------YK-----------------
Afi_DFF1        YGSNHDFNDVK-------NNHVKRQSQTSS------FLETSFT-----------------
Afi_DFF5        LNASHLGSYHQNGTLTHPVKNVNGN-ALTG-LKICLQPSQ-LD-----------------
Mve_DFF1        KAGMSESLRLDK--------------TLSG-SS---LTSS-YT-----------------
Cpa_YTHDF       GSSDPARVRARRPVSPPKGPLSHLA-DINP-PT---FDTN-PS-----------------
Ath_ECT6        KAGNADAEG---------NIVINPD-RYNK-ED---FSIE-YS-----------------
Bol_DFD         KAGNADAEG---------NIVIDPN-LYNK-ED---LRID-YT-----------------
Ath_ECT7        KAGNADAEG---------NIVINPS-QYNK-ED---LRID-YS-----------------
Asp_DFF1        ARDTSVPRNKSQCDGKSEGDCIDKK-VQAC-SS---FASG-YT-----------------
Ltu_DFC3        NTSSSSSEKTQL------SSSIRRD-QYNL-KD---FETR-YE-----------------
Cka_DFC4        SLSTDKDQL---------SSMIRRD-QYNL-KD---FKTK-YE-----------------
Mve_DFD         IDGYDFLPENQ-------TCSVNRS-DYNK-DD---FQVC-HE-----------------
Afi_DFD1        GEPTNAMQGHD-------SYTLNRS-NYNK-EE---FQVS-YE-----------------
Cri_DFD2        HTPIVHDLN---------CTSVNRS-EYNQ-DN---FQVS-YE-----------------
Cri_DFD1        VQEGRDVVNQASLGQDIGRSSVSRS-DYNK-DD---FQVS-YD-----------------
Aca_DFD         VQEGGEVRNHSSLIPEQLCSSVNRS-DYNK-DD---FQVS-YE-----------------
Asp_DFD1        VPDQADATVDNQ------SSSVNRN-DFNK-ED---FQIS-YD-----------------
Asp_DFD2        MLDQSDAMVGNQ------SSSVNRN-DYNK-ED---FQIS-YE-----------------
Afi_DFD2        EHNGPAFQSDSMTKSH--ACPISKD-DFNK-EN---FQIS-YE-----------------
Afi_DFD3        SDSEPPALQSDSLIQNH-GSSINRD-DYNK-EN---FQIS-YE-----------------
Ltu_DFD         KAGASNAQG---------NIVIYAD-HYNR-ED---FPVN-YP-----------------
Cka_DFD2        KAGSSNAQG---------NIVIHAD-QYNR-ED---FPIN-YA-----------------
Cka_DFD1        KAGSSNAQG---------NILIYTD-QFNR-ED---FPVN-YA-----------------
Csi_DFD         KAGVTDVEG---------NIIICTE-HYNK-ED---FQVD-YV-----------------
Tca_DFD         KAGNSDTEG---------NIIIYTD-QYNK-DD---FPID-YV-----------------
Vvi_DFD         KAGDTNAQG---------NIIIYTD-QYNK-DD---FPVD-YV-----------------
Mtr_DFD2        KVGGGNEQD---------SIIIYTD-QYNK-ED---FPLD-YD-----------------
Mtr_DFD1        AYTAKSGDANTQ------ENIIYTD-QYNR-ED---FPID-NE-----------------
Mtr_DFA2        GQNLPVKSDDEVV-----PLVLNKE-QYNG-ED---LSEN-YS-----------------
Mtr_DFA3        GQDLPIKSDDDKEV----HPVPDKQ-QYTG-ED---LSEN-YS-----------------
Mve_DFF3        TLKSPLVSPCMATD----CNLV----DINN-SD---FPLD-YK-----------------
Dal_DFC3        SYVVASEKTNIL------GFSICRD-NFNK-SD---FQTK-YK-----------------
Scu_DFD         QLKIMRNNE---------DGSVCRA-DYNK-EN---FQVS-YE-----------------
Bol_DFC3        DSSSSLKQNSSF------VLDLRRE-MFNL-PD---FQTD-YE-----------------
Ath_ECT11       SESSPLKQNNSF------ALALRRE-MYNL-PD---FQTD-YE-----------------
Asp_DFF5        GMGTCLSN----------AEHPTTP-EYNL-AD---FLTE-YD-----------------
Zma_DFC4        KDSSNTSDEKSS------SSILNYDFQYNF-SD---FQIK-YE-----------------
Sit_DFD2        ------------------RIIIRTD-QYNR-DD---FQVV-YT-----------------
Dal_DFD         KVGAGDAHG---------NIVIQTD-KYNR-DD---FALD-YS-----------------
Sit_DFC2        DASASSPVKDIM------SPLVCRE-QFNR-SD---FSVQ-YK-----------------
Afi_DFF2        ------------------DTLNSGE-QLNS-SE---FLTE-YG-----------------
Aam_DFD         RTGASNVQE---------NSIIYAD-QFNK-ED---FSVN-YP-----------------
Mtr_DFC2        NSNPESSVVKDEF-----AFTVCRD-QYNL-PD---FQTK-YE-----------------
Csi_DFB2        SEQNLSSGSSKNNSS---GSGINFE-LYNQ-FD---FPTD-YE-----------------
Aam_DFC3        HSTAEKERL---------GPLIRRD-QYNL-PD---FQTK-YE-----------------
Aqc_DFC2        NKFDEKEHL---------GPRVRRD-RYNR-SD---LRTI-YD-----------------
Ath_ECT10       CSTIGDSASDSS------TAGPNPS-LYNH-PE---FVTD-YK-----------------
Bol_DFB3        GSGLSSSAGDATNDSS--TAGSNPS-LYNH-PE---FATD-YK-----------------
Bol_DFB4        SSRLSSSAGNSANGSS--TAGPNPS-LYNS-PE---FVTD-YK-----------------
Asp_DFF3        ASYGILNKGPD-------SCLSYGE-QFNS-SE---FVTE-YD-----------------
Scu_DFF1        --------------------LPNGE-KINS-SD---FKTE-YD-----------------
Asp_DFF2        GTANKDLG----------LCLPNGE-EYNS-SN---FVVK-YD-----------------
Vvi_DFB2        GQGVSSSSRKSDAS----NSVVHFD-SYNQ-PD---FVTD-YE-----------------
Ita_DFE1        GHGAKTSEDD--------VLTALKE-QYNR-AD---FPTK-YE-----------------
Zma_DFC3        SSVPAGSELDDKCGSANKTVLIKRD-DYNL-LD---FPIK-YE-----------------
Zma_DFB         TEQYSQIDGRNRNNS---TATVNNE-LYNQ-PD---FAVE-HK-----------------
Atr_DFC2        VLE---------------NPLIKRD-LYNL-LD---FPTN-YE-----------------
Ita_DFE3        QDGTLKGS------------------DYNK-PE---FATS-YE-----------------
Gbi_DFF2        EVAFPDRVNEIL------SVLGDGD-SYNR-PD---FVTN-YD-----------------
Cbr_DF          GAGGMRHLRVGADSGS--SSRELRE-QYNR-AD---FNCK-PD-----------------
Ltu_DFC4        -DPLNSSSDKDQL-----SSSVQRD-QYNL-KD---FQTK-YE-----------------
Dal_DFA3        GQNLPLNGSEDSS-----LRAVGGD-EYNR-PD---FPET-YS-----------------
Bol_DFB5        -------------------NAKSKMITYDQ-QD---LLSK-FR-----------------
Ath_ECT9        K-----------------MISYDRVDRFCQ-QE---LLSQ-FR-----------------
Nco_DFC2        GSPFADEISDKL------NPAMRRD-QYNL-LE---FETK-YD-----------------
Gbi_DFF1        EKSEKLLQVDEIL-----SFLMEND-CFNR-SD---FVTK-YD-----------------
Tpl_DFC1        GGSYGAVGNGEAH-----SNSINRE-QYNS-AD---FPIE-HD-----------------
Tpl_DFF         GQSQFSDRVNEI------LSVLGGTNSYNR-SD---FITK-YH-----------------
Dco_DFE4        GQFGSSSATDDT------KSSVSKE-RYNL-PD---FPVT-YD-----------------
Dco_DFE5        GQFGGSSGTDDT------KSALPME-KYNR-PD---FPVT-YD-----------------
Atr_DFD         SPANLAGTSHGQD-----SIVHNTD-QYNR-AN---FPVK-YS-----------------
Men_DF          VAEGATGGRAGAGAGAG-AADVAAE-GYNA-VD---FRTK-YR-----------------
Atr_DFB         GDQNSSADTKN-------GTSESNE-LYNR-LD---FNIE-YK-----------------
Bol_DFB2        DSSADSKKNNKD------SPKEEAN-NNNN-PE---FVTD-YS-----------------
Bol_DFB1        VSSEELDSSADTKKHNKGSTKEHED-SNNNSND---FVTD-YN-----------------
Ath_ECT5        LEELDSAADSKKNNK---GSAKEHE-ESNN-AD---FVTD-YT-----------------
Aqc_DFB         TTEHSSPVDLNNT-----PIVEARNQSFNR-PD---FATE-YN-----------------
Aam_DFB         ADNSLDGKTPDS------LLGPNHE-LYNR-PD---FVTE-YA-----------------
Mtr_DFB         NNAIDGSKNNAS------TAKFQDE-SLNR-PD---FATD-FK-----------------
Csi_DFB1        GSSVDQNKESKS------VVKILDE-SYNQ-PD---FVTD-YK-----------------
Tca_DFB1        NSSIDDNKNNKP------SAKIHDE-SFNR-PD---FATD-YK-----------------
Vvi_DFB1        AEHGSSIDNNKHST----STAKTNDGLYNQ-LS---FVTE-YK-----------------
Cka_DFB         SERNSSADGKNGAA----SPKVDSE-LYNR-SD---FVTE-HK-----------------
Ltu_DFB1        LEHNWSVDSKRGV-----SPKADKE-SYNR-PN---FVTE-YK-----------------
Ltu_DFB2        SERNSSVDSKNGVS----TPDANSE-LYNR-PD---FVPE-YK-----------------
Ath_ECT1        VLNSSMLDAMKQD-----VSAVDLQ-RYNG-EN---FPES-FV-----------------
Gbi_DFC2        SQGVVGNTEGY-------SPAVNTD-QYNL-AD---FSTK-FD-----------------
Tpl_DFC2        SSDQELPGNDVY------SPVAGRD-QYNL-AD---FPTK-YE-----------------
Nco_DFD         RPFSNDMKE---------NILIYAD-HYNR-DD---FPVS-YP-----------------
Dco_DFE1        EPGGSSVGTNDV------FDLPGKD-QHNQ-PD---FRTD-YD-----------------
Dco_DFE2        EPGGSSAGANEV------VNVPGKD-EYNQ-SD---FQTD-YD-----------------
Nco_DFB         QESNTDGKNGRS------TVDAHSG-KYNK-LD---FVTE-YE-----------------
Sit_DFB2        TENSSADEKSEKT-----VPLIDSE-LYNR-PD---FITE-YK-----------------
Zma_DFC1        IPDLESGNYGSK------TAIFRRD-DYNL-SD---FPTN-YD-----------------
Sit_DFA2        GQSLPSGESKND------SALPDRA-QFNR-DD---FPVQ-YD-----------------
Zma_DFD         RAGNVDENG---------NITIDPS-SYNL-AE---FPDK-YP-----------------
Cka_DFC3        AEGSGNNNNS--------TAIIRRD-QYNL-PD---FPTK-YE-----------------
Aam_DFC1        VDPAESLDAEGNEKSSTPAVVICRD-DYNL-PD---FPTK-YD-----------------
Aam_DFC2        VDPAESLDAEDNDNSSSPAVIISRD-DYNL-PD---FPTK-YD-----------------
Nco_DFC1        CLGSDNSNKSNNL-----NVVIRRD-QYNL-SD---FPVK-YE-----------------
Aqc_DFC1        TEGTDNKNSS--------TTVIRRD-EYNL-PD---FSTK-YD-----------------
Cka_DFC1        SPGAGGNDSSNNL-----ANVIRRD-QYNL-PD---FPTK-YD-----------------
Cka_DFC2        VDPLGSPGSGDNDNCNNSTNVIKRD-QYNL-PD---FPTK-YD-----------------
Ltu_DFC1        SPGAEMNPSSNSS-----TTVIRRD-QFNL-PD---FPTK-YD-----------------
Ltu_DFC2        SPGAEGKDNSSS------STIIRRD-QYNR-PD---FPTK-YE-----------------
Csi_DFC1        ALGTNEKGNSDSI-----SSLIWKD-QYNL-PD---FRIK-YD-----------------
Vvi_DFC1        SLSADGNGKNNCI-----ASLIRRD-QYNL-PD---FPTK-YD-----------------
Sly_DFD         RAGNVDVQG---------NIVIHAD-EYNR-GD---FLMD-FV-----------------
Sly_DFB         KASIEDSSSSVICREVELTSILQPG-QYNR-PE---FVTD-YE-----------------
Vvi_DFB3        TANESFVNNSKNGT----CTGVHRE-SYNR-LD---FVTE-YK-----------------
Aqc_DFD         TPSTNVGTTVTNG-----KITINPD-QYNK-DD---FSVS-YA-----------------
Smo_DFE         KKGSGGEGGE--------NFVVSKE-QYNK-PD---FSTS-YS-----------------
Ath_ECT3        EQRVTETEKLSED-----VSLLDPK-DYNK-ID---FPET-YT-----------------
Gbi_DFD         DEVVGNVEGDNPA-----GHIV----QYNR-DD---FDIN-CD-----------------
Sit_DFA3        EQDVSATN----------GSQAAKD-QYNR-AD---FAET-YS-----------------
Tca_DFA2        DQNLPLTESNKENNV---TLVPDME-QYNK-ED---FPES-YS-----------------
Zma_DFC2        NSGNGVSVVDLEDNSSNKTVLIKKD-DYNH-YD---FQVN-YE-----------------
Tca_DFB2        AKGFIVDSSKNGP-----TNGISNG-SYNR-QN---FVTD-YV-----------------
Csi_DFB3        GFAVDNSKNGT-------LDGILKG-SYNQ-LD---FVTN-YK-----------------
Sfa_DFE2        GQGAAASSPVNSEAAAL-GALVNRE-QYNQ-PD---FVTN-YE-----------------
Sfa_DFE3        GQGVTTSPGNSEAL----SALVNRE-QYNR-PD---FVTK-YE-----------------
Sfa_DFE1        GQGAISSGNSEAL-----EAIASKE-QYNQ-PD---FITN-YE-----------------
Sit_DFC1        GDVVGLSSAGDANETILSPVTISKN-AYNL-PD---FVTK-YE-----------------
Kni_DF2         -FGAPGGGEEDL------SLEGGRE-QFNR-ED---FDVA-PL-----------------
Dal_DFC1        GSLASEGNEKSNLA----FSVVRKD-EYNL-SD---FPTK-YD-----------------
Dal_DFC2        APPLATEGNEKINA----SFPVVMD-EYNL-PD---FATN-YD-----------------
Csi_DFA2        GQNLKSSESTPEDNL---PLIPDKE-KYSG-ED---FPES-YS-----------------
Mtr_DFC1        NSGGNSEDKSVNG-----NTKIRTD-QYNL-PD---FPTK-YD-----------------
Cpu_DFE         GQGAGSSGNGDVL-----SPFANRD-QYNK-PE---FVTN-YE-----------------
Ppa_DFE1        GQGVISSGNSDAL-----NAFVNRE-QYNK-PE---FIIN-YD-----------------
Ppa_DFE2        GQSVNSSGNSDPL-----MAFANRE-QYNN-PD---FSTS-YE-----------------
Ath_ECT8        CSLDAEGNERSNGV----GSVIRRD-QYNL-PS---FQTK-YE-----------------
Bol_DFC1        LDGEGKGRSNGV------GSVIKRD-QYNL-PS---FQSK-YE-----------------
Bol_DFC2        NVNSTEGECESCV-----GSVIKRD-QYNL-PS---FETK-YE-----------------
Aca_DFAB1       TTMGASRCSRLHDLGEPVSLPVDND-KYNR-TD---FETT-HD-----------------
Dco_DFE3        GQNGHSTPNGDI------STPLPRE-QYNL-SD---FTTS-YS-----------------
Bol_DFA4        NQKSNVTE----------AVAPDRE-QYNK-ED---FPVD-YA-----------------
Ath_ECT4        KQTFDESNTEETVT----CVLPDRE-ECNR-DD---FPVE-YK-----------------
Ath_ECT2        ESNVTEVGEADNT-----CVVPDRE-QYNK-ED---FPVD-YA-----------------
Bol_DFA3        KEQTGASDVAETVETENTCIVPDRE-QYNK-ED---FPVD-YE-----------------
Bol_DFA1        KEQTSESNVAEAVETENTCIVPDRE-QYNK-ED---FPVD-YA-----------------
Bol_DFA2        KEQTGESNVVEAVETENTCIVPDRE-QYNK-ED---FPVD-YE-----------------
Sit_DFB1        KQPEGDSKDEKP------SAGVGRE-LYNK-PD---FVIE-YT-----------------
Scu_DFAB        AQGSTSGSGDS-------INLPNKD-QYNC-AD---FVCT-YD-----------------
Asp_DFAB1       TQGAANSTSEPV------SLSVNKD-QYNR-PD---FVTA-YD-----------------
Asp_DFAB2       TQGAANGTPEPV------SLPVNKD-QYNG-PD---FVTA-YD-----------------
Aca_DFAB2       TEGAANTML---------EPSLDRE-QYNC-VD---FVTA-YE-----------------
Cri_DFAB        ADGAANAIL---------ESSLDRE-QYNR-TD---FVTS-YE-----------------
Dco_DFE6        VQNGTLHGNNDS------NESFARE-QYNR-PD---FVTT-YN-----------------
Bol_DFA5        PETVKAAPPED-------VSLPDSK-EYNK-ED---FSDSYYS-----------------
Aag_DFE         GQGGTSNGNNEAL-----TALANKD-QYNR-PD---FPTK-YE-----------------
Sit_DFA1        GQALPSVGKQS-------SALTDKG-QFNQ-EG---FPVA-YK-----------------
Zci_DF          GPNAAPQG----------GSGVEGASEYNR-AD---FRTK-YE-----------------
Vvi_DFA2        GQNLQLNGNNSNSDGNL-TLVPDKE-QYNS-ED---FPEN-YS-----------------
Aqc_DFA         GQNISSGDSTETKDMS--TVTPDRE-QYNR-ED---FPVK-YT-----------------
Dal_DFA1        GQSLPANGNDEEA-----SVALARD-QYNR-DD---FLEK-YS-----------------
Dal_DFA2        GQNLSTNGNVEEA-----SAAPARD-HYNR-DD---FPEK-YS-----------------
Aam_DFA1        GQTLPCNGNTEES-----GMVPDRE-QYNR-EE---FPIT-YS-----------------
Aam_DFA2        GQSLPSNGNTEES-----NPVPDRE-QYNR-ED---FPIK-YT-----------------
Sly_DFA         GQNIPLAVTKDAEEDKP-SLMPDRE-QYNH-PD---FPVT-YA-----------------
Cka_DFA1        GENLSSNGNNDEY-----SAVLDSN-QYNQ-AD---FPVQ-YS-----------------
Ltu_DFA2        GQSLPLNGNSDDA-----SLVSTRD-QYNK-EE---FPVE-YS-----------------
Ltu_DFA1        GQSLPSNGSNDES-----PAVPDRD-QYNR-AD---FPVK-YS-----------------
Cka_DFA2        GQNLTSNGNKEES-----TVVPDRD-QYNR-SE---FPVK-YL-----------------
Cka_DFA3        GQSLTSNGNKEDS-----TVAPDRD-QYNR-AE---FPIS-YS-----------------
Mtr_DFA1        GQNVPVNTVDEEKEKN--STTPDRE-QYNK-AD---FPEE-YT-----------------
Tca_DFA1        GQNVPSDGTNREEKEKA-CVVPDRE-RYNR-EE---FPVD-YT-----------------
Csi_DFA1        EQNVLTNGTAEDENDKI-SLSPDRD-EYNK-AD---FPEE-YT-----------------
Vvi_DFA1        GQNVQSNGSNDEEKDRT-SVFPDRD-QYNH-AD---FPVE-HT-----------------
Gbi_DFC1        AGNQAVVGNSEVY-----GLATNRD-QYNR-AD---FSTT-YD-----------------
Zma_DFA         GQTLPLSPNNEDSA----NLVPDKE-QYNK-TD---FSEK-YS-----------------
Ita_DFE2        TTPGLSRQPKNQTTNVDTNGVLDRD-QFNR-AD---FVTT-YE-----------------
Dal_DFB         EQSASLESKKEN------TAAPDHQ-LYNS-SD---FVTE-YK-----------------
Mpo_DFE         GQGAGANGSNEAL-----SAVANRE-LYNR-PD---FQTK-YD-----------------
Atr_DFC1        SDGL--------------TGAVKRD-QYNL-SD---FLTK-YD-----------------
Nco_DFA         GQNITLNGKSDD------SATPDRD-QYNR-SE---FEIK-YP-----------------
Ita_DFCD        ------------------NILKAGD-EYNR-SD---FVTK-YA-----------------
Atr_DFA         GQNLLSNANNEDV-----STIPNKD-QYNR-PD---FVTK-YS-----------------
Gbi_DFA1        GQIPTSNGNGEEN-----NVVPNRE-QYNR-PE---FVTS-YS-----------------
Gbi_DFB         EQSLTMNGNNEIS-----NVAVNRE-LYNQ-PE---FVTK-YT-----------------
Gbi_DFA2        GQSSTNGSSEDA------NVVPNRD-QYNR-PE---FVTK-YS-----------------
Tpl_DFA1        TPNVNVSSEDA-------NVVPNRD-QYNR-SE---FVAK-PL-----------------
Tpl_DFA2        QTPNVNVSSEDA------NVVPNRD-QYNR-PE---FVAK-PL-----------------

Afi_DFF3        ------------------------------------------------------------
Scu_DFF2        ------------------------------------------------------------
Afi_DFF4        ------------------------------------------------------------
Cri_DFF2        ------------------------------------------------------------
Mve_DFF2        ------------------------------------------------------------
Cri_DFF1        ------------------------------------------------------------
Asp_DFF4        ------------------------------------------------------------
Aca_DFF1        ------------------------------------------------------------
Mco_DF          ------------------------------------------------------------
Mpu_DF          ------------------------------------------------------------
Bpr_DF          ------------------------------------------------------------
Kni_DF3         ------------------------------------------------------------
Msp_DF          PEFRESVWRFAALAVVEEVGTTRTRDLGGSLDSKKSLPALSGNGQGTDGGQTDFGAVTST
Afi_DFF6        ------------------------------------------------------------
Aca_DFF2        ------------------------------------------------------------
Kni_DF1         ------------------------------------------------------------
Sit_DFD1        ------------------------------------------------------------
Cri_DFF3        ------------------------------------------------------------
Pmi_YTHDF       ------------------------------------------------------------
Sly_DFC         ------------------------------------------------------------
Csi_DFC2        ------------------------------------------------------------
Tca_DFC         ------------------------------------------------------------
Vvi_DFC2        ------------------------------------------------------------
Ehu_YTHDF       ------------------------------------------------------------
Scu_DFF3        ------------------------------------------------------------
Afi_DFF1        ------------------------------------------------------------
Afi_DFF5        ------------------------------------------------------------
Mve_DFF1        ------------------------------------------------------------
Cpa_YTHDF       ------------------------------------------------------------
Ath_ECT6        ------------------------------------------------------------
Bol_DFD         ------------------------------------------------------------
Ath_ECT7        ------------------------------------------------------------
Asp_DFF1        ------------------------------------------------------------
Ltu_DFC3        ------------------------------------------------------------
Cka_DFC4        ------------------------------------------------------------
Mve_DFD         ------------------------------------------------------------
Afi_DFD1        ------------------------------------------------------------
Cri_DFD2        ------------------------------------------------------------
Cri_DFD1        ------------------------------------------------------------
Aca_DFD         ------------------------------------------------------------
Asp_DFD1        ------------------------------------------------------------
Asp_DFD2        ------------------------------------------------------------
Afi_DFD2        ------------------------------------------------------------
Afi_DFD3        ------------------------------------------------------------
Ltu_DFD         ------------------------------------------------------------
Cka_DFD2        ------------------------------------------------------------
Cka_DFD1        ------------------------------------------------------------
Csi_DFD         ------------------------------------------------------------
Tca_DFD         ------------------------------------------------------------
Vvi_DFD         ------------------------------------------------------------
Mtr_DFD2        ------------------------------------------------------------
Mtr_DFD1        ------------------------------------------------------------
Mtr_DFA2        ------------------------------------------------------------
Mtr_DFA3        ------------------------------------------------------------
Mve_DFF3        ------------------------------------------------------------
Dal_DFC3        ------------------------------------------------------------
Scu_DFD         ------------------------------------------------------------
Bol_DFC3        ------------------------------------------------------------
Ath_ECT11       ------------------------------------------------------------
Asp_DFF5        ------------------------------------------------------------
Zma_DFC4        ------------------------------------------------------------
Sit_DFD2        ------------------------------------------------------------
Dal_DFD         ------------------------------------------------------------
Sit_DFC2        ------------------------------------------------------------
Afi_DFF2        ------------------------------------------------------------
Aam_DFD         ------------------------------------------------------------
Mtr_DFC2        ------------------------------------------------------------
Csi_DFB2        ------------------------------------------------------------
Aam_DFC3        ------------------------------------------------------------
Aqc_DFC2        ------------------------------------------------------------
Ath_ECT10       ------------------------------------------------------------
Bol_DFB3        ------------------------------------------------------------
Bol_DFB4        ------------------------------------------------------------
Asp_DFF3        ------------------------------------------------------------
Scu_DFF1        ------------------------------------------------------------
Asp_DFF2        ------------------------------------------------------------
Vvi_DFB2        ------------------------------------------------------------
Ita_DFE1        ------------------------------------------------------------
Zma_DFC3        ------------------------------------------------------------
Zma_DFB         ------------------------------------------------------------
Atr_DFC2        ------------------------------------------------------------
Ita_DFE3        ------------------------------------------------------------
Gbi_DFF2        ------------------------------------------------------------
Cbr_DF          ------------------------------------------------------------
Ltu_DFC4        ------------------------------------------------------------
Dal_DFA3        ------------------------------------------------------------
Bol_DFB5        ------------------------------------------------------------
Ath_ECT9        ------------------------------------------------------------
Nco_DFC2        ------------------------------------------------------------
Gbi_DFF1        ------------------------------------------------------------
Tpl_DFC1        ------------------------------------------------------------
Tpl_DFF         ------------------------------------------------------------
Dco_DFE4        ------------------------------------------------------------
Dco_DFE5        ------------------------------------------------------------
Atr_DFD         ------------------------------------------------------------
Men_DF          ------------------------------------------------------------
Atr_DFB         ------------------------------------------------------------
Bol_DFB2        ------------------------------------------------------------
Bol_DFB1        ------------------------------------------------------------
Ath_ECT5        ------------------------------------------------------------
Aqc_DFB         ------------------------------------------------------------
Aam_DFB         ------------------------------------------------------------
Mtr_DFB         ------------------------------------------------------------
Csi_DFB1        ------------------------------------------------------------
Tca_DFB1        ------------------------------------------------------------
Vvi_DFB1        ------------------------------------------------------------
Cka_DFB         ------------------------------------------------------------
Ltu_DFB1        ------------------------------------------------------------
Ltu_DFB2        ------------------------------------------------------------
Ath_ECT1        ------------------------------------------------------------
Gbi_DFC2        ------------------------------------------------------------
Tpl_DFC2        ------------------------------------------------------------
Nco_DFD         ------------------------------------------------------------
Dco_DFE1        ------------------------------------------------------------
Dco_DFE2        ------------------------------------------------------------
Nco_DFB         ------------------------------------------------------------
Sit_DFB2        ------------------------------------------------------------
Zma_DFC1        ------------------------------------------------------------
Sit_DFA2        ------------------------------------------------------------
Zma_DFD         ------------------------------------------------------------
Cka_DFC3        ------------------------------------------------------------
Aam_DFC1        ------------------------------------------------------------
Aam_DFC2        ------------------------------------------------------------
Nco_DFC1        ------------------------------------------------------------
Aqc_DFC1        ------------------------------------------------------------
Cka_DFC1        ------------------------------------------------------------
Cka_DFC2        ------------------------------------------------------------
Ltu_DFC1        ------------------------------------------------------------
Ltu_DFC2        ------------------------------------------------------------
Csi_DFC1        ------------------------------------------------------------
Vvi_DFC1        ------------------------------------------------------------
Sly_DFD         ------------------------------------------------------------
Sly_DFB         ------------------------------------------------------------
Vvi_DFB3        ------------------------------------------------------------
Aqc_DFD         ------------------------------------------------------------
Smo_DFE         ------------------------------------------------------------
Ath_ECT3        ------------------------------------------------------------
Gbi_DFD         ------------------------------------------------------------
Sit_DFA3        ------------------------------------------------------------
Tca_DFA2        ------------------------------------------------------------
Zma_DFC2        ------------------------------------------------------------
Tca_DFB2        ------------------------------------------------------------
Csi_DFB3        ------------------------------------------------------------
Sfa_DFE2        ------------------------------------------------------------
Sfa_DFE3        ------------------------------------------------------------
Sfa_DFE1        ------------------------------------------------------------
Sit_DFC1        ------------------------------------------------------------
Kni_DF2         ------------------------------------------------------------
Dal_DFC1        ------------------------------------------------------------
Dal_DFC2        ------------------------------------------------------------
Csi_DFA2        ------------------------------------------------------------
Mtr_DFC1        ------------------------------------------------------------
Cpu_DFE         ------------------------------------------------------------
Ppa_DFE1        ------------------------------------------------------------
Ppa_DFE2        ------------------------------------------------------------
Ath_ECT8        ------------------------------------------------------------
Bol_DFC1        ------------------------------------------------------------
Bol_DFC2        ------------------------------------------------------------
Aca_DFAB1       ------------------------------------------------------------
Dco_DFE3        ------------------------------------------------------------
Bol_DFA4        ------------------------------------------------------------
Ath_ECT4        ------------------------------------------------------------
Ath_ECT2        ------------------------------------------------------------
Bol_DFA3        ------------------------------------------------------------
Bol_DFA1        ------------------------------------------------------------
Bol_DFA2        ------------------------------------------------------------
Sit_DFB1        ------------------------------------------------------------
Scu_DFAB        ------------------------------------------------------------
Asp_DFAB1       ------------------------------------------------------------
Asp_DFAB2       ------------------------------------------------------------
Aca_DFAB2       ------------------------------------------------------------
Cri_DFAB        ------------------------------------------------------------
Dco_DFE6        ------------------------------------------------------------
Bol_DFA5        ------------------------------------------------------------
Aag_DFE         ------------------------------------------------------------
Sit_DFA1        ------------------------------------------------------------
Zci_DF          ------------------------------------------------------------
Vvi_DFA2        ------------------------------------------------------------
Aqc_DFA         ------------------------------------------------------------
Dal_DFA1        ------------------------------------------------------------
Dal_DFA2        ------------------------------------------------------------
Aam_DFA1        ------------------------------------------------------------
Aam_DFA2        ------------------------------------------------------------
Sly_DFA         ------------------------------------------------------------
Cka_DFA1        ------------------------------------------------------------
Ltu_DFA2        ------------------------------------------------------------
Ltu_DFA1        ------------------------------------------------------------
Cka_DFA2        ------------------------------------------------------------
Cka_DFA3        ------------------------------------------------------------
Mtr_DFA1        ------------------------------------------------------------
Tca_DFA1        ------------------------------------------------------------
Csi_DFA1        ------------------------------------------------------------
Vvi_DFA1        ------------------------------------------------------------
Gbi_DFC1        ------------------------------------------------------------
Zma_DFA         ------------------------------------------------------------
Ita_DFE2        ------------------------------------------------------------
Dal_DFB         ------------------------------------------------------------
Mpo_DFE         ------------------------------------------------------------
Atr_DFC1        ------------------------------------------------------------
Nco_DFA         ------------------------------------------------------------
Ita_DFCD        ------------------------------------------------------------
Atr_DFA         ------------------------------------------------------------
Gbi_DFA1        ------------------------------------------------------------
Gbi_DFB         ------------------------------------------------------------
Gbi_DFA2        ------------------------------------------------------------
Tpl_DFA1        ------------------------------------------------------------
Tpl_DFA2        ------------------------------------------------------------

Afi_DFF3        -------------------------------------D---AKFFIIKSYSDENVYRSIQ
Scu_DFF2        -------------------------------------D---AKFFIIKSYSEENVYRSIQ
Afi_DFF4        -------------------------------------D---ARFFIIKSYSEENVYRSIQ
Cri_DFF2        -------------------------------------E---AKHFIIKSYSEENVLKSIQ
Mve_DFF2        -------------------------------------D---AKFFIIKSYSEENVYRSIQ
Cri_DFF1        -------------------------------------D---AKHFIIKSYSEENVFRSIQ
Asp_DFF4        -------------------------------------D---AKHFIIKSYSEENVYRSIQ
Aca_DFF1        -------------------------------------D---AKHFIIKSYSEENVFRSIQ
Mco_DF          -----------------------------------------VRFFVMKSHGEDDVHRSLR
Mpu_DF          -------------------------------------GDGDVRFFVIKSFAEEDVRKSVK
Bpr_DF          -------------------------------------A---CKGFVCKSFSEDDIHKSIK
Kni_DF3         -------------------------------------F---ARFFVAIGNSREDLENSLE
Msp_DF          TAAATSTTTSTATTSTTAPPLALDLANPASLDDLLRGDPNATRFFVIKSYTEDDVHKSIK
Afi_DFF6        -------------------------------------D---AKHFVIKSFSEENVFRSIE
Aca_DFF2        -------------------------------------D---AKHFVIKSFSEENVARSIQ
Kni_DF1         -------------------------------------T---ARFFVIKSNSVDDVHKSIK
Sit_DFD1        -------------------------------------Y---AKFFVIKSIGEADVHKSIK
Cri_DFF3        -------------------------------------D---AKHFIIKSFSEENVYRSIQ
Pmi_YTHDF       -------------------------------------R---ARFFVIKSFSADDIHKSIK
Sly_DFC         -------------------------------------N---AKFYIIKSYSEDDIHKCVK
Csi_DFC2        -------------------------------------K---AKFYVIKSYSEDDIHKCIK
Tca_DFC         -------------------------------------N---AKFFVIKSYSEDDVHKSMK
Vvi_DFC2        -------------------------------------N---AKFYVIKSFSEDDIHKCIK
Ehu_YTHDF       -------------------------------------S---ARFFIIKSYSEDDVHKSIK
Scu_DFF3        -------------------------------------S---SKHFVIKSFSEENVYKSIQ
Afi_DFF1        -------------------------------------D---AKFFIIKSYSEDNVYKSIK
Afi_DFF5        -------------------------------------D---AKYFIIKSFNEPNVYRSIQ
Mve_DFF1        -------------------------------------D---AKFFIIKSYSEENVHKSIR
Cpa_YTHDF       -------------------------------------F---ARFFVIKSYSEDDVHKAIK
Ath_ECT6        -------------------------------------D---ARFFVIKSYSEDDVHKSIK
Bol_DFD         -------------------------------------N---AKFFVIKSYSEDDVHKSIK
Ath_ECT7        -------------------------------------N---AKFFVIKSYSEDDVHKSIK
Asp_DFF1        -------------------------------------N---ARFFIIKSYSEDNVYKSIK
Ltu_DFC3        -------------------------------------Q---AMFFVIKSFSEDDIHKSIK
Cka_DFC4        -------------------------------------Q---AMFFVIKSYSEADVHKSIK
Mve_DFD         -------------------------------------S---AKFFIIKSYSEDDVHKSIK
Afi_DFD1        -------------------------------------S---AKFFVIKSYSEDDVHKSIK
Cri_DFD2        -------------------------------------A---AKFFIIKSYSEDDVHKSIK
Cri_DFD1        -------------------------------------A---AKFFIIKSYSEDDVHKSIK
Aca_DFD         -------------------------------------A---AKFFIIKSYSEDDVHKSIK
Asp_DFD1        -------------------------------------S---AKFFIIKSYSEDDVHKSIK
Asp_DFD2        -------------------------------------A---AKFFIIKSYSEDDVHKSIK
Afi_DFD2        -------------------------------------K---AKFYIIKSYSEDDVHKSIK
Afi_DFD3        -------------------------------------K---AKFFIIKSYSEDDVHKSIK
Ltu_DFD         -------------------------------------N---AKFFVIKSYSEDDVHKSIK
Cka_DFD2        -------------------------------------N---AKFFVIKSYSEDDVHKSIK
Cka_DFD1        -------------------------------------N---AKFFVIKSYSEDDVHKSIK
Csi_DFD         -------------------------------------D---AKFFVIKSYSEDDVHKSIK
Tca_DFD         -------------------------------------D---AKFFVIKSYSEDDVHKSIK
Vvi_DFD         -------------------------------------D---AKFFVIKSYSEDDVHKSIK
Mtr_DFD2        -------------------------------------N---AKFFVIKSYSEDDVHKSIK
Mtr_DFD1        -------------------------------------I---AKFFVIKSYSEDDVHKSIK
Mtr_DFA2        -------------------------------------D---AKFFIIKSYSEDDVHKSIK
Mtr_DFA3        -------------------------------------D---AKFFVIKSYSEDDIHKSMK
Mve_DFF3        -------------------------------------D---AKFFIIKSFSEENVIRSIQ
Dal_DFC3        -------------------------------------Q---ALFFMIKSYCEDNIHKSIK
Scu_DFD         -------------------------------------S---AKFFVIKSYSEDDVHKSIK
Bol_DFC3        -------------------------------------D---AKFFVIKSYSEDDVHKSIK
Ath_ECT11       -------------------------------------D---AKFFVIKSYSEDDVHKSIK
Asp_DFF5        -------------------------------------Y---AKHFIIKSFSEENVYRSIQ
Zma_DFC4        -------------------------------------H---AKFFMIKSYNEDDVHKSIK
Sit_DFD2        -------------------------------------N---AKFFVIKSYNEADIHKSIK
Dal_DFD         -------------------------------------E---AKFFVIKSYSEDDVHKSIK
Sit_DFC2        -------------------------------------Q---AKFFMIKSYSEDDIHKGIK
Afi_DFF2        -------------------------------------D---AKHFIIKSYSEDNVLKSIQ
Aam_DFD         -------------------------------------N---AKFFVIKSYSEDDVHKSIK
Mtr_DFC2        -------------------------------------T---AKFYMIKSFNEDDIHKGIK
Csi_DFB2        -------------------------------------N---AKFFVIKSFSEDNVHKSIK
Aam_DFC3        -------------------------------------Q---ARFFMIKSYSEDDIHKSIK
Aqc_DFC2        -------------------------------------K---AKFFIIKSYSEDDIHRSIK
Ath_ECT10       -------------------------------------N---AKFFIVKSFSEDNVHRSIK
Bol_DFB3        -------------------------------------N---ARFFIVKSFSEDNVHRSIK
Bol_DFB4        -------------------------------------N---AKFFIVKSFSEDNVHRSIK
Asp_DFF3        -------------------------------------D---AKHFIIKSYSEDNVLKSIQ
Scu_DFF1        -------------------------------------N---AKHFIIKSYSEDNVLKSIQ
Asp_DFF2        -------------------------------------Q---AKYFIIKSYSEDNVYRSIE
Vvi_DFB2        -------------------------------------N---AKFFIIKSYSEDNVHRSIK
Ita_DFE1        -------------------------------------D---AKFFVIKSYSEDDVHKSIK
Zma_DFC3        -------------------------------------H---ALFFIIKSYSEDDIHKSIK
Zma_DFB         -------------------------------------D---ARFFVIKSYSEDNVHKSIK
Atr_DFC2        -------------------------------------A---ALFYVIKSFSEDDVHKSLK
Ita_DFE3        -------------------------------------D---ARFFVIKSYSEDDVHKSIK
Gbi_DFF2        -------------------------------------D---AKFFVIKSYSEDDIHKSIK
Cbr_DF          -------------------------------------M---ARFFVIKSYSEDDVHKSIK
Ltu_DFC4        -------------------------------------Q---AMFFVIKSYSEDDIHKSIK
Dal_DFA3        -------------------------------------T---AKFFIIKSYSEDDIHKSIK
Bol_DFB5        -------------------------------------D---AKFFVIKSYSEDNVYKSMK
Ath_ECT9        -------------------------------------D---AKFFVIKSYSEDNVHKSIK
Nco_DFC2        -------------------------------------H---ALFFVIKSFNEDDVHKSIK
Gbi_DFF1        -------------------------------------D---AKFFVIKSYSEDDIHKSIK
Tpl_DFC1        -------------------------------------S---AKFYVIKSYSEDDVHQSIK
Tpl_DFF         -------------------------------------D---AIFFVIKSYSEDDIHKSIK
Dco_DFE4        -------------------------------------D---AKFFIIKSYSEDDVHKSIK
Dco_DFE5        -------------------------------------D---ANFYIIKSYSEDDVHKSIK
Atr_DFD         -------------------------------------D---AKFFVIKSYSEDDVHKSIK
Men_DF          -------------------------------------A---AKFFVIKSYSEDDVHKSIK
Atr_DFB         -------------------------------------D---AKFFIIKSYSEDNVHKSIK
Bol_DFB2        -------------------------------------D---AKLFIIKSYSEDNVHKSIK
Bol_DFB1        -------------------------------------D---AKLFIIKSYSEDNVHKSIK
Ath_ECT5        -------------------------------------N---AKLFIIKSYSEDNVHKSIK
Aqc_DFB         -------------------------------------D---GKFFVIKSYSEDNVHKSIK
Aam_DFB         -------------------------------------D---ARFFIIKSYSEDNVHKSIK
Mtr_DFB         -------------------------------------D---AKFFVIKSYSEDNVHKSIK
Csi_DFB1        -------------------------------------D---AKFFIIKSYSEDNVHKSIK
Tca_DFB1        -------------------------------------D---AKFFIIKSYSEDNVHKSIK
Vvi_DFB1        -------------------------------------D---AKFFIIKSYSEDNVHKSIK
Cka_DFB         -------------------------------------D---AKFFIIKSYSEDNVHKSIK
Ltu_DFB1        -------------------------------------D---AKFFIIKSYSEDNVHKSIK
Ltu_DFB2        -------------------------------------D---AKFFIIKSYSEDNVHKSIK
Ath_ECT1        -------------------------------------K---AKFFVIKSYSEDDVHNCIK
Gbi_DFC2        -------------------------------------N---ALFFVIKSYSEDDVHKSIK
Tpl_DFC2        -------------------------------------N---ALFFVIKSYSEDDVHKSIK
Nco_DFD         -------------------------------------D---AKFFVIKSYSEDDVHKSIK
Dco_DFE1        -------------------------------------E---ARFFVIKSYSEDDVHKSIK
Dco_DFE2        -------------------------------------E---ARSFVIKSYSEDDVHKSIK
Nco_DFB         -------------------------------------D---AKFFIIKSYNEDNVHKSIK
Sit_DFB2        -------------------------------------D---AKFFVIKSYTEDHVHRSIK
Zma_DFC1        -------------------------------------Q---ASFFVIKSYSEDDIHKSIK
Sit_DFA2        -------------------------------------A---AKFFVIKSYSEDDIHKSIK
Zma_DFD         -------------------------------------T---ARFFVIKSYSEDDVHKSIK
Cka_DFC3        -------------------------------------H---ALFYVIKSYSEDDIHKSIK
Aam_DFC1        -------------------------------------H---AMFFVIKSYSEDDIHKSIK
Aam_DFC2        -------------------------------------H---AMFFVIKSYSEDDIHKSIK
Nco_DFC1        -------------------------------------Q---ASFFVIKSYSEDDIHKSIK
Aqc_DFC1        -------------------------------------R---ALFFVIKSYSEDDIHKSIK
Cka_DFC1        -------------------------------------H---ALFYVIKSYSEDDIHKSIK
Cka_DFC2        -------------------------------------D---ALFYVIKSYSEDDVHKSIK
Ltu_DFC1        -------------------------------------H---ALFYVIKSYSEDDVHKSIK
Ltu_DFC2        -------------------------------------H---AFFYVIKSYSEDDVHKSIK
Csi_DFC1        -------------------------------------H---ALFFVIKSYSEDDIHKSIK
Vvi_DFC1        -------------------------------------H---AFFFVIKSYSEDDIHKSIK
Sly_DFD         -------------------------------------N---AKFFVIKSYSEDDVHKSIK
Sly_DFB         -------------------------------------H---AKFFVIKSFSEDNVHKSIK
Vvi_DFB3        -------------------------------------D---AKFFVIKSYSEDNVHKSIK
Aqc_DFD         -------------------------------------N---GKFFVIKSYSEDDVHKSIK
Smo_DFE         -------------------------------------N---AKFFIIKSYSEDDVHKSIK
Ath_ECT3        -------------------------------------E---AKFYVIKSYSEDDIHKSIK
Gbi_DFD         -------------------------------------D---ARFFVIKSYSEDDVHKSIK
Sit_DFA3        -------------------------------------E---AKFFIIKSYSEDDVHKSIK
Tca_DFA2        -------------------------------------D---AKFFVIKSYSEDDVHKSIK
Zma_DFC2        -------------------------------------Q---ALFFIIKSYSEDDIHKSIK
Tca_DFB2        -------------------------------------D---AKFFVIKSYSEDNIHKSIK
Csi_DFB3        -------------------------------------V---AKFFIIKSYSEDNVHKSIK
Sfa_DFE2        -------------------------------------H---AKFFVIKSYSEDDVHKSIK
Sfa_DFE3        -------------------------------------H---AKFFVIKSYSEDDVHKSIK
Sfa_DFE1        -------------------------------------S---AKFFVIKSYSEDDVHKSIK
Sit_DFC1        -------------------------------------Q---ALFFVIKSYSEDDIHKSIK
Kni_DF2         -------------------------------------S---AKFFVIKSYSEDDVHKSIK
Dal_DFC1        -------------------------------------H---AYFFVIKSYSEDDIHKSIK
Dal_DFC2        -------------------------------------H---ALFFVIKSYSEDDIHKSIK
Csi_DFA2        -------------------------------------D---AKFFIIKSYSEDDVHKSVK
Mtr_DFC1        -------------------------------------H---ALFFVIKSYSEDDVHKSIK
Cpu_DFE         -------------------------------------D---AKFFVIKSYSEDDVHKSIK
Ppa_DFE1        -------------------------------------H---AKFFVIKSYSEDDVHKSIK
Ppa_DFE2        -------------------------------------N---AKFFVIKSYSEDDVHKSIK
Ath_ECT8        -------------------------------------E---AIFFVIKSYSEDDIHKSIK
Bol_DFC1        -------------------------------------E---AMFFVIKSYSEDDIHKSIK
Bol_DFC2        -------------------------------------E---AMFFVIKSYSEDDIHKSIK
Aca_DFAB1       -------------------------------------N---AIFLIIKSYSEDDIHKSIK
Dco_DFE3        -------------------------------------D---AKFFVIKSYSEDDVHKSIK
Bol_DFA4        -------------------------------------N---AKFFVIKSYGEDDVHKSIK
Ath_ECT4        -------------------------------------D---AKFFIIKSYSEDDVHKSIK
Ath_ECT2        -------------------------------------N---AMFFIIKSYSEDDVHKSIK
Bol_DFA3        -------------------------------------N---AMFFVIKSYSEDDVHKSIK
Bol_DFA1        -------------------------------------D---AMFFIIKSYSEDDVHKSIK
Bol_DFA2        -------------------------------------N---AMFFVIKSYSEDDVHKSIK
Sit_DFB1        -------------------------------------N---ARFFIIKSYSEDNVHKSVK
Scu_DFAB        -------------------------------------K---AKFFIIKSYSEDDIHMSIK
Asp_DFAB1       -------------------------------------N---AKFFIIKSYSEDDIHKSIK
Asp_DFAB2       -------------------------------------N---AKFFIIKSYSEDDIHKSIK
Aca_DFAB2       -------------------------------------N---AKYFIIKSYSEDDIHKSIK
Cri_DFAB        -------------------------------------N---AKYFIIKSYSEDDIHKSIK
Dco_DFE6        -------------------------------------D---AKFFVIKSYSEDDVHKSIK
Bol_DFA5        -------------------------------------N---AKLFVIKSYSEDDVHKSIK
Aag_DFE         -------------------------------------H---ARFFVIKSYSEDDVHKSIK
Sit_DFA1        -------------------------------------D---AKFFVIKSYSEDDVHKSIK
Zci_DF          -------------------------------------A---AKFFVIKSYSEDDVHKSIK
Vvi_DFA2        -------------------------------------D---AKFFIIKSYSEDDVHKSIK
Aqc_DFA         -------------------------------------D---AKFFIIKSYSEDDVHKSIK
Dal_DFA1        -------------------------------------N---AKFFVIKSYSEDDVHKSVK
Dal_DFA2        -------------------------------------D---AKCFVIKSYSEDDIHKSVK
Aam_DFA1        -------------------------------------D---AKFHVIKSYSEDDVHKSVK
Aam_DFA2        -------------------------------------D---AKFFVIKSYSEDDVHKSVK
Sly_DFA         -------------------------------------D---AKFFIIKSYSEDDVHKSIK
Cka_DFA1        -------------------------------------G---AKFFVIKSYSEDDIHRSIK
Ltu_DFA2        -------------------------------------D---AKFFIIKSYSEDDIHKSIK
Ltu_DFA1        -------------------------------------D---AKFFVIKSYSEDDIHKSIK
Cka_DFA2        -------------------------------------D---ARFFIIKSYSEDDIHKSIK
Cka_DFA3        -------------------------------------D---AKFYIIKSYSEDDIHKSIK
Mtr_DFA1        -------------------------------------D---AKFFVIKSYSEDDIHKSIK
Tca_DFA1        -------------------------------------D---AKLFVIKSYSEDDVHKSIK
Csi_DFA1        -------------------------------------D---AKFFVIKSYSEDDVHKSIK
Vvi_DFA1        -------------------------------------E---AKFFIIKSYSEDDVHKSIK
Gbi_DFC1        -------------------------------------A---AKFFVIKSYSEDDVHKSIK
Zma_DFA         -------------------------------------D---AKFYIIKSYSEDDIHKSIK
Ita_DFE2        -------------------------------------D---AKFFIIKSYSEDDVHKSIK
Dal_DFB         -------------------------------------D---AKFFIIKSYSEDNVHKSIK
Mpo_DFE         -------------------------------------Q---AKFFVIKSYSEDDVHKSIK
Atr_DFC1        -------------------------------------S---AFFFVIKSYSEDDVHKSIK
Nco_DFA         -------------------------------------D---AKFFVIKSYSEDDVHKSIK
Ita_DFCD        -------------------------------------K---AKFFIIKSYSEDDVHKSIK
Atr_DFA         -------------------------------------D---AKFFIIKSYSEDDIHKSIK
Gbi_DFA1        -------------------------------------D---AKFFIIKSYSEDDIHKSIK
Gbi_DFB         -------------------------------------D---AKFFIIKSYSEDNIHKSIK
Gbi_DFA2        -------------------------------------D---AKFFIIKSYSEDDIHKSIK
Tpl_DFA1        -------------------------------------D---AKFFIIKSYSEDDIHKSIK
Tpl_DFA2        -------------------------------------D---AKFFIIKSYSEDDIHKSIK

Afi_DFF3        YGVWAS-TPNGN-KKLDDAY----------------------------HEA-QRRV-RGS
Scu_DFF2        YEVWAS-TPNGN-KKLDEAY----------------------------HDA-QKRA-LGK
Afi_DFF4        YGVWAS-TPNGN-KKLDDAY----------------------------RDA-QRRA-VGK
Cri_DFF2        HGVWAS-TPNGN-KKLDDAY----------------------------HDA-QQRA-GGK
Mve_DFF2        YGVWAS-TPNGN-KKLDDAY----------------------------RDA-QRRL--DR
Cri_DFF1        YGVWAS-TPNGN-KKLDDAY----------------------------HDA-QRRA-AGK
Asp_DFF4        YGVWAS-TPNGN-KKLDDAY----------------------------HDA-QRRA-AGK
Aca_DFF1        YGVWAS-TPNGN-KKLDDAY----------------------------HDA-QRRA-AGK
Mco_DF          YGWWSS-TQAGN-ARLYAAFRGLDAGEGESLGDLPKTLDESCGMDDLDRAF-IVNAVKED
Mpu_DF          HGCWTS-TSQGN-ARLDAAWRGEDVFTFEPHGDDENG-----------DDE-REREREGE
Bpr_DF          YGKWSS-TPRGN-AKLSEAF----------------------------RQQ-QLLHLNKS
Kni_DF3         HSAWTSVTRTGN-KKMDMAY----------------------------RRL------QEG
Msp_DF          YGCWTS-TNSGN-RKLDAAFCGMAYPPADEGGVSSTDDDLFAEVTRRAERAMERRLGTGT
Afi_DFF6        HGVWSS-TPSGN-HKLNVAF----------------------------QESQERALAKGN
Aca_DFF2        HGVWAS-TPNGN-KKLDEAF----------------------------QDS-QVRA-AGK
Kni_DF1         YGVWAS-TPYGN-KRLHAGF----------------------------KEA------CAA
Sit_DFD1        YGVWSS-SSNGN-SKLDSAF----------------------------RDA-DRIS-RRN
Cri_DFF3        HSVWAS-TPNGN-RKLDEAY----------------------------KDA-QMRA-IGK
Pmi_YTHDF       YKVWSS-TKHGN-RRLDDAF----------------------------RES------REV
Sly_DFC         YDVWSS-TPNGN-KKLDTAF----------------------------VES-EAKA-SGT
Csi_DFC2        YDVWSS-TPNGN-KKLDATF----------------------------NEA-EAKA-DET
Tca_DFC         YDVWSS-TPNGN-RKLDAAF----------------------------HEA-EARE-SET
Vvi_DFC2        YDVWAS-TPNGN-KKLDAAF----------------------------HDA-EAKA-NET
Ehu_YTHDF       YGIWAS-TDTGN-RRLDAAY----------------------------RES---------
Scu_DFF3        HGVWAS-TVNGN-HKLNAAF----------------------------RDA-QLVAAGDA
Afi_DFF1        FNVWAS-TACGN-KKLNEAF----------------------------EEA-QVRA-KDK
Afi_DFF5        HGVWSS-TLNGN-RKLDEAF----------------------------KDA-QYRA-KAK
Mve_DFF1        FNVWAS-TASGN-RKLDEAY----------------------------QEA-HVRA-RSN
Cpa_YTHDF       YGIWAS-TDTGN-RRLDAAF----------------------------RAS---------
Ath_ECT6        YGVWSS-TLNGN-KKLQSVY----------------------------EDA-QRIA-TEK
Bol_DFD         YNVWSS-TLHGN-KKLQSAY----------------------------EDA-QRIA-TEK
Ath_ECT7        YNVWSS-TLHGN-KKLQSAY----------------------------EDA-QRIA-TEK
Asp_DFF1        FNVWAS-TAGGN-RKLDEAY----------------------------QEA-QRGA-HDK
Ltu_DFC3        YNVWAS-THLGN-KKLDASF----------------------------HDA-ETRS-SNK
Cka_DFC4        YNVWSS-TPKGN-EKLDAAF----------------------------HDA-ERKS-NEK
Mve_DFD         YNVWSS-TPNGN-KRLDEAY----------------------------KKA-QEKA-ETS
Afi_DFD1        YNVWSS-TPNGN-KRLDEAF----------------------------RKA-QEKS-ESV
Cri_DFD2        YSVWSS-TPNGN-KRLDEAY----------------------------RKA-QEKKLETT
Cri_DFD1        YSVWSS-TPNGN-KRLDEAY----------------------------RKA-QEKQ-LES
Aca_DFD         YSVWSS-TPNGN-KRLDEAY----------------------------RKA-QEKS-EAP
Asp_DFD1        YGVWSS-TPNGN-KRLDEAH----------------------------RKA-QEKI-ESP
Asp_DFD2        YGVWSS-TPNGN-KRLDEAY----------------------------RKA-QEKS-GLS
Afi_DFD2        YGVWSS-TPNGN-KSLDDAY----------------------------KKA-QEQS-ESF
Afi_DFD3        YGVWSS-TPNGN-KRLDEAY----------------------------KKA-EEKS-ESV
Ltu_DFD         YSVWSS-TPSGN-KRLDSAY----------------------------EDA-QRIS-GGR
Cka_DFD2        YNVWSS-TPNGN-KRLDNAY----------------------------EDA-RRIS-GVK
Cka_DFD1        YNVWSS-TPNGN-KRLGSAY----------------------------EDA-QRIS-GGK
Csi_DFD         YGVWSS-TSHGN-KKLQSAY----------------------------EDA-QKLA-AGK
Tca_DFD         YNVWSS-TPHGN-KKLESAF----------------------------EDT-QKFA-AGK
Vvi_DFD         YNVWSS-TPNGN-KKLENAY----------------------------EDA-QRIA-LGK
Mtr_DFD2        YNVWSS-TVHGN-RKLGNAY----------------------------EDT-KKVS-AEK
Mtr_DFD1        YNVWSS-TPHGN-KKLQSAY----------------------------EDA-RRKA-TGK
Mtr_DFA2        YSVWAS-TPNGN-KKLDAAY----------------------------QEA---------
Mtr_DFA3        YNVWTS-TPNGN-KKLDAAY----------------------------LEA------KEK
Mve_DFF3        HGVWAS-TPNGN-EKLNAAF----------------------------QDA-QQRA-AGK
Dal_DFC3        YSVWSS-TPYGN-KKLEDAY----------------------------QNA-EAES-RVN
Scu_DFD         YGVWSS-TPCGN-KRLNEAY----------------------------HKA-QEKA-LSS
Bol_DFC3        YSVWSS-TVNGN-KKLDAAY----------------------------RDA-EAKT-LVD
Ath_ECT11       YSVWSS-TINGN-KKLDAAF----------------------------RDA-ETKT-LED
Asp_DFF5        HGVWSS-TPNGN-KKLDAAF----------------------------QDA-QCRA-AGK
Zma_DFC4        YNVWAS-TSSGN-KKLNDAF----------------------------RVV-ENIF-KES
Sit_DFD2        YGVWST-SSVGN-LKLDTAF----------------------------RDA-QVIA-ASS
Dal_DFD         YNVWSS-TPNGN-KKLDSAY----------------------------NEA-QRIS-AGK
Sit_DFC2        YNVWAS-TPNGN-NKLDAAY----------------------------HDA-QILM-KEN
Afi_DFF2        YGVWAS-TPNGN-KKLDEAY----------------------------QDA-QRRTATGL
Aam_DFD         YNVWSS-TPSGN-RKLASAY----------------------------EDA-HQIS-AGN
Mtr_DFC2        YDVWTS-TPHGN-KKLNAAF----------------------------QNA-EAKL-SQT
Csi_DFB2        YGVWAS-TPHGN-KKLDAAY----------------------------HEA------KET
Aam_DFC3        YKVWTS-TPHGN-KKLDDAF----------------------------RDA-QMQS-IEK
Aqc_DFC2        YDVWSS-TPHGN-KKLNAAF----------------------------HDA-ATIY-SET
Ath_ECT10       YNVWAS-TPHGN-KKLDTAY----------------------------RDA------EKM
Bol_DFB3        YNVWAS-TPHGS-KKLDTAY----------------------------RDA------EKM
Bol_DFB4        YNVWAS-TPHGN-KKLDTAY----------------------------RDA------EKM
Asp_DFF3        YGVWAS-TPNGN-KKLDEAY----------------------------QDA-QRRA-AGL
Scu_DFF1        YGVWAS-TPNGN-KKLDEAF----------------------------QDA-QRIA-AES
Asp_DFF2        NNVWAS-TPNGN-KKLDEAY----------------------------QDA-QCRA-TGK
Vvi_DFB2        YSVWAS-TALGN-RKLDAAY----------------------------QKA------KEI
Ita_DFE1        YNVWAS-TPNGN-KRLDAAY----------------------------HDA-QLKI-KSN
Zma_DFC3        YNVWTS-TSNGN-KKLDNAF----------------------------HKI-QENI-GER
Zma_DFB         YGLWAS-TPNGN-RKLDAAY----------------------------REA------KEK
Atr_DFC2        YNVWAS-TDFGN-KKLDEAF----------------------------HGA-QAKL-NDN
Ita_DFE3        YGVWTS-TTKGN-KRLDVAY----------------------------QQA-RAKV-TSK
Gbi_DFF2        YNVWAS-TPNGN-LKLNQAY----------------------------QDA-QRRA-GDN
Cbr_DF          FNVWAS-TPNGN-RRLENAY----------------------------KEA------QEK
Ltu_DFC4        YNVWAS-TSHGN-EKLNAAF----------------------------HDA-EMRS-SGK
Dal_DFA3        YSVWAS-TPNGN-KKLDSAY----------------------------QEA------QSL
Bol_DFB5        YCVWAS-TKNGN-KKLDAAY----------------------------REA------KTK
Ath_ECT9        HCVWAS-TKNGN-KKLDAAY----------------------------REA------KKK
Nco_DFC2        YNVWAS-TPSGN-EKLDAAF----------------------------HDA-EKKS-CEK
Gbi_DFF1        YNLWAS-TPIGN-LKLNQAY----------------------------KDA-QKRA-GDK
Tpl_DFC1        YNVWAS-TPNGN-KRLDGAY----------------------------QEA-QSLA-DEN
Tpl_DFF         YNVWAS-TPNGN-QKLSQAY----------------------------QDA-QLRA-GDK
Dco_DFE4        YEIWAS-TSNGN-RRLDEAY----------------------------REA-QARA-AAK
Dco_DFE5        YDIWAS-TANGN-RRLDEAY----------------------------REA-QARA-AAK
Atr_DFD         YHVWSS-TPSGN-NRLNTAF----------------------------EDA-QRRS-GGK
Men_DF          YNVWAS-TPGGN-KKLQQAY----------------------------EEAARIAAGGGA
Atr_DFB         YGVWAS-TANGN-RKLDAAY----------------------------RES------KEK
Bol_DFB2        YNVWAS-TPNGN-KKLDAAY----------------------------REA------KEE
Bol_DFB1        YNVWAS-TANGN-KKLDAAY----------------------------REA------KEE
Ath_ECT5        YNVWAS-TPNGN-KKLDAAY----------------------------REA------KDE
Aqc_DFB         YGVWAS-TPNGN-KKLDAAY----------------------------HEA------KEK
Aam_DFB         YGVWAS-TTNGN-KRLDIAY----------------------------RES------KEK
Mtr_DFB         YGVWAS-TPNGN-RKLDAAY----------------------------CQA------KEK
Csi_DFB1        YGVWAS-TPNGN-KKLDAAY----------------------------CEA------KEK
Tca_DFB1        YGVWAS-TPNGN-KKLDAAY----------------------------REA------KEN
Vvi_DFB1        YGVWAS-TPNGN-RKLDAAY----------------------------REA------KEK
Cka_DFB         YGVWAS-TPNGN-KKLDAAY----------------------------REA------KEK
Ltu_DFB1        YSVWAS-TSGGN-RRLDAAY----------------------------RES------KEK
Ltu_DFB2        YGVWAS-TTSGN-RKLDAAY----------------------------RES------KEK
Ath_ECT1        YGAWSS-TPTGN-KKLNAAY----------------------------YEA------KEN
Gbi_DFC2        YNVWAS-TPNGN-KRLDVAY----------------------------QAA-QDRS-GGK
Tpl_DFC2        YSVWAS-TPNGN-KRLDGAY----------------------------QTA-KERS-GGK
Nco_DFD         YNVWSS-TPNGN-KRLDASY----------------------------ADA-QRRS-GGK
Dco_DFE1        YLVWAS-TPNGN-KRLDAAY----------------------------QDA-QIRS-ATK
Dco_DFE2        YQVWAS-TPNGN-KRLDAAY----------------------------QDA-QVRS-ASK
Nco_DFB         YGVWAS-TTNGN-RKLDSAY----------------------------NES------KEK
Sit_DFB2        YSVWAS-TASGN-RKLDSAY----------------------------RAA------KEK
Zma_DFC1        YNVWAS-TLNGN-KILDSAF----------------------------QTAEEKMM-KEE
Sit_DFA2        YNVWAS-TTNGN-KKLDAAY----------------------------QEA------QSK
Zma_DFD         YNMWSS-TPSGN-KRLDVAY----------------------------DGA-KKIS-ESK
Cka_DFC3        YGVWSS-TTNGN-KRLDSAY----------------------------QDA-HERT-QER
Aam_DFC1        YNVWAS-TPNGN-KRLDAAY----------------------------QAA-QGKI-GEK
Aam_DFC2        YNVWSS-TPSGN-KRLDSAY----------------------------QAA-QEKM-GEA
Nco_DFC1        YSVWAS-TPNGN-KRLDSAY----------------------------QEA-QGRS-EEK
Aqc_DFC1        YNVWAS-TPNGN-KRLDSAY----------------------------QDA-QEKM-GQK
Cka_DFC1        YGVWAS-TPNGN-KRLDCAY----------------------------KDA-EERM-SEK
Cka_DFC2        YSVWAS-TPNGN-KRLDCAY----------------------------QDA-QQRM-SEK
Ltu_DFC1        YNVWAS-TQNGN-KRLDDAY----------------------------QAA-QERM-EEK
Ltu_DFC2        YNVWAS-TPNGN-KRLDSAY----------------------------QDA-QERT-GEK
Csi_DFC1        YSVWSS-TPNGN-KKLDAAY----------------------------EDA-QSRI-AEK
Vvi_DFC1        YNVWAS-TPNGN-KRLDGAY----------------------------QEA-KERM-GDR
Sly_DFD         YNVWSS-TPNGN-KKLNSAY----------------------------EDA-QRIT-PGN
Sly_DFB         YGVWAS-TPQGN-RKLDAAY----------------------------AEA------KEM
Vvi_DFB3        YGVWVS-TPNGN-KRLNSAF----------------------------HEA------KEK
Aqc_DFD         YNVWSS-TPNGN-KRLDSAY----------------------------EDA-QRIA-SGN
Smo_DFE         YGVWAS-TPNGN-KRLDAAY----------------------------KEA---------
Ath_ECT3        YSVWSS-TPNGN-KKLDASY----------------------------NEA------KQK
Gbi_DFD         YSVWSS-TPNGN-KRLDGAY----------------------------QDA-QERS-GGK
Sit_DFA3        YNVWAS-TPNGN-KKLDAAY----------------------------QEA------KEK
Tca_DFA2        YNVWAS-TSNGN-KKLDAAF----------------------------CEA------NDK
Zma_DFC2        YNVWAS-TPNGN-KRLDAAF----------------------------QSA-QNQM-KEK
Tca_DFB2        YGVWAS-TPSGN-KKLDTAY----------------------------HEA------KEK
Csi_DFB3        YGLWAS-TPNGN-KKLDAAY----------------------------REA------KEK
Sfa_DFE2        YNVWAS-TPAGN-KRLDAAF----------------------------LEA-QNKVASGK
Sfa_DFE3        YNVWAS-TPAGN-KRLDAAF----------------------------LES-QSKA-GGK
Sfa_DFE1        YNVWAS-TPVGN-KRLDAAF----------------------------KDA------SGK
Sit_DFC1        YSVWAS-TPNGN-KRLDNAY----------------------------RLA-QERM-AEK
Kni_DF2         YGVWAS-TPNGN-KRLQAAF----------------------------REA------RET
Dal_DFC1        YNVWAS-TPNGN-KRLDSAY----------------------------QIA-QDKM-SEK
Dal_DFC2        YNVWAS-TPNGN-KRLDNAY----------------------------QSA-LEKM-VQK
Csi_DFA2        YNMWTS-TPNGN-KKLDAAY----------------------------REA------KEK
Mtr_DFC1        YDVWAS-TPNGN-KRLDNAF----------------------------QDA-QNRM-EEK
Cpu_DFE         YNVWAS-TPVGN-KRLDAAY----------------------------QDA-VAKR-SGD
Ppa_DFE1        YNVWAS-TPVGN-KRLDAAY----------------------------LEA-LAKS-NGD
Ppa_DFE2        YNVWAS-TPVGN-KRLDAAY----------------------------QEA-LTKC-NGD
Ath_ECT8        YNVWSS-TLNGN-KKLDSAY----------------------------QES-QKKA-ADK
Bol_DFC1        YNVWSS-TLNGN-KKLDSAY----------------------------QES-QKKV-AEN
Bol_DFC2        YSVWSS-TLNGN-KKLDSAY----------------------------QES-QKKV-AEK
Aca_DFAB1       YSIWAS-TVNGN-KKLDAAY----------------------------HEA------QAS
Dco_DFE3        YQVWAS-TPNGN-KRLDGAY----------------------------QEA-QARA-TGK
Bol_DFA4        YNVWAS-TLRGN-KKLDAAY----------------------------EAA------QQK
Ath_ECT4        YNVWAS-TPNGN-KKLDAAY----------------------------QEA------QQK
Ath_ECT2        YNVWAS-TPNGN-KKLAAAY----------------------------QEA------QQK
Bol_DFA3        YNVWAS-TPNGN-KKLAAAY----------------------------QEA------QQK
Bol_DFA1        YNVWAS-TPNGN-KKLAAAY----------------------------QEA------QQK
Bol_DFA2        YNVWAS-TPNGN-KKLAAAY----------------------------QEA------QQK
Sit_DFB1        YGVWAS-TTNGN-KKLDSAY----------------------------REA------KEK
Scu_DFAB        YNVWAS-TANGN-KKLDAAF----------------------------QEG-------QL
Asp_DFAB1       YSVWAS-TANGN-KKLDSAY----------------------------HEA------QTS
Asp_DFAB2       YSVWAS-TANGN-KKLDAAY----------------------------HEA------QAS
Aca_DFAB2       YSVWAS-TVNGN-RKLDAAY----------------------------REA------QSH
Cri_DFAB        YSVWAS-TVNGN-RKLDAAY----------------------------REA------QSH
Dco_DFE6        YQIWTS-TPNGN-KRLEAAY----------------------------QEA-LSRA-AGK
Bol_DFA5        YNVWSS-TPNGN-KKLNAAY----------------------------NEA--------K
Aag_DFE         YNVWAS-TPNGN-KRLEVAY----------------------------QDA-QTTFSGQS
Sit_DFA1        YNVWAS-TPNGN-KKLDAGY----------------------------REA------QEK
Zci_DF          YGVWAS-TPTGN-KRLEAAY----------------------------QEA-QGAG-EKA
Vvi_DFA2        YNMWAS-TANGN-KKLDAAY----------------------------QEA------QGK
Aqc_DFA         YSVWAS-TPSGN-KKLNAGY----------------------------QES------QEK
Dal_DFA1        YSVWAS-TPNGN-KKLDAAY----------------------------QEA------QKV
Dal_DFA2        YSVWAS-TPNGN-KKLDAAY----------------------------QEA------QKV
Aam_DFA1        YNVWAS-TQVGN-KKLDVAY----------------------------KEA------QEK
Aam_DFA2        YNVWAS-TQVGN-KKLDGAY----------------------------KEA------QEK
Sly_DFA         YNVWAS-TPNGN-KKLDAAY----------------------------QEA------QQN
Cka_DFA1        YSVWAS-TPNGN-KKLDAAY----------------------------REA------QDK
Ltu_DFA2        YGVWSS-TEHGN-KKLDFCY----------------------------QEA------QEK
Ltu_DFA1        YNVWAS-TVGGN-QKLNAAY----------------------------QEA------QEK
Cka_DFA2        YNVWSS-TPNGN-KKLDAGY----------------------------NEA------QGK
Cka_DFA3        YSVWAS-TPNGN-KKLDGGY----------------------------GEA------HDK
Mtr_DFA1        YNVWAS-TQNGN-KKLDAAY----------------------------QEA------QQK
Tca_DFA1        YNVWAS-TPNGN-KKLDAAY----------------------------QEA------QQK
Csi_DFA1        YSVWAS-TPNGN-KKLDAAY----------------------------QEA------QQK
Vvi_DFA1        YNVWAS-TPNGN-KKLDAAY----------------------------REA------QEK
Gbi_DFC1        YNVWAS-TPNGN-KRLDEAY----------------------------QDA-QQTS-GVR
Zma_DFA         YNVWAS-TPNGN-KKLDAGY----------------------------QEA------QEK
Ita_DFE2        YGVWAS-TPNGN-KRLDAAY----------------------------QDS-LKRAASNK
Dal_DFB         YNVWAS-TANGN-KKLDSAY----------------------------HDA------KEQ
Mpo_DFE         YNVWAS-TPNGN-KRLEGAY----------------------------QDA------QTR
Atr_DFC1        YNVWAS-TPNGN-KRLDNAY----------------------------QDA-QQKA-LEK
Nco_DFA         YNVWAS-TPNGN-KKLDAAY----------------------------QEA------REK
Ita_DFCD        YNVWAS-TPNGN-KRLDAAY----------------------------QEA-QSKI-SNK
Atr_DFA         YSVWAS-TPNGN-KKLDAAY----------------------------KEA------QEK
Gbi_DFA1        YNVWAS-TPNGN-KKLDAAY----------------------------KEA------HEK
Gbi_DFB         YGVWAS-TQNGN-KKLDAAY----------------------------REA------QEK
Gbi_DFA2        YSVWAS-TPNGN-KKLDAAY----------------------------KES------QEK
Tpl_DFA1        YNVWAS-TPNGNKKKLDLAY----------------------------KDA------QEK
Tpl_DFA2        YNVWAS-TPNGN-KKLDLAY----------------------------KDA------QEK

Afi_DFF3        LHG---------------------------------------------------------
Scu_DFF2        PCG---------------------------------------------------------
Afi_DFF4        PHG---------------------------------------------------------
Cri_DFF2        LHG---------------------------------------------------------
Mve_DFF2        PQG---------------------------------------------------------
Cri_DFF1        LHG---------------------------------------------------------
Asp_DFF4        PHG---------------------------------------------------------
Aca_DFF1        PNG---------------------------------------------------------
Mco_DF          GDE---------------------------------------------------------
Mpu_DF          GEG---------------------------------------------------------
Bpr_DF          CNG---------------------------------------------------------
Kni_DF3         EGA---------------------------------------------------------
Msp_DF          GDG---------------------------------------------------------
Afi_DFF6        NNK---------------------------------------------------------
Aca_DFF2        AKG---------------------------------------------------------
Kni_DF1         DSP---------------------------------------------------------
Sit_DFD1        STK---------------------------------------------------------
Cri_DFF3        SKG---------------------------------------------------------
Pmi_YTHDF       GKE---------------------------------------------------------
Sly_DFC         GSS---------------------------------------------------------
Csi_DFC2        GTR---------------------------------------------------------
Tca_DFC         GTK---------------------------------------------------------
Vvi_DFC2        GTK---------------------------------------------------------
Ehu_YTHDF       ASR---------------------------------------------------------
Scu_DFF3        NTK---------------------------------------------------------
Afi_DFF1        PQG---------------------------------------------------------
Afi_DFF5        GSR---------------------------------------------------------
Mve_DFF1        PNG---------------------------------------------------------
Cpa_YTHDF       SSL---------------------------------------------------------
Ath_ECT6        SRE---------------------------------------------------------
Bol_DFD         SCE---------------------------------------------------------
Ath_ECT7        SCE---------------------------------------------------------
Asp_DFF1        PYG---------------------------------------------------------
Ltu_DFC3        GTV---------------------------------------------------------
Cka_DFC4        GVA---------------------------------------------------------
Mve_DFD         SSP---------------------------------------------------------
Afi_DFD1        SSP---------------------------------------------------------
Cri_DFD2        SSM---------------------------------------------------------
Cri_DFD1        CTS---------------------------------------------------------
Aca_DFD         STL---------------------------------------------------------
Asp_DFD1        STT---------------------------------------------------------
Asp_DFD2        STT---------------------------------------------------------
Afi_DFD2        LAV---------------------------------------------------------
Afi_DFD3        SNA---------------------------------------------------------
Ltu_DFD         LGN---------------------------------------------------------
Cka_DFD2        PGN---------------------------------------------------------
Cka_DFD1        PGH---------------------------------------------------------
Csi_DFD         PGG---------------------------------------------------------
Tca_DFD         PSG---------------------------------------------------------
Vvi_DFD         RRG---------------------------------------------------------
Mtr_DFD2        SGV---------------------------------------------------------
Mtr_DFD1        SGG---------------------------------------------------------
Mtr_DFA2        -GG---------------------------------------------------------
Mtr_DFA3        SAD---------------------------------------------------------
Mve_DFF3        PNG---------------------------------------------------------
Dal_DFC3        GKI---------------------------------------------------------
Scu_DFD         SSP---------------------------------------------------------
Bol_DFC3        GKK---------------------------------------------------------
Ath_ECT11       GKK---------------------------------------------------------
Asp_DFF5        ANG---------------------------------------------------------
Zma_DFC4        SIK---------------------------------------------------------
Sit_DFD2        STL---------------------------------------------------------
Dal_DFD         PRH---------------------------------------------------------
Sit_DFC2        GEK---------------------------------------------------------
Afi_DFF2        SSS---------------------------------------------------------
Aam_DFD         PKD---------------------------------------------------------
Mtr_DFC2        GTQ---------------------------------------------------------
Csi_DFB2        DNR---------------------------------------------------------
Aam_DFC3        GIK---------------------------------------------------------
Aqc_DFC2        GTR---------------------------------------------------------
Ath_ECT10       GGK---------------------------------------------------------
Bol_DFB3        GGK---------------------------------------------------------
Bol_DFB4        GGK---------------------------------------------------------
Asp_DFF3        SSR---------------------------------------------------------
Scu_DFF1        SSE---------------------------------------------------------
Asp_DFF2        SSR---------------------------------------------------------
Vvi_DFB2        ETN---------------------------------------------------------
Ita_DFE1        GKE---------------------------------------------------------
Zma_DFC3        GLS---------------------------------------------------------
Zma_DFB         GGA---------------------------------------------------------
Atr_DFC2        GSR---------------------------------------------------------
Ita_DFE3        PGL---------------------------------------------------------
Gbi_DFF2        PGG---------------------------------------------------------
Cbr_DF          GGR---------------------------------------------------------
Ltu_DFC4        GIR---------------------------------------------------------
Dal_DFA3        ADG---------------------------------------------------------
Bol_DFB5        QVA---------------------------------------------------------
Ath_ECT9        DVA---------------------------------------------------------
Nco_DFC2        GSR---------------------------------------------------------
Gbi_DFF1        PGG---------------------------------------------------------
Tpl_DFC1        SGS---------------------------------------------------------
Tpl_DFF         PGA---------------------------------------------------------
Dco_DFE4        KGA---------------------------------------------------------
Dco_DFE5        KGT---------------------------------------------------------
Atr_DFD         PGS---------------------------------------------------------
Men_DF          GGGAGGDEGGRREGEEEEEKSEVKGSSGAGGAASDGGAVGSGQDAGEGAEEEKSVAESAP
Atr_DFB         DGH---------------------------------------------------------
Bol_DFB2        KEA---------------------------------------------------------
Bol_DFB1        KEP---------------------------------------------------------
Ath_ECT5        KEP---------------------------------------------------------
Aqc_DFB         H-----------------------------------------------------------
Aam_DFB         GGE---------------------------------------------------------
Mtr_DFB         QDA---------------------------------------------------------
Csi_DFB1        QDP---------------------------------------------------------
Tca_DFB1        QDT---------------------------------------------------------
Vvi_DFB1        QAA---------------------------------------------------------
Cka_DFB         EGI---------------------------------------------------------
Ltu_DFB1        EGA---------------------------------------------------------
Ltu_DFB2        EGA---------------------------------------------------------
Ath_ECT1        SQE---------------------------------------------------------
Gbi_DFC2        PGS---------------------------------------------------------
Tpl_DFC2        PGS---------------------------------------------------------
Nco_DFD         HRA---------------------------------------------------------
Dco_DFE1        TGS---------------------------------------------------------
Dco_DFE2        TGR---------------------------------------------------------
Nco_DFB         GHS---------------------------------------------------------
Sit_DFB2        EDH---------------------------------------------------------
Zma_DFC1        GNN---------------------------------------------------------
Sit_DFA2        GSA---------------------------------------------------------
Zma_DFD         KML---------------------------------------------------------
Cka_DFC3        GSR---------------------------------------------------------
Aam_DFC1        GGK---------------------------------------------------------
Aam_DFC2        GSK---------------------------------------------------------
Nco_DFC1        GSK---------------------------------------------------------
Aqc_DFC1        GSK---------------------------------------------------------
Cka_DFC1        GSR---------------------------------------------------------
Cka_DFC2        GSQ---------------------------------------------------------
Ltu_DFC1        GCK---------------------------------------------------------
Ltu_DFC2        GSK---------------------------------------------------------
Csi_DFC1        GSK---------------------------------------------------------
Vvi_DFC1        GSK---------------------------------------------------------
Sly_DFD         PRG---------------------------------------------------------
Sly_DFB         NAN---------------------------------------------------------
Vvi_DFB3        HGN---------------------------------------------------------
Aqc_DFD         SRG---------------------------------------------------------
Smo_DFE         AGE---------------------------------------------------------
Ath_ECT3        SDG---------------------------------------------------------
Gbi_DFD         PGG---------------------------------------------------------
Sit_DFA3        SSE---------------------------------------------------------
Tca_DFA2        PDG---------------------------------------------------------
Zma_DFC2        GCA---------------------------------------------------------
Tca_DFB2        QVT---------------------------------------------------------
Csi_DFB3        HGT---------------------------------------------------------
Sfa_DFE2        PGS---------------------------------------------------------
Sfa_DFE3        QGS---------------------------------------------------------
Sfa_DFE1        AVG---------------------------------------------------------
Sit_DFC1        GTK---------------------------------------------------------
Kni_DF2         ETG---------------------------------------------------------
Dal_DFC1        GSK---------------------------------------------------------
Dal_DFC2        GTK---------------------------------------------------------
Csi_DFA2        SSD---------------------------------------------------------
Mtr_DFC1        GSK---------------------------------------------------------
Cpu_DFE         TKS---------------------------------------------------------
Ppa_DFE1        TKS---------------------------------------------------------
Ppa_DFE2        TKS---------------------------------------------------------
Ath_ECT8        SGK---------------------------------------------------------
Bol_DFC1        GGT---------------------------------------------------------
Bol_DFC2        GGT---------------------------------------------------------
Aca_DFAB1       SRI---------------------------------------------------------
Dco_DFE3        QGS---------------------------------------------------------
Bol_DFA4        PRA---------------------------------------------------------
Ath_ECT4        SSG---------------------------------------------------------
Ath_ECT2        AGG---------------------------------------------------------
Bol_DFA3        PSG---------------------------------------------------------
Bol_DFA1        PGG---------------------------------------------------------
Bol_DFA2        PGG---------------------------------------------------------
Sit_DFB1        EEQ---------------------------------------------------------
Scu_DFAB        AGK---------------------------------------------------------
Asp_DFAB1       SGI---------------------------------------------------------
Asp_DFAB2       SGV---------------------------------------------------------
Aca_DFAB2       TGA---------------------------------------------------------
Cri_DFAB        SGP---------------------------------------------------------
Dco_DFE6        KGG---------------------------------------------------------
Bol_DFA5        DKS---------------------------------------------------------
Aag_DFE         ESS---------------------------------------------------------
Sit_DFA1        SSD---------------------------------------------------------
Zci_DF          KGG---------------------------------------------------------
Vvi_DFA2        SGS---------------------------------------------------------
Aqc_DFA         SGD---------------------------------------------------------
Dal_DFA1        ADG---------------------------------------------------------
Dal_DFA2        ADG---------------------------------------------------------
Aam_DFA1        PGG---------------------------------------------------------
Aam_DFA2        PGG---------------------------------------------------------
Sly_DFA         SGG---------------------------------------------------------
Cka_DFA1        SEG---------------------------------------------------------
Ltu_DFA2        SGG---------------------------------------------------------
Ltu_DFA1        LGG---------------------------------------------------------
Cka_DFA2        PGG---------------------------------------------------------
Cka_DFA3        PSG---------------------------------------------------------
Mtr_DFA1        SGG---------------------------------------------------------
Tca_DFA1        SGG---------------------------------------------------------
Csi_DFA1        SRS---------------------------------------------------------
Vvi_DFA1        SAG---------------------------------------------------------
Gbi_DFC1        SGS---------------------------------------------------------
Zma_DFA         SGG---------------------------------------------------------
Ita_DFE2        QGS---------------------------------------------------------
Dal_DFB         GVP---------------------------------------------------------
Mpo_DFE         QGP---------------------------------------------------------
Atr_DFC1        GSK---------------------------------------------------------
Nco_DFA         TDG---------------------------------------------------------
Ita_DFCD        EGS---------------------------------------------------------
Atr_DFA         TGG---------------------------------------------------------
Gbi_DFA1        NGG---------------------------------------------------------
Gbi_DFB         TGS---------------------------------------------------------
Gbi_DFA2        SGG---------------------------------------------------------
Tpl_DFA1        AGP---------------------------------------------------------
Tpl_DFA2        AGP---------------------------------------------------------

Afi_DFF3        ------------------------------------------------------------
Scu_DFF2        ------------------------------------------------------------
Afi_DFF4        ------------------------------------------------------------
Cri_DFF2        ------------------------------------------------------------
Mve_DFF2        ------------------------------------------------------------
Cri_DFF1        ------------------------------------------------------------
Asp_DFF4        ------------------------------------------------------------
Aca_DFF1        ------------------------------------------------------------
Mco_DF          --------------------------------------------------TEVLAPDLSD
Mpu_DF          ---------------------------ETAAAAAAAAAADSSSGSGSGSGSDPASDAEPA
Bpr_DF          ---------------------------------------------GNYLSAGARGGEGGR
Kni_DF3         ------------------------------------------------------------
Msp_DF          --------------------------------------------DERDDETPGGVDGNEK
Afi_DFF6        ------------------------------------------------------------
Aca_DFF2        ------------------------------------------------------------
Kni_DF1         ------------------------------------------------------------
Sit_DFD1        ------------------------------------------------------------
Cri_DFF3        ------------------------------------------------------------
Pmi_YTHDF       ------------------------------------------------------------
Sly_DFC         ------------------------------------------------------------
Csi_DFC2        ------------------------------------------------------------
Tca_DFC         ------------------------------------------------------------
Vvi_DFC2        ------------------------------------------------------------
Ehu_YTHDF       ------------------------------------------------------------
Scu_DFF3        ------------------------------------------------------------
Afi_DFF1        ------------------------------------------------------------
Afi_DFF5        ------------------------------------------------------------
Mve_DFF1        ------------------------------------------------------------
Cpa_YTHDF       ------------------------------------------------------------
Ath_ECT6        ------------------------------------------------------------
Bol_DFD         ------------------------------------------------------------
Ath_ECT7        ------------------------------------------------------------
Asp_DFF1        ------------------------------------------------------------
Ltu_DFC3        ------------------------------------------------------------
Cka_DFC4        ------------------------------------------------------------
Mve_DFD         ------------------------------------------------------------
Afi_DFD1        ------------------------------------------------------------
Cri_DFD2        ------------------------------------------------------------
Cri_DFD1        ------------------------------------------------------------
Aca_DFD         ------------------------------------------------------------
Asp_DFD1        ------------------------------------------------------------
Asp_DFD2        ------------------------------------------------------------
Afi_DFD2        ------------------------------------------------------------
Afi_DFD3        ------------------------------------------------------------
Ltu_DFD         ------------------------------------------------------------
Cka_DFD2        ------------------------------------------------------------
Cka_DFD1        ------------------------------------------------------------
Csi_DFD         ------------------------------------------------------------
Tca_DFD         ------------------------------------------------------------
Vvi_DFD         ------------------------------------------------------------
Mtr_DFD2        ------------------------------------------------------------
Mtr_DFD1        ------------------------------------------------------------
Mtr_DFA2        ------------------------------------------------------------
Mtr_DFA3        ------------------------------------------------------------
Mve_DFF3        ------------------------------------------------------------
Dal_DFC3        ------------------------------------------------------------
Scu_DFD         ------------------------------------------------------------
Bol_DFC3        ------------------------------------------------------------
Ath_ECT11       ------------------------------------------------------------
Asp_DFF5        ------------------------------------------------------------
Zma_DFC4        ------------------------------------------------------------
Sit_DFD2        ------------------------------------------------------------
Dal_DFD         ------------------------------------------------------------
Sit_DFC2        ------------------------------------------------------------
Afi_DFF2        ------------------------------------------------------------
Aam_DFD         ------------------------------------------------------------
Mtr_DFC2        ------------------------------------------------------------
Csi_DFB2        ------------------------------------------------------------
Aam_DFC3        ------------------------------------------------------------
Aqc_DFC2        ------------------------------------------------------------
Ath_ECT10       ------------------------------------------------------------
Bol_DFB3        ------------------------------------------------------------
Bol_DFB4        ------------------------------------------------------------
Asp_DFF3        ------------------------------------------------------------
Scu_DFF1        ------------------------------------------------------------
Asp_DFF2        ------------------------------------------------------------
Vvi_DFB2        ------------------------------------------------------------
Ita_DFE1        ------------------------------------------------------------
Zma_DFC3        ------------------------------------------------------------
Zma_DFB         ------------------------------------------------------------
Atr_DFC2        ------------------------------------------------------------
Ita_DFE3        ------------------------------------------------------------
Gbi_DFF2        ------------------------------------------------------------
Cbr_DF          ------------------------------------------------------------
Ltu_DFC4        ------------------------------------------------------------
Dal_DFA3        ------------------------------------------------------------
Bol_DFB5        ------------------------------------------------------------
Ath_ECT9        ------------------------------------------------------------
Nco_DFC2        ------------------------------------------------------------
Gbi_DFF1        ------------------------------------------------------------
Tpl_DFC1        ------------------------------------------------------------
Tpl_DFF         ------------------------------------------------------------
Dco_DFE4        ------------------------------------------------------------
Dco_DFE5        ------------------------------------------------------------
Atr_DFD         ------------------------------------------------------------
Men_DF          GRMAMANGTAKKAEGELVQEEQQKVAENAGEEGRAEGEEKEVEGEEEGVGKQAAVREQQE
Atr_DFB         ------------------------------------------------------------
Bol_DFB2        ------------------------------------------------------------
Bol_DFB1        ------------------------------------------------------------
Ath_ECT5        ------------------------------------------------------------
Aqc_DFB         ------------------------------------------------------------
Aam_DFB         ------------------------------------------------------------
Mtr_DFB         ------------------------------------------------------------
Csi_DFB1        ------------------------------------------------------------
Tca_DFB1        ------------------------------------------------------------
Vvi_DFB1        ------------------------------------------------------------
Cka_DFB         ------------------------------------------------------------
Ltu_DFB1        ------------------------------------------------------------
Ltu_DFB2        ------------------------------------------------------------
Ath_ECT1        ------------------------------------------------------------
Gbi_DFC2        ------------------------------------------------------------
Tpl_DFC2        ------------------------------------------------------------
Nco_DFD         ------------------------------------------------------------
Dco_DFE1        ------------------------------------------------------------
Dco_DFE2        ------------------------------------------------------------
Nco_DFB         ------------------------------------------------------------
Sit_DFB2        ------------------------------------------------------------
Zma_DFC1        ------------------------------------------------------------
Sit_DFA2        ------------------------------------------------------------
Zma_DFD         ------------------------------------------------------------
Cka_DFC3        ------------------------------------------------------------
Aam_DFC1        ------------------------------------------------------------
Aam_DFC2        ------------------------------------------------------------
Nco_DFC1        ------------------------------------------------------------
Aqc_DFC1        ------------------------------------------------------------
Cka_DFC1        ------------------------------------------------------------
Cka_DFC2        ------------------------------------------------------------
Ltu_DFC1        ------------------------------------------------------------
Ltu_DFC2        ------------------------------------------------------------
Csi_DFC1        ------------------------------------------------------------
Vvi_DFC1        ------------------------------------------------------------
Sly_DFD         ------------------------------------------------------------
Sly_DFB         ------------------------------------------------------------
Vvi_DFB3        ------------------------------------------------------------
Aqc_DFD         ------------------------------------------------------------
Smo_DFE         ------------------------------------------------------------
Ath_ECT3        ------------------------------------------------------------
Gbi_DFD         ------------------------------------------------------------
Sit_DFA3        ------------------------------------------------------------
Tca_DFA2        ------------------------------------------------------------
Zma_DFC2        ------------------------------------------------------------
Tca_DFB2        ------------------------------------------------------------
Csi_DFB3        ------------------------------------------------------------
Sfa_DFE2        ------------------------------------------------------------
Sfa_DFE3        ------------------------------------------------------------
Sfa_DFE1        ------------------------------------------------------------
Sit_DFC1        ------------------------------------------------------------
Kni_DF2         ------------------------------------------------------------
Dal_DFC1        ------------------------------------------------------------
Dal_DFC2        ------------------------------------------------------------
Csi_DFA2        ------------------------------------------------------------
Mtr_DFC1        ------------------------------------------------------------
Cpu_DFE         ------------------------------------------------------------
Ppa_DFE1        ------------------------------------------------------------
Ppa_DFE2        ------------------------------------------------------------
Ath_ECT8        ------------------------------------------------------------
Bol_DFC1        ------------------------------------------------------------
Bol_DFC2        ------------------------------------------------------------
Aca_DFAB1       ------------------------------------------------------------
Dco_DFE3        ------------------------------------------------------------
Bol_DFA4        ------------------------------------------------------------
Ath_ECT4        ------------------------------------------------------------
Ath_ECT2        ------------------------------------------------------------
Bol_DFA3        ------------------------------------------------------------
Bol_DFA1        ------------------------------------------------------------
Bol_DFA2        ------------------------------------------------------------
Sit_DFB1        ------------------------------------------------------------
Scu_DFAB        ------------------------------------------------------------
Asp_DFAB1       ------------------------------------------------------------
Asp_DFAB2       ------------------------------------------------------------
Aca_DFAB2       ------------------------------------------------------------
Cri_DFAB        ------------------------------------------------------------
Dco_DFE6        ------------------------------------------------------------
Bol_DFA5        ------------------------------------------------------------
Aag_DFE         ------------------------------------------------------------
Sit_DFA1        ------------------------------------------------------------
Zci_DF          ------------------------------------------------------------
Vvi_DFA2        ------------------------------------------------------------
Aqc_DFA         ------------------------------------------------------------
Dal_DFA1        ------------------------------------------------------------
Dal_DFA2        ------------------------------------------------------------
Aam_DFA1        ------------------------------------------------------------
Aam_DFA2        ------------------------------------------------------------
Sly_DFA         ------------------------------------------------------------
Cka_DFA1        ------------------------------------------------------------
Ltu_DFA2        ------------------------------------------------------------
Ltu_DFA1        ------------------------------------------------------------
Cka_DFA2        ------------------------------------------------------------
Cka_DFA3        ------------------------------------------------------------
Mtr_DFA1        ------------------------------------------------------------
Tca_DFA1        ------------------------------------------------------------
Csi_DFA1        ------------------------------------------------------------
Vvi_DFA1        ------------------------------------------------------------
Gbi_DFC1        ------------------------------------------------------------
Zma_DFA         ------------------------------------------------------------
Ita_DFE2        ------------------------------------------------------------
Dal_DFB         ------------------------------------------------------------
Mpo_DFE         ------------------------------------------------------------
Atr_DFC1        ------------------------------------------------------------
Nco_DFA         ------------------------------------------------------------
Ita_DFCD        ------------------------------------------------------------
Atr_DFA         ------------------------------------------------------------
Gbi_DFA1        ------------------------------------------------------------
Gbi_DFB         ------------------------------------------------------------
Gbi_DFA2        ------------------------------------------------------------
Tpl_DFA1        ------------------------------------------------------------
Tpl_DFA2        ------------------------------------------------------------

Afi_DFF3        -------------------------------------CP---------------VFLFFS
Scu_DFF2        -------------------------------------CP---------------VFLLFS
Afi_DFF4        -------------------------------------CP---------------VFLFFS
Cri_DFF2        -------------------------------------CP---------------IFLYFS
Mve_DFF2        -------------------------------------CP---------------VFLFFS
Cri_DFF1        -------------------------------------CP---------------VFLYFS
Asp_DFF4        -------------------------------------CP---------------VFLFFS
Aca_DFF1        -------------------------------------CP---------------VFLYFS
Mco_DF          ISRDSEESDSPSPAGPLEASTADAAAADRATSKDRAETP--------------RVVLFFS
Mpu_DF          SDSDEPSVRSVDTQTPGPPLLDDATPATAESATKTTIAPCSRPGSSGAPPSKPRVILFFS
Bpr_DF          GLSVISNGSKVSEDINGAVNENRSIVVNANHETAISSSPLKNTTAKSTKKIPQRIFLLFS
Kni_DF3         -------------------------------------GP---------------LYLFLT
Msp_DF          EKEETLTSAFPEKDFAKTTPGEVTDDATPKVSPETSPCR---------------VLLLFS
Afi_DFF6        -------------------------------------CP---------------VFLYFS
Aca_DFF2        -------------------------------------CP---------------IFLYFS
Kni_DF1         -------------------------------------AQ---------------VFLLFS
Sit_DFD1        -------------------------------------CP---------------VFLFFS
Cri_DFF3        -------------------------------------CP---------------VFLYFS
Pmi_YTHDF       -------------------------------------CP---------------VYLFFS
Sly_DFC         -------------------------------------CP---------------VFLFFS
Csi_DFC2        -------------------------------------CP---------------IFLFFS
Tca_DFC         -------------------------------------FP---------------IFLLFS
Vvi_DFC2        -------------------------------------FP---------------IFLFFS
Ehu_YTHDF       -------------------------------------GP---------------IYLFFS
Scu_DFF3        -------------------------------------CP---------------VLLYFS
Afi_DFF1        -------------------------------------CP---------------IFLFFS
Afi_DFF5        -------------------------------------CP---------------IFLFFS
Mve_DFF1        -------------------------------------CP---------------VFLFFS
Cpa_YTHDF       -------------------------------------GP---------------VYLFFS
Ath_ECT6        -------------------------------------CP---------------IFLFFS
Bol_DFD         -------------------------------------CP---------------IFLFFS
Ath_ECT7        -------------------------------------CP---------------IFLFFS
Asp_DFF1        -------------------------------------CP---------------VFLFFS
Ltu_DFC3        -------------------------------------CP---------------IFLFFS
Cka_DFC4        -------------------------------------CP---------------IFLFFS
Mve_DFD         -------------------------------------CP---------------VFFFFS
Afi_DFD1        -------------------------------------CP---------------IFFFFS
Cri_DFD2        -------------------------------------CP---------------VFFFFS
Cri_DFD1        -------------------------------------CP---------------VFFFFS
Aca_DFD         -------------------------------------CP---------------VFFFFS
Asp_DFD1        -------------------------------------CP---------------VFFFFS
Asp_DFD2        -------------------------------------RP---------------IFFFFS
Afi_DFD2        -------------------------------------CP---------------VFFFFS
Afi_DFD3        -------------------------------------CP---------------IFFFFS
Ltu_DFD         -------------------------------------CP---------------VFLFFS
Cka_DFD2        -------------------------------------CP---------------------
Cka_DFD1        -------------------------------------CP---------------IFLFFS
Csi_DFD         -------------------------------------CP---------------IFLFFS
Tca_DFD         -------------------------------------CP---------------IFLFFS
Vvi_DFD         -------------------------------------CP---------------IFLFFS
Mtr_DFD2        -------------------------------------CP---------------IFLFFS
Mtr_DFD1        -------------------------------------CP---------------IFLFFS
Mtr_DFA2        -------------------------------------CP---------------IFLLFS
Mtr_DFA3        -------------------------------------CP---------------IFLLFS
Mve_DFF3        -------------------------------------CP---------------VFLFFS
Dal_DFC3        -------------------------------------CP---------------IFLFFS
Scu_DFD         -------------------------------------VP---------------VFLFFS
Bol_DFC3        -------------------------------------RP---------------IFLFFS
Ath_ECT11       -------------------------------------RP---------------IFLFFS
Asp_DFF5        -------------------------------------CP---------------VFLFFS
Zma_DFC4        -------------------------------------CP---------------IFLFFS
Sit_DFD2        -------------------------------------CP---------------VLLFFS
Dal_DFD         -------------------------------------CP---------------VFLFFS
Sit_DFC2        -------------------------------------CP---------------VFLFFS
Afi_DFF2        -------------------------------------CP---------------VFLFFS
Aam_DFD         -------------------------------------CP---------------IFLFFS
Mtr_DFC2        -------------------------------------CP---------------IFLFFS
Csi_DFB2        -------------------------------------CP---------------IFLLFS
Aam_DFC3        -------------------------------------FP---------------IFLFFS
Aqc_DFC2        -------------------------------------CP---------------IFLFFS
Ath_ECT10       -------------------------------------CP---------------IFLFFS
Bol_DFB3        -------------------------------------CP---------------IFLFFS
Bol_DFB4        -------------------------------------CP---------------IFLFFS
Asp_DFF3        -------------------------------------CP---------------VFLFFS
Scu_DFF1        -------------------------------------YP---------------------
Asp_DFF2        -------------------------------------CP---------------VFLFFS
Vvi_DFB2        -------------------------------------CP---------------IFLCFS
Ita_DFE1        -------------------------------------CP---------------VFLFFS
Zma_DFC3        ----------------------------------SSKCP---------------VFLFFS
Zma_DFB         -------------------------------------CP---------------VFLFFS
Atr_DFC2        -------------------------------------CP---------------VFLFFS
Ita_DFE3        ------------------------------------HYP---------------LFLFFS
Gbi_DFF2        -------------------------------------CP---------------IFFFFS
Cbr_DF          -----------------------------------AMCP---------------IFLFFS
Ltu_DFC4        -------------------------------------CP---------------IFLFFS
Dal_DFA3        -------------------------------------CP---------------VFLFFS
Bol_DFB5        -------------------------------------CP---------------VFLLFS
Ath_ECT9        -------------------------------------CP---------------VFLLFS
Nco_DFC2        -------------------------------------CP---------------VFLFFS
Gbi_DFF1        -------------------------------------CP---------------VFFFFS
Tpl_DFC1        -------------------------------------CP---------------VFLFFS
Tpl_DFF         -------------------------------------CP---------------IFLFFS
Dco_DFE4        -------------------------------------CP---------------LFLFFS
Dco_DFE5        -------------------------------------CP---------------VFLLFS
Atr_DFD         -------------------------------------CP---------------VFLFFS
Men_DF          QQEGVEGELRGAGEGAEQTLEGREEEEEEEGGEVGEGCP---------------VFLLFS
Atr_DFB         -------------------------------------CP---------------VFLLFS
Bol_DFB2        -------------------------------------CP---------------VFLLFS
Bol_DFB1        -------------------------------------CP---------------VFLLFS
Ath_ECT5        -------------------------------------CP---------------LFLLFS
Aqc_DFB         -------------------------------------CP---------------VFLLFS
Aam_DFB         -------------------------------------CP---------------VFLFFS
Mtr_DFB         -------------------------------------CR---------------IFLFFS
Csi_DFB1        -------------------------------------CP---------------VFLFFS
Tca_DFB1        -------------------------------------CP---------------VFLFFS
Vvi_DFB1        -------------------------------------CP---------------VFLLFS
Cka_DFB         -------------------------------------CP---------------VFLFFS
Ltu_DFB1        -------------------------------------CP---------------VFLLFS
Ltu_DFB2        -------------------------------------CP---------------VFLLFS
Ath_ECT1        -------------------------------------CP---------------VYLLFS
Gbi_DFC2        -------------------------------------CP---------------FFSEFS
Tpl_DFC2        -------------------------------------CP---------------VFLFFS
Nco_DFD         -------------------------------------CP---------------VFLFFS
Dco_DFE1        -------------------------------------CP---------------IFMFFS
Dco_DFE2        -------------------------------------CP---------------IFLFFS
Nco_DFB         -------------------------------------CP---------------VFLLFS
Sit_DFB2        -------------------------------------CP---------------IFLFFS
Zma_DFC1        ------------------------------------HHP---------------IFLFFS
Sit_DFA2        -------------------------------------CP---------------IFLFFS
Zma_DFD         -------------------------------------CP---------------VFLFFS
Cka_DFC3        -------------------------------------CP---------------VFLFFS
Aam_DFC1        -------------------------------------CP---------------VFLFFS
Aam_DFC2        -------------------------------------CP---------------VFLFFS
Nco_DFC1        -------------------------------------CP---------------VFLFFS
Aqc_DFC1        -------------------------------------CP---------------VFLFFS
Cka_DFC1        -------------------------------------CP---------------VFLFFS
Cka_DFC2        -------------------------------------CP---------------VFLFFS
Ltu_DFC1        -------------------------------------CP---------------IFLFFS
Ltu_DFC2        -------------------------------------CP---------------VFLFFS
Csi_DFC1        -------------------------------------CP---------------VFLFFS
Vvi_DFC1        -------------------------------------CP---------------VFLFFS
Sly_DFD         -------------------------------------CP---------------IFLFFS
Sly_DFB         -------------------------------------CP---------------VFLFFS
Vvi_DFB3        -------------------------------------CP---------------IFLLFS
Aqc_DFD         -------------------------------------CP---------------VFLFFS
Smo_DFE         -------------------------------------FP---------------IFLFFS
Ath_ECT3        -------------------------------------CP---------------VFLLFS
Gbi_DFD         -------------------------------------CP---------------VFLFFS
Sit_DFA3        -------------------------------------SP---------------VFLLFS
Tca_DFA2        -------------------------------------CP---------------VFLLFS
Zma_DFC2        -------------------------------------CP---------------VFLFFS
Tca_DFB2        -------------------------------------SP---------------VFLLFS
Csi_DFB3        -------------------------------------CP---------------IFLLFS
Sfa_DFE2        -------------------------------------CP---------------VFLFFS
Sfa_DFE3        -------------------------------------CP---------------VFLFFS
Sfa_DFE1        ------------------------------------GCP---------------VFLFFS
Sit_DFC1        -------------------------------------CP---------------VFLFFS
Kni_DF2         --------------------------------------R---------------VFLLFS
Dal_DFC1        -------------------------------------CP---------------VFLFFS
Dal_DFC2        -------------------------------------CP---------------VFLFFS
Csi_DFA2        -------------------------------------CP---------------VFLLFS
Mtr_DFC1        -------------------------------------CP---------------VFLFFS
Cpu_DFE         -------------------------------------CP---------------VFLFFS
Ppa_DFE1        -------------------------------------FP---------------VFLFFS
Ppa_DFE2        -------------------------------------YP---------------VFLFFS
Ath_ECT8        -------------------------------------CP---------------VFLFFS
Bol_DFC1        -------------------------------------CP---------------VFLFFS
Bol_DFC2        -------------------------------------CP---------------VFLFFS
Aca_DFAB1       -------------------------------------CP---------------LFLFFS
Dco_DFE3        -------------------------------------CP---------------VFLLFS
Bol_DFA4        -------------------------------------CP---------------VFLFFS
Ath_ECT4        -------------------------------------CP---------------VFLFFS
Ath_ECT2        -------------------------------------CP---------------IFLFFS
Bol_DFA3        -------------------------------------CP---------------IFLFFS
Bol_DFA1        -------------------------------------CP---------------IFLFFS
Bol_DFA2        -------------------------------------CP---------------IFLFFS
Sit_DFB1        -------------------------------------CP---------------IFLLFS
Scu_DFAB        -------------------------------------YP---------------VFLFFS
Asp_DFAB1       -------------------------------------CP---------------LFLFFS
Asp_DFAB2       -------------------------------------CP---------------LFLFFS
Aca_DFAB2       -------------------------------------CP---------------LFLFFS
Cri_DFAB        -------------------------------------CP---------------LFLFFS
Dco_DFE6        -------------------------------------CP---------------VFLFFS
Bol_DFA5        -------------------------------------CP---------------VFLIFS
Aag_DFE         -------------------------------------CP---------------IFLFFS
Sit_DFA1        -------------------------------------CP---------------VFLFFS
Zci_DF          -------------------------------------CP---------------VFFFFS
Vvi_DFA2        -------------------------------------CP---------------IFLLFS
Aqc_DFA         -------------------------------------CP---------------VFLCFS
Dal_DFA1        -------------------------------------CP---------------VFLFFS
Dal_DFA2        -------------------------------------CP---------------VFLFFS
Aam_DFA1        -------------------------------------CP---------------VFLFFS
Aam_DFA2        -------------------------------------CP---------------IFLFFS
Sly_DFA         -------------------------------------CP---------------VFLFFS
Cka_DFA1        -------------------------------------CP---------------VFLFFS
Ltu_DFA2        -------------------------------------CP---------------VFLFFS
Ltu_DFA1        -------------------------------------CP---------------VFLFFS
Cka_DFA2        -------------------------------------CP---------------VFLFFS
Cka_DFA3        -------------------------------------CP---------------VFLFFS
Mtr_DFA1        -------------------------------------CP---------------IFLLFS
Tca_DFA1        -------------------------------------CP---------------VYLFFS
Csi_DFA1        -------------------------------------CP---------------VFLLFS
Vvi_DFA1        -------------------------------------CP---------------VFLFFS
Gbi_DFC1        -------------------------------------CP---------------VFLFFS
Zma_DFA         -------------------------------------LP---------------LFLFFS
Ita_DFE2        -------------------------------------CP---------------IFLLFS
Dal_DFB         -------------------------------------CP---------------IFLFFS
Mpo_DFE         -------------------------------------CP---------------VFFFFS
Atr_DFC1        -------------------------------------CP---------------VFLFFS
Nco_DFA         -------------------------------------CP---------------VFLLFS
Ita_DFCD        -------------------------------------CP---------------IFLLYS
Atr_DFA         -------------------------------------CP---------------VFLFFS
Gbi_DFA1        -------------------------------------CP---------------VFLFFS
Gbi_DFB         -------------------------------------CP---------------IFLFFS
Gbi_DFA2        -------------------------------------CP---------------IFLFFS
Tpl_DFA1        -------------------------------------CL---------------IFLFFS
Tpl_DFA2        -------------------------------------CP---------------IFLFFS

Afi_DFF3        VNGSRQFCGVAEMTGPVN---YKKSMEFW-QQQ-----------------KW--------
Scu_DFF2        VNGSRQFCGVAEMTGPVD---YRRTMEFW-EQH-----------------KW--------
Afi_DFF4        VNGSRQFCGVAEMIGQVD---YKKSMEFW-EQH-----------------KW--------
Cri_DFF2        VNGSRQFCGVAEMIGPVD---YNRSMEFW-EQH-----------------KW--------
Mve_DFF2        VNGSRQFCGVAEMIGPVD---YKKSMDFW-EQH-----------------KW--------
Cri_DFF1        VNGSRQFCGVAEMIGPVD---YKRSMEFW-EQH-----------------KW--------
Asp_DFF4        VNGSRQFCGVAEMTGPVD---YKRSMEFW-EQH-----------------KW--------
Aca_DFF1        VNGSRQFCGVAEMTGPVD---YKRSMEFW-EQH-----------------KW--------
Mco_DF          VNCSGHFCGVAEMIGPVERIDPTAPRDAH-LRSGGGGGGGGGGGGGGGPRRFPAASMLTN
Mpu_DF          VNSSGHFCGVAEMTSPVDDDAVDATLLPPAAAA-----------------SW--------
Bpr_DF          VNASGYFSGVAEMTSDVD---FDKNETFW-QREG----------------KF--------
Kni_DF3         VNASGVFCGVAEMTGRVK----DEALDIW-QES-----------------PW--------
Msp_DF          VNSSGHFCGVAEMISKVD---FETREDFW-QRD-----------------KW--------
Afi_DFF6        VNGSGRFCGVAEMVGSVE---FKKTMEFW-DRN-----------------KW--------
Aca_DFF2        VNGSGRFCGVAEMVGAVD---YNNTMDFW-ERN-----------------RW--------
Kni_DF1         VNASGKFCGVAEMMSDVD---FDTSVDVW-QEDN----------------LW--------
Sit_DFD1        VNGSGHFCGMAEMVGPVD---FHKDMDFW-CQD-----------------KW--------
Cri_DFF3        VNGSGRFCGVAEMVGPVD---YDNTMDFW-ERN-----------------RW--------
Pmi_YTHDF       VNSSGCFCGLAEMTSAVD---YSKSFSGWGQQE-----------------KW--------
Sly_DFC         VNGSGQFLGVAEMVGQVD---FNRNMDFW-QLD-----------------KW--------
Csi_DFC2        VNGSGQFVGLAEMMGKVD---FNKDMDFW-QLD-----------------KW--------
Tca_DFC         VNGSGQFVGLAEMIGKVD---FNKDMDFW-QLD-----------------KW--------
Vvi_DFC2        VNGSGQFVGVAEMVGQVD---FNKDMDFW-QLD-----------------KW--------
Ehu_YTHDF       VNASGQFSGMAQMESAID---YTKKFGAW-AQD-----------------KW--------
Scu_DFF3        VNGSGRFCGVAEMIGPVE---LKKTMEIW-DRD-----------------KW--------
Afi_DFF1        VNGSRQFCGIAEMVGSVD---YSKSMPFW-EQH-----------------KW--------
Afi_DFF5        VNGSGRFCGVAEMLGCLD---YNKTMEFW-EQN-----------------KW--------
Mve_DFF1        VNGSRQFCGVAEMVGAVD---FSKSMPFW-EQQ-----------------KW--------
Cpa_YTHDF       VNASGQFCGCARMTSGVD---FATKATIW-AQD-----------------KW--------
Ath_ECT6        VNSSGLFCGVAEMTGPVS---FDRDMDFW-QQD-----------------KW--------
Bol_DFD         VNASGLFCGMAEMTGPVS---FEKDMDFW-QQD-----------------KW--------
Ath_ECT7        VNASGLFCGMAEMTGPVS---FDKDMDFW-QQD-----------------KW--------
Asp_DFF1        VNGSRQFCGVAEMVGSVD---YSKTMPFW-EQH-----------------KW--------
Ltu_DFC3        VNASGQFVGLAEMIGQVD---FKKNMDFW-QSNG----------------KW--------
Cka_DFC4        VNKSGQFIGLAEMIGQVD---FKKSMDFW-QED-----------------KW--------
Mve_DFD         VNCSGQFCGIAEMVGPVD---FNTNMDFW-LQG-----------------KW--------
Afi_DFD1        VNCSGQFCGVAEMVGSVD---FSKNMDFW-LQG-----------------KW--------
Cri_DFD2        VNCSGQFCGVAEMVGPVD---FGKNMDFW-LQG-----------------KW--------
Cri_DFD1        VNCSGQFCGVAEMVGPVD---FGKNMDFW-LQG-----------------KW--------
Aca_DFD         VNCSGQFCGVAEMVGPVD---FGKNMDFW-LQG-----------------KW--------
Asp_DFD1        VNCSGQFCGVAEMVGSVD---FSKNMDFW-LQG-----------------KW--------
Asp_DFD2        VNCSGQFCGVAEMVGSVD---FSKNMDFW-LQG-----------------KW--------
Afi_DFD2        VNSSGQFCGVAEMAGPVD---FNKNMDFW-LQG-----------------KW--------
Afi_DFD3        VNSSGQFCGVAEMVGSVD---FTKNMDFW-LQG-----------------KW--------
Ltu_DFD         VNASGQFCGVAEMTGPVD---FQKDMDFW-QQD-----------------KW--------
Cka_DFD2        VNTSGQFVGVAEMIGPVD---FEKDMDFW-QQD-----------------KW--------
Cka_DFD1        VNASGQFCGVAEMIGPVD---FEKDMDFW-QQD-----------------KW--------
Csi_DFD         VNASSQFCGVAEMIGPVD---FYKDMDFW-QQD-----------------KW--------
Tca_DFD         VNASGQFCGVAEMIGPVD---FQKDMDFW-QQD-----------------KW--------
Vvi_DFD         VNASGQFCGVAEMIGPVD---FHKDMDFW-QQD-----------------KW--------
Mtr_DFD2        VNASGQFCGVAEMIGSVD---FNKDMDFW-QQD-----------------KW--------
Mtr_DFD1        VNASGQFCGVAEMVGPVD---FNKDMDFW-QQD-----------------KW--------
Mtr_DFA2        VNTSGQFVGLAEMTGPVD---FDKTVEYW-QQD-----------------RW--------
Mtr_DFA3        VNTSGQFVGLAEMVSPVD---FDRTVEYW-QQD-----------------RW--------
Mve_DFF3        VNGSGKFCGVAEMTGPVD---YKKTMEFW-ERN-----------------KW--------
Dal_DFC3        VNSSGQFVGVAEMVGPVD---FKKNLDFW-QQN-----------------GR--------
Scu_DFD         VNCSGQFCGVAEMMGMVD---FTKNMDFW-LQG-----------------KW--------
Bol_DFC3        VNASRQFVGLAEMVGYVD---MNKDLDFW-QVD-----------------KW--------
Ath_ECT11       VNASRQFVGLAEMVGYVD---FNKDLDFW-QVD-----------------KW--------
Asp_DFF5        VNGSGRFCGVAEMSGPVD---YNNTMDFW-ERN-----------------KW--------
Zma_DFC4        VNTSGKFLGIAEMVGQVD---FKKSMDFW-QEE-----------------RW--------
Sit_DFD2        VNGSSHFCGVAEMVGPVD---YQNDMDFWCRKN-----------------KW--------
Dal_DFD         VNASGHFCGVAEMVGPVD---FSKDMEFW-QQD-----------------KW--------
Sit_DFC2        VNTSGQFVGLAEMLGPVD---FKKTMDFW-KDD-----------------RW--------
Afi_DFF2        VNGSRQFCGVAEMIGPVN---HSRTMDFW-EQH-----------------KW--------
Aam_DFD         VNASGQFCGVAEMVGPVD---FHKDMDFW-QQD-----------------KW--------
Mtr_DFC2        VNASGQFVGVAEMLGPVD---FKKDMKFW-KLD-----------------KY--------
Csi_DFB2        VNASGQFCGVAEMVGPVD---FENSADYW-QQD-----------------RW--------
Aam_DFC3        VNASGQFVGMAEMIGRVD---YDKDMDFW-QQN-----------------KW--------
Aqc_DFC2        VNGSGQFLGFAEMIGPVD---FEKDMDFW-QQD-----------------KW--------
Ath_ECT10       VNASGQFCGVSEMVGPVD---FEKDAGYW-QQD-----------------RW--------
Bol_DFB3        VNASGQFCGVAEMVGPVD---FEKDAAYW-QQG-----------------KW--------
Bol_DFB4        VNASGQFCGVSEMVGPVD---FEKDAGYW-QQD-----------------RW--------
Asp_DFF3        VNGSRQFCGVAEMTGPVN---HSRTMDFW-EQH-----------------KW--------
Scu_DFF1        VNASRQFCGVAEMIGPVN---HDRTMDFW-EQH-----------------KW--------
Asp_DFF2        VNGSRQFCGVAEMTGPLD---YTRTMAFW-EQH-----------------KW--------
Vvi_DFB2        VNASSQFCGVAEMVGPVN---FEKDAEYW-QQD-----------------RW--------
Ita_DFE1        VNASGQFCGVAEMTSPVD---FSKSVDFW-LED-----------------KW--------
Zma_DFC3        VNASGQFCGVAEMIGGVD---FNKHWNFW-QQD-----------------KW--------
Zma_DFB         VNSSAQFCGVAEMIGHVD---FNKSVDYW-QQD-----------------KW--------
Atr_DFC2        VNGSGQFVGLAEMTCKVD---FKKTLDFW-QGD-----------------VW--------
Ita_DFE3        VNGSGQFCGVAEMTGPVD---FIKSMGFW-QQDK----------------KW--------
Gbi_DFF2        VNGSGRFCGIAEMVGPVD---FSKSMDFW-QQD-----------------KW--------
Cbr_DF          VNASGQFLGVAEMTGPVN---FEQSVDYW-QQD-----------------KW--------
Ltu_DFC4        VNASGQFIGLAEMIGQVD---FKKSMDFW-RQD-----------------KW--------
Dal_DFA3        VNTSGQFVGVAEMVGPVD---FDKTVSYW-QQD-----------------KW--------
Bol_DFB5        VNASAQFCGVAEMVGPVD---FETSVEYW-QQD-----------------RW--------
Ath_ECT9        VNASSQFCGVAEMVGPVD---FNTSVEYW-QQD-----------------RW--------
Nco_DFC2        VNASGQFCGLAEMIGIVD---FKKNMDFW-QQG-----------------KW--------
Gbi_DFF1        VNGSGRFCGLAEMVGPVD---FTKSMDFW-QQG-----------------KW--------
Tpl_DFC1        VNASGQFCGLAEMTGNVD---FNKNMDFW-QQD-----------------KW--------
Tpl_DFF         VNGSGRFCGVAEMVGPVD---FTKNMDFW-QQD-----------------TW--------
Dco_DFE4        VNASGQFCGVAEMTGAVD---FFKSVDYW-QQD-----------------KW--------
Dco_DFE5        VNASGQFCGLAEMTGAVD---FFKSVDYW-QQD-----------------KW--------
Atr_DFD         VNASGQFCGVAEMVGSVD---FQKDMDFW-QQD-----------------KW--------
Men_DF          VNASGQFCGVAQMMGPVD---FSKSCEYW-QQD-----------------KW--------
Atr_DFB         VNASAQFCGVAEMMGPVD---FEKSVDYW-QQD-----------------KW--------
Bol_DFB2        VNASSQFCGVAEMIGPVD---FEKSVDYW-QQD-----------------KW--------
Bol_DFB1        VNASSQFCGVAEMIGPVD---FEKSVDYW-QQD-----------------KW--------
Ath_ECT5        VNASSQFCGVAEMVGPVD---FEKSVDYW-QQD-----------------KW--------
Aqc_DFB         VNASAQFCGVAEMVGPVD---FDKSVDYW-QQD-----------------KW--------
Aam_DFB         VNASAQFCGVAEMVGPVD---FDKSVDYW-QQD-----------------KW--------
Mtr_DFB         VNASAQFCGVAEMVGPVN---FDKSVDFW-QQD-----------------KW--------
Csi_DFB1        VNASAQFCGVAEMIGPVD---FEKSVDYW-QQD-----------------KW--------
Tca_DFB1        VNASAQFCGVAEMVGPVD---FDKSVDYW-QQD-----------------KW--------
Vvi_DFB1        VNASAQFCGVAEMVGPVD---FDKSVDYW-QQD-----------------KW--------
Cka_DFB         VNASAQFCGVAEMTGPVD---FDKSVDYW-QQD-----------------KW--------
Ltu_DFB1        VNASAQFCGVAEMVGLVD---FDKSVDYW-QQD-----------------KW--------
Ltu_DFB2        VNASAQFCGVAEMMGPVD---FDKSVDYW-QQD-----------------KW--------
Ath_ECT1        VNASGQFVGLAEMVGPVD---FNKTMEYW-QQD-----------------KW--------
Gbi_DFC2        VPRT------PATYDTFD---FNKTMNFW-QQD-----------------KW--------
Tpl_DFC2        VNASGQFCGVAEMTGPVD---FNKSMPFW-QQD-----------------KW--------
Nco_DFD         VNASGQFCGVAEMIGPVD---FQKDMDFW-QQD-----------------KW--------
Dco_DFE1        VNASGQFCGVAEMTGSVD---FSKSMDFW-QQD-----------------KW--------
Dco_DFE2        VNASGQFCGVAEMTGPVD---FSKSMDFW-QQD-----------------KW--------
Nco_DFB         VNASAQFCGVAEMVGPVD---FDKSVDYW-QQD-----------------KW--------
Sit_DFB2        VNGSGQFCGVAEMIGPVD---FDRSVDYW-QQD-----------------KW--------
Zma_DFC1        VNASGQFCGVAEMIGRVD---FNKNMGFW-QQD-----------------KW--------
Sit_DFA2        VNTSGQFVGVAEMTGAVD---FEKTLEYW-QQD-----------------KW--------
Zma_DFD         VNASGQFCGVSEMKGPVD---FHKDMDFW-QQD-----------------KW--------
Cka_DFC3        VNASGQFCGVAEMIGRVD---FNKKMDFW-HQD-----------------KW--------
Aam_DFC1        VNASGQFCGIAEMIGRVD---FSKSMDFW-QQD-----------------KW--------
Aam_DFC2        VNASGQFCGVAEMIGNVD---FNKKMDFW-QQD-----------------KW--------
Nco_DFC1        VNASGQFCGVAEMIGRVN---FNKNMDFW-QQD-----------------KW--------
Aqc_DFC1        VNASGQFCGVAEMIGRVD---FNKNMDFW-QQD-----------------KW--------
Cka_DFC1        VNASGQFCGVAEMTGQMD---FNKNMDFW-QQD-----------------KW--------
Cka_DFC2        VNASGQFCGVAEMTDRVD---FSKNMDFW-QQD-----------------KW--------
Ltu_DFC1        VNASGQFCGVAEMVGRVD---FNKSMEFW-QQD-----------------KW--------
Ltu_DFC2        VNASGQFCGVAEMTGHVD---FNKNMDFW-QQD-----------------KW--------
Csi_DFC1        VNASGQFCGVAEMIGRVD---FNKNMDFW-QQD-----------------KW--------
Vvi_DFC1        VNASGQFCGVAEMIGRVD---FNKNMDFW-QQD-----------------KW--------
Sly_DFD         VNASGQFCGVAEMTGPVD---FYKDMDFW-QQD-----------------KW--------
Sly_DFB         VNASGQFCGVAEMVGPID---FENSAEYW-QQD-----------------RW--------
Vvi_DFB3        VNASAQFCGVAEMVGPVD---YDKSVDYW-KQD-----------------KW--------
Aqc_DFD         VNASGQFCGVAEMVGRVD---FNKDMEFW-QQD-----------------KW--------
Smo_DFE         VNGSGQFCGVAEMSGPMD---FLRSVDFW-QQD-----------------KW--------
Ath_ECT3        VNTSGQFVGLAEMVGPVD---FNKTVEYW-QQD-----------------KW--------
Gbi_DFD         VNASGQFCGVAEMVGPVN---FKSNKDFW-QQD-----------------KW--------
Sit_DFA3        VNASGQFVGLAEMVGRVD---FNKTVEHW-QQD-----------------KW--------
Tca_DFA2        VNTSGQFVGLAEMVGPVD---FNKTMEYW-QQD-----------------KW--------
Zma_DFC2        VNASGQFCGVAEMTGRVD---FNKNMDFW-QQD-----------------KW--------
Tca_DFB2        VNASAQFCGVAEMVGPVD---FDKSVEYW-LQD-----------------KW--------
Csi_DFB3        VNASAQFCGVAEMVGPVD---FDKSVDYW-LQD-----------------KW--------
Sfa_DFE2        VNASGQFCGVAEMVGPVD---FGKSVEYW-QQD-----------------KW--------
Sfa_DFE3        VNASGQFCGVAEMVGPVD---FGKSVEYW-QQD-----------------KW--------
Sfa_DFE1        VNASGQFCGVAEMTGPVD---FTQSVEYW-QQD-----------------KW--------
Sit_DFC1        VNASGQFCGVAEMVGPVD---FNRNMNFW-QQD-----------------KW--------
Kni_DF2         VNASGQFCGVAEMTGDVD---FDKSLDVW-QQD-----------------KW--------
Dal_DFC1        VNASGQFCGVAEMIGRVD---FSKNMEFW-QQD-----------------KW--------
Dal_DFC2        VNASGQFCGVAEMIGQVD---YSKNMDFW-QQD-----------------KW--------
Csi_DFA2        VNASGQFVGVAEMVGPVD---FDKTVEYW-QQD-----------------KW--------
Mtr_DFC1        VNASGQFCGVAEMIGRVD---FNKSMDFW-QQD-----------------KW--------
Cpu_DFE         VNASGQFCGVAEMTGPVD---FSKSVDYW-QQD-----------------KW--------
Ppa_DFE1        VNASGQFCGVAQMTGPVD---FSKSVDFW-QQD-----------------KW--------
Ppa_DFE2        VNASGQFCGMAQMTGRVD---FSKSVDYW-QQD-----------------KW--------
Ath_ECT8        VNASGQFCGVAEMIGRVD---YEKSMEFW-QQD-----------------KW--------
Bol_DFC1        VNASGQFCGVAEMTGRVD---NEKSMEFW-QQD-----------------KW--------
Bol_DFC2        VNASGQFCGIAEMTGRVD---YEKSMDFW-QQD-----------------KW--------
Aca_DFAB1       VNASGQFCGVAEMVGPVD---FNCSLDFW-QQD-----------------KW--------
Dco_DFE3        VNASGQFCGLAEMTGPVD---FIKSVDYW-QQD-----------------KW--------
Bol_DFA4        VNTSRHFVGLSEMTGRVE---FDKNVDYW-QQD-----------------KW--------
Ath_ECT4        VNASGQFIGLAEMKGPVD---FNKNIEYW-QQD-----------------KW--------
Ath_ECT2        VNASGQFVGLAEMTGPVD---FNTNVEYW-QQD-----------------KW--------
Bol_DFA3        VNASGQFVGLAEMTGPVD---FDTNVEYW-QQD-----------------KW--------
Bol_DFA1        VNASGQFVGLAEMTGPVD---FNTNVDCW-QQD-----------------KW--------
Bol_DFA2        VNASGQFVGLAEMTGPVD---FNTNVEYW-QQD-----------------KW--------
Sit_DFB1        VNASAQFCGVAEMIGPVD---FEKSVDYW-QQD-----------------KW--------
Scu_DFAB        VNASGQFCGVAEMIGPVD---FNKTMDFW-QQD-----------------KW--------
Asp_DFAB1       VNASGQFCGVAEIVGPVD---FNKNLDFW-QQD-----------------KW--------
Asp_DFAB2       VNASGQFCGVAEMVGPVD---FNKSLDFW-QQD-----------------KW--------
Aca_DFAB2       VNASGQFCGVAEMVGSVD---FNKNLEFW-QQD-----------------KW--------
Cri_DFAB        VNASGQFCGVAEMVGPVD---LNKNLEFW-QQD-----------------KW--------
Dco_DFE6        VNASGQFCGLAEMVGPVD---FGKSVDYW-QQD-----------------KW--------
Bol_DFA5        VNTSGQFVGLAEMVGPVD---FNQTVEYW-QQD-----------------KW--------
Aag_DFE         VNASGQFCGVAEMAGSVD---FNKSVDYW-QQD-----------------KW--------
Sit_DFA1        VNTSGQFVGVAEMVGPVD---FDKTVEYW-QQD-----------------KW--------
Zci_DF          VNASGQFCGVAEMVGPVD---HTKSVEYW-QQD-----------------KW--------
Vvi_DFA2        VNASGQFVGVAEMVGSVD---FNRSLEYW-QQD-----------------KW--------
Aqc_DFA         VNGSGQFVGLAEMVGPVD---FDKSVEYW-QQD-----------------KW--------
Dal_DFA1        VNTSGQFVGVAEMMGPVD---FNKTVDYW-QQD-----------------KW--------
Dal_DFA2        VNTSGQFVGVAEMAGPVD---FNKTVDYW-QQD-----------------KW--------
Aam_DFA1        VNTSGQFVGVAEMVGPVD---FNKNVEHW-QQD-----------------KW--------
Aam_DFA2        VNTSGQFVGVAEMVGPVD---FNKNVEHW-QQD-----------------KW--------
Sly_DFA         VNTSGQFVGVAEMVGPVD---FNKNVEYW-QQD-----------------KW--------
Cka_DFA1        VNTSGQFVGLAEMVGPVD---FNKKVEYW-QQD-----------------KW--------
Ltu_DFA2        VNSSGQFVGLAEMVGPVD---FNKNVEHW-QQD-----------------KW--------
Ltu_DFA1        VNTSGQFVGVAEMEGPVD---FNKSVEYW-QQD-----------------KW--------
Cka_DFA2        VNTSGQFVGLAEMVGPVD---FNKNVEYW-QQD-----------------KW--------
Cka_DFA3        VNTSGQFVGLAEMVGPVD---FNKNVEYW-QQD-----------------KW--------
Mtr_DFA1        VNTSGQFVGLAEMTGPVD---FNKSLEYW-QQD-----------------KW--------
Tca_DFA1        VNTSGQFVGLAEMVGPVD---FQKNVEYW-QQD-----------------KW--------
Csi_DFA1        VNTSGQFVGLAEMAGPVD---FNKNVEYW-QQD-----------------KW--------
Vvi_DFA1        VNTSGQFVGLAEMVGHVD---FHKNVEYW-QQD-----------------KW--------
Gbi_DFC1        VNASGQFCGVAEMIGSVD---FNKSMDFW-QQD-----------------KW--------
Zma_DFA         VNTSGQFVGVAEMVGNVD---FNKTVDYW-QQD-----------------KW--------
Ita_DFE2        VNASGQFCGLAEMTGPVD---FLKSLDFW-QQD-----------------KW--------
Dal_DFB         VNASAQFCGVAEMIGPVD---FEKSVDYW-QQD-----------------KW--------
Mpo_DFE         VNASGQFCGVAEMTGPVD---FNKSVDYW-QQD-----------------KW--------
Atr_DFC1        VNASGQFCGVAEMMGRVD---FNQNMDFW-QQD-----------------KW--------
Nco_DFA         VNTSGQFCGLAEMVGPVD---FNKNLDYW-QQD-----------------KW--------
Ita_DFCD        VNASGQFCGVVEMTGKVD---FNKNMEFW-QQD-----------------KW--------
Atr_DFA         VNASGQFLGVAEMVGPVD---FNKNVEFW-QQD-----------------KW--------
Gbi_DFA1        VNASGQFCGVAEMVGPVD---FIKSVDYW-QQD-----------------KW--------
Gbi_DFB         VNASGQFCGVAEMVGPVD---FNKSVDYW-QQD-----------------KW--------
Gbi_DFA2        VNASGQFCGVAEMVGPVD---FDQSVDYW-QQD-----------------KW--------
Tpl_DFA1        VNASGQICGVAEMMGPVD---FNQSEDYW-QQD-----------------KW--------
Tpl_DFA2        VNASGQFCGVAEMMGPVD---FNQSVDYW-QQD-----------------KW--------

Afi_DFF3        -----SGSFPVKWHFVKDVPNSLF-RRVILQNN------ENKPVTNSRDTQE--------
Scu_DFF2        -----SGSFPVKWHAIKDVPNSLF-RRVILQNN------ENKPVTNSRDTQE--------
Afi_DFF4        -----SGSFPVVWHCIKDVPNSMF-RRVILQNN------ENKPVTNSRDTQE--------
Cri_DFF2        -----SGSFPVKWHFIKDVPNSQF-RRIILQNN------ENKVVTNSRDTQE--------
Mve_DFF2        -----SGSFPVRWHFIKDVPNSQF-RRVILQNN------ENKPVTNSRDTQE--------
Cri_DFF1        -----SGSFPLKWHFIKDVPNSQF-RRIILQNN------ENKPVTNSRDTQE--------
Asp_DFF4        -----SGSFPVKWHFIKDVPNSQF-RRVILQNN------ENKPVTNSRDTQE--------
Aca_DFF1        -----SGSFPLKWHFIKDVPNSQF-RRIILQNN------ENKPVTNSRDTQE--------
Mco_DF          GFALADGRFKVRWHWVKDVPNTVL-RHIRLVAG------NEKPVTNSRDAQE--------
Mpu_DF          -----PGRFAVKWHIVKDVPNTAL-RHIRVCAG------DKKPVPNSRDAQE--------
Bpr_DF          -----NGSFNVEWLVAKDVPFQVFGRHLRIVDDRKIHKVETKRVTHSRDAQY--------
Kni_DF3         -----GGHFPVKWHLVVDVPGTLL-EHILLTNN------DRKPVTVSRDMQE--------
Msp_DF          -----PGCFKVRWLVVKDVHNASL-RHIRLTEQ------DKKPVTNARDTQE--------
Afi_DFF6        -----CGSFPVKWHIIKDVPNSQL-RRIILQNN------ESKPVTSSRDTQE--------
Aca_DFF2        -----CGSFPVRWHFIKDVPHSQL-RRIILPNN------ENKPVTSSRDTQE--------
Kni_DF1         -----TGRFKVHWHIIKDVPSREF-YHIRVPSN------ENKPVTNSRDTQD--------
Sit_DFD1        -----TGCFPVRWHIVKDIPNYSL-QHITLQNN------ENKPVTHSRDTQE--------
Cri_DFF3        -----CGSFPVKWHLIKDVPHCQL-RRIILQNN------ENKPVTSSRDTQE--------
Pmi_YTHDF       -----SGQFAVDWIYVKNIPNKKL-RHIRLANN------DGKPFTNSRDTQE--------
Sly_DFC         -----SGFFPLKWHIVKDVPNTQF-RHIILENN------DNRPVTYSRDTQE--------
Csi_DFC2        -----NGFFPVKWHVIKDVPNTLL-RHITLENN------ENKPVTHSRDTQE--------
Tca_DFC         -----NGFFPVKWHVIKDIPNKEL-SHIILENN------ENRSVTYSRDTQE--------
Vvi_DFC2        -----NGFFPVKWHIVKDIPNSQL-RHITLESN------ENRSVTYTRDTQE--------
Ehu_YTHDF       -----SGTFAIRWVIVKDLPNSQF-RHILLANN------ENKPVTNSRDTQE--------
Scu_DFF3        -----SGSFPLKWCIVKDVPNSLL-RRVTLQNN------ENKPVTSSRDTQE--------
Afi_DFF1        -----NGSFPVKWHVVKDLPNSQL-RHIILENN------ECKPVTNSRDGQE--------
Afi_DFF5        -----SGSFQVKWHIIKDVPNSQF-RKIILPNN------ENKSVTSSRDTQE--------
Mve_DFF1        -----AGSFPVKWHIIKDLPNSQL-RHIILENN------EYKPVTNSRDGQE--------
Cpa_YTHDF       -----SGQFGLEWVFIKDVPNSQL-RHIHLPNN------DGKPVTNSRDTQE--------
Ath_ECT6        -----SGSFPVKWHIIKDVPNSYF-RHIILHNN------ENKPVTNSRDTQE--------
Bol_DFD         -----SGSFPVKWHIIKDVPNSYF-RHIILHNN------ENKPVTNSRDTQE--------
Ath_ECT7        -----SGSFPVKWHIIKDVPNSYF-RHIILQNN------ENKPVTNSRDTQE--------
Asp_DFF1        -----SGSFPVKWHIIKDLPNSQL-RHIVLENN------EYKPVTNSRDTQE--------
Ltu_DFC3        -----DGFFPLKWHMIKDIPNNQF-LHIVLENN------DYNSVTFSKDTQE--------
Cka_DFC4        -----NGFFPVKWHIIKDISHREF-QHIIVEDN------EHKPVTHSRDTQE--------
Mve_DFD         -----NGCLPVKWHIIKDVPNGHF-RHIILSNN------DNKPVTHSRDTQE--------
Afi_DFD1        -----NGCLPVKWHIIKDVPNGHF-RHIILANN------ENKPVTHSRDTQE--------
Cri_DFD2        -----NGCLPVKWHIIKDVPNGHF-RHIILSNN------DNKPVTHSRDTQE--------
Cri_DFD1        -----NGCLPVKWHIIKDIPNGHF-RHIILSNN------DNKPVTHSRDTQE--------
Aca_DFD         -----NGCLPVKWHIIKDVPNGHF-RHIILSNN------DNKPVTHSRDTQE--------
Asp_DFD1        -----NGCLPVKWHIIKDVPNGHF-RHIILSNN------DNKPVTHSRDTQE--------
Asp_DFD2        -----NGCLHVKWHIIKDVPNGHF-RHIILSNN------DNKPVTHSRDTQE--------
Afi_DFD2        -----NGCFSVKWHIIKDVPNGHF-RHIILSNN------ENKPVTHSRDTQE--------
Afi_DFD3        -----NGCLPVKWHIVKDVPNGHF-RHIILSNN------ENKPVTHSRDTQE--------
Ltu_DFD         -----NGSFPVKWHIIKDVPNANF-RHIILENN------ENKPVTNSRDTQE--------
Cka_DFD2        -----SGSFPVKWHIIKDVPNTNF-RHILLENN------ENKPVTNSRDTQE--------
Cka_DFD1        -----SGSFPVKWHVIKDVPNTNF-RHIILENN------ENKPVTNSRDTQE--------
Csi_DFD         -----SGSFPVKWHIIKDVPNTSL-RHIILRNN------ENKPVTNSRDTQE--------
Tca_DFD         -----SGSFPVKWHIIKDVPNSHF-RHIILENN------ENKPVTNSRDTQE--------
Vvi_DFD         -----SGSFPVKWHIIKDVPNTNF-RHIILENN------ENKPVTNSRDTQE--------
Mtr_DFD2        -----SGSFPVKWHIIKDVPNPNF-RHIILDNN------ENKPVTNSRDTQE--------
Mtr_DFD1        -----SGSFPVKWHIIKDVPNGNF-RHIILENN------EFKPVTNSRDTQE--------
Mtr_DFA2        -----TGCFNVKWHIIKDIPNGVL-RHITLENN------ENKPVTNSRDTQE--------
Mtr_DFA3        -----TGCFSVKWRIIKDIPNNVL-RHITLENN------ENKPVTNSRDTQE--------
Mve_DFF3        -----TGSFQVKWHIVKDLPNSQL-RRIILQNN------ENKPVTSSRDTQE--------
Dal_DFC3        -----GGFFPVKWHIIKDIPNRHF-KNITLENN------DNKVVTFSRDTQE--------
Scu_DFD         -----DGCIPLKWHIIKDVPNGQF-RHIILSNN------DNRPVTHSRDAQE--------
Bol_DFC3        -----CGFFPVEWHVVKDVPNWEL-CHIVLDNN------EGKAVTHTRDTQE--------
Ath_ECT11       -----SGFFPVEWHVVKDIPNWEL-RHIILDNN------EDKPVTHTRDTHE--------
Asp_DFF5        -----NGSFRVKWHIIKDVPNCQL-RRIVLQNN------ENKPVTSSRDTQE--------
Zma_DFC4        -----SGFFPLQWHIVKDVPNINF-KNITLPNN------DNRLVYYSRDTQE--------
Sit_DFD2        -----IGSFPVKWHIIKNVHNSTF-RSISLQNN------EDKPVTSSRDTQE--------
Dal_DFD         -----IGSFPIKWHIIKDVPNTSL-RHIILENN------ENRPVTSSRDTQE--------
Sit_DFC2        -----SGFFPIIWHIIKDIPNRLF-RHIILEYN------DNRPVTFSRDTQE--------
Afi_DFF2        -----SGSFPVKWHIIKDLPNSQL-RRIILESN------ENKPVTNSRDTQE--------
Aam_DFD         -----TGSLPVTWHIVKDVPNASF-RHIILENN------ENKPVTNSRDTQE--------
Mtr_DFC2        -----NGFFPIKWHIIKDVPNRQF-AHITLQIN------ENKCVTFSRDTQE--------
Csi_DFB2        -----SGQFPVKWLIIKDVPNSRF-RHLLLENN------DNKPVTHSRDSQE--------
Aam_DFC3        -----NGFFPVKWHIVKDIPNIRF-QQIILENN------QNRPVTYSRDTQE--------
Aqc_DFC2        -----NGFFPVTWHVIKDIPNNRL-RHIILENN------DSKPVTYTRDTQE--------
Ath_ECT10       -----SGQFPVKWHIVKDIPNNRF-CHILLQNN------DNKPVTHSRDSQE--------
Bol_DFB3        -----NGQFPVKWHIVKDVPNNRF-SHILLQNN------DNKPVTHSRDSQE--------
Bol_DFB4        -----SGQFPVKWHILKDVPNNRF-SHILLQNN------DNKPVTHSRDSQE--------
Asp_DFF3        -----SGSFPVKWHIIKDLPNSQL-RRIILENN------ENKPVTNSRDTQE--------
Scu_DFF1        -----SGSFPVKWHIIKDLPNSQL-RRIILESN------ENKPVTNSRDTQE--------
Asp_DFF2        -----SGSFPVKWHIIKNVPNSHF-RKIIIENN------ENKPVTNSRDTQE--------
Vvi_DFB2        -----SGLFPVKWHIIKDVPNSLF-RHILLENN------ENKPVTHSRDTQE--------
Ita_DFE1        -----TGKFTVRWHIVKDIPNSQL-RHIILQNN------ENRPVTNSRDTQE--------
Zma_DFC3        -----NGSFPVKWHIIKDVPNSHF-RHIILANN------DSKPVTNSRDTQE--------
Zma_DFB         -----SGNFPLKWHIVKDVPNSMF-RHIILENN------DKKPVTNSRDTQE--------
Atr_DFC2        -----NGFFPVKWHIVKDVPNHLL-THIILKDN------ENKAVTYSRDTQE--------
Ita_DFE3        -----NGCFNVKWHIVKDIPNRQF-RHIVLENN------DNDPVTNSRDTQE--------
Gbi_DFF2        -----AGSFSVRWHIIKDIPNSQL-RHIILESN------DNKPVTNSRDTQE--------
Cbr_DF          -----SGHFPVHWHLIKDIPNGNF-RHIILENN------DNKPVTNSRDTQE--------
Ltu_DFC4        -----NGFFPVKWHIIKDISNSQL-RHIILANN------DNKSVTNSRDTQE--------
Dal_DFA3        -----KGCFSVKWHIVKDVPNSIL-KHITLENN------ENKPVTNSRDTQE--------
Bol_DFB5        -----SGHFPVKWVIVKDVPNSLF-RHIIIEDN------DNKPVTNSRDTQE--------
Ath_ECT9        -----SGHFPVQWLIVKDVPNSLF-RHIIIESN------DNKPVTNSRDTQE--------
Nco_DFC2        -----NGFFPVKWHIIKDIPNSQF-RHILLKNN------ENKQVTNSRDTQE--------
Gbi_DFF1        -----NGSFSVRWHIIKDIHNSQL-RHILLKNN------DNKPVTNSRDAQE--------
Tpl_DFC1        -----NGFFPVKWHIIKDIPNSQF-RQIILENN------ENKPVTNSRDTQE--------
Tpl_DFF         -----TGCFSVKWHIIKDIANSKL-RHIILENN------DNKPVTNSRDTQE--------
Dco_DFE4        -----NGQFPVKWHIIKDVPNSQF-RHIILENN------ENKPVTNSRDTQE--------
Dco_DFE5        -----NGQFPVKWHIIKDVPNSQF-RHIILKNN------ENKPVTNSRDTQE--------
Atr_DFD         -----SGCFPVKWHFVKDVPNSYF-RHIILENN------ENKPVTNSRDTQE--------
Men_DF          -----NGQFPVKWHLVKDVPNGQF-RHIILANN------ENKPVTNSRDTQE--------
Atr_DFB         -----SGQFPVKWHIVKDVPNSQF-RHIILENN------DNKPVTNSRDTQE--------
Bol_DFB2        -----NGQFPVKWHIIKDVPNSQF-RHIILENN------DNKPVTNSRDTQE--------
Bol_DFB1        -----SGQFPVKWHIIKDVPNSQF-RHIILENN------DNKPVTNSRDTQE--------
Ath_ECT5        -----SGQFPVKWHIIKDVPNSQF-RHIILENN------DNKPVTNSRDTQE--------
Aqc_DFB         -----SGQFPVKWHIIKDVPNSQF-RHIILENN------DSKPVTNSRDTQE--------
Aam_DFB         -----SGQFPVKWHIVKDVPNSLF-RHIILENN------ENKPVTNSRDTQE--------
Mtr_DFB         -----SGQFPVKWHIIKDVPNSQF-RHIVLENN------DNKPVTNSRDTQE--------
Csi_DFB1        -----SGQFPVKWHIIKDVPNSQF-RHIVLENN------DNKPVTNSRDTQE--------
Tca_DFB1        -----SGQFPVKWHIIKDVPNSQF-RHIVLENN------DNKPVTNSRDTQE--------
Vvi_DFB1        -----SGQFPVKWHIIKDVPNSQF-RHIVLENN------DNKPVTNSRDTQE--------
Cka_DFB         -----SGQFPVKWHIIKDVPNSQF-RHILLENN------DNKPVTNSRDTQE--------
Ltu_DFB1        -----TGQFPVKWHVIKDVPNSQF-RHITLENN------ENKPVTNSRDTQE--------
Ltu_DFB2        -----SGQFPVKWHIIKDVPNSQF-RHIILENN------DNKPVTNSRDTQE--------
Ath_ECT1        -----IGCFPVKWHIIKDIPNSLL-RHITLANN------ENKPVTNSRDTQE--------
Gbi_DFC2        -----SGFFPVKWHIIKDIPNSQF-RHIILENN------ENKPVTNSRDTQEFCSIAFGL
Tpl_DFC2        -----NGYFSVKWHIIKDISNSQF-RHIILENN------DNKPVTNSRDTQE--------
Nco_DFD         -----NGSFPVKWHLIKDVPNPHF-RHIILENN------ENKPVTNSRDTQE--------
Dco_DFE1        -----NGRFPVKWHIIKDVPNIHF-RHIILENN------DNKPVTNSRDTQE--------
Dco_DFE2        -----NGRFPVKWHIIKDVPNSHF-RHLILENN------DNKPVTNSRDTQE--------
Nco_DFB         -----SGQFPVKWHIVKDVPNSLF-RHIILENN------DNKPVTNSRDTQE--------
Sit_DFB2        -----SGQFPVKWHIIKDVPNNLL-RHIILENN------DNKPVTNSRDTQE--------
Zma_DFC1        -----NGFFPVKWHIIKDVPNPQL-RHIKLENN------DYKPVTNSRDTQE--------
Sit_DFA2        -----NGSFSLKWHIVKDVPNNML-KHIILENN------ENKPVTNSRDTQE--------
Zma_DFD         -----SGSFPVKWHIVKDVANSNF-RHIILENN------ENKSVTNSRDTQE--------
Cka_DFC3        -----NGFFPVKWHIIKDAPNLQF-RHILLENN------ENKPVTNSRDTQE--------
Aam_DFC1        -----NGFFPVKWHIIKDVPNQQF-RHIILENN------DNKPVTNSRDTQE--------
Aam_DFC2        -----SGFFPVKWHIIKDVPNQQF-RHIVLENN------DNKPVTNSRDTQE--------
Nco_DFC1        -----NGFFPVKWHIIKDVPNQQF-RHIILENN------DNKPVTNSRDTQE--------
Aqc_DFC1        -----NGFFPVKWHIIKDVPNPHF-RHIILENN------DNKPVTNSRDTQE--------
Cka_DFC1        -----NGFFPVKWHIIKDVPNPQL-RHIILENN------DNKPVTNSRDTQE--------
Cka_DFC2        -----NGFFPVKWHIIKDVPNPQF-RHIILENN------ENKPVTNSRDTQE--------
Ltu_DFC1        -----NGSFPVKWHIIKDIPNPQF-RHIILENN------ENKPVTNSRDTQE--------
Ltu_DFC2        -----NGFFPVKWHIIKDVPNPQF-RHVILENN------ENKPVTNSRDTQE--------
Csi_DFC1        -----NGYFPVKWHIIKDVPNPQL-RHIILENN------DKKPVTNSRDTQE--------
Vvi_DFC1        -----NGFFPVKWHIIKDVPNPQL-RHIILENN------DNKPVTNSRDTQE--------
Sly_DFD         -----SGSFPVKWHFIKDVPNPNF-RHIILENN------ENKPVTNSRDTQE--------
Sly_DFB         -----SGKFPVKWHVIKDVPNSQF-RHILLEHN------DNKPVTHSRDSQE--------
Vvi_DFB3        -----TGQFPVKWHIIKDVPNSQF-RHIILENN------DNKPVTNSRDTQE--------
Aqc_DFD         -----SGSFPVKWHIIKDVPNTNF-RHIILENN------ENKPVTNSRDTQE--------
Smo_DFE         -----TGRFSVKWHFIKDITNGHF-RHIILENN------DNKPVTNSRDTQE--------
Ath_ECT3        -----IGCFPVKWHFVKDIPNSSL-RHITLENN------ENKPVTNSRDTQE--------
Gbi_DFD         -----SGCFPVKWHIIKDVSNSHL-RHIILENN------ENKPVTNSRDTQE--------
Sit_DFA3        -----TGCFPVKWHIVKDVPNSLL-KHIILENN------ENKPVTNSRDTHE--------
Tca_DFA2        -----TGCFPVKWHIVKDVPNTSL-RHITLENN------ENKPVTNSRDTQE--------
Zma_DFC2        -----NGYIPVKWHIIKDVPNPHF-RHIILENN------DNKPVTNSRDTQE--------
Tca_DFB2        -----SGQFPVKWHIIKDVPNSQF-RHILLENN------DNKPVTNSRDTQE--------
Csi_DFB3        -----SGQFPVKWHIIKDVPNSQF-RHIILEKN------DNKPVTNSRDTQE--------
Sfa_DFE2        -----NGCFAVKWHIIKDIPNCHF-RHIILENN------DNKPVTNSRDTQE--------
Sfa_DFE3        -----NGRFTVKWHIIKDIPNCQF-RHIILENN------DNKPVTNSRDTQE--------
Sfa_DFE1        -----NGRFTVKWHIIKDIPNCQF-RHIILENN------DNKPVTNSRDTQE--------
Sit_DFC1        -----NGFFSVKWHIIKDVPNPQF-RHIILENN------ENKPVTNSRDTQE--------
Kni_DF2         -----NGQFKVQWHFVKDVPNGQF-RHIILANN------ENKPVTNSRDTQE--------
Dal_DFC1        -----SGFFPVKWHIIKDVPNPQF-RHIILENN------DNKPVTNSRDTQE--------
Dal_DFC2        -----NGFFPVKWHIIKDIPNPHL-RHIILENN------ENKPVTNSRDTQE--------
Csi_DFA2        -----VGCFPLKWLIIKDVPNSSL-RHITLENN------ENKPVTNSRDTQE--------
Mtr_DFC1        -----NGYFPVKWHIIKDIPNPQL-RHIILENN------DHKPVTNSRDTQE--------
Cpu_DFE         -----NGRFPVTWHIIKDIPNCQF-RHIILENN------DNKPVTNSRDTQE--------
Ppa_DFE1        -----NGRFPVVWHIIKDIPNCQF-RHIILENN------DNKPVTNSRDTQE--------
Ppa_DFE2        -----NGRFPVTWHIIKDIPNCQF-RHIILENN------DNKPVTNSRDTQE--------
Ath_ECT8        -----TGYFPVKWHIIKDVPNPQL-RHIILENN------ENKPVTNSRDTQE--------
Bol_DFC1        -----TGYFPVKWHIIKDVPNPQL-RHVILENN------ENKPVTNSRDTQE--------
Bol_DFC2        -----TGYFPVKWHIIKDVPNPQL-RHVILENN------ENKPVTNSRDTQE--------
Aca_DFAB1       -----TGKFPVKWHIVKDVPNSQF-RHIVLENN------DNKPVTNSRDTQE--------
Dco_DFE3        -----SGQFSVKWHIIKDIPNSQF-RHIILENN------DNKPVTNSRDTQE--------
Bol_DFA4        -----KGSFPLRWHIVKDVPNSLL-KHIILDNR--------KRVTRSRDTEE--------
Ath_ECT4        -----TGSFPLKWHILKDVPNSLL-KHITLEYN------ENKPVTNSRDTQE--------
Ath_ECT2        -----TGSFPLKWHIVKDVPNSLL-KHITLENN------ENKPVTNSRDTQE--------
Bol_DFA3        -----TGSFPLKWHIVKDVPNSLL-KHITLENN------ENKPVTNSRDTQE--------
Bol_DFA1        -----TGSFPLKWHIVKDVPNSLL-KHITLENN------ENKPVTNSRDTQE--------
Bol_DFA2        -----TGSFPLKWHIVKDVPNSLL-KHITLENN------ENKPVTNSRDTQE--------
Sit_DFB1        -----TGQFPVKWHIVKDVPNNLF-RHIILENN------DNKPVTNSRDTQE--------
Scu_DFAB        -----TGKVPLKWHIIKDVPNSQF-RHIILENN------DNKPVTNSRDTQE--------
Asp_DFAB1       -----TGKVPVKWHIVKDVPNSQF-RHITLENN------DNKPVTNSRDTQE--------
Asp_DFAB2       -----TGKVPVKWHIVKDVPNSQF-RHIILENN------DNKSVTNSRDTQE--------
Aca_DFAB2       -----TGRIPVKWHIVKDVPNSQF-RHIILENN------DNKPVTNSRDTQE--------
Cri_DFAB        -----TGRIPVKWHIVKDVPNSQF-RHIILENN------DNKPVTNSRDTQE--------
Dco_DFE6        -----SGQFAVKWHIIKDIPNSQF-RHIILENN------ENKPVTNSRDTQE--------
Bol_DFA5        -----VGCFPVKWHIVKDIPNSSL-RHITLENN------ENKPVTNSRDTQE--------
Aag_DFE         -----NGRFSVKWHIIKDIANCYF-RHIILENN------DNKPVTNSRDTQE--------
Sit_DFA1        -----NGCFPLKWHIVKDVPNNIL-KHITLDNN------DNKPVTNSRDTQE--------
Zci_DF          -----SGQFKVKWHIIKDVPNGQF-RHIILANN------ENKPVTNSRDTQE--------
Vvi_DFA2        -----TGCFPVKWHVIKDIPNSLL-KHITLENN------ENKPVTNSRDTQE--------
Aqc_DFA         -----NGCFPLKWHIVKDIPNSLL-KQITLENN------DNKPVTNSRDTQE--------
Dal_DFA1        -----NGCFPVKWHIVKDVPNSIL-KHITLENN------DNKPVTNSRDTQE--------
Dal_DFA2        -----NGCFPVKWHIVKDVPNSIL-KHITLENN------DNKPVTNSRDTQE--------
Aam_DFA1        -----SGCFPVKWHIVKDVPNSIL-KHITLENN------ENKPVTNSRDTQE--------
Aam_DFA2        -----SGCFPVKWHIVKDVPNSIL-KHITLENN------ENKPVTNSRDTQD--------
Sly_DFA         -----VGCFPVKWHIVKDVPNSLL-KHITLENN------ENKPVTNSRDTQE--------
Cka_DFA1        -----IGCFPVKWHIVKDVPNSLL-KHITLENN------DYKPVTNSRDTQE--------
Ltu_DFA2        -----NGCFPVKWHIVKDVPNSTL-KHITLENN------DNKPVTNSRDTQE--------
Ltu_DFA1        -----TGCFPVKWHIVKDVPNSLL-KHIKLENN------EDKPVTNSRDTQE--------
Cka_DFA2        -----NGCFPVKWHIVKDVPNSLL-KLIILENN------DNKPVTNSRDTQE--------
Cka_DFA3        -----NGCFSVKWHIVKDVPNSLL-KHITLENN------DNKPVTNSRDTQE--------
Mtr_DFA1        -----MGCFPLKWHIVKDVPNNVL-RHITLENN------ENKPVTNSRDTQE--------
Tca_DFA1        -----TGCFPVKWHIIKDVPNNSL-KHITLENN------ENKPVTNSRDTQE--------
Csi_DFA1        -----TGCFPVKWHIVKDVPNSLL-KHITLENN------ENKPVTNSRDTQE--------
Vvi_DFA1        -----NGCFSVKWHVVKDVPNSLL-KHITLENN------ENKPVTNSRDTQE--------
Gbi_DFC1        -----SGFFPVKWHMIKDIPNSQF-RQIILENN------DNKPVTNSRDTQE--------
Zma_DFA         -----NGCFPVKWHIVKDVPNSIL-KHITLENN------DNKPVTNSRDTQE--------
Ita_DFE2        -----NGRFTVKWHVIKDVPNSQF-RHIILENN------DNKPVTNSRDTQE--------
Dal_DFB         -----SGQFPVKWHIIKDVPNNLF-RHIILENN------ENKPVTNSRDTQE--------
Mpo_DFE         -----NGRFPVKWHIIKDIPNCQF-RHIILENN------DNKPVTNSRDTQE--------
Atr_DFC1        -----NGFFPVKWHVIKDVPNPQF-RHIILENN------DNKPVTNSRDTQE--------
Nco_DFA         -----NGCFPVKWHIVKDIPNSLL-KHITLENN------DNKPVTNSRDTQE--------
Ita_DFCD        -----TGCFSVKWHIIKDVPNTQF-RHIIIENN------DHKPVTNSRDTQE--------
Atr_DFA         -----NGCFPVKWHVVKDVPNNQL-KHIILENN------DNKPVTNSRDTQE--------
Gbi_DFA1        -----SGSFPVKWLIIKDVPNGQF-RHITLENN------DNKPVTNSRDTQE--------
Gbi_DFB         -----SGQFPVKWHIIKDVSNSQL-RHITLENN------DNKPVTNSRDTQE--------
Gbi_DFA2        -----SGRFLVKWHIVKDVPNSQL-RHITLENN------DNKPVTNSRDTQE--------
Tpl_DFA1        -----SGRFPVKWHIVKDVPNNQL-RHITKENN------DNKPVTNSRDTQE--------
Tpl_DFA2        -----SGRFPVKWHIVKDVPNNQL-RHITLENN------DNKPVTNSRDTQE--------

Afi_DFF3        --------------VFLSQGLEMLNIIKSY---------PTKTSILDE-----------F
Scu_DFF2        --------------VFLAQGLEMFNIIKAY---------PAKSSILDE-----------F
Afi_DFF4        --------------VILAQGLEMLHIVKSY---------PARTSIMDE-----------F
Cri_DFF2        --------------VFFQQGLEMLIIIKNY---------PARTSILDD-----------F
Mve_DFF2        --------------VYLQQGLEMLNIIKSY---------PARTSILDE-----------F
Cri_DFF1        --------------VFFQQGLEMLNIIKNY---------PARTSILDE-----------F
Asp_DFF4        --------------VFFQQGLEMLNIVKSY---------PARTSILDE-----------F
Aca_DFF1        --------------VFFQQGLEMLNIIKSY---------PLRTSILDE-----------F
Mco_DF          --------------VEPGQGAMVLSVFRDF---------AGGSSLLLD--------DRSR
Mpu_DF          --------------IEPAQGALVLNIFREYRGGGVNGGGARVSSLLDDVGGDVVGGYGGF
Bpr_DF          --------------VTPTVLRQCIEVMLAY---------QTENGLAKD-----------F
Kni_DF3         --------------VPFEQGLEMLQVFKAE---------AIKAAPPPP-----------L
Msp_DF          --------------VDAHQGRLVLNVFQQY---------KSATSLLDD-----------F
Afi_DFF6        -------------ISNHRQGSEMLNIFKNY---------STKVSILDR-----------F
Aca_DFF2        --------------VNFEQGLQMLSIIKNY---------STKASILDN------------
Kni_DF1         --------------VPYAQGLEMLAIFAAS---------PSVSSILDY-----------F
Sit_DFD1        --------------IPYIPGMSVLKIFKDI---------KVKECLFDD-----------F
Cri_DFF3        --------------VNHEQGLQMLNIIRNY---------TTKSSILDN-----------F
Pmi_YTHDF       --------------VFLEQGKEVLRIFQTV---------ERAYSILDD-----------F
Sly_DFC         --------------IGLKEGLEMLNILKNY---------SEKTSILDD-----------F
Csi_DFC2        --------------IGLKQGLEMLKIFKSY---------SAKTSLLDD-----------F
Tca_DFC         --------------IGLKQGLEMLNIFKRY---------SAKSSLLDD-----------F
Vvi_DFC2        --------------IGLKQGVEMLKIFKNY---------SARTSMFDD-----------F
Ehu_YTHDF       --------------ILLDQGREMLAICASF---------RARTSVLDD-----------F
Scu_DFF3        --------------VMLSDGLEMLKIFRNH---------VSKVSILDR-----------F
Afi_DFF1        --------------VQFQLGLEMLSIFRNY---------PTRSSIMDE------------
Afi_DFF5        --------------VNFQQGYEMLEIFRSY---------PTKSSILES------------
Mve_DFF1        --------------VKLQLGLEMLSIFKNY---------PRRTSILDS-----------C
Cpa_YTHDF       --------------VPLEQGRDMLHIFFNY---------VPKTSILDD-----------F
Ath_ECT6        --------------IILKQGLEVLKLFKHH---------AEKTSLLDD-----------F
Bol_DFD         --------------IMMKQGLEVLKIFKGH---------AERTSLLDD-----------F
Ath_ECT7        --------------IMLKQGLEVLKIFKDH---------MERTSLLDD-----------F
Asp_DFF1        --------------VKFQLGLEMLGIFRSY---------PTRTSIMDD-----------Y
Ltu_DFC3        --------------IGFPQGLEMLKIFKNY---------PAKTSILDD-----------F
Cka_DFC4        --------------IKFSQGLQMLNIFKSS---------LAKTSILDD-----------F
Mve_DFD         --------------VHFHQGLEMLKIFKHF---------PTRTSLLDD-----------F
Afi_DFD1        --------------VHFHQGLEMLKIFKFF---------PTRTSLLDD-----------F
Cri_DFD2        --------------VHFHQGLEMLKIFKFF---------PMRTSLLDD-----------F
Cri_DFD1        --------------VHFHQGLEMLKIFKFF---------PTRTSLLDD-----------F
Aca_DFD         --------------VHFHQGLEMLKIFKFF---------PTRTSLLDD-----------F
Asp_DFD1        --------------VHFHQGLEMLKIFKFF---------PMRTSLLDD-----------F
Asp_DFD2        --------------VHFHQGLEMLKIFKFF---------PTQTSLLDD-----------F
Afi_DFD2        --------------VHFHQGLEMLKIFKFF---------PMRTSLLDD-----------F
Afi_DFD3        --------------VHFHQGLEMLKIFKFF---------PMRTSLLDD-----------F
Ltu_DFD         --------------IRYMQGIDMLNIFKNH---------SSKTSILDD-----------F
Cka_DFD2        --------------IGYRQGIEMLKIFKDH---------ALKTSILDD-----------F
Cka_DFD1        --------------IGYMRGIEMLNIFKGY---------TSKASILDD-----------F
Csi_DFD         --------------IMHTEGLEMLKIFKNH---------PRDTSLFDD-----------F
Tca_DFD         --------------IMYKQGMEMLKVFKNH---------TMKTSLLDD-----------F
Vvi_DFD         --------------IRFKQGLEMLKIFKNH---------TTKTSLLDD-----------F
Mtr_DFD2        --------------IMYSKGLEMLKIFKNH---------TLKTSLLDD-----------F
Mtr_DFD1        --------------IMYRKGLEMLKIFKNY---------TLKTSLLDD-----------F
Mtr_DFA2        --------------VKFEKGVQIVKIFKEH---------ASKTSILDD-----------F
Mtr_DFA3        --------------VKFEKGVEILKIFKEH---------SSKTCILDD-----------F
Mve_DFF3        --------------VNFHQGMEMLSIFKSF---------FSKNSIMDL-----------F
Dal_DFC3        --------------IGLPQGLNMLNIMKAY---------PLTSSILDD-----------F
Scu_DFD         --------------IYFHQGLEMLKIFKLF---------PMKTSLLDD-----------F
Bol_DFC3        --------------IKLREGLQMLSIFKKF---------SAVTSLLDD-----------M
Ath_ECT11       --------------IKLKEGLQMLSIFKKY---------SAVTFLLDD-----------M
Asp_DFF5        --------------VNLQQGLEMLNIFKNY---------STRASILDY-----------F
Zma_DFC4        --------------IPLLQGLEMLKIFKHY---------NADMSILED-----------F
Sit_DFD2        --------------IHYTPGTTMLELFKYT---------RAEGCVLDD-----------F
Dal_DFD         --------------VPYLPGLSMLHIFKNS---------SPGTSVLDD-----------F
Sit_DFC2        --------------IGLLQGVQMLKIFKDH---------PQGASILDD-----------F
Afi_DFF2        --------------VPLQQGLEMLAIFKHY---------PARSSILDQ-----------I
Aam_DFD         --------------VPYVQGISMLNMFKYS---------PLKTSLLDV-----------F
Mtr_DFC2        --------------ITLKEGLEMLKIFKSY---------PAKTSLLDD-----------F
Csi_DFB2        --------------VKLEQGVEMLRIFKEH---------DARTSILDD-----------F
Aam_DFC3        --------------INLPQGLKMLDMFKGY---------LAETSILDD-----------F
Aqc_DFC2        --------------VGLKQGLEMLSIFKNH---------SAMSSMLDD-----------Y
Ath_ECT10       --------------VKLRQGIEMLRIFKEY---------EAHTSILDD-----------F
Bol_DFB3        --------------VKLRQGIEMLRISKEY---------EAHTSILDD-----------F
Bol_DFB4        --------------VKLRQGIEMLRIFKEY---------EAHTSILDD-----------F
Asp_DFF3        --------------VYLQQGIEMLSIFKSY---------PLRTSILDE-----------F
Scu_DFF1        --------------VPLQQGLEMLRIFKNY---------PARATMLDD-----------F
Asp_DFF2        --------------VNLQQGLEMLSIFKNY---------PGRTSILDD-----------F
Vvi_DFB2        --------------VNLEQGIEMLKIFKSY---------DAHTSILED-----------F
Ita_DFE1        --------------VDFLQGLEMLNIFKNF---------DSKTSILED-----------F
Zma_DFC3        --------------IMFQQGSDMLSIFKGF---------SNKTCILDD-----------F
Zma_DFB         --------------IKLKQGLEMLSIFKGH---------ESSTSILED-----------F
Atr_DFC2        --------------VTFSQGIEMLKIFKYY---------SAVTSILDD-----------F
Ita_DFE3        --------------VKFKQGIEMLNIFKQY---------SHKTSLLDD-----------F
Gbi_DFF2        --------------INIQEGLEMLNIFKNY---------PARSSIVDD-----------F
Cbr_DF          --------------IKYEQGVEMLTIFKNF---------PAKTSILDD-----------F
Ltu_DFC4        --------------IGFSQGLEMLDIFKNY---------PAKTSILDD-----------F
Dal_DFA3        --------------VKLEQGIQLLKLFKEH---------VSKTSILDD-----------F
Bol_DFB5        --------------VGVEQGIEMINIFNSC---------EMKSSILDD-----------F
Ath_ECT9        --------------VGLEKGIEMLDIFISC---------EMRSSILDD-----------F
Nco_DFC2        --------------IELLQGLEMLKIFKDY---------AAKDSILDD-----------F
Gbi_DFF1        --------------VSLAEGLEMLNIFKNC---------SSRSSILDN-----------F
Tpl_DFC1        --------------IKFSQGIEMLKIFKNY---------SSKTSILDD-----------F
Tpl_DFF         --------------INLQEGFEMLDIFKNY---------RSQSSIVDD-----------F
Dco_DFE4        --------------VRLEQGIEMLNIFKSY---------PLKTSILDD-----------F
Dco_DFE5        --------------VKFEQGIEMLNIFKSY---------PLKTSILDD-----------F
Atr_DFD         --------------IRFPQGIEMLAIFKNY---------ASKTSILDD-----------F
Men_DF          --------------VSVAQGQEVLTIFKNY---------DARTSILDD-----------F
Atr_DFB         --------------VKLEQGLEILKIFKNY---------NSNVSILDD-----------F
Bol_DFB2        -------------------GIEMLKIFKNY---------DAETSILDD-----------F
Bol_DFB1        --------------VKLEQGIEMLKIFKSY---------DAETSILDD-----------F
Ath_ECT5        --------------VKLEQGIEMLKIFKNY---------DADTSILDD-----------F
Aqc_DFB         --------------VKLEQGLEMLNIFKNY---------ETNLSILDD-----------F
Aam_DFB         --------------VNLEQGLEMLSIFKKH---------ESELSILDD-----------F
Mtr_DFB         --------------VKLQQGIEMLTIFKNY---------ETDTSILDD-----------F
Csi_DFB1        --------------VKLEQGIEMLNIFKNY---------VTDMSILDD-----------F
Tca_DFB1        --------------VRLEHGIEMLNIFKNF---------DTDMSILDD-----------F
Vvi_DFB1        --------------VKLEQGIEILNIFKNY---------ETDTSILDD-----------F
Cka_DFB         --------------VGLAQGLEMLNIFKNY---------DSEVSILDD-----------F
Ltu_DFB1        --------------VGLEQGLEMLNIFKNY---------ETSMSILDD-----------F
Ltu_DFB2        --------------VGLEQGIEMLNIFKNF---------ESDMSILDD-----------F
Ath_ECT1        --------------VNLEHGTKIIKIFKEY---------MSKTCILDD-----------Y
Gbi_DFC2        DVGSVAKMSMLFFEIKFAQGIEMLNIFKNF---------SLKTSILDD-----------F
Tpl_DFC2        --------------IRFSQGIEMLNIFKNF---------SSKTSILDD-----------F
Nco_DFD         --------------VKYSQGIEMLKIFKSY---------SSKTSILDD-----------F
Dco_DFE1        --------------VKFDQGIEMLNIFKKF---------TARTSILDD-----------F
Dco_DFE2        --------------VKLDQGIEMLKIFKKH---------AARTSILDD-----------F
Nco_DFB         --------------VRLDQGIEILKIFMNY---------DSKVSILDD-----------F
Sit_DFB2        --------------VKLEQGLQMLTIFKNH---------EAETTILED-----------F
Zma_DFC1        --------------VKLTQGSEMLNIFKAF---------SNKTSILDD-----------F
Sit_DFA2        --------------IHLEQGLQMLKIFKEH---------VSKTSILDD-----------F
Zma_DFD         --------------VPYKAGVSMLNIFKES---------EMKMSIFDD-----------F
Cka_DFC3        --------------VKFRQGTEMLNIFKNY---------SSKTSIFDD-----------F
Aam_DFC1        --------------VKFLQGAEMLNVFKKY---------SSKTSILDD-----------F
Aam_DFC2        --------------VKFPQGGEILCLFKNY---------ISKTSILDD-----------F
Nco_DFC1        --------------VKYPQGIEMLGLFKTY---------SAKTSILDD-----------F
Aqc_DFC1        --------------VKFPQGLEMLNVFKNY---------LFKTSILDD-----------F
Cka_DFC1        --------------VKFPQGIEMLNIFKNY---------SAKTSILDD-----------F
Cka_DFC2        --------------VKFSQGIEMLNVFKNY---------SAKTSILDD-----------F
Ltu_DFC1        --------------VRFHQGIEMLNIFKNY---------SAKTSILDD-----------F
Ltu_DFC2        --------------VKFPQGIEMLNIFKNF---------TAKTSILDD-----------F
Csi_DFC1        --------------VKFPQGIEILNIFKNY---------PSKTSILDD-----------F
Vvi_DFC1        --------------VRFPQGIEILNIFKNY---------VSKTSILDD-----------F
Sly_DFD         --------------IRYKKGIEMLKVFKDY---------ASRTSLLDD-----------F
Sly_DFB         --------------VKLPEGLEMLKIFKNY---------ETDTSLLDD-----------F
Vvi_DFB3        --------------VELEQGNEMLNIFRNY---------ESDSSILDD-----------F
Aqc_DFD         --------------IKYRQGTEMLKIFKNH---------TLKTSILDD-----------F
Smo_DFE         --------------VQLDQGLEMLRIFKNY---------NSSTSILDD-----------F
Ath_ECT3        --------------VKLEQGIKVIKIFKDH---------ASKTCILDD-----------F
Gbi_DFD         --------------VKYAQGMEMLNIFKNY---------SWKTSILDD-----------F
Sit_DFA3        --------------VKLEPGLQVLKIFKDH---------VCKTSILDD-----------F
Tca_DFA2        --------------VNFEQGIQILKIFKDH---------SSKTCILDD-----------F
Zma_DFC2        --------------VLFLRGSDMLKIFKYF---------HTNTSILDD-----------F
Tca_DFB2        --------------VELEQGIEMLNIFKNY---------ESHSSILDD-----------F
Csi_DFB3        --------------VELEQGIEMLNIFKNY---------ESYSSILDD-----------F
Sfa_DFE2        --------------VKFEQAIGMLNIFKSF---------SSKTSILDD-----------F
Sfa_DFE3        --------------VKFEQAISMLNIFKSF---------SSKTSILDD-----------F
Sfa_DFE1        --------------VRFEQGIEMLSIFKGF---------PSKTSILDD-----------F
Sit_DFC1        --------------VKFPQGTEMLNIFKNF---------SCKTSILDD-----------F
Kni_DF2         --------------VPYDQGVEVLTIFKAF---------AAKTSILDD-----------F
Dal_DFC1        --------------VKFSQGTEMLNIFKSY---------SSKTSILDD-----------F
Dal_DFC2        --------------VKFTQGTEMLNIFKNY---------CSKTSILDD-----------F
Csi_DFA2        --------------VNFEIGIQILKIFKSH---------SSKRCILDD-----------F
Mtr_DFC1        --------------IHFPQGIEMLNIFKNY---------VSRTSILDD-----------F
Cpu_DFE         --------------VKFDQGIGMLNIFKSF---------ASKTSILDD-----------F
Ppa_DFE1        --------------VKFEQGFGMLNIFKNF---------ASKTSILDD-----------F
Ppa_DFE2        --------------VKFEQGMAMLNIFKIF---------ASKTSILDD-----------F
Ath_ECT8        --------------VRLPQGNEVLNIFKNY---------AAKTSILDD-----------F
Bol_DFC1        --------------VRLQQGNEVLNIFKSY---------AAKTSILDD-----------F
Bol_DFC2        --------------VRLPQGSEVLNIFKSY---------AAKTSILDD-----------F
Aca_DFAB1       --------------VPLSQGSEMLNIFKTH---------SLKSSILDD-----------F
Dco_DFE3        --------------IKFEQGIEILNIFKNF---------PSKTSILDD-----------F
Bol_DFA4        --------------VMLEQGLNILKIFKEH---------TSKTCILDD-----------F
Ath_ECT4        --------------VKLEQGLKVVKIFKEH---------NSKTCILDD-----------F
Ath_ECT2        --------------VKLEQGLKIVKIFKEH---------SSKTCILDD-----------F
Bol_DFA3        --------------VKLEQGLKIVKIFKEH---------TSKTCILDD-----------F
Bol_DFA1        --------------VKLEQGLKIVKIFKEH---------TSKTCILDD-----------F
Bol_DFA2        --------------VKLEQGLKIVKIFKEH---------TSKTCILDD-----------F
Sit_DFB1        --------------VKLEQGLEMLKIFKNH---------DDDASILDD-----------F
Scu_DFAB        --------------VPLNQGLEMLNIFKNY---------NMKTSILDD-----------F
Asp_DFAB1       ------------------------------------------------------------
Asp_DFAB2       ----------DCIFGLCERNWSTWALFNTKRRN------KLSTAQLKR-----------L
Aca_DFAB2       --------------VPPSQGSEMLSIFKNY---------SLKTSILDD-----------F
Cri_DFAB        --------------VPPSKGSEMLTIFKSY---------SMKTSILDD-----------F
Dco_DFE6        --------------VKFGKGMEMLNIFKNY---------PLKACILDD-----------F
Bol_DFA5        --------------VKVEQGVKVIKIFKEH---------ESKTCILDD-----------F
Aag_DFE         --------------IKFEQGLEMLTIFKNF---------EFKTSILDD-----------F
Sit_DFA1        --------------VKLEQGLEMLKIFKEH---------VSKTSILDD-----------F
Zci_DF          --------------VKFEQGLEILEIFKNY---------AAKTSILDD-----------F
Vvi_DFA2        --------------VKFEQGIQVLKIFKNH---------SSKTTILDD-----------F
Aqc_DFA         --------------VKLEQGLQMLKIFKDH---------SCKTCILDD-----------F
Dal_DFA1        --------------VKLEQGVQMLKIFKEH---------VSKTSILDD-----------F
Dal_DFA2        --------------VKLEQGLQMLKIFKEH---------VSKTSILDD-----------F
Aam_DFA1        --------------INLDQGLAMLKVFKEH---------ASKTSVLDD-----------F
Aam_DFA2        --------------INLDQGLAMLKVFKEH---------VSKTSIVDD-----------F
Sly_DFA         --------------VKVEQGLQVLKIFKDH---------ISKQCILDD-----------F
Cka_DFA1        --------------VKFEQGLEMLKIFKDH---------VSKSNMLED-----------F
Ltu_DFA2        --------------VKLDQGLEVLQIFKDY---------TSKTCILDD-----------F
Ltu_DFA1        --------------VKFDQGLEILKIFKDH---------SSKTCILDD-----------F
Cka_DFA2        --------------VKFEQGLEMLKVFKDH---------TSKTCILDD-----------F
Cka_DFA3        --------------VKFEQGLEMLKIFKDH---------ASKTCILDD-----------F
Mtr_DFA1        --------------IMLEPGLKLLKIFKEY---------SSKTCILDD-----------F
Tca_DFA1        --------------IKLEQGLKLIKIFKEH---------SSKTCILDD-----------F
Csi_DFA1        --------------IKLEQGLKLIKIFKDH---------PSKTCILDD-----------F
Vvi_DFA1        --------------VKLEQGLQMLKIFKEH---------CSKTCILDD-----------F
Gbi_DFC1        --------------IKYGQGVEMLNIFKNY---------SFKTSILDD-----------F
Zma_DFA         --------------VKFEQGIQLLKLFKDH---------VSKTSILDD-----------F
Ita_DFE2        --------------VKLEKGIEMLNIFKNF---------PAKGSILDD-----------F
Dal_DFB         --------------VKLEQGLEMLNLFKDY---------ESEMSILDD-----------F
Mpo_DFE         --------------VKFEQGVEMLNIFKSY---------ASKTSILDD-----------F
Atr_DFC1        --------------VKFPQGIEMLNIFKNY---------SSKTSILDD-----------F
Nco_DFA         --------------VKFEKGLEILKIFKEY---------VCKTSILDD-----------F
Ita_DFCD        --------------GSICPG-------------------PIETTRME------------L
Atr_DFA         --------------VKFDQGIEILKIFKEY---------GFRSSMLDD-----------F
Gbi_DFA1        --------------VKFEQGTEMLNIFKNY---------LCKTSILDD-----------F
Gbi_DFB         --------------VKFEQGIEMLNIFKNY---------VSKMSILDD-----------F
Gbi_DFA2        --------------VKYDQGIEMLKIFKDY---------VSKTSILDD-----------F
Tpl_DFA1        --------------VKLDKGVEMLKIFKDY---------IYKTSILDD-----------F
Tpl_DFA2        --------------VKLDKGVEMLKIFKDY---------ISKTSILDD-----------F

Afi_DFF3        G--SSSNQHMLE------------------------------------------------
Scu_DFF2        GNPFGQQ---ML-----------------------------------------------V
Afi_DFF4        GNGTLAHQILAK------------------------------------------------
Cri_DFF2        S--HCNS---FV------------------------------------------------
Mve_DFF2        P--LCHM---PV------------------------------------------------
Cri_DFF1        S--FYNL---HN------------------------------------------------
Asp_DFF4        P--LCHM---PT------------------------------------------------
Aca_DFF1        P--LCNM---PI------------------------------------------------
Mco_DF          A--FYSMGGGYH------------------------------------------------
Mpu_DF          P--WDARGAARA------------------------------------------------
Bpr_DF          A--FYDE---RE------------------------------------------------
Kni_DF3         P--APEEPIPQTASAEPTNFVDWDTLAVPTPEHLPTETEPQLPDPGTPAPADPHAETAAI
Msp_DF          D--FYAK---RE------------------------------------------------
Afi_DFF6        P--NLST---RQ------------------------------------------------
Aca_DFF2        ---FPSP---HA------------------------------------------------
Kni_DF1         A--LYDT---QQ------------------------------------------------
Sit_DFD1        M--KYEV---EE------------------------------------------------
Cri_DFF3        P-----A---LP------------------------------------------------
Pmi_YTHDF       D--HFDKEEEQK------------------------------------------------
Sly_DFC         N--FYEK---RE------------------------------------------------
Csi_DFC2        N--FYEN---KE------------------------------------------------
Tca_DFC         G--FYEN---RE------------------------------------------------
Vvi_DFC2        N--FYEN---RE------------------------------------------------
Ehu_YTHDF       G--FYDK---RQ------------------------------------------------
Scu_DFF3        A---------KI------------------------------------------------
Afi_DFF1        ---YWLQ-----------------------------------------------------
Afi_DFF5        ---FKDT---KE------------------------------------------------
Mve_DFF1        V--LKTT---HA------------------------------------------------
Cpa_YTHDF       P--FYNK---RQ------------------------------------------------
Ath_ECT6        M--YYED---RQ------------------------------------------------
Bol_DFD         A--YYEN---RQ------------------------------------------------
Ath_ECT7        V--YYES---RQ------------------------------------------------
Asp_DFF1        C--LHAS---SP------------------------------------------------
Ltu_DFC3        D--FYED---QE------------------------------------------------
Cka_DFC4        S--FYED---QA------------------------------------------------
Mve_DFD         A--FYDN---RQ------------------------------------------------
Afi_DFD1        A--FYDS---RQ------------------------------------------------
Cri_DFD2        A--FYDS---RQ------------------------------------------------
Cri_DFD1        T--FYDN---RQ------------------------------------------------
Aca_DFD         A--FYDG---RQ------------------------------------------------
Asp_DFD1        A--FYDG---RQ------------------------------------------------
Asp_DFD2        A--FYDG---RQ------------------------------------------------
Afi_DFD2        A--FYDG---RQ------------------------------------------------
Afi_DFD3        A--FYDG---RQ------------------------------------------------
Ltu_DFD         M--YYEE---RQ------------------------------------------------
Cka_DFD2        M--YYED---RQ------------------------------------------------
Cka_DFD1        M--YYEE---RQ------------------------------------------------
Csi_DFD         M--YYEK---RQ------------------------------------------------
Tca_DFD         M--YYEN---RQ------------------------------------------------
Vvi_DFD         M--YYEN---RQ------------------------------------------------
Mtr_DFD2        M--YYEN---RQ------------------------------------------------
Mtr_DFD1        I--YYEN---RQ------------------------------------------------
Mtr_DFA2        G--FYES---RE------------------------------------------------
Mtr_DFA3        A--FYEA---RE------------------------------------------------
Mve_DFF3        P--KLAT---VP------------------------------------------------
Dal_DFC3        D--FYEN---RE------------------------------------------------
Scu_DFD         A--FYDD---RQ------------------------------------------------
Bol_DFC3        D--FYEE---RE------------------------------------------------
Ath_ECT11       D--FYEE---RE------------------------------------------------
Asp_DFF5        P--RLPM---SQ------------------------------------------------
Zma_DFC4        D--FYDI---RE------------------------------------------------
Sit_DFD2        M--VHEEEEARS------------------------------------------------
Dal_DFD         M--FYEE---RQ------------------------------------------------
Sit_DFC2        D--FYEE---KD------------------------------------------------
Afi_DFF2        P--WFSQ---KP------------------------------------------------
Aam_DFD         M--YYEE---RQ------------------------------------------------
Mtr_DFC2        D--FYEN---RE------------------------------------------------
Csi_DFB2        D--FYDE---RE------------------------------------------------
Aam_DFC3        G--FYED---LE------------------------------------------------
Aqc_DFC2        K--FYED---QE------------------------------------------------
Ath_ECT10       G--YYDE---LE-----------------------------------------------G
Bol_DFB3        S--YYDE---RE-----------------------------------------------S
Bol_DFB4        S--YYDE---RE------------------------------------------------
Asp_DFF3        P--WFST----P------------------------------------------------
Scu_DFF1        L--WFP----RQ------------------------------------------------
Asp_DFF2        P--VFAT----Q------------------------------------------------
Vvi_DFB2        D--FYEQ---RE------------------------------------------------
Ita_DFE1        D--FYER---KH------------------------------------------------
Zma_DFC3        G--FYEN---RQ------------------------------------------------
Zma_DFB         D--FYEE---RE------------------------------------------------
Atr_DFC2        S--FYES---RQ------------------------------------------------
Ita_DFE3        E--YYDS---RE------------------------------------------------
Gbi_DFF2        Y--LYES---RQ------------------------------------------------
Cbr_DF          D--FYDN---RQ------------------------------------------------
Ltu_DFC4        G--FYED---GE------------------------------------------------
Dal_DFA3        G--FYET---RE------------------------------------------------
Bol_DFB5        S--FYEE---RQ------------------------------------------------
Ath_ECT9        N--FYEE---RQ------------------------------------------------
Nco_DFC2        G--YYER---RE------------------------------------------------
Gbi_DFF1        Y--LYES---RQ------------------------------------------------
Tpl_DFC1        T--YYEA---RQ------------------------------------------------
Tpl_DFF         Y--LYES---RQ------------------------------------------------
Dco_DFE4        Q--FYEN---RQ------------------------------------------------
Dco_DFE5        Q--FYEN---RQ------------------------------------------------
Atr_DFD         K--YYED---RQ------------------------------------------------
Men_DF          T--FYDN---RQ------------------------------------------------
Atr_DFB         E--FYET---RQ------------------------------------------------
Bol_DFB2        G--FYEE---RE------------------------------------------------
Bol_DFB1        E--FYEE---RE------------------------------------------------
Ath_ECT5        G--FYEE---RE------------------------------------------------
Aqc_DFB         D--YYEE---RE------------------------------------------------
Aam_DFB         N--FYED---RE------------------------------------------------
Mtr_DFB         D--FYED---RQ------------------------------------------------
Csi_DFB1        D--FYED---RQ------------------------------------------------
Tca_DFB1        D--FYED---RQ------------------------------------------------
Vvi_DFB1        D--FYED---RQ------------------------------------------------
Cka_DFB         D--FYED---RQ------------------------------------------------
Ltu_DFB1        D--FYED---RQ------------------------------------------------
Ltu_DFB2        D--FYED---RQ------------------------------------------------
Ath_ECT1        K--FYET---RQ------------------------------------------------
Gbi_DFC2        M--FYES---RQ------------------------------------------------
Tpl_DFC2        M--FYES---RQ------------------------------------------------
Nco_DFD         M--YYEE---RQ------------------------------------------------
Dco_DFE1        H--FYEA---RE------------------------------------------------
Dco_DFE2        H--FYEA---RE------------------------------------------------
Nco_DFB         D--YYEE---RE------------------------------------------------
Sit_DFB2        D--FYEQ---RE------------------------------------------------
Zma_DFC1        G--FYEK---RQ------------------------------------------------
Sit_DFA2        A--FYES---RQ------------------------------------------------
Zma_DFD         C--HYEE---RQ------------------------------------------------
Cka_DFC3        E--FYES---RQ------------------------------------------------
Aam_DFC1        G--FYEN---RQ------------------------------------------------
Aam_DFC2        G--FYEN---CQ------------------------------------------------
Nco_DFC1        D--FYES---RQ------------------------------------------------
Aqc_DFC1        A--FYES---RQ------------------------------------------------
Cka_DFC1        G--FYDS---RQ------------------------------------------------
Cka_DFC2        P--FYEG---RQ------------------------------------------------
Ltu_DFC1        G--FYES---RQ------------------------------------------------
Ltu_DFC2        G--FYES---RQ------------------------------------------------
Csi_DFC1        D--FYES---RQ------------------------------------------------
Vvi_DFC1        D--FYES---RQ------------------------------------------------
Sly_DFD         M--YYEN---RQ------------------------------------------------
Sly_DFB         T--YYDE---RE------------------------------------------------
Vvi_DFB3        D--FYED---RQ------------------------------------------------
Aqc_DFD         M--YYEG---RQ------------------------------------------------
Smo_DFE         Q--YYEN---RQ------------------------------------------------
Ath_ECT3        E--FYEN---RQ------------------------------------------------
Gbi_DFD         D--YYED---RE------------------------------------------------
Sit_DFA3        G--FYDN---RE------------------------------------------------
Tca_DFA2        E--FYEA---RQ------------------------------------------------
Zma_DFC2        E--FYES---RQ------------------------------------------------
Tca_DFB2        Y--FYEE---RQ------------------------------------------------
Csi_DFB3        H--FYEQ---RQ------------------------------------------------
Sfa_DFE2        Q--FYEN---RQ------------------------------------------------
Sfa_DFE3        Q--FYEN---RQ------------------------------------------------
Sfa_DFE1        Q--FYEN---RQ------------------------------------------------
Sit_DFC1        D--FYEN---RQ------------------------------------------------
Kni_DF2         A--FYDN---RQ------------------------------------------------
Dal_DFC1        D--FYEN---RQ------------------------------------------------
Dal_DFC2        D--FYEN---RQ------------------------------------------------
Csi_DFA2        G--FYEA---RE------------------------------------------------
Mtr_DFC1        D--FYES---RQ------------------------------------------------
Cpu_DFE         Q--FYEN---RQ------------------------------------------------
Ppa_DFE1        Q--FYEN---RQ------------------------------------------------
Ppa_DFE2        E--FYEN---RQ------------------------------------------------
Ath_ECT8        D--FYEN---RE------------------------------------------------
Bol_DFC1        D--FYEN---RE------------------------------------------------
Bol_DFC2        D--FYEN---RE------------------------------------------------
Aca_DFAB1       L--FYET---RQ------------------------------------------------
Dco_DFE3        Q--FYDN---RQ------------------------------------------------
Bol_DFA4        S--FYEV---RE------------------------------------------------
Ath_ECT4        S--FYEA---RQ------------------------------------------------
Ath_ECT2        S--FYEV---RQ------------------------------------------------
Bol_DFA3        S--FYEV---SE------------------------------------------------
Bol_DFA1        S--FYEV---RQ------------------------------------------------
Bol_DFA2        S--FYEV---RQ------------------------------------------------
Sit_DFB1        Y--FYEE---RE------------------------------------------------
Scu_DFAB        Q--YYET---RQ------------------------------------------------
Asp_DFAB1       ----------RN------------------------------------------------
Asp_DFAB2       V--YCHC---NL------------------------------------------------
Aca_DFAB2       Q--FYET---RQ------------------------------------------------
Cri_DFAB        Q--FYEA---RQ------------------------------------------------
Dco_DFE6        L--FYES---RQ------------------------------------------------
Bol_DFA5        V--FYES---RE------------------------------------------------
Aag_DFE         Q--FYEN---RQ------------------------------------------------
Sit_DFA1        G--FYEN---RQ------------------------------------------------
Zci_DF          T--FYDD---RQ------------------------------------------------
Vvi_DFA2        G--FYEA---RQ------------------------------------------------
Aqc_DFA         E--FYEG---RQ------------------------------------------------
Dal_DFA1        V--FYET---RQ------------------------------------------------
Dal_DFA2        S--FYET---RQ------------------------------------------------
Aam_DFA1        S--FYET---RQ------------------------------------------------
Aam_DFA2        S--FYEA---RQ------------------------------------------------
Sly_DFA         E--FYED---RQ------------------------------------------------
Cka_DFA1        L--FYEA---RQ------------------------------------------------
Ltu_DFA2        G--FYET---RQ------------------------------------------------
Ltu_DFA1        M--FYEG---RQ------------------------------------------------
Cka_DFA2        G--FYET---RQ------------------------------------------------
Cka_DFA3        G--FYES---RQ------------------------------------------------
Mtr_DFA1        G--FYEG---RQ------------------------------------------------
Tca_DFA1        E--FYEV---RQ------------------------------------------------
Csi_DFA1        G--FYET---RQ------------------------------------------------
Vvi_DFA1        A--FYES---RQ------------------------------------------------
Gbi_DFC1        M--FYEG---RQ------------------------------------------------
Zma_DFA         G--FYEG---RQ------------------------------------------------
Ita_DFE2        Q--FYEQ---RQ------------------------------------------------
Dal_DFB         D--FYED---RE------------------------------------------------
Mpo_DFE         Q--FYES---RQ------------------------------------------------
Atr_DFC1        A--FYEN---RQ------------------------------------------------
Nco_DFA         G--FYEA---RQ------------------------------------------------
Ita_DFCD        A--SREN---FG------------------------------------------------
Atr_DFA         V--YYDG---RQ------------------------------------------------
Gbi_DFA1        L--YYEG---HQ------------------------------------------------
Gbi_DFB         Q--FYES---RQ------------------------------------------------
Gbi_DFA2        V--FYEG---RQ------------------------------------------------
Tpl_DFA1        I--FYEN---RQ------------------------------------------------
Tpl_DFA2        L--FYEN---RQ------------------------------------------------

Afi_DFF3        KSVFESRSQ
Scu_DFF2        KTFSESRPV
Afi_DFF4        PILDTKPPQ
Cri_DFF2        KASTDQEAQ
Mve_DFF2        KTIPDAKPQ
Cri_DFF1        KAAPDPKSQ
Asp_DFF4        KAMVDVKPQ
Aca_DFF1        KAVPELKPQ
Mco_DF          TSRTAGKAR
Mpu_DF          AAARRRAGG
Bpr_DF          RTRYESRKL
Kni_DF3         RVLTRVRET
Msp_DF          LVRANVRVA
Afi_DFF6        NIVNYDKEE
Aca_DFF2        VALVDASME
Kni_DF1         QLLQEDRDK
Sit_DFD1        AQYSPHRRC
Cri_DFF3        KVIVEAKLE
Pmi_YTHDF       KIMAPKKGA
Sly_DFC         KVLKAKRSS
Csi_DFC2        RSFHGKKSS
Tca_DFC         KTLNAKKNY
Vvi_DFC2        KSLHARRSS
Ehu_YTHDF       ELLEARAAL
Scu_DFF3        EPFTDRTDF
Afi_DFF1        LSSLEKDAT
Afi_DFF5        VVVQECKQT
Mve_DFF1        TGLTSEPPQ
Cpa_YTHDF       LKMEERRAS
Ath_ECT6        RLMQEERAR
Bol_DFD         RVMHDERNR
Ath_ECT7        RVMQDERTR
Asp_DFF1        KAGPDVDPP
Ltu_DFC3        KLKSSSHSL
Cka_DFC4        KSKGSRHPL
Mve_DFD         KILQERKSK
Afi_DFD1        KVLQERKSK
Cri_DFD2        RVLQERKSR
Cri_DFD1        MLMQERKSR
Aca_DFD         RVLQERKSR
Asp_DFD1        KVLQERKSR
Asp_DFD2        KVLQERKSR
Afi_DFD2        KVLQERKLK
Afi_DFD3        KVLQERKSK
Ltu_DFD         KLMQEEKSR
Cka_DFD2        KVILDEKSR
Cka_DFD1        RIMLDEKSR
Csi_DFD         KFMQEERAR
Tca_DFD         KIMQEEKAR
Vvi_DFD         RIMQDEKTR
Mtr_DFD2        KIMHDQKAK
Mtr_DFD1        KVMQEEKTK
Mtr_DFA2        KTTQERKFK
Mtr_DFA3        KTIQEKKAK
Mve_DFF3        KVVSDSKPQ
Dal_DFC3        KSLYKAKSS
Scu_DFD         KVLQERKVK
Bol_DFC3        KSLRLKKEH
Ath_ECT11       KSLRAKKEH
Asp_DFF5        EVVSDVKPQ
Zma_DFC4        KSLCAKRTC
Sit_DFD2        GQLERFKLR
Dal_DFD         KIMEEERSR
Sit_DFC2        SARGAQKRE
Afi_DFF2        -VVPDAKPH
Aam_DFD         KIMQEEKSR
Mtr_DFC2        KLCRSQRTE
Csi_DFB2        RSLKERRAK
Aam_DFC3        RTVHEKKKS
Aqc_DFC2        KSLQARKSS
Ath_ECT10       QKVGEDGTR
Bol_DFB3        EKVGEDGVR
Bol_DFB4        RQKVGEDGG
Asp_DFF3        RPTQDAKVH
Scu_DFF1        KLMQDARAQ
Asp_DFF2        KEMQDVQLQ
Vvi_DFB2        RASKERKAR
Ita_DFE1        EMIREKKSQ
Zma_DFC3        KVMQGKRNK
Zma_DFB         KAMKERKAL
Atr_DFC2        KTMYERKSR
Ita_DFE3        KSMEEKR--
Gbi_DFF2        RALQEKRAR
Cbr_DF          KQLQEKKAR
Ltu_DFC4        KLKCPKASP
Dal_DFA3        KLMQERRSK
Bol_DFB5        -RIQDRKAR
Ath_ECT9        IAIQDRKAR
Nco_DFC2        KLLMKNRIT
Gbi_DFF1        RALQDKRDR
Tpl_DFC1        KAMKEKKMK
Tpl_DFF         RALQENRAR
Dco_DFE4        KAMEDKRSR
Dco_DFE5        KAMEDKRSR
Atr_DFD         RVLQEKKSR
Men_DF          KTMLERRSK
Atr_DFB         KAMQERKAR
Bol_DFB2        KIIQERKAR
Bol_DFB1        KIIQDRKAR
Ath_ECT5        KIIQDRKAR
Aqc_DFB         KALQERKAR
Aam_DFB         KAMHERKVR
Mtr_DFB         KAMQERKAR
Csi_DFB1        KAMQERKAR
Tca_DFB1        KAMQERKAR
Vvi_DFB1        KAMQERKAR
Cka_DFB         KVMQERKAR
Ltu_DFB1        KAMQERKAR
Ltu_DFB2        KAMQERKAR
Ath_ECT1        KIIRDKKIK
Gbi_DFC2        KAMQDKKTR
Tpl_DFC2        KTMQEKKRV
Nco_DFD         QALFDKKTK
Dco_DFE1        RVLQEKRGR
Dco_DFE2        KVLQARRGR
Nco_DFB         RVMQERRAR
Sit_DFB2        KALQENRRQ
Zma_DFC1        KVMQDKRTK
Sit_DFA2        KLMQDKRAK
Zma_DFD         RIMYEEKCS
Cka_DFC3        KAMQDKRMM
Aam_DFC1        KALQEKKIR
Aam_DFC2        KAMQEKMIK
Nco_DFC1        KAMQDKRTR
Aqc_DFC1        KVMQDKRIR
Cka_DFC1        KAMQDKRVR
Cka_DFC2        KAMQDKRIR
Ltu_DFC1        KAMQDKRTR
Ltu_DFC2        KAMQEKRIR
Csi_DFC1        KVMQEKKVR
Vvi_DFC1        KVMQDKKIK
Sly_DFD         KLLQEEKAK
Sly_DFB         KSLLEKKSK
Vvi_DFB3        KAMQEKKTQ
Aqc_DFD         KILQEEKAR
Smo_DFE         ILMQEKRSR
Ath_ECT3        KIIQERKSK
Gbi_DFD         KAMQDKKSR
Sit_DFA3        KMMQERKAK
Tca_DFA2        KIIQEKKAK
Zma_DFC2        KVMLDKRAK
Tca_DFB2        KAMQERKAR
Csi_DFB3        KAMQERKAG
Sfa_DFE2        RALQDKRAR
Sfa_DFE3        RALQDKRAR
Sfa_DFE1        QALQEKRAR
Sit_DFC1        KVMQDRRGK
Kni_DF2         KQLQERREK
Dal_DFC1        RAMQDKKIR
Dal_DFC2        KVMQDKKIR
Csi_DFA2        RIMQQKKAK
Mtr_DFC1        KVMQEKKIR
Cpu_DFE         RALTEKRAR
Ppa_DFE1        RALSEKRAR
Ppa_DFE2        RALTEKRAR
Ath_ECT8        KVMVQKKLR
Bol_DFC1        RVMVQKKLR
Bol_DFC2        KVMVQKKLR
Aca_DFAB1       RFMEEKKAR
Dco_DFE3        KAMQDKKIR
Bol_DFA4        KTILEKKAK
Ath_ECT4        KTILEKKAK
Ath_ECT2        KTILEKKAK
Bol_DFA3        ----EKTAT
Bol_DFA1        KTILEKKAK
Bol_DFA2        KTILEKKAK
Sit_DFB1        KALQENKAR
Scu_DFAB        KLIQDKRTK
Asp_DFAB1       ---------
Asp_DFAB2       RLIDQQGNP
Aca_DFAB2       KFMQDNRAR
Cri_DFAB        KVMQDNRAR
Dco_DFE6        KAMQEKRTG
Bol_DFA5        KIIKEGKKK
Aag_DFE         RAMQEKKAR
Sit_DFA1        KLMQEKRAK
Zci_DF          KAMQEKRAR
Vvi_DFA2        RTMQEKKAK
Aqc_DFA         KTVQEKKAK
Dal_DFA1        KAMQEKNSK
Dal_DFA2        KAMQEKNLK
Aam_DFA1        KTMQERRAK
Aam_DFA2        KTMQEKRAK
Sly_DFA         KRIQDKKAK
Cka_DFA1        KAMQERKAK
Ltu_DFA2        KTMQDKKAK
Ltu_DFA1        KTMQEKKAK
Cka_DFA2        KTMQEKKAK
Cka_DFA3        KTMQEKKAK
Mtr_DFA1        KTILEKKAK
Tca_DFA1        KAIQEKKAK
Csi_DFA1        KTIQEKKAK
Vvi_DFA1        KTIQEKKAK
Gbi_DFC1        KAMKDKKLR
Zma_DFA         KAMQEKRAK
Ita_DFE2        RAMQEKRSK
Dal_DFB         KAMQDRKAK
Mpo_DFE         RAMQEKRAR
Atr_DFC1        KAMEDQKIR
Nco_DFA         RQMQESRAK
Ita_DFCD        KLKTDDKPN
Atr_DFA         KAIQEKRAK
Gbi_DFA1        KTMQEKKAR
Gbi_DFB         KAMQEKRAR
Gbi_DFA2        KAMQEKRAR
Tpl_DFA1        KAMQEKKGK
Tpl_DFA2        KAMQEKRAR
