# Supplementary material for: Insights into the conservation and diversification of the molecular functions of YTHDF proteins
Source: PLoS Genet. 2023 Oct 10;19(10):e1010980. doi: 10.1371/journal.pgen.1010980 (PMC10617740; doi:10.1371/journal.pgen.1010980)
Supplement: S4 Dataset — Phylogenetic tree (Maximum likelihood phylogenetic analysis) in Nexus/Newick format obtained from the trimmed alignment provided in S3 Dataset. Values of nodes are SH-aLRT (%) support. (NEX) [file pgen.1010980.s030.nex]

#NEXUS
begin taxa;
	dimensions ntax=207;
	taxlabels
	Aag_DFE
	Aam_DFA1
	Aam_DFA2
	Aam_DFB
	Aam_DFC1
	Aam_DFC2
	Aam_DFC3
	Aam_DFD
	Aca_DFAB1
	Aca_DFAB2
	Aca_DFD
	Aca_DFF1
	Aca_DFF2
	Afi_DFD1
	Afi_DFD2
	Afi_DFD3
	Afi_DFF1
	Afi_DFF2
	Afi_DFF3
	Afi_DFF4
	Afi_DFF5
	Afi_DFF6
	Aqc_DFA
	Aqc_DFB
	Aqc_DFC1
	Aqc_DFC2
	Aqc_DFD
	Asp_DFAB1
	Asp_DFAB2
	Asp_DFD1
	Asp_DFD2
	Asp_DFF1
	Asp_DFF2
	Asp_DFF3
	Asp_DFF4
	Asp_DFF5
	Ath_ECT1
	Ath_ECT10
	Ath_ECT11
	Ath_ECT2
	Ath_ECT3
	Ath_ECT4
	Ath_ECT5
	Ath_ECT6
	Ath_ECT7
	Ath_ECT8
	Ath_ECT9
	Atr_DFA
	Atr_DFB
	Atr_DFC1
	Atr_DFC2
	Atr_DFD
	Bol_DFA1
	Bol_DFA2
	Bol_DFA3
	Bol_DFA4
	Bol_DFA5
	Bol_DFB1
	Bol_DFB2
	Bol_DFB3
	Bol_DFB4
	Bol_DFB5
	Bol_DFC1
	Bol_DFC2
	Bol_DFC3
	Bol_DFD
	Bpr_DF
	Cbr_DF
	Cka_DFA1
	Cka_DFA2
	Cka_DFA3
	Cka_DFB
	Cka_DFC1
	Cka_DFC2
	Cka_DFC3
	Cka_DFC4
	Cka_DFD1
	Cka_DFD2
	Cpa_DF
	Cpu_DFE
	Cri_DFAB
	Cri_DFD1
	Cri_DFD2
	Cri_DFF1
	Cri_DFF2
	Cri_DFF3
	Csi_DFA1
	Csi_DFA2
	Csi_DFB1
	Csi_DFB2
	Csi_DFB3
	Csi_DFC1
	Csi_DFC2
	Csi_DFD
	Dal_DFA1
	Dal_DFA2
	Dal_DFA3
	Dal_DFB
	Dal_DFC1
	Dal_DFC2
	Dal_DFC3
	Dal_DFD
	Dco_DFE1
	Dco_DFE2
	Dco_DFE3
	Dco_DFE4
	Dco_DFE5
	Dco_DFE6
	Ehu_YTHDF
	Gbi_DFA1
	Gbi_DFA2
	Gbi_DFB
	Gbi_DFC1
	Gbi_DFC2
	Gbi_DFD
	Gbi_DFF1
	Gbi_DFF2
	Ita_DFCD
	Ita_DFE1
	Ita_DFE2
	Ita_DFE3
	Kni_DF1
	Kni_DF2
	Kni_DF3
	Ltu_DFA1
	Ltu_DFA2
	Ltu_DFB1
	Ltu_DFB2
	Ltu_DFC1
	Ltu_DFC2
	Ltu_DFC3
	Ltu_DFC4
	Ltu_DFD
	Mco_DF
	Men_DF
	Mpo_DFE
	Mpu_DF
	Msp_DF
	Mtr_DFA1
	Mtr_DFA2
	Mtr_DFA3
	Mtr_DFB
	Mtr_DFC1
	Mtr_DFC2
	Mtr_DFD1
	Mtr_DFD2
	Mve_DFD
	Mve_DFF1
	Mve_DFF2
	Mve_DFF3
	Nco_DFA
	Nco_DFB
	Nco_DFC1
	Nco_DFC2
	Nco_DFD
	Pmi_YTHDF
	Ppa_DFE2
	Ppa_DFE1
	Scu_DFAB
	Scu_DFD
	Scu_DFF1
	Scu_DFF2
	Scu_DFF3
	Sfa_DFE1
	Sfa_DFE2
	Sfa_DFE3
	Sit_DFA1
	Sit_DFA2
	Sit_DFA3
	Sit_DFB1
	Sit_DFB2
	Sit_DFC1
	Sit_DFC2
	Sit_DFD1
	Sit_DFD2
	Sly_DFA
	Sly_DFB
	Sly_DFC
	Sly_DFD
	Smo_DFE
	Tca_DFA1
	Tca_DFA2
	Tca_DFB1
	Tca_DFB2
	Tca_DFC
	Tca_DFD
	Tpl_DFA1
	Tpl_DFA2
	Tpl_DFC1
	Tpl_DFC2
	Tpl_DFF
	Vvi_DFA1
	Vvi_DFA2
	Vvi_DFB1
	Vvi_DFB2
	Vvi_DFB3
	Vvi_DFC1
	Vvi_DFC2
	Vvi_DFD
	Zci_DF
	Zma_DFA
	Zma_DFB
	Zma_DFC1
	Zma_DFC2
	Zma_DFC3
	Zma_DFC4
	Zma_DFD
;
end;
begin trees;
	tree tree_1 = [&R] (Afi_DFF3[&!rotate=false]:0.679524,Scu_DFF2[&!rotate=false]:0.879527,(Afi_DFF4[&!rotate=false]:0.671124,(((((Cri_DFF2[&!rotate=true]:0.517429,Cri_DFF1[&!rotate=true]:0.22681)[&label=72.6,!rotate=true]:0.122726,Aca_DFF1[&!rotate=true]:0.194613)[&label=94.4,!rotate=true]:0.169366,((((((((((((((((((((((Mco_DF:3.088638,Mpu_DF:2.293657)[&label=98.7]:1.696374,Msp_DF:1.417442)[&label=…
end;
begin figtree;
	set appearance.backgroundColorAttribute="Default";
	set appearance.backgroundColour=#ffffff;
	set appearance.branchColorAttribute="User selection";
	set appearance.branchColorGradient=false;
	set appearance.branchLineWidth=1.0;
	set appearance.branchMinLineWidth=0.0;
	set appearance.branchWidthAttribute="Fixed";
	set appearance.foregroundColour=#000000;
	set appearance.hilightingGradient=false;
	set appearance.selectionColour=#2d3680;
	set branchLabels.colorAttribute="User selection";
	set branchLabels.displayAttribute="Branch times";
	set branchLabels.fontName=".AppleSystemUIFont";
	set branchLabels.fontSize=8;
	set branchLabels.fontStyle=0;
	set branchLabels.isShown=false;
	set branchLabels.significantDigits=4;
	set layout.expansion=1000;
	set layout.layoutType="RECTILINEAR";
	set layout.zoom=0;
	set legend.attribute=null;
	set legend.fontSize=10.0;
	set legend.isShown=false;
	set legend.significantDigits=4;
	set nodeBars.barWidth=4.0;
	set nodeBars.displayAttribute=null;
	set nodeBars.isShown=false;
	set nodeLabels.colorAttribute="User selection";
	set nodeLabels.displayAttribute="Node ages";
	set nodeLabels.fontName=".AppleSystemUIFont";
	set nodeLabels.fontSize=8;
	set nodeLabels.fontStyle=0;
	set nodeLabels.isShown=false;
	set nodeLabels.significantDigits=4;
	set nodeShapeExternal.colourAttribute=null;
	set nodeShapeExternal.isShown=false;
	set nodeShapeExternal.minSize=10.0;
	set nodeShapeExternal.scaleType=Width;
	set nodeShapeExternal.shapeType=Circle;
	set nodeShapeExternal.size=4.0;
	set nodeShapeExternal.sizeAttribute=null;
	set nodeShapeInternal.colourAttribute=null;
	set nodeShapeInternal.isShown=false;
	set nodeShapeInternal.minSize=10.0;
	set nodeShapeInternal.scaleType=Width;
	set nodeShapeInternal.shapeType=Circle;
	set nodeShapeInternal.size=4.0;
	set nodeShapeInternal.sizeAttribute=null;
	set polarLayout.alignTipLabels=false;
	set polarLayout.angularRange=0;
	set polarLayout.rootAngle=0;
	set polarLayout.rootLength=100;
	set polarLayout.showRoot=true;
	set radialLayout.spread=0.0;
	set rectilinearLayout.alignTipLabels=false;
	set rectilinearLayout.curvature=0;
	set rectilinearLayout.rootLength=100;
	set scale.offsetAge=0.0;
	set scale.rootAge=1.0;
	set scale.scaleFactor=1.0;
	set scale.scaleRoot=false;
	set scaleAxis.automaticScale=true;
	set scaleAxis.fontSize=8.0;
	set scaleAxis.isShown=false;
	set scaleAxis.lineWidth=1.0;
	set scaleAxis.majorTicks=1.0;
	set scaleAxis.minorTicks=0.5;
	set scaleAxis.origin=0.0;
	set scaleAxis.reverseAxis=false;
	set scaleAxis.showGrid=true;
	set scaleBar.automaticScale=true;
	set scaleBar.fontSize=10.0;
	set scaleBar.isShown=true;
	set scaleBar.lineWidth=1.0;
	set scaleBar.scaleRange=0.0;
	set tipLabels.colorAttribute="User selection";
	set tipLabels.displayAttribute="Names";
	set tipLabels.fontName=".AppleSystemUIFont";
	set tipLabels.fontSize=16;
	set tipLabels.fontStyle=0;
	set tipLabels.isShown=true;
	set tipLabels.significantDigits=4;
	set trees.order=false;
	set trees.orderType="increasing";
	set trees.rooting=true;
	set trees.rootingType="User Selection";
	set trees.transform=false;
	set trees.transformType="cladogram";
end;
