# Supplementary material for: Insights into the conservation and diversification of the molecular functions of YTHDF proteins
Source: PLoS Genet. 2023 Oct 10;19(10):e1010980. doi: 10.1371/journal.pgen.1010980 (PMC10617740; doi:10.1371/journal.pgen.1010980)
Supplement: S5 Dataset — Full-length amino acid sequence alignment of selected YTHDF proteins, with focus on early-diverging taxa within Viridiplantae, used for S3 and S4 Figs. The names of the proteins are preceded by a ‘tag’ related to the DF clade and organism taxon to facilitate a meaningful sorting of the alignment for illustration purposes. The alignment was obtained using MUSCLE (Multiple Sequence Comparison by Log-Expectation [112, 113]), and is given in clustal format. (ALN) [file pgen.1010980.s031.aln]

 CLUSTAL

DF_01_Bpr_DF     ------------------------------------------------------------
DF_01_Mco_DF     ------------------------------------------------------------
DF_01_Mpu_DF     ------------------------------------------------------------
DF_01_Msp_DF     ------------------------------------------------------------
DF_02_Kni_DF1    ------------------------------------------------------------
DF_02_Kni_DF2    ------------------------------------------------------------
DF_02_Kni_DF3    ------------------------------------------------------------
DF_03_Cbr_DF     ------------------------------------------------------------
DF_04_Zci_DF     ------------------------------------------------------------
DF_05_Men_DF     ------------------------------------------------------------
DFE_06_Aag_DFE   ------------------------------------------------------------
DFE_07_Mpo_DFE   ------------------------------------------------------------
DFE_08_Sfa_DFE1  ------------------------------------------------------------
DFE_08_Sfa_DFE2  ------------------------------------------------------------
DFE_08_Sfa_DFE3  ------------------------------------------------------------
DFE_09_Cpu_DFE   ------------------------------------------------------------
DFE_09_Ppa_DFE1  ------------------------------------------------------------
DFE_09_Ppa_DFE2  ---------------------------------------------------MKISVKTLK
DFE_1_Ita_DFE1   ------------------------------------------------------------
DFE_1_Ita_DFE2   ------------------------------------------------------------
DFE_1_Ita_DFE3   ------------------------------------------------------------
DFE_1_Dco_DFE1   ------------------------------------------------------------
DFE_1_Dco_DFE2   ------------------------------------------------------------
DFE_1_Dco_DFE3   ------------------------------------------------------------
DFE_1_Dco_DFE4   ------------------------------------------------------------
DFE_1_Dco_DFE5   ------------------------------------------------------------
DFE_1_Dco_DFE6   ------------------------------------------------------------
DFE_1_Smo_DFE    ------------------------------------------------------------
DFCD_1_Ita_DFCD  ------------------------------------------------------------
DFD_2_Asp_DFD1   ------------------------------------------------------------
DFD_2_Asp_DFD2   ------------------------------------------------------------
DFD_2_Aca_DFD    ------------------------------------------------------------
DFD_2_Mve_DFD    ------------------------------------------------------------
DFD_2_Scu_DFD    ------------------------------------------------------------
DFD_2_Afi_DFD1   ------------------------------------------------------------
DFD_2_Afi_DFD2   ------------------------------------------------------------
DFD_2_Afi_DFD3   ------------------------------------------------------------
DFD_2_Cri_DFD1   ------------------------------------------------------------
DFD_2_Cri_DFD2   ------------------------------------------------------------
DFD_3_Gbi_DFD    ------------------------------------------------------------
DFD_4_Atr_DFD    ------------------------------------------------------------
DFD_4_Nco_DFD    ------------------------------------------------------------
DFD_5_Aam_DFD    ------------------------------------------------------------
DFD_6_Ath_ECT6   ------------------------------------------------------------
DFD_6_Ath_ECT7   ------------------------------------------------------------
DFC_3_Gbi_DFC1   ------------------------------------------------------------
DFC_3_Gbi_DFC2   ------------------------------------------------------------
DFC_3_Tpl_DFC1   ------------------------------------------------------------
DFC_3_Tpl_DFC2   ------------------------------------------------------------
DFC1_4_Atr_DFC1  ------------------------------------------------------------
DFC1_4_Nco_DFC1  ------------------------------------------------------------
DFC1_5_Aam_DFC1  ------------------------------------------------------------
DFC1_6_Ath_ECT8  ------------------------------------------------------------
DFC2_4_Atr_DFC2  ------------------------------------------------------------
DFC2_4_Nco_DFC2  ------------------------------------------------------------
DFC2_5_Aam_DFC2  ------------------------------------------------------------
DFC2_5_Aam_DFC3  ------------------------------------------------------------
DFC2_6_Ath_ECT11 ------------------------------------------------------------
DFF_2_Aca_DFF1   ------------------------------------------------------------
DFF_2_Aca_DFF2   ------------------------------------------------------------
DFF_2_Afi_DFF1   ------------------------------------------------------------
DFF_2_Afi_DFF2   ------------------------------------------------------------
DFF_2_Afi_DFF3   ------------------------------------------------------------
DFF_2_Afi_DFF4   ------------------------------------------------------------
DFF_2_Afi_DFF5   ------------------------------------------------------------
DFF_2_Afi_DFF6   ------------------------------------------------------------
DFF_2_Asp_DFF1   ------------------------------------------------------------
DFF_2_Asp_DFF2   ------------------------------------------------------------
DFF_2_Asp_DFF3   ------------------------------------------------------------
DFF_2_Asp_DFF4   MRYLKGTRDLGICFGGEDARVLGYTDSDYAGDMDKRRSISGYVFLLTGGAVSWRSRLQDC
DFF_2_Asp_DFF5   ------------------------------------------------------------
DFF_2_Cri_DFF1   ------------------------------------------------------------
DFF_2_Cri_DFF2   ------------------------------------------------------------
DFF_2_Cri_DFF3   ------------------------------------------------------------
DFF_2_Mve_DFF1   ------------------------------------------------------------
DFF_2_Mve_DFF2   ------------------------------------------------------------
DFF_2_Mve_DFF3   ------------------------------------------------------------
DFF_2_Scu_DFF1   ------------------------------------------------------------
DFF_2_Scu_DFF2   ------------------------------------------------------------
DFF_2_Scu_DFF3   ------------------------------------------------------------
DFF_3_Gbi_DFF1   ------------------------------------------------------------
DFF_3_Gbi_DFF2   ------------------------------------------------------------
DFF_3_Tpl_DFF    ------------------------------------------------------------
DFAB_2_Aca_DFAB1 ------------------------------------------------------------
DFAB_2_Aca_DFAB2 ------------------------------------------------------------
DFAB_2_Asp_DFAB1 ------------------------------------------------------------
DFAB_2_Asp_DFAB2 ------------------------------------------------------------
DFAB_2_Cri_DFAB  ------------------------------------------------------------
DFAB_2_Scu_DFAB  ------------------------------------------------------------
DFB_3_Gbi_DFB    ------------------------------------------------------------
DFB_4_Atr_DFB    ------------------------------------------------------------
DFB_4_Nco_DFB    ------------------------------------------------------------
DFB_5_Aam_DFB    ------------------------------------------------------------
DFB_6_Ath_ECT5   ------------------------------------------------------------
DFB_6_Ath_ECT9   ------------------------------------------------------------
DFB_6_Ath_ECT10  ------------------------------------------------------------
DFA_3_Gbi_DFA1   ------------------------------------------------------------
DFA_3_Gbi_DFA2   ------------------------------------------------------------
DFA_3_Tpl_DFA1   ------------------------------------------------------------
DFA_3_Tpl_DFA2   ------------------------------------------------------------
DFA_4_Atr_DFA    ------------------------------------------------------------
DFA_4_Nco_DFA    ------------------------------------------------------------
DFA_5_Aam_DFA1   ------------------------------------------------------------
DFA_5_Aam_DFA2   ------------------------------------------------------------
DFA_6_Ath_ECT1   ------------------------------------------------------------
DFA_6_Ath_ECT2   ------------------------------------------------------------
DFA_6_Ath_ECT3   ------------------------------------------------------------
DFA_6_Ath_ECT4   ------------------------------------------------------------

DF_01_Bpr_DF     ------------------------------------------------------------
DF_01_Mco_DF     ------------------------------------------------------------
DF_01_Mpu_DF     ------------------------------------------------------------
DF_01_Msp_DF     ------------------------------------------------------------
DF_02_Kni_DF1    ------------------------------------------------------------
DF_02_Kni_DF2    ------------------------------------------------------------
DF_02_Kni_DF3    ----------MATREGADDEEAEQSSEADPDLLPSRVRPSAEDFSNGVFSSEETSRQQAG
DF_03_Cbr_DF     ------------------------------------------------------------
DF_04_Zci_DF     ------------------------------------------------------------
DF_05_Men_DF     ------------------------------------------------------------
DFE_06_Aag_DFE   ------------------------------------------------------------
DFE_07_Mpo_DFE   ------------------------------------------------------------
DFE_08_Sfa_DFE1  ------------------------------------------------------------
DFE_08_Sfa_DFE2  ------------------------------------------------------------
DFE_08_Sfa_DFE3  ------------------------------------------------------------
DFE_09_Cpu_DFE   ------------------------------------------------------------
DFE_09_Ppa_DFE1  -------------------------------------MYQGNVLKGETTMEENKVLENGS
DFE_09_Ppa_DFE2  GNYFDLDVTPLETVINVKKRIEDSQGEQLFPCAQQLLIYQGKVLKDETTMEDNKVLENEF
DFE_1_Ita_DFE1   ------------------------------------------------------------
DFE_1_Ita_DFE2   ------------------------------------------------------------
DFE_1_Ita_DFE3   ------------------------------------------------------------
DFE_1_Dco_DFE1   ------------------------------------------------------------
DFE_1_Dco_DFE2   ------------------------------------------------------------
DFE_1_Dco_DFE3   ------------------------------------------------------------
DFE_1_Dco_DFE4   ------------------------------------------------------------
DFE_1_Dco_DFE5   ------------------------------------------------------------
DFE_1_Dco_DFE6   ------------------------------------------------------------
DFE_1_Smo_DFE    ------------------------------------------------------------
DFCD_1_Ita_DFCD  ------------------------------------------------------------
DFD_2_Asp_DFD1   ------------------------------------------------------------
DFD_2_Asp_DFD2   ------------------------------------------------------------
DFD_2_Aca_DFD    ------------------------------------------------------------
DFD_2_Mve_DFD    ------------------------------------------------------------
DFD_2_Scu_DFD    ------------------------------------------------------------
DFD_2_Afi_DFD1   ------------------------------------------------------------
DFD_2_Afi_DFD2   ------------------------------------------------------------
DFD_2_Afi_DFD3   ------------------------------------------------------------
DFD_2_Cri_DFD1   ------------------------------------------------------------
DFD_2_Cri_DFD2   ------------------------------------------------------------
DFD_3_Gbi_DFD    ------------------------------------------------------------
DFD_4_Atr_DFD    ------------------------------------------------------------
DFD_4_Nco_DFD    ------------------------------------------------------------
DFD_5_Aam_DFD    ------------------------------------------------------------
DFD_6_Ath_ECT6   ------------------------------------------------------------
DFD_6_Ath_ECT7   ------------------------------------------------------------
DFC_3_Gbi_DFC1   ------------------------------------------------------------
DFC_3_Gbi_DFC2   ------------------------------------------------------------
DFC_3_Tpl_DFC1   ------------------------------------------------------------
DFC_3_Tpl_DFC2   ------------------------------------------------------------
DFC1_4_Atr_DFC1  ------------------------------------------------------------
DFC1_4_Nco_DFC1  ------------------------------------------------------------
DFC1_5_Aam_DFC1  ------------------------------------------------------------
DFC1_6_Ath_ECT8  ------------------------------------------------------------
DFC2_4_Atr_DFC2  ------------------------------------------------------------
DFC2_4_Nco_DFC2  ------------------------------------------------------------
DFC2_5_Aam_DFC2  ------------------------------------------------------------
DFC2_5_Aam_DFC3  ------------------------------------------------------------
DFC2_6_Ath_ECT11 ------------------------------------------------------------
DFF_2_Aca_DFF1   ------------------------------------------------------------
DFF_2_Aca_DFF2   ------------------------------------------------------------
DFF_2_Afi_DFF1   ------------------------------------------------------------
DFF_2_Afi_DFF2   ------------------------------------------------------------
DFF_2_Afi_DFF3   ------------------------------------------------------------
DFF_2_Afi_DFF4   ------------------------------------------------------------
DFF_2_Afi_DFF5   ------------------------------------------------------------
DFF_2_Afi_DFF6   ------------------------------------------------------------
DFF_2_Asp_DFF1   ------------------------------------------------------------
DFF_2_Asp_DFF2   ------------------------------------------------------------
DFF_2_Asp_DFF3   --------------------------------------------------MVWPVCSVLL
DFF_2_Asp_DFF4   TAMSTTEAEYIAASEAASEASKEAVWLARLVADLGISAEIPTLHCDSQSAIMLAKNPVFH
DFF_2_Asp_DFF5   ------------------------------------------------------------
DFF_2_Cri_DFF1   ------------------------------------------------------------
DFF_2_Cri_DFF2   ------------------------------------------------------------
DFF_2_Cri_DFF3   ------------------------------------------------------------
DFF_2_Mve_DFF1   ------------------------------------------------------------
DFF_2_Mve_DFF2   ------------------------------------------------------------
DFF_2_Mve_DFF3   ------------------------------------------------------------
DFF_2_Scu_DFF1   ------------------------------------------------------------
DFF_2_Scu_DFF2   ------------------------------------------------------------
DFF_2_Scu_DFF3   ------------------------------------------------------------
DFF_3_Gbi_DFF1   ------------------------------------------------------------
DFF_3_Gbi_DFF2   ------------------------------------------------------------
DFF_3_Tpl_DFF    ------------------------------------------------------------
DFAB_2_Aca_DFAB1 ------------------------------------------------------------
DFAB_2_Aca_DFAB2 ------------------------------------------------------------
DFAB_2_Asp_DFAB1 ------------------------------------------------------------
DFAB_2_Asp_DFAB2 ------------------------------------------------------------
DFAB_2_Cri_DFAB  ------------------------------------------------------------
DFAB_2_Scu_DFAB  ------------------------------------------------------------
DFB_3_Gbi_DFB    ------------------------------------------------------------
DFB_4_Atr_DFB    ------------------------------------------------------------
DFB_4_Nco_DFB    ------------------------------------------------------------
DFB_5_Aam_DFB    ------------------------------------------------------------
DFB_6_Ath_ECT5   ------------------------------------------------------------
DFB_6_Ath_ECT9   ------------------------------------------------------------
DFB_6_Ath_ECT10  ------------------------------------------------------------
DFA_3_Gbi_DFA1   ------------------------------------------------------------
DFA_3_Gbi_DFA2   ------------------------------------------------------------
DFA_3_Tpl_DFA1   ------------------------------------------------------------
DFA_3_Tpl_DFA2   ------------------------------------------------------------
DFA_4_Atr_DFA    ------------------------------------------------------------
DFA_4_Nco_DFA    ------------------------------------------------------------
DFA_5_Aam_DFA1   ------------------------------------------------------------
DFA_5_Aam_DFA2   ------------------------------------------------------------
DFA_6_Ath_ECT1   ------------------------------------------------------------
DFA_6_Ath_ECT2   ------------------------------------------------------------
DFA_6_Ath_ECT3   ------------------------------------------------------------
DFA_6_Ath_ECT4   ------------------------------------------------------------

DF_01_Bpr_DF     ------------------------------------------------------------
DF_01_Mco_DF     ------------------------------------------------------------
DF_01_Mpu_DF     ------------------------------------------------------------
DF_01_Msp_DF     ------------------------------------------------------------
DF_02_Kni_DF1    ------------------------------------------------------------
DF_02_Kni_DF2    ------------------------------------------------------------
DF_02_Kni_DF3    SWRMYSNSVYDNHLRPVEEYRGVVENGDRSYEGELRPGEIAAAEANGFVTEDGRAAYSRE
DF_03_Cbr_DF     -----------------MASGGGGGTGGGGESRGPSAATASASSSNLEPATVAAKPQTAS
DF_04_Zci_DF     ------------------------------------------------------------
DF_05_Men_DF     ------------------------------------------------------------
DFE_06_Aag_DFE   ------------------------------------------------------------
DFE_07_Mpo_DFE   ------------------------------------------------------------
DFE_08_Sfa_DFE1  ------------------------------------------------------------
DFE_08_Sfa_DFE2  ------------------------------------------------------------
DFE_08_Sfa_DFE3  ------------------------------------------------------------
DFE_09_Cpu_DFE   ------------------------------------------------------------
DFE_09_Ppa_DFE1  LVFTLSKGKAGAGATPTSSPEPNQGVVTDVSSSTPAQTFTPLTASVAIVPSGAAHIQAVP
DFE_09_Ppa_DFE2  FVVMLSKAKSGTAAS-TSACESTQVAVTAVSPSLPAQTSVAPATLVINASAGVTHEEAAS
DFE_1_Ita_DFE1   ------------------------------------------------------------
DFE_1_Ita_DFE2   ------------------------------------------------------------
DFE_1_Ita_DFE3   ------------------------------------------------------------
DFE_1_Dco_DFE1   ------------------------------------------------------------
DFE_1_Dco_DFE2   ------------------------------------------------------------
DFE_1_Dco_DFE3   ------------------------------------------------------------
DFE_1_Dco_DFE4   ------------------------------------------------------------
DFE_1_Dco_DFE5   ------------------------------------------------------------
DFE_1_Dco_DFE6   ------------------------------------------------------------
DFE_1_Smo_DFE    ------------------------------------------------------------
DFCD_1_Ita_DFCD  ------------------------------------------------------------
DFD_2_Asp_DFD1   ------------------------------------------------------------
DFD_2_Asp_DFD2   ----------------------------------------------MWAVAIRVFAYHQE
DFD_2_Aca_DFD    ------------------------------------------------------------
DFD_2_Mve_DFD    --------------------------------------MAVDYVVLGRLANQGERKQETQ
DFD_2_Scu_DFD    ------------------------------------------------------------
DFD_2_Afi_DFD1   ------------------------------------------------------------
DFD_2_Afi_DFD2   ------------------------------------------------------------
DFD_2_Afi_DFD3   ------------------------------------------------------------
DFD_2_Cri_DFD1   ------------------------------------------------------------
DFD_2_Cri_DFD2   ------------------------------------------------------------
DFD_3_Gbi_DFD    ------------------------------------------------------------
DFD_4_Atr_DFD    ------------------------------------------------------------
DFD_4_Nco_DFD    ------------------------------------------------------------
DFD_5_Aam_DFD    ------------------------------------------------------------
DFD_6_Ath_ECT6   ------------------------------------------------------------
DFD_6_Ath_ECT7   ------------------------------------------------------------
DFC_3_Gbi_DFC1   ------------------------------------------------------------
DFC_3_Gbi_DFC2   ------------------------------------------------------------
DFC_3_Tpl_DFC1   ------------------------------------------------------------
DFC_3_Tpl_DFC2   ------------------------------------------------------------
DFC1_4_Atr_DFC1  ------------------------------------------------------------
DFC1_4_Nco_DFC1  -----------------------------------------------------------M
DFC1_5_Aam_DFC1  ------------------------------------------------------------
DFC1_6_Ath_ECT8  ------------------------------------------------------------
DFC2_4_Atr_DFC2  ------------------------------------------------------------
DFC2_4_Nco_DFC2  ------------------------------------------------------------
DFC2_5_Aam_DFC2  ------------------------------------------------------------
DFC2_5_Aam_DFC3  ------------------------------------------------------------
DFC2_6_Ath_ECT11 ------------------------------------------------------------
DFF_2_Aca_DFF1   ------------------------------------------------------------
DFF_2_Aca_DFF2   ------------------------------------------------------------
DFF_2_Afi_DFF1   ------------------------------------------------------------
DFF_2_Afi_DFF2   ------------------------------------------------------------
DFF_2_Afi_DFF3   ------------------------------------------------------------
DFF_2_Afi_DFF4   ------------------------------------------------------------
DFF_2_Afi_DFF5   ------------------------------------------------------------
DFF_2_Afi_DFF6   ------------------------------------------------------------
DFF_2_Asp_DFF1   ------------------------------------------------------------
DFF_2_Asp_DFF2   ------------------------------------------------------------
DFF_2_Asp_DFF3   FHQSLGWCDQPRSSNPRSVEQPCWKYLRLSAKPFLESNEVLFRKYSGLSVSENQGPFETL
DFF_2_Asp_DFF4   AKTKHIGVKYHYVRDVLKDKCMQLVKVHTDDNPADLLTKDLLSWRRPAVSLAVRVIFQPN
DFF_2_Asp_DFF5   ------------------------------------------------------------
DFF_2_Cri_DFF1   ------------------------------------------------------------
DFF_2_Cri_DFF2   ------------------------------------------------------------
DFF_2_Cri_DFF3   ------------------------------------------------------------
DFF_2_Mve_DFF1   ------------------------------------------------------------
DFF_2_Mve_DFF2   ------------------------------------------------------------
DFF_2_Mve_DFF3   ------------------------------------------------------------
DFF_2_Scu_DFF1   ------------------------------------------------------------
DFF_2_Scu_DFF2   ------------------------------------------------------------
DFF_2_Scu_DFF3   ------------------------------------------------------------
DFF_3_Gbi_DFF1   ------------------------------------------------------------
DFF_3_Gbi_DFF2   ------------------------------------------------------------
DFF_3_Tpl_DFF    ------------------------------------------------------------
DFAB_2_Aca_DFAB1 -------------------------------------------------------MRKSP
DFAB_2_Aca_DFAB2 ------------------------------------------------------------
DFAB_2_Asp_DFAB1 ------------------------------------------------------------
DFAB_2_Asp_DFAB2 ------------------------------------------------------------
DFAB_2_Cri_DFAB  ------------------------------------------------------------
DFAB_2_Scu_DFAB  ------------------------------------------------------------
DFB_3_Gbi_DFB    ------------------------------------------------------------
DFB_4_Atr_DFB    ------------------------------------------------------------
DFB_4_Nco_DFB    ------------------------------------------------------------
DFB_5_Aam_DFB    ------------------------------------------------------------
DFB_6_Ath_ECT5   ------------------------------------------------------------
DFB_6_Ath_ECT9   ------------------------------------------------------------
DFB_6_Ath_ECT10  ------------------------------------------------------------
DFA_3_Gbi_DFA1   ------------------------------------------------------------
DFA_3_Gbi_DFA2   ------------------------------------------------------------
DFA_3_Tpl_DFA1   ------------------------------------------------------------
DFA_3_Tpl_DFA2   ------------------------------------------------------------
DFA_4_Atr_DFA    ------------------------------------------------------------
DFA_4_Nco_DFA    ------------------------------------------------------------
DFA_5_Aam_DFA1   ------------------------------------------------------------
DFA_5_Aam_DFA2   ------------------------------------------------------------
DFA_6_Ath_ECT1   ------------------------------------------------------------
DFA_6_Ath_ECT2   ------------------------------------------------------------
DFA_6_Ath_ECT3   ------------------------------------------------------------
DFA_6_Ath_ECT4   ------------------------------------------------------------

DF_01_Bpr_DF     -----------------------------------MSYAEKAKSGLKVRIN---------
DF_01_Mco_DF     -----------------MAGMVIPQPNKRNYPRSTVFSDVFSTRFPASKVP---------
DF_01_Mpu_DF     --------------------MAPRGSARSAEEGARADVPSPDETAESSVDS---------
DF_01_Msp_DF     -----------MHAFTMHTDHRPTSRRCLQSAASASSTDVSNASFETQRCD---------
DF_02_Kni_DF1    -----------------------------MEEEKPLEWRKIVEILKRKGNE---------
DF_02_Kni_DF2    -----------------------MTEALFNGISTSWS--YLTDLILTDSAV---------
DF_02_Kni_DF3    IVEVADDNVGGASYNLSEASSEASSANEEGGSGRSTPVGLYPGLVPGLPAQ---------
DF_03_Cbr_DF     PPPAVAAAAAAAGAAAAREGGPSKPQQPPPRPPPPQQAPQQQQAPQQQQAP---------
DF_04_Zci_DF     ------------------------------------------------------------
DF_05_Men_DF     ------------------------------------------------------------
DFE_06_Aag_DFE   ---------------MGPDGQLYGPQSFPYPSHLYSQ--QGGQYLQASPVM---------
DFE_07_Mpo_DFE   ----------------------------MAAVAQPAD--QVSDMLQSLKVD---------
DFE_08_Sfa_DFE1  -------------------------MAAVAQPTEPFP--EVSDELLQTDLP---------
DFE_08_Sfa_DFE2  ----------------------------MAVVAEPTE--HVSELLQTLKID---------
DFE_08_Sfa_DFE3  ----------------------------MAVVAEPAE--HVSELLQTLKMD---------
DFE_09_Cpu_DFE   ----------------------------MAVVAQPAE--QVSELLQNLKVD---------
DFE_09_Ppa_DFE1  HLSAGSTSETAVQQILDIGGGSWDRDSVLRALRAASN--NLEQALQCLSSDIPETTELAP
DFE_09_Ppa_DFE2  NLVAGINLESKAQEILDIGGGSWDFDTVVHALRAASN--NVERALEYLSSGIPEATGLAP
DFE_1_Ita_DFE1   ----------------------------MSTMSDSSQENLLSEALKPLISG---------
DFE_1_Ita_DFE2   ------------------------------------------------------------
DFE_1_Ita_DFE3   ---------------------------MAASTAQPVD--EAANMLQNLKLK---------
DFE_1_Dco_DFE1   ------------------------MQQNMAAVPQPSE--QVRELLQNLKVD---------
DFE_1_Dco_DFE2   ----------------------------MAAVPQPSE--QVRELLQNLKVD---------
DFE_1_Dco_DFE3   ----------------------------MTGPVQPVE--QASDLLQKLKLD---------
DFE_1_Dco_DFE4   ----------------------------MTAIADAPNAETTNELLENLRLD---------
DFE_1_Dco_DFE5   ----------------------------MTAVAVSPDAE-TNELLQNLRLD---------
DFE_1_Dco_DFE6   ----------------------------MAAVAQPVEILDVSDLLQKLKVD---------
DFE_1_Smo_DFE    ------------------------------MGPVPTPEDQVNDLLQNLKVE---------
DFCD_1_Ita_DFCD  ------------------------------------------------------------
DFD_2_Asp_DFD1   ------------------------MALAEVVAAAPGSAHHAGDQLRNLSGV---------
DFD_2_Asp_DFD2   VDWLFFVAFATVAIGLVIYSASLKRMLGCSGRSSDSHAPEIGGAVDEVTNK---------
DFD_2_Aca_DFD    MFETTNVEQAGMVEQRKERCILESDGVQRRTLQGVGTSSKSSTIYGMVVVE---------
DFD_2_Mve_DFD    EGFNLGRLPLLHSKGLPAPLSSARRHLRPAAFLHLLKAAAASLSFYRLRLP---------
DFD_2_Scu_DFD    ----------------------------MSFLSSFPLVCDRLILRGNTQLQ---------
DFD_2_Afi_DFD1   -------------------------------------MAMAETVVSAQHFD---------
DFD_2_Afi_DFD2   ------------------------MAMADVVHHAPDSAPRILFFFNYATEE---------
DFD_2_Afi_DFD3   ----------------------------MTMADALPPAPDFTHHAAEQIRD---------
DFD_2_Cri_DFD1   ------------------------MALAEVVGAAPDSAQHTGDQVLIMGGG---------
DFD_2_Cri_DFD2   ------------------------MALAEVVSSSPDSAPHAGDQMRPASGG---------
DFD_3_Gbi_DFD    ----------------------------MAVAVQPTK--QVEELLKSMEIG---------
DFD_4_Atr_DFD    ---------MLRNAWTNLFGTGEEWMPLSQLGSCQSFSCAIPKVVPCLEIE---------
DFD_4_Nco_DFD    ------------------------------------------------------------
DFD_5_Aam_DFD    -----------------------------------MDIETATEL----------------
DFD_6_Ath_ECT6   ---------------------------------------MYTEGASDFVID---------
DFD_6_Ath_ECT7   ------------------------------------------------------------
DFC_3_Gbi_DFC1   ----------------------------MAVAVPPKQ--EITELMHNLKLD---------
DFC_3_Gbi_DFC2   MVVAAELEGLNRGFYCGDFWCNPMESEPVAAERQPEK--QAEEMLQNLKID---------
DFC_3_Tpl_DFC1   ---------------------------MAAVAVPPKQ--QVAELMENLIIS---------
DFC_3_Tpl_DFC2   ------------------------MASDRAAPEETQPEKQVGEMMQDLKID---------
DFC1_4_Atr_DFC1  -------------------------------------------MIQKLKVD---------
DFC1_4_Nco_DFC1  IYTPLGGFETVRWDSEADVEACLSFLSRLGFLVPRGA--VSLSLSLFLSLS---------
DFC1_5_Aam_DFC1  ---------------------------------METK--PVDDMMKNLKID---------
DFC1_6_Ath_ECT8  ----------------------------MTSHVPKHPRKSFEDMVKNLKVD---------
DFC2_4_Atr_DFC2  -------------------------------------MFSFIDIFSDIEIK---------
DFC2_4_Nco_DFC2  ----------------------------MAGDIETEK--AAYQTRKDSKAK---------
DFC2_5_Aam_DFC2  ---------------------------------METK--PVDEMVKNLKID---------
DFC2_5_Aam_DFC3  -----------------------------MADPKAADISSKSEPVTDLVQQ---------
DFC2_6_Ath_ECT11 ---------------------------MATEKNTLDSEATFAQTVPALDST---------
DFF_2_Aca_DFF1   ----------------------------MAVAVVEQPMSQLCHKFDTLKID---------
DFF_2_Aca_DFF2   -----------------------------MAIPLGKPVEEITYGLEGIKID---------
DFF_2_Afi_DFF1   ----------------------------MADVEEPNS--DISTRLQSMSIN---------
DFF_2_Afi_DFF2   -----------MSILSSSSDEFLLHLTGDLRMDQAADSSDLSSNLQTLKID---------
DFF_2_Afi_DFF3   -------------------------------MYQNVEILDINRKFEKLNVD---------
DFF_2_Afi_DFF4   -------------------------------MAVDQSIHQINRRFEDMNIE---------
DFF_2_Afi_DFF5   ------------------------MMKDGAYPSHKPEIHAHNTQDEAMYHD---------
DFF_2_Afi_DFF6   ----------------MAILLEQNAEQTLNVKGSKLDLASYCEIEQGLSMG---------
DFF_2_Asp_DFF1   -----------------MNGNLRLRMEETVEELFEIEEKVLLEFIEEYTEE---------
DFF_2_Asp_DFF2   ----------------------------MAIIEQLVE--QSARKLVNLKMN---------
DFF_2_Asp_DFF3   MPFPYTEQVQQEASYCEVAFFADNSTKRTEEIRMDQTVDNLNHKLDNMKID---------
DFF_2_Asp_DFF4   QVRVSGQSFITKTVKLGLRGKAFYKNTGMAAVVVEQPINQLSRKLESTKID---------
DFF_2_Asp_DFF5   ------------------------------MAIAPVD--QINHMLEGIKID---------
DFF_2_Cri_DFF1   -----------------------------MAVAVEQPMAQLCHKFETLKMD---------
DFF_2_Cri_DFF2   ----------------------------MVVAVVEQPLAQLCHHFDTLNMP---------
DFF_2_Cri_DFF3   ---------------------------MAIALGQPVE--EITHGIDGMKID---------
DFF_2_Mve_DFF1   ----------------------------MAAVEQPVN--GLDSMLSNLKIS---------
DFF_2_Mve_DFF2   ----------------------------MAAAAIEQPVNQINRKFENMKLD---------
DFF_2_Mve_DFF3   ----------------------------MAILLTKNA--EIHVRIDEPKTE---------
DFF_2_Scu_DFF1   ------FRITLAREVRMDQTVDRILDHSPCVICYADE--CLSKKLENVKID---------
DFF_2_Scu_DFF2   ----------------------------MASISMDKSLNHINCKFENMKVD---------
DFF_2_Scu_DFF3   -------------------MAILLETTPAAALHLKARSVNLTTYLSSDRAE---------
DFF_3_Gbi_DFF1   ------------------------------------------------------------
DFF_3_Gbi_DFF2   ----------------------------MASTADTVN--QICEKVEALEIN---------
DFF_3_Tpl_DFF    ----------------------------MASDMDSVD--QICEKVEVLDIN---------
DFAB_2_Aca_DFAB1 RNCLFGYLSHPHEWTKPLSVSDFMKQVYSSGSSIGGD--RFLHFMSILDSS---------
DFAB_2_Aca_DFAB2 -----------------------------MGTNAPT-ADNVADLLQNLDVN---------
DFAB_2_Asp_DFAB1 -----------------------------MGTNAPT-SENVADLLQNLQVD---------
DFAB_2_Asp_DFAB2 -----------------------------MGTNAPT-AENVADLLQNLQVD---------
DFAB_2_Cri_DFAB  -----------------------------MGTNAPTAADNVADLLQTLDVN---------
DFAB_2_Scu_DFAB  -----------------------------MATNVAT-ADSVADLLQNLQVD---------
DFB_3_Gbi_DFB    ------------------------------------------------------------
DFB_4_Atr_DFB    -----------------------MAAAQQATDRITTN--EPTESLNILALD---------
DFB_4_Nco_DFB    ----------------------------------------------MLVHD---------
DFB_5_Aam_DFB    -----------------------MAATQQATDRIVSP--DSTESLNVLTTD---------
DFB_6_Ath_ECT5   ----------------------------MATTQSHTS--DLTSEEQPASLD---------
DFB_6_Ath_ECT9   -------------------------MAASYRSTDWFPPTTTTGSFTGLNTD---------
DFB_6_Ath_ECT10  --------------------------------MDPAS--SSSSNQRNRIVS---------
DFA_3_Gbi_DFA1   ----------------------------MAAVVPPGE--ETAELLKKLSID---------
DFA_3_Gbi_DFA2   ---------------------MLQMQHNSLLHHNMVL--VKLQMALLMHLE---------
DFA_3_Tpl_DFA1   ------------------------------------------------------------
DFA_3_Tpl_DFA2   ------------------MAAPAQETERILSAGDTVP--EATQLLQNLTLD---------
DFA_4_Atr_DFA    ----------------------------MAAVVAPAD--QATELLQKLSLE---------
DFA_4_Nco_DFA    ----------------------------MATVAPTPD--QSSDLLKKLSLD---------
DFA_5_Aam_DFA1   ----------------------------MAAVAPPAE--QAADLLQNLSLD---------
DFA_5_Aam_DFA2   ----------------------------MAAVAPASE--QASDLLQKLSLD---------
DFA_6_Ath_ECT1   ----------------------MAGAASSDRLVTSFPLLDTADLFQDLSL----------
DFA_6_Ath_ECT2   ----------------------------MATVAPPAD--QATDLLQKLSLD---------
DFA_6_Ath_ECT3   --------------------------------MANPD--HVSDVLHNLSID---------
DFA_6_Ath_ECT4   ----------------------------MSTVAPPAD--QAADVLKKLSLD---------

DF_01_Bpr_DF     ---------------------------------KKKGVEE--------------------
DF_01_Mco_DF     ------------------------------PPRDSRGNEH--------------------
DF_01_Mpu_DF     ------------------------------SSPHARARIA--------------------
DF_01_Msp_DF     ------------------------------S--GENVSFK--------------------
DF_02_Kni_DF1    ---------------------------LLAA--QAAQAAQ--------------------
DF_02_Kni_DF2    ------------------------------G--FGSGCEG--------------------
DF_02_Kni_DF3    --------------MFMSGYQYPFFPTPFFPTPGLQPGMG--------------------
DF_03_Cbr_DF     ------------------------------Q--QQQAPQQ--------------------
DF_04_Zci_DF     ------------------------------------------------------------
DF_05_Men_DF     ------------------------------------------------------------
DFE_06_Aag_DFE   ------------------------------S--GEVPAGV--------------------
DFE_07_Mpo_DFE   ------------------------------T--ANKPGET--------------------
DFE_08_Sfa_DFE1  ------------------------------K--KAADDDA--------------------
DFE_08_Sfa_DFE2  ------------------------NTQVIQA--GGGDTAT--------------------
DFE_08_Sfa_DFE3  ------------------------T----QV--QACDMTT--------------------
DFE_09_Cpu_DFE   ------------------------------TPKQANSITQ--------------------
DFE_09_Ppa_DFE1  SMSRTLLENSAGAPSIASAVPAHAVVPVSGP--NAAPPEL--------------------
DFE_09_Ppa_DFE2  PAPCLSPEIPAETSSTAPTVPTQAAVSVAEA--NAAPLDH--------------------
DFE_1_Ita_DFE1   ------------------------------A--SSDVDEE--------------------
DFE_1_Ita_DFE2   ------------------------------------------------------------
DFE_1_Ita_DFE3   ------------------------------D--GSKGVDS--------------------
DFE_1_Dco_DFE1   ------------------------------S--QVQSEDR--------------------
DFE_1_Dco_DFE2   ------------------------------S--QVQSDDH--------------------
DFE_1_Dco_DFE3   ------------------------------S--QTKSTEK--------------------
DFE_1_Dco_DFE4   -----------------------------SQ--STKAGDN--------------------
DFE_1_Dco_DFE5   -----------------------------SQ--STKAGDN--------------------
DFE_1_Dco_DFE6   ---------------------------------THKNIGS--------------------
DFE_1_Smo_DFE    ------------------------------------------------------------
DFCD_1_Ita_DFCD  ------------------------------------------------------------
DFD_2_Asp_DFD1   ------------------------------------------------------------
DFD_2_Asp_DFD2   --------------------TSADEQGKETQVPGDLPPST--------------------
DFD_2_Aca_DFD    ---------------------------------RAREKEG--------------------
DFD_2_Mve_DFD    -AASPFRSALHGSAGDGRGSGLCSDARLGSLSIVEQDFLH--------------------
DFD_2_Scu_DFD    ------------------------------------------------------------
DFD_2_Afi_DFD1   ------------------------------------------------------------
DFD_2_Afi_DFD2   ------------------------------------------------------------
DFD_2_Afi_DFD3   ------------------------------------------------------------
DFD_2_Cri_DFD1   ------------------------------------------------------------
DFD_2_Cri_DFD2   ------------------------------------------------------------
DFD_3_Gbi_DFD    ------------------------------A--ESKSTYA--------------------
DFD_4_Atr_DFD    ------------------------------IEQQSTPDCL--------------------
DFD_4_Nco_DFD    ------------------------------M--ERRDGSV--------------------
DFD_5_Aam_DFD    ------------------------------------------------------------
DFD_6_Ath_ECT6   ------------------------------------------------------------
DFD_6_Ath_ECT7   ----------------------------MYT--SEAAPDF--------------------
DFC_3_Gbi_DFC1   ------------------------------D--QPKSNDV--------------------
DFC_3_Gbi_DFC2   ------------------------------S--TAKPPSV--------------------
DFC_3_Tpl_DFC1   ------------------------------D--QPKSMDA--------------------
DFC_3_Tpl_DFC2   ------------------------------P--GTASKAV--------------------
DFC1_4_Atr_DFC1  ------------------------------------------------------------
DFC1_4_Nco_DFC1  ------------------------------P--FSLLASLHLSLFFPSLGGFLSTLSTPG
DFC1_5_Aam_DFC1  ------------------------------P--STKPENL--------------------
DFC1_6_Ath_ECT8  ------------------------------------------------------------
DFC2_4_Atr_DFC2  ---------------------------------NRDSSGI--------------------
DFC2_4_Nco_DFC2  ------------------------------S--PAKPSEV--------------------
DFC2_5_Aam_DFC2  ------------------------------P--SLNPDDL--------------------
DFC2_5_Aam_DFC3  ------------------------------D--VASKKEV--------------------
DFC2_6_Ath_ECT11 ---------------------------------TKKQDES--------------------
DFF_2_Aca_DFF1   ------------------------------A--HRKVGDK--------------------
DFF_2_Aca_DFF2   ------------------------------------------------------------
DFF_2_Afi_DFF1   ------------------------------------------------------------
DFF_2_Afi_DFF2   ------------------------------P--EEHDSYG--------------------
DFF_2_Afi_DFF3   ------------------------------------------------------------
DFF_2_Afi_DFF4   ------------------------------PQKERHEFPL--------------------
DFF_2_Afi_DFF5   ------------------------------V--QGQ------------------------
DFF_2_Afi_DFF6   ------------------------------HVQIDAVTEE--------------------
DFF_2_Asp_DFF1   ------------------------------E--EEEPPIL--------------------
DFF_2_Asp_DFF2   ------------------------------N--HKKAREK--------------------
DFF_2_Asp_DFF3   ------------------------------S--HKHGSEK--------------------
DFF_2_Asp_DFF4   ------------------------------V--NRKASER--------------------
DFF_2_Asp_DFF5   ------------------------------V--HKKDYEK--------------------
DFF_2_Cri_DFF1   ------------------------------P--HRNGGDK--------------------
DFF_2_Cri_DFF2   ------------------------------I--HRRNGDF--------------------
DFF_2_Cri_DFF3   ------------------------------G--QIRVADK--------------------
DFF_2_Mve_DFF1   ------------------------------S-----------------------------
DFF_2_Mve_DFF2   ---------------------------------VPKKSNE--------------------
DFF_2_Mve_DFF3   ---------------------------------ASVKAES--------------------
DFF_2_Scu_DFF1   ------------------------------Q--EKRNMQL--------------------
DFF_2_Scu_DFF2   ------------------------------SVQKRAPPNA--------------------
DFF_2_Scu_DFF3   ------------------------------D--YSLEHSQ--------------------
DFF_3_Gbi_DFF1   ------------------------------------------------------------
DFF_3_Gbi_DFF2   ------------------------------P--RPSSVGQ--------------------
DFF_3_Tpl_DFF    ------------------------------S--KPSP-----------------------
DFAB_2_Aca_DFAB1 ----------------------IFLLCYSVK--ASKASRA--------------------
DFAB_2_Aca_DFAB2 ------------------------------A--Q--------------------------
DFAB_2_Asp_DFAB1 ------------------------------P--QPSIRDT--------------------
DFAB_2_Asp_DFAB2 ------------------------------S--QSSIRDT--------------------
DFAB_2_Cri_DFAB  ------------------------------T--Q--------------------------
DFAB_2_Scu_DFAB  ------------------------------Q--QAKVRDT--------------------
DFB_3_Gbi_DFB    ------------------------------------------------------------
DFB_4_Atr_DFB    ------------------------------D--EGKSSKA--------------------
DFB_4_Nco_DFB    ------------------------------A--KAKSSDV--------------------
DFB_5_Aam_DFB    ------------------------------A--EEKTVDA--------------------
DFB_6_Ath_ECT5   ------------------------------------------------------------
DFB_6_Ath_ECT9   ---------------------------------QSVLQDQ--------------------
DFB_6_Ath_ECT10  ------------------------------S--GERP-----------------------
DFA_3_Gbi_DFA1   ------------------------------P--QQKPAEA--------------------
DFA_3_Gbi_DFA2   ------------------------------Q--DLQPIEL--------------------
DFA_3_Tpl_DFA1   ------------------------------------------------------------
DFA_3_Tpl_DFA2   ------------------------------P--QAKPAEA--------------------
DFA_4_Atr_DFA    ------------------------------S--QGKPKEV--------------------
DFA_4_Nco_DFA    ------------------------------S--QQKPAEI--------------------
DFA_5_Aam_DFA1   ------------------------------Q--QTKKQDI--------------------
DFA_5_Aam_DFA2   ------------------------------Q--QTKKHDI--------------------
DFA_6_Ath_ECT1   ------------------------------------------------------------
DFA_6_Ath_ECT2   ------------------------------S--PAKASEI--------------------
DFA_6_Ath_ECT3   ------------------------------P--TTKALAP--------------------
DFA_6_Ath_ECT4   ------------------------------S--KSRTLEI--------------------

DF_01_Bpr_DF     ------------------------------------------------------------
DF_01_Mco_DF     ------------------------------------------------------------
DF_01_Mpu_DF     ------------------------------------------------------------
DF_01_Msp_DF     ------------------------------------------------------------
DF_02_Kni_DF1    ------------------------------------------------------------
DF_02_Kni_DF2    ------------------------------------------------------------
DF_02_Kni_DF3    ------------------------------------------------------------
DF_03_Cbr_DF     ------------------------------------------------------------
DF_04_Zci_DF     ------------------------------------------------------------
DF_05_Men_DF     ------------------------------------------------------------
DFE_06_Aag_DFE   ------------------------------------------------------------
DFE_07_Mpo_DFE   ------------------------------------------------------------
DFE_08_Sfa_DFE1  ------------------------------------------------------------
DFE_08_Sfa_DFE2  ------------------------------------------------------------
DFE_08_Sfa_DFE3  ------------------------------------------------------------
DFE_09_Cpu_DFE   ------------------------------------------------------------
DFE_09_Ppa_DFE1  ------------------------------------------------------------
DFE_09_Ppa_DFE2  ------------------------------------------------------------
DFE_1_Ita_DFE1   ------------------------------------------------------------
DFE_1_Ita_DFE2   ------------------------------------------------------------
DFE_1_Ita_DFE3   ------------------------------------------------------------
DFE_1_Dco_DFE1   ------------------------------------------------------------
DFE_1_Dco_DFE2   ------------------------------------------------------------
DFE_1_Dco_DFE3   ------------------------------------------------------------
DFE_1_Dco_DFE4   ------------------------------------------------------------
DFE_1_Dco_DFE5   ------------------------------------------------------------
DFE_1_Dco_DFE6   ------------------------------------------------------------
DFE_1_Smo_DFE    ------------------------------------------------------------
DFCD_1_Ita_DFCD  ------------------------------------------------------------
DFD_2_Asp_DFD1   ------------------------------------------------------------
DFD_2_Asp_DFD2   ------------------------------------------------------------
DFD_2_Aca_DFD    ------------------------------------------------------------
DFD_2_Mve_DFD    ------------------------------------------------------------
DFD_2_Scu_DFD    ------------------------------------------------------------
DFD_2_Afi_DFD1   ------------------------------------------------------------
DFD_2_Afi_DFD2   ------------------------------------------------------------
DFD_2_Afi_DFD3   ------------------------------------------------------------
DFD_2_Cri_DFD1   ------------------------------------------------------------
DFD_2_Cri_DFD2   ------------------------------------------------------------
DFD_3_Gbi_DFD    ------------------------------------------------------------
DFD_4_Atr_DFD    ------------------------------------------------------------
DFD_4_Nco_DFD    ------------------------------------------------------------
DFD_5_Aam_DFD    ------------------------------------------------------------
DFD_6_Ath_ECT6   ------------------------------------------------------------
DFD_6_Ath_ECT7   ------------------------------------------------------------
DFC_3_Gbi_DFC1   ------------------------------------------------------------
DFC_3_Gbi_DFC2   ------------------------------------------------------------
DFC_3_Tpl_DFC1   ------------------------------------------------------------
DFC_3_Tpl_DFC2   ------------------------------------------------------------
DFC1_4_Atr_DFC1  ------------------------------------------------------------
DFC1_4_Nco_DFC1  FVSRFSVDKSGFGRRWPDLVRREAVSARISREEEADRSRRAIFGRFGGGFPARKAGFCSD
DFC1_5_Aam_DFC1  ------------------------------------------------------------
DFC1_6_Ath_ECT8  ------------------------------------------------------------
DFC2_4_Atr_DFC2  ------------------------------------------------------------
DFC2_4_Nco_DFC2  ------------------------------------------------------------
DFC2_5_Aam_DFC2  ------------------------------------------------------------
DFC2_5_Aam_DFC3  ------------------------------------------------------------
DFC2_6_Ath_ECT11 ------------------------------------------------------------
DFF_2_Aca_DFF1   ------------------------------------------------------------
DFF_2_Aca_DFF2   ------------------------------------------------------------
DFF_2_Afi_DFF1   ------------------------------------------------------------
DFF_2_Afi_DFF2   ------------------------------------------------------------
DFF_2_Afi_DFF3   ------------------------------------------------------------
DFF_2_Afi_DFF4   ------------------------------------------------------------
DFF_2_Afi_DFF5   ------------------------------------------------------------
DFF_2_Afi_DFF6   ------------------------------------------------------------
DFF_2_Asp_DFF1   ------------------------------------------------------------
DFF_2_Asp_DFF2   ------------------------------------------------------------
DFF_2_Asp_DFF3   ------------------------------------------------------------
DFF_2_Asp_DFF4   ------------------------------------------------------------
DFF_2_Asp_DFF5   ------------------------------------------------------------
DFF_2_Cri_DFF1   ------------------------------------------------------------
DFF_2_Cri_DFF2   ------------------------------------------------------------
DFF_2_Cri_DFF3   ------------------------------------------------------------
DFF_2_Mve_DFF1   ------------------------------------------------------------
DFF_2_Mve_DFF2   ------------------------------------------------------------
DFF_2_Mve_DFF3   ------------------------------------------------------------
DFF_2_Scu_DFF1   ------------------------------------------------------------
DFF_2_Scu_DFF2   ------------------------------------------------------------
DFF_2_Scu_DFF3   ------------------------------------------------------------
DFF_3_Gbi_DFF1   ------------------------------------------------------------
DFF_3_Gbi_DFF2   ------------------------------------------------------------
DFF_3_Tpl_DFF    ------------------------------------------------------------
DFAB_2_Aca_DFAB1 ------------------------------------------------------------
DFAB_2_Aca_DFAB2 ------------------------------------------------------------
DFAB_2_Asp_DFAB1 ------------------------------------------------------------
DFAB_2_Asp_DFAB2 ------------------------------------------------------------
DFAB_2_Cri_DFAB  ------------------------------------------------------------
DFAB_2_Scu_DFAB  ------------------------------------------------------------
DFB_3_Gbi_DFB    ------------------------------------------------------------
DFB_4_Atr_DFB    ------------------------------------------------------------
DFB_4_Nco_DFB    ------------------------------------------------------------
DFB_5_Aam_DFB    ------------------------------------------------------------
DFB_6_Ath_ECT5   ------------------------------------------------------------
DFB_6_Ath_ECT9   ------------------------------------------------------------
DFB_6_Ath_ECT10  ------------------------------------------------------------
DFA_3_Gbi_DFA1   ------------------------------------------------------------
DFA_3_Gbi_DFA2   ------------------------------------------------------------
DFA_3_Tpl_DFA1   ------------------------------------------------------------
DFA_3_Tpl_DFA2   ------------------------------------------------------------
DFA_4_Atr_DFA    ------------------------------------------------------------
DFA_4_Nco_DFA    ------------------------------------------------------------
DFA_5_Aam_DFA1   ------------------------------------------------------------
DFA_5_Aam_DFA2   ------------------------------------------------------------
DFA_6_Ath_ECT1   ------------------------------------------------------------
DFA_6_Ath_ECT2   ------------------------------------------------------------
DFA_6_Ath_ECT3   ------------------------------------------------------------
DFA_6_Ath_ECT4   ------------------------------------------------------------

DF_01_Bpr_DF     ----------------------------------------------DKERFEATFVGEEE
DF_01_Mco_DF     -----------------------------------------ANGKRTPDAMKETRRDHGS
DF_01_Mpu_DF     -----------------------------------------PAPARAPHPRPRCERNGTA
DF_01_Msp_DF     ----------------------------------------------GPTP-CRGWRIGGI
DF_02_Kni_DF1    -----------------------------------------LPHAASPPS-QEAAHTSTE
DF_02_Kni_DF2    -----------------------------------SGQCARSK---EQTQ-RGAQSYLLE
DF_02_Kni_DF3    --------------------------IPIGWPGASPFFNPFMQLPIQPASPSSSTQASEP
DF_03_Cbr_DF     -----------------------------------PQAPQQHQTPQQHQT-PQQHQTPQQ
DF_04_Zci_DF     ------------------------------------------------------------
DF_05_Men_DF     ------------------------------------------------------------
DFE_06_Aag_DFE   -----------------------------------------SE---PTPP-GVDGSNSAM
DFE_07_Mpo_DFE   -----------------------------------------NS---EAPP-S--------
DFE_08_Sfa_DFE1  ----------------------------------------DSE---APPS-QDANSLDIS
DFE_08_Sfa_DFE2  -----------------------------------------SE---VLPP-SQD------
DFE_08_Sfa_DFE3  -----------------------------------------SE---VPPS-SQD------
DFE_09_Cpu_DFE   ----------------------------------EGMQSTSISLSRPVANAAVAMQVPPS
DFE_09_Ppa_DFE1  ----------------L------------------------PQ---VPQT-NDEDSSDAS
DFE_09_Ppa_DFE2  ----------------FPQGMPALDAGGGGDAEALDFLRSNPQ---VPPT-NDEDSSDAS
DFE_1_Ita_DFE1   ------------------------------------MSEILQKLKVDPVK-HNNYSEVSA
DFE_1_Ita_DFE2   -----------------------------------------------MRP-PCYQNGRK-
DFE_1_Ita_DFE3   -----------------------------------------SQ---TDSS-NDGDRYASH
DFE_1_Dco_DFE1   -----------------------------------------TEFMQIPPV-QEGNPANNI
DFE_1_Dco_DFE2   -----------------------------------------AE---ISPV-QEGNPPNNI
DFE_1_Dco_DFE3   -----------------------------------------LE---IAAS-HDSSSLDSN
DFE_1_Dco_DFE4   -----------------------------------------QE--------------AIS
DFE_1_Dco_DFE5   -----------------------------------------QEHLLLFFG-QLQFQSAIS
DFE_1_Dco_DFE6   -----------------------------------------KL---QSPS-QNGGSTENN
DFE_1_Smo_DFE    -------------------------------------------------PRGKKSEFPEL
DFCD_1_Ita_DFCD  ------------------------------------------------------------
DFD_2_Asp_DFD1   ----------------------------------------------FKTEMPQEQHIPED
DFD_2_Asp_DFD2   --------------------------------------------TSKGRPRKAEWKHRKR
DFD_2_Aca_DFD    ------------------------------------FLLPASPHTLTPPPSAWRPLLLLK
DFD_2_Mve_DFD    --------------------------------------------LRHENYCADLNPKPYG
DFD_2_Scu_DFD    ----------------------------------------------LSLP-SYPMAVSEI
DFD_2_Afi_DFD1   ------------------------------------------------PPPPPSLPLQDE
DFD_2_Afi_DFD2   ----------------------------------------------IRVLTNGGFQSEPP
DFD_2_Afi_DFD3   --------------------------------------------------------QGNH
DFD_2_Cri_DFD1   ---------------------------------------------------LQGDPQEHV
DFD_2_Cri_DFD2   ------------------------------------------------------------
DFD_3_Gbi_DFD    -----------------------------------------CE---MPA-----------
DFD_4_Atr_DFD    -----------------------------------------CKSEVAGYMEMDNGSDSEY
DFD_4_Nco_DFD    ----------------------------------------------AKRV-EAYLKQGAD
DFD_5_Aam_DFD    ------------------------------------------------------------
DFD_6_Ath_ECT6   ------------------------------------------------------------
DFD_6_Ath_ECT7   ------------------------------------------------------------
DFC_3_Gbi_DFC1   -----------------------------------------RK---IPAK-D--------
DFC_3_Gbi_DFC2   ---------------------------------------------------DASEAPAKE
DFC_3_Tpl_DFC1   ----------------------------------------------TKAP-AKDEKKNEV
DFC_3_Tpl_DFC2   ------------------------------------------E---VKSA-NVIQAPASD
DFC1_4_Atr_DFC1  ----------------------------------------------TPNH-ADANATSAK
DFC1_4_Nco_DFC1  LVELEGGNKGFFCGDLWCDLMATEVQADKTLDERFQNLKIDTS---KVAD-SKMGAAKN-
DFC1_5_Aam_DFC1  -----------------------------------------NV---GAPR-DD-------
DFC1_6_Ath_ECT8  ---------------------------------------------------PLAKVTAST
DFC2_4_Atr_DFC2  ----------------------------------------------SCVKSPEQNVDGRS
DFC2_4_Nco_DFC2  ----------------------------------------------DMAH-GKKHNHSHT
DFC2_5_Aam_DFC2  -----------------------------------------SM---VAPK-DD-------
DFC2_5_Aam_DFC3  ------------------------------------------------------------
DFC2_6_Ath_ECT11 ---------------------------------------------------PPKSTPSLT
DFF_2_Aca_DFF1   -----------------------------------------AEFPISNQQ-LYPSYLGET
DFF_2_Aca_DFF2   ----------------------------------------------SHARAPQKAGKLEN
DFF_2_Afi_DFF1   ------------------------------------------------------------
DFF_2_Afi_DFF2   ----------------------------------YEKLQTTTEQDVKSNI-DQHMENIRE
DFF_2_Afi_DFF3   ---------------------------------------------VEKKNSGQTQFCAAK
DFF_2_Afi_DFF4   ----------------------------------------------INHQ-MYHNYANET
DFF_2_Afi_DFF5   ----------------------------------------------YYIH-PSGFMTVRQ
DFF_2_Afi_DFF6   -----------------------------------------DKKLSLKETGRIHSVVNEY
DFF_2_Asp_DFF1   -----------------------------AVNKLGEYFENDTQNATLPIT-YEGRQVTAI
DFF_2_Asp_DFF2   -------------------------------------------MEVMASK-DVSTGLDQQ
DFF_2_Asp_DFF3   ----------------------------------------------LQVP-TTKDVLGNA
DFF_2_Asp_DFF4   -----------------------------------------PEFPISSQQ-VFPSFPGET
DFF_2_Asp_DFF5   ---------------------------------------PEMQGELLDRS-GSFSSSEAA
DFF_2_Cri_DFF1   -----------------------------------------AEFPVNDQQ-LYHTFVGEA
DFF_2_Cri_DFF2   -----------------------------------------TEFPHLNEQ-LYQGFASEA
DFF_2_Cri_DFF3   -----------------------------------------------PGK-PEMETISTF
DFF_2_Mve_DFF1   ---------------------------------------------------YNEIPKGVT
DFF_2_Mve_DFF2   -----------------------------------------KPEAAGTDQQTYSSFPNDP
DFF_2_Mve_DFF3   ----------------------------------------------KSKNTAMANETNTV
DFF_2_Scu_DFF1   ----------------------------------------------TTLQ-STMGSTDQH
DFF_2_Scu_DFF2   -----------------------------------------TEFNARDQQ-LYHNYVNEA
DFF_2_Scu_DFF3   ----------------------------------------------VYDA-TKVQPRAEE
DFF_3_Gbi_DFF1   ------------------------------------------------------------
DFF_3_Gbi_DFF2   ----------------------------------------EKKSSLEAKQ-AVKCKDGRT
DFF_3_Tpl_DFF    -----------------------------------------------------DAEDTRT
DFAB_2_Aca_DFAB1 -----------------------------------SFGITEVT---GLLQ-TLSINSENI
DFAB_2_Aca_DFAB2 ------------------------------------------------IQ-PNP--AIGG
DFAB_2_Asp_DFAB1 ----------------------------------------------LEVQ-PNP--NAVS
DFAB_2_Asp_DFAB2 ----------------------------------------------VEVQ-SNP--NAGT
DFAB_2_Cri_DFAB  ------------------------------------------------IQ-PNSVAVAGS
DFAB_2_Scu_DFAB  ----------------------------------------------SEVQ-PSQ--ISEI
DFB_3_Gbi_DFB    ------------------------------------------------------------
DFB_4_Atr_DFB    -----------------------------------------ED---AKEQ-PLSTKGEGL
DFB_4_Nco_DFB    ------------------------------------------EGVKEQPV-ASEGEKMAS
DFB_5_Aam_DFB    -----------------------------------------EK---MQEQ-PLSIKDDR-
DFB_6_Ath_ECT5   ---------------------------------------IMKE---QTVP-ANNETSASF
DFB_6_Ath_ECT9   ---------------------------------------------------DIVSSRPFC
DFB_6_Ath_ECT10  ----------------------------------------------VMAD-NGVQQQVSH
DFA_3_Gbi_DFA1   -----------------------------------------SE---GTHQ-PQAIQDGV-
DFA_3_Gbi_DFA2   -----------------------------------------AL---LSCK-T--------
DFA_3_Tpl_DFA1   ------------------------------------------------------------
DFA_3_Tpl_DFA2   -----------------------------------------SE---ATKQ-S--------
DFA_4_Atr_DFA    -----------------------------------------SE---ATKK-PSSVQYGS-
DFA_4_Nco_DFA    -----------------------------------------PE---PTKK-PSSVQYDA-
DFA_5_Aam_DFA1   ------------------------------------------------AP-EVTKKFGS-
DFA_5_Aam_DFA2   ------------------------------------------------VP-EATKKYGS-
DFA_6_Ath_ECT1   ------------------------------------------------------------
DFA_6_Ath_ECT2   -----------------------------------------PE---PNKK-TAVYQYGGV
DFA_6_Ath_ECT3   ----------------------------------------------DSET-KLQGAYGGN
DFA_6_Ath_ECT4   -----------------------------------------PE---PTKK-TGVYQYGAM

DF_01_Bpr_DF     EDEEDEEERRRRSEKEEEEKEEEEEVAALT--ERMRKDVRVNEEVNNDEDEDE-------
DF_01_Mco_DF     ARVSASAASAAVSRSAENSYAAPTRTSQPG--EVAEEGRAEAERGGHGADVS--------
DF_01_Mpu_DF     EAASVARASKSATTPPPAPAPAPGASSKAA--WIPAPSPSPLPPKKKLLPSPVS------
DF_01_Msp_DF     GAGGDEKVFPSPPVLPPCTLSSYISGSPTG--AFPQQAASLNTQEGGHYPRDVTPKRVTE
DF_02_Kni_DF1    PHSAANPSTASLAEPPQPTGGSAAPPSKKK--KKKKKKQAADSEEKHEEPESSE------
DF_02_Kni_DF2    VLLFAAVIQLWAMSITKNGNSPDSNGHSNG---YTNGAMQYYQ-AGAAGGAPYG------
DF_02_Kni_DF3    SSPAQNPPEAQPEQQPKSTATQPPNQPPNP--GLNPSAASWSPPSQIPPRPQQQPQPQFN
DF_03_Cbr_DF     QQAPPPQQAPPQQQAPPSAQQQQQQRRQQP--HLQHQQMYFIG-NSYPGDYPTTTTVAGP
DF_04_Zci_DF     ------MGTESAVAAAVGPEGKPVVVQELP--PNAEGSLYYGN-NGYPTHYFYD------
DF_05_Men_DF     ---------------------------------MTEQPVYSNE-GGS------V------
DFE_06_Aag_DFE   ANGNRYPVAMLPPHGPYGRGVLPLAAHNPN---HHDPRTYEKN-RGS---GNQS------
DFE_07_Mpo_DFE   QDGNSSDGSADASASGGTGDAASNNGAHEG---VIEPGVYYAA-NGY---APHG------
DFE_08_Sfa_DFE1  GNAAASSGPCDIAAINNGAPEGPQETAGVY---Y----SYTSS-QGY-----YE------
DFE_08_Sfa_DFE2  GNSPDGSQD-ASASGGSGNAASTNATMREG---SMDAGVYYI--NGY---PS--------
DFE_08_Sfa_DFE3  GSCSDGSRDAASVSGGSGNAASTNAATQEG---SVDAGMYYV--NGY---PTPH------
DFE_09_Cpu_DFE   NDEDSSDASGDGPSASAGTGDAANANGVPE--RTGAGGMYYV--GGMNGYATHG------
DFE_09_Ppa_DFE1  EDA-SASVGTGDAASTNGVHDGSAEGGSIY---YLGGMNGYPP-HGY---V-YD------
DFE_09_Ppa_DFE2  GDA-SASVGTGDAASTNGVHEGFAEGGSMY---YVGGMNGYSP-HGY---V-YD------
DFE_1_Ita_DFE1   NGGGSLQDALLLGHAHSPDKERSVPVPRVF--EWVDPLEFSAS-----------------
DFE_1_Ita_DFE2   GDSGESMT---NGGVHENGGEHG------M---YYTVNGYAVP-HGY---V-YE------
DFE_1_Ita_DFE3   SETVAAIEEPVASTSEATS--------------LMKFIEVYPTPASY---APQE------
DFE_1_Dco_DFE1   GNASAATGRAPIPSSNSPLQG------------MPGSNMYYAA-NGY--VVPHG------
DFE_1_Dco_DFE2   GNAAAATGSVLLPSSNSALQG------------VSDSGMYYAT-NGY--VVPHG------
DFE_1_Dco_DFE3   GDVASSVVVDESVNNNTNFE---------G---IVDSGIYYAA-NGY---IPHG------
DFE_1_Dco_DFE4   DQNSSSLDNGANASVPASMEDLTSPIDTYE--YAADTLIYYAP-TGYCAPQTYM------
DFE_1_Dco_DFE5   SHSSSSSDSNGDASVATTAGNLASTNGTYE--YAPDTVIYYAP-TGYSTPQPYM------
DFE_1_Dco_DFE6   GDVSGFPVALESGSINGTYEG------------PVEPIVYYMP-NGY--AAPHG------
DFE_1_Smo_DFE    YAGQDGNISDSSGDASVSSGDFLSNTHEVN----PDSSIFYSTN----------------
DFCD_1_Ita_DFCD  ------------------------------------------------------------
DFD_2_Asp_DFD1   EITVTAQQMKGSDGAVDA------------------------------------------
DFD_2_Asp_DFD2   PTASLPPKPSGSLAGGRLDHQKTAAPEPHSVIWPPDSFVWRASVGGIPVPAANLGMALAE
DFD_2_Aca_DFD    SAASGSIFELAIVPVPCPSTEIRLIAASMALAEVVAAAPDSAHHTGDPVRTMGG------
DFD_2_Mve_DFD    GERCRVIVITNTVDQPCSGGGFKPEMPQDL--LVVEDAITVNGVAKKGDAVADA------
DFD_2_Scu_DFD    VIPDSAPYTGEKIPKLAAGFQAEMLQEKTS--VAMHEKVIGGGTHG--------------
DFD_2_Afi_DFD1   EDNVSGSIQPNSTD----------------------------------------------
DFD_2_Afi_DFD2   QEQGILEKEIGDSALVSRPDGGNADT----------------------------------
DFD_2_Afi_DFD3   EDKIPDFVPLKLADGGADA-----------------------------------------
DFD_2_Cri_DFD1   PDGKIGDNVQIKRLNEADNS----------------------------------------
DFD_2_Cri_DFD2   FKSALAQDLVSEVKNENSAQLKRLDMTPSA--GHIDGDMPVVT-----------------
DFD_3_Gbi_DFD    IDRNNSVASGSVLPSSEDTNTMDNEGEQDL---LVEQGLYYPA-SNY-----YG------
DFD_4_Atr_DFD    TETYQMPGEGARISSTPSAEEVQAMGNEAAPEFMMNQGIYYPATSFY-------------
DFD_4_Nco_DFD    LNPLGATVSVNVMDNEAAPAF------------VVDQGLYCPAATGY-----YG------
DFD_5_Aam_DFD    ---------------------------------IFNQGYYYPAVPNY-----YG------
DFD_6_Ath_ECT6   ------------------------------------QSMYYPA-----------------
DFD_6_Ath_ECT7   ---------------------------------VVDQGMYYPVDASY------G------
DFC_3_Gbi_DFC1   GNTFEAKAGVLPSSDAAAAKENKEEV--DT---MVDQGLYYPP-NNY-----YG------
DFC_3_Gbi_DFC2   GSSSDATSSVTSSLGDATSTKESEVEQED----MVEQGAYYPA-NNY-----YG------
DFC_3_Tpl_DFC1   KSTAVPANDSIGAKENKQLGD------------TPEHGPYYPT-NNY-----YG------
DFC_3_Tpl_DFC2   ASLSEATSSVTSLGDSASTKGSEVEQEG-----MVEQGLYYPPSNNY-----YG------
DFC1_4_Atr_DFC1  DGSPSDATSCISSSGDATSSMKGSDIDQDS--LAAEQGSYYPM-NNY-----YG------
DFC1_4_Nco_DFC1  GSQCDAISCLSSSGDATSSIKGSDVDQESV---STEQCMYYPA-SNY-----YG------
DFC1_5_Aam_DFC1  GSPSDATSCISSAGDPSSSVKGSDMDQESL---AAEPAVYYPY-NNY-----YG------
DFC1_6_Ath_ECT8  TSMVSAKENKNQSEAEPSYYETLETYQGL----PCPYGGYYG------------------
DFC2_4_Atr_DFC2  SDAYPARDATSSIKENGVDDK-----------CFAENGMHYPATNGY-------------
DFC2_4_Nco_DFC2  SPAQVEVSNFNSKESGLVQEL------------PAEQEKYSPT-TNC-----YE------
DFC2_5_Aam_DFC2  GSPSDATSCISSVGDAMSGVKGSDGDQESL--VGTEQAVYYPF-NGC-----YG------
DFC2_5_Aam_DFC3  ---STSNLRLSVSSSGGATSGRKFRNSEQQ--PAVEHGAYYPQSSNY------G------
DFC2_6_Ath_ECT11 VTACANGSDVVSSQPNDNGQAHTTDFRKGNHRDKNSSDVYADS-----------------
DFF_2_Aca_DFF1   FHCNTSIASSEMLGDGASSYCSREEYPELA--YITAPNVYVPSPHGTI------------
DFF_2_Aca_DFF2   GPALSPPDVASVQAHLVGHEHTGGEMTVRT--CCSEASAIEQGNLGHPRGIVHS------
DFF_2_Afi_DFF1   PHCNLSRVASTNIDQDAATYSSVLPGLQLA-----SNGSRYPLMNAYDGCHYTS------
DFF_2_Afi_DFF2   NGGSLVPSEIGGDLLPMFSQNTQDDFEQAN--RLTSHNFFLSPLSPE---PPLL------
DFF_2_Afi_DFF3   HQVVYQDCVNESRSDGASSYSSPEDFPEFS--MITDPHGFLIPSNGAT------------
DFF_2_Afi_DFF4   MLSNASVASSEMIGDGASSYSSPEDFPEVP--VIVGPNGFIPPNGSI-------------
DFF_2_Afi_DFF5   TEGCTNAVHSDQIHMTQDASYLNCYYNEHA--FVPSPDVFLHTQGST-------------
DFF_2_Afi_DFF6   DGDQRGAITCSNERDGFTMEGLDRLNSSMEVHTISDPSMPVYT-----------------
DFF_2_Asp_DFF1   LDGGAGQEFAARAEKVLLRFLVVRLLVEMA--AVEQPVNHLSLRFETMKINTYGDRAKV-
DFF_2_Asp_DFF2   IHPSPTSDPLNSSGSVISLEAADVASSFSS--GNENQEVTSVVTPDS-------------
DFF_2_Asp_DFF3   DQHIHPIPTTDHSLKSSGSIASSEGAGDLA--SSYGTRDEYPE-TVYVAAPNS-------
DFF_2_Asp_DFF4   FHSNASVASSEMIGDGASSYCSREEYPELT--FVTAQNGFMPS-HGTI------------
DFF_2_Asp_DFF5   SVRQNDAASLDEHGHPGDAAGSSGYPSEVS--SVGQSEMAAPDVYGH-------------
DFF_2_Cri_DFF1   LHSNGNVVSPDIIGEVAGSYCPSEDYSELT--YVTAPNGYLPSHGSI-------------
DFF_2_Cri_DFF2   VHSNASVASSDMTGDGTSSYCSRDDYTDIG--CPAIPNGYMPSQGAI-------------
DFF_2_Cri_DFF3   PTDVTIVQAHQVGHVHPCGEMAFSVRASDA--SVLEEGISASADVSISTAVENQ------
DFF_2_Mve_DFF1   VDSQRTILVNGGSAQTSGGSQYLSSQIPASNSIPVNGAQLLTR-----------------
DFF_2_Mve_DFF2   FPSNASVASTEVISDVVSSFSSREEYPELT--YIATPNGFISPNGSI-------------
DFF_2_Mve_DFF3   RENDAAKLNNHEASPNHSTEPGPAEAVSDRVTSASPDSMLFQQGPTYT------------
DFF_2_Scu_DFF1   LDPIPVEVFTGNGTTSSSESTAGRMIPQGH--TEESNEYAYLTAAPNAFLPTSG------
DFF_2_Scu_DFF2   LQNNSSVVSADIISDGVATFA-PEEFPEIA--VITDSNGFIAPDAGI-------------
DFF_2_Scu_DFF3   LPDESLEPSGRDSDEALPISEESEQRSPVG--AMPSSSCIYAH-DAF-------------
DFF_3_Gbi_DFF1   ------------------------------------------------------------
DFF_3_Gbi_DFF2   ELNHSSPSREDKETTTRGLPSASQNVAGIA--GISVAFASYIAPNSHPATQVYS------
DFF_3_Tpl_DFF    LHKLSSLSKRDTETRVSELPSTSQPVVVVT--GNDTTSSAYVAPGGHPASLVYS------
DFAB_2_Aca_DFAB1 LDMPQVLLRSNVSAQGGYTLYEEDVSEGNV---PNEPGIYYTH-NGY---LSSS------
DFAB_2_Aca_DFAB2 QEAGLDPSGAGVADVSTLHTGYV----------GMDGGIYYAL------PPSHG------
DFAB_2_Asp_DFAB1 QEVGLDPSGAGVADASSIPAGYG----------GMGAGMYYAL-NGY--PAHHG------
DFAB_2_Asp_DFAB2 QEVGLDPSGAGVADTSNISAGYG----------GMEAGMYYAL-NGY--PTHHG------
DFAB_2_Cri_DFAB  QETGLDPSAAGVADVSNMHSGYM----------SIEGGVYYAV------PP-HG------
DFAB_2_Scu_DFAB  QESGLDPSVSTAAETSNVPAGYG----------GIDSGMYYTL-NGY--PAHHG------
DFB_3_Gbi_DFB    ------------------------------------------------------------
DFB_4_Atr_DFB    ESSEAQLD---ATTVVPSRDGSGQPGSVDA---SGDSGSFYPP-NVY---APQA------
DFB_4_Nco_DFB    SDVSLDSSTIDCSKDVAGQPGSQEVSGVSN--EMHTPTVYAPQ----------P------
DFB_5_Aam_DFB    IVPPDVSQDTSSVIPSRERPASLDVVGDHS---TVYSSNIYAP-QA------HA------
DFB_6_Ath_ECT5   KSSQEAPVVVHPAKVAPLTGPYGLAGDFAG---HLPSSILSPQ-A-------QG------
DFB_6_Ath_ECT9   GQGTESFHIGADTPRSNHSHSDVPSFDKVS--PGMINEMFYHSN----------------
DFB_6_Ath_ECT10  DDGRNIVSSSYSSSVVP----------------SPDPAPYYNVLQT----PTNL------
DFA_3_Gbi_DFA1   GDGSEGTD---TTSPGPSTDEISTPGAQDY---VVDPSLLYAP-NGY---AQQA------
DFA_3_Gbi_DFA2   -----------------------------W---LWIQICFMCQ-TVM---PTRP------
DFA_3_Tpl_DFA1   ------------------------------------------------------------
DFA_3_Tpl_DFA2   PDANTTNE---AAGTGPSTGRTNTPILQDV---LMDPNMFYVP-NGY---PQQA------
DFA_4_Atr_DFA    VDARDITNVQIPSSDRSTTPVLQ------E---FMDPNMCYLP-NGY---A-SS------
DFA_4_Nco_DFA    GEAGKVSN---ATGDRSTTPILQ------E---FMDPNVCYVP-HGY-----SS------
DFA_5_Aam_DFA1   ADGGDAPSVPVPSRERSTTPPSH------E---FVDQSMCYFP-SGY---P---------
DFA_5_Aam_DFA2   ADGGDAPNAPIASRERSTTPLSH------D---FVDQSMCYYP-SGY---P---------
DFA_6_Ath_ECT1   ------------------------------------------------------------
DFA_6_Ath_ECT2   DVHGQVPSYDRSLTPMLPSD-------------AADPSVCYVP-NPY---NPYQ------
DFA_6_Ath_ECT3   GNDF-----------------------------LLNDELVEATKIGK-------------
DFA_6_Ath_ECT4   DSNGQVPSFDRSLSPMLPSD-------------ALDPSVFYVP-NVY---QQ-P------

DF_01_Bpr_DF     -----------------------------TTSPPLEEE--------TEE-----------
DF_01_Mco_DF     ------------------ISRADPTTATDPSPSQIVAPLPANITATLTEHKPGVYAY---
DF_01_Mpu_DF     ------------------VNTAEALAESAGGDDDDDAE--------RDDAASAPAVR---
DF_01_Msp_DF     TSWPPPTYA-PPNPQQPP-----------TFVPPMQLTQVSSTTYAFGNQESGYFFIPAS
DF_02_Kni_DF1    ----------PGK----------------PAGGPVTPP-------------FVFTA----
DF_02_Kni_DF2    -------YY-YDVAQAYQ-----------PGDAAVPSS--------QNE--TGGFA----
DF_02_Kni_DF3    HPPQMAGEA-YPPDWQRH-----------PQQPPPARGQRPPLAPQWPPSEAPQFNTPAQ
DF_03_Cbr_DF     PGASPGFHL-YDYSAGPG-----------YGENQIPADQ-------FDD--YPRYV----
DF_04_Zci_DF     -------YH-SGAYAESP-----------GVPPET-----------WEE--YMRFM----
DF_05_Men_DF     -------YL-HP-----------------DMHPDMHPE----------Q--QALFI----
DFE_06_Aag_DFE   -------WA-DVTKTADG-----------QQRPANPTQAHASGSQTLPA--AVQSA----
DFE_07_Mpo_DFE   -------YV-YEYPHGVA-----------GFEGPVTGE--------WDE--YARFV----
DFE_08_Sfa_DFE1  -------YG-PG-----------------GFESGMTGE--------WDE--YTCYV----
DFE_08_Sfa_DFE2  -------AY--------------------VYDYAHGGE--------WDD--YPQYA----
DFE_08_Sfa_DFE3  -------AY--------------------VYDYPHGGE--------WDD--YSRYA----
DFE_09_Cpu_DFE   -------YV-YDYPHR-------------GYEAPVAGE--------WDE--YSRYV----
DFE_09_Ppa_DFE1  -------YV-HG-----------------GFEPSVAGE--------WDD--YSRYV----
DFE_09_Ppa_DFE2  -------YL-HG-----------------GYEPSVAGE--------WDD--FSRYV----
DFE_1_Ita_DFE1   ----------------------------------------------VNH--LPRVE----
DFE_1_Ita_DFE2   -------YP-HG-----------------GY-GVN-GE--------WEE--YPRYV----
DFE_1_Ita_DFE3   -------YV-Y------------------DYQGH--GD--------WQD--YSQY-----
DFE_1_Dco_DFE1   -------IV-YDYGHA-------------GYETPVAGE--------WEE--NGRFI----
DFE_1_Dco_DFE2   -------FV-YDYGHG-------------------AGE--------WEE--NARYV----
DFE_1_Dco_DFE3   -------YV-YDYGHG-------------GYESPIPGE--------WEE--YPRYV----
DFE_1_Dco_DFE4   -------YH-YPQG---------------GFDATMAGD--------WEE--YPRFV----
DFE_1_Dco_DFE5   -------YD-FSQG---------------GFDATIAGD--------WEE--YPRYV----
DFE_1_Dco_DFE6   -------YV-YDYPHG-------------GFESPVAGE--------WVE--YPRYI----
DFE_1_Smo_DFE    -----------------------------GYAAQGGTTD-------WEE--YPRYV----
DFCD_1_Ita_DFCD  ------------------------------------------------------------
DFD_2_Asp_DFD1   -----------------------------GYIPMVAG---------WEDGT---------
DFD_2_Asp_DFD2   VVAAAPDSAHHACEQLRTLSS--------GFKTEMSQEQHDPEDKVADT--AHRKR----
DFD_2_Aca_DFD    -----------------------------GFKGDLPQEHVSDDKN-GDATQFKRLDGAAE
DFD_2_Mve_DFD    -----------------------------GFNVKAAG---------WED-----------
DFD_2_Scu_DFD    -----------------------------GYRRREAGV----------------------
DFD_2_Afi_DFD1   -----------------------------GVTDPG-----------WED-----------
DFD_2_Afi_DFD2   -----------------------------GCVSSLAS---------CGE-----------
DFD_2_Afi_DFD3   -----------------------------GCITTVAG---------WEE-----------
DFD_2_Cri_DFD1   -----------------------------GCNIPV----------------LASYD----
DFD_2_Cri_DFD2   -----------------------------NYNGIG-------------------------
DFD_3_Gbi_DFD    -------YY-CT-----------------GYEPPG-VE--------WDA--NGRFV----
DFD_4_Atr_DFD    -------GYYCT-----------------GFEAPGE----------WDD--HSRFL----
DFD_4_Nco_DFD    -------YY-CT-----------------GYQAA--GD--------WDN--HGRVL----
DFD_5_Aam_DFD    -------YY-CT-----------------GFESPVE----------WDD--HHKFF----
DFD_6_Ath_ECT6   -------YYSS------------------GYDSSV-------------------------
DFD_6_Ath_ECT7   -------YY-CT-----------------GYESPGD----------WEN--HQMFF----
DFC_3_Gbi_DFC1   -------VY-YP-----------------GHETHG-KE--------WDD--H--FV----
DFC_3_Gbi_DFC2   -------FY-YP-----------------GYEAPV-SE--------WDE--HGCFI----
DFC_3_Tpl_DFC1   -------YY-YP-----------------GHEAPG-KE--------WDE--ASRFP----
DFC_3_Tpl_DFC2   -------VV-YP-----------------GFEVVG-ND--------WDE--HGGIV----
DFC1_4_Atr_DFC1  -------YY-YP-----------------GYDGSF-GE--------WDD--QGYYL----
DFC1_4_Nco_DFC1  -------YY-YP-----------------GFDGSSFGE--------WDD--QAYIL----
DFC1_5_Aam_DFC1  -------YY-YP-----------------GYDGSF-GE--------LDD--AGYYV----
DFC1_6_Ath_ECT8  -------YY-YP-----------------GLDGSVGE---------AKDNGYYGY-----
DFC2_4_Atr_DFC2  -----------------------------GYDYR--------------------------
DFC2_4_Nco_DFC2  -------YY-YP-----------------GYDGTF-GE--------WKN--MGYRT----
DFC2_5_Aam_DFC2  -------YN-YP-----------------GFNGSF-G-----------------------
DFC2_5_Aam_DFC3  -------YF-YH-----------------GSDNAYTG---------WGD--QGYFV----
DFC2_6_Ath_ECT11 -----------------------------TLRGDRPK-----------------------
DFF_2_Aca_DFF1   -------YT--------------------GCPSPV-----------LNTHGYIPY-----
DFF_2_Aca_DFF2   -----------------------------GAENPM-----------MDQ-----------
DFF_2_Afi_DFF1   -----------------------------QYPTSNAPH-------------YDRY-----
DFF_2_Afi_DFF2   -------WW-FT-----------------GSPLSIPQ---------MQG--FLPY-----
DFF_2_Afi_DFF3   -----------------------------PTNSPG----------------YIQY-----
DFF_2_Afi_DFF4   -------YT--------------------GKTSWC-----------YSE-----------
DFF_2_Afi_DFF5   -------YM--------------------GYPAP------------MMN--FHGHI----
DFF_2_Afi_DFF6   -----------------------------GYPAPGMAS-------------YVPYN----
DFF_2_Asp_DFF1   -------VVVDGCSGVPI-----------ESNVTVATSAAARLPYPSNGLVYPLVN----
DFF_2_Asp_DFF2   -------FL-YPFSAIYS-----------GSSSPFAN---------MHG--YMPY-----
DFF_2_Asp_DFF3   -------FF-SSHGVIYS-----------GLPTPVPN---------MQG--YIPY-----
DFF_2_Asp_DFF4   -------YA--------------------GSTGPV-----------MNTHGYIPY-----
DFF_2_Asp_DFF5   -----------------------------PIDATILNSS-------REE--YPEYA----
DFF_2_Cri_DFF1   -------YT--------------------GCPSPV-----------LNNHGYIPY-----
DFF_2_Cri_DFF2   -------YS--------------------GCHSPV-----------LNTHRYLPY-----
DFF_2_Cri_DFF3   -----------------------------GFHPCYPGI--------EQATYSTEIL----
DFF_2_Mve_DFF1   -----------------------------SNDTKLAAE----------------------
DFF_2_Mve_DFF2   -------YA--------------------GSPGPM-----------MNAPGYMQY-----
DFF_2_Mve_DFF3   -----------------------------GYPASS-----------INSLPYMPY-----
DFF_2_Scu_DFF1   -------SI-HP-----------------GSLLSLPQ---------MQS--YLPTF----
DFF_2_Scu_DFF2   -------YTGKLNYCYLS-----------GTHSTM-----------LNSHGYMQY-----
DFF_2_Scu_DFF3   ----------VP-----------------HHRGPT-----------YTG--YPAFE----
DFF_3_Gbi_DFF1   -------MH-ME-----------------GYDLY------------SDG--YQQAA----
DFF_3_Gbi_DFF2   ----------YG-----------------GNDAFALDS---------DG--YPPSA----
DFF_3_Tpl_DFF    ----------YG-----------------VNNPHILGT---------NG--YQQSA----
DFAB_2_Aca_DFAB1 -------GC-YVE----------------SYDYPI-CD--------WDD--QQRRF----
DFAB_2_Aca_DFAB2 -------YY-LG-----------------GYDYAG-ND--------WEE--YSRTA----
DFAB_2_Asp_DFAB1 -------YY-IG-----------------GYDYPV-GD--------WDD--YSRHA----
DFAB_2_Asp_DFAB2 -------YY-IG-----------------GYDYTM-GD--------WDD--YSRHA----
DFAB_2_Cri_DFAB  -------YYHLG-----------------GFDYQA-SE--------WED--YPRTG----
DFAB_2_Scu_DFAB  -------YF-VG-----------------GYDYPV--D--------WDD--YARHM----
DFB_3_Gbi_DFB    ------------------------------------------------------------
DFB_4_Atr_DFB    -------YY-IG-----------------GYDAHV-GE--------WDE--YPPYV----
DFB_4_Nco_DFB    -------IY-YG-----------------GYENSIGG---------WDE--YPQYL----
DFB_5_Aam_DFB    -------FY-YG-----------------GYDNIT-GE--------WDE--YPRYM----
DFB_6_Ath_ECT5   -------FY-YR-----------------GYENPT-GE--------WDE--YSSYV----
DFB_6_Ath_ECT9   -----------------------------GVPSDFQRS----------------------
DFB_6_Ath_ECT10  -------YH-YDWDIANS-----------GYAQGINT---------WDG--YPRYA----
DFA_3_Gbi_DFA1   -------YY-YG-----------------CYDGAI-GE--------WEE--YPGYV----
DFA_3_Gbi_DFA2   -------II-ME-----------------AYDGRI-GE--------WDD--YPQYV----
DFA_3_Tpl_DFA1   ----------------------------------------------MEN-----------
DFA_3_Tpl_DFA2   -------YY-YG-----------------GYDGPV-TE--------WEE--Y-RYV----
DFA_4_Atr_DFA    -------YY-YG-----------------SYEVPI-SE--------WED--YPRYV----
DFA_4_Nco_DFA    -------YY-YG-----------------GYDGSM-NE--------WED--YSRYV----
DFA_5_Aam_DFA1   -------YF-YG-----------------GYDGH------------FND--WGEYM----
DFA_5_Aam_DFA2   -------YY-YG-----------------GYDGH------------FND--WGEYM----
DFA_6_Ath_ECT1   ------------------------------------------------------------
DFA_6_Ath_ECT2   -------YY-N------------------VYGSGQE----------WTD--YPAYT----
DFA_6_Ath_ECT3   ----------------------------------------------------PSLL----
DFA_6_Ath_ECT4   -------YY-Y------------------GYGS---------------D--YTGYT----

DF_01_Bpr_DF     ---------------EEEEEE---TK---------------------ENNNDSFLMTAKM
DF_01_Mco_DF     ---------------GNDEMGYFYIP-------------------AEDVPVARAYVESGG
DF_01_Mpu_DF     ---------------ASDADA---AAAAAAAASEAAAATIAAAAAIGAPPSAAAAAAVIA
DF_01_Msp_DF     ALAPTNTQVGDSQSKNVDGTAPENVHAVTIDEGRHRLAGLVPAAVLEAAAAAVAAAGALP
DF_02_Kni_DF1    ---------------GANGADEGWVQ----------------------MPLGGRA-VIGT
DF_02_Kni_DF2    ---------------QGDSQE---AR----------------------SQ-GAFP-TS--
DF_02_Kni_DF3    APQFNA---------PFQAPQFGPYGQFQRPPRPHLSPAAPPFVANQQFPRGRMP-GTDQ
DF_03_Cbr_DF     ---------------LESFVE---GQ----------------------PQQPIYS-EN--
DF_04_Zci_DF     ---------------GMDSES---SQ----------------------QQ-AMYNAET--
DF_05_Men_DF     ---------------GEGGSL---YM----------------------HP-DMLP-----
DFE_06_Aag_DFE   ---------------GQTGRP---NS----------------------TL-QLYS-DT--
DFE_07_Mpo_DFE   ---------------GVDGVE---IP----------------------AQ-GVYG-EN--
DFE_08_Sfa_DFE1  ---------------GADGME---LS----------------------P--GVYS-EN--
DFE_08_Sfa_DFE2  ---------------GVDAGE---LQ----------------------SPQGVYS-DN--
DFE_08_Sfa_DFE3  ---------------GIDAVE---LQ----------------------SP-GVYS-DN--
DFE_09_Cpu_DFE   ----------------VDGVE---IP----------------------SP-GVYS-DS--
DFE_09_Ppa_DFE1  ----------------VDGVE---IP----------------------SP-GVYS-DN--
DFE_09_Ppa_DFE2  ----------------VDGME---VP----------------------SP-GVYS-DN--
DFE_1_Ita_DFE1   ---------------KEDG-Q---YD----------------------AK-GTQQSSS--
DFE_1_Ita_DFE2   ---------------GMDGVE---VH----------------------AQ-GMYG-EG--
DFE_1_Ita_DFE3   ------------------NIG---VH----------------------PP-VMYN-DG--
DFE_1_Dco_DFE1   ---------------GVEGME---LH----------------------SP-GIYG-EN--
DFE_1_Dco_DFE2   ---------------GVEGIE---LH----------------------SP-GIYG-EN--
DFE_1_Dco_DFE3   ---------------GVDGVE---IP----------------------HS-GFYG-EN--
DFE_1_Dco_DFE4   ---------------GIDGVE---LQ----------------------LP-GIYS-EN--
DFE_1_Dco_DFE5   ---------------SMDGVE---FH----------------------PS-GLYG-EN--
DFE_1_Dco_DFE6   ---------------GIDGVE---LH----------------------NA-GFYG-EN--
DFE_1_Smo_DFE    ---------------GLNGLD----------------------------P-ALYNPES--
DFCD_1_Ita_DFCD  ------------------------------------------------------------
DFD_2_Asp_DFD1   ---------------GFDTRN---------------------------VYPGILA-DN--
DFD_2_Asp_DFD2   ---------------SDGGADTGGIP------MVAGLEDGMGFDARNLYP-GILA-DN--
DFD_2_Aca_DFD    AANAGYSIPVLASYDGGVGCD--TRH----------------------VFSGMLA-EN--
DFD_2_Mve_DFD    ---------------GVDSAI---------------------------NP-GVIP-EN--
DFD_2_Scu_DFD    ---------------THDGEA---------------------------IYRGILA-EN--
DFD_2_Afi_DFD1   ---------------GQGCDTRNLYP-------------------------GILP-EN--
DFD_2_Afi_DFD2   ---------------IKDGRN---------------------------LYPGIVA-EN--
DFD_2_Afi_DFD3   ---------------GKDGRD---------------------------LYMGIAA-DN--
DFD_2_Cri_DFD1   ---------------GCAGCD---VR-------------------------PIFS-GGDD
DFD_2_Cri_DFD2   ---------------ACDTRH---------------------------MFSGMLP-EN--
DFD_3_Gbi_DFD    ---------------GVDGQE---IQ----------------------YP-GLHP-ES--
DFD_4_Atr_DFD    ---------------GVDGQD---HH----------------------YP------DFQT
DFD_4_Nco_DFD    ---------------QVDNQD---LQ----------------------YS-ALQA-EG--
DFD_5_Aam_DFD    ---------------SSDGSD---LL----------------------FS-GFQT-EN--
DFD_6_Ath_ECT6   ---------------GLQGGQ----------------------------------NEN--
DFD_6_Ath_ECT7   ---------------GVDGSE---VQ----------------------YT-GGQN-EN--
DFC_3_Gbi_DFC1   ---------------GVDARE---MQ----------------------YP-GIRA-EN--
DFC_3_Gbi_DFC2   ---------------GMDGVE---FQ----------------------YP-GIQA-EN--
DFC_3_Tpl_DFC1   ---------------GMDGLE---VP----------------------PYSGVHS-EN--
DFC_3_Tpl_DFC2   ---------------GMDGVE---YP----------------------YA-GIHP-EN--
DFC1_4_Atr_DFC1  ---------------GGEGLE---LQ----------------------YP-GIQA-DN--
DFC1_4_Nco_DFC1  ---------------GGDGVE---FQ----------------------YP-GVQA-EN--
DFC1_5_Aam_DFC1  ---------------GADGVE---AP----------------------HP-VIQA-DN--
DFC1_6_Ath_ECT8  ------------------GTE---VQ----------------------YP-VMQG-EN--
DFC2_4_Atr_DFC2  ---------------GYDGPN---------------------------------------
DFC2_4_Nco_DFC2  ---------------NGAGHD---LS----------------------YL-GN---PR--
DFC2_5_Aam_DFC2  ---------------GWDYPQ---AP----------------------HH-TIQA-DN--
DFC2_5_Aam_DFC3  ---------------QGDGSE---TT----------------------QYSSIQS-DN--
DFC2_6_Ath_ECT11 ---------------GSNCLS-----------------------------------QT--
DFF_2_Aca_DFF1   ---------------QVDGLH---------------------------------------
DFF_2_Aca_DFF2   ---------------GHPGVEHIALA------------------PEQFAQYPYVGMPQVP
DFF_2_Afi_DFF1   ---------------SANNPS---YH----------------------------------
DFF_2_Afi_DFF2   ---------------PFDGVQ---YP----------------------NN----------
DFF_2_Afi_DFF3   ---------------PIDGTH---YY----------------------NP----------
DFF_2_Afi_DFF4   ------------------------------------------------HP----------
DFF_2_Afi_DFF5   ---------------PYDTED---IQ----------------------PY-DAYI-----
DFF_2_Afi_DFF6   ---------------PTDGVY---YH----------------------NL----------
DFF_2_Asp_DFF1   ---------------LYDGSQ---YT----------------------SP-GTHGYNSYL
DFF_2_Asp_DFF2   ---------------SIDGVQ---YY----------------------SP----------
DFF_2_Asp_DFF3   ---------------STDGVH---YH----------------------NP----------
DFF_2_Asp_DFF4   ---------------QMEGMH---YY-----------------------N----------
DFF_2_Asp_DFF5   ---------------CLAASN---AF----------------------FP------LQ--
DFF_2_Cri_DFF1   ---------------QMDGLQ-------------------------------YYN-----
DFF_2_Cri_DFF2   ---------------QMDGIR---YY------------------------------NN--
DFF_2_Cri_DFF3   ---------------PQQYMQ---FP----------------------YQWPLIT-----
DFF_2_Mve_DFF1   ---------------NGDSIQ---LV----------------------------------
DFF_2_Mve_DFF2   ---------------PVDGMH---YY----------------------NP----------
DFF_2_Mve_DFF3   ---------------PIDGYV---YP----------------------NPIMDYNSVN--
DFF_2_Scu_DFF1   ---------------TLDGVQ---YP----------------------NS----------
DFF_2_Scu_DFF2   ---------------SMDGMQ---YY----------------------NP----------
DFF_2_Scu_DFF3   ---------------VGSYVP---VP----------------------YS----A-----
DFF_3_Gbi_DFF1   ---------------LFNGAQ---YH----------------------AL-GSHN-EV--
DFF_3_Gbi_DFF2   ---------------FVNDFH---YH----------------------FP-GYPN-EI--
DFF_3_Tpl_DFF    ---------------FVNDFG---YH----------------------FP-AYQN-EA--
DFAB_2_Aca_DFAB1 ---------------PAEAME----------------------------P-HVLG-SS--
DFAB_2_Aca_DFAB2 ---------------GSESTD---TQ----------------------TA-GAYN-EN--
DFAB_2_Asp_DFAB1 ---------------SAEGVD---AQ----------------------NP-GAFS-ES--
DFAB_2_Asp_DFAB2 ---------------SAEGVD---PQ----------------------NP-GAYS-ET--
DFAB_2_Cri_DFAB  ---------------GSEAAD---AQ----------------------NA-RPYNSES--
DFAB_2_Scu_DFAB  ---------------GQEGGD---SQ----------------------NPQGGFS-DS--
DFB_3_Gbi_DFB    ------------------------------------------------------------
DFB_4_Atr_DFB    ---------------NAEGME---VG----------------------SP-GVYN-EN--
DFB_4_Nco_DFB    ---------------NVEGVE---MS----------------------SP-GVYH-----
DFB_5_Aam_DFB    ---------------NPEGVE---IP----------------------SP-GIYN-EN--
DFB_6_Ath_ECT5   ---------------NVEGLD---IT----------------------SP-VGFN-EN--
DFB_6_Ath_ECT9   ---------------SLSTRNQSSLQ----------------------HYGDLYA-----
DFB_6_Ath_ECT10  ---------------TTTPEA---MH----------------------VPPVVYN-DN--
DFA_3_Gbi_DFA1   ---------------NVDGME---IP----------------------SP-GVYG-DS--
DFA_3_Gbi_DFA2   ---------------NADGVE---IP----------------------AT-GVYG-DN--
DFA_3_Tpl_DFA1   ------------------------------------------------------------
DFA_3_Tpl_DFA2   ---------------NADGVE---VS----------------------PT-GMYG-DN--
DFA_4_Atr_DFA    ---------------HPDGVD---MP----------------------PP-GVYG-D---
DFA_4_Nco_DFA    ---------------NPDGVE---MP----------------------TH-RVYG-DN--
DFA_5_Aam_DFA1   ---------------SPDGVE---MP-----------------------H-GVYG-D---
DFA_5_Aam_DFA2   ---------------SPDGVE---MP-----------------------H-GVYG-D---
DFA_6_Ath_ECT1   ---------------GSDANE---------------------------------------
DFA_6_Ath_ECT2   ---------------NPEGVD---MN----------------------S--GIYG-EN--
DFA_6_Ath_ECT3   ---------------SKDG--------------------------------GVTK-DK--
DFA_6_Ath_ECT4   ---------------NSESVD---MT----------------------S--GAYG-EN--

DF_01_Bpr_DF     LGDTHYAYGSFGY----GYYT-PLPDGTAIFTPAFVPPPVPAP-----------------
DF_01_Mco_DF     TGSARSSLTNSPM----NPRA-ALGFS-----PFVPPTPRDSP-------------G---
DF_01_Mpu_DF     AASRIAQSPSPGA-ASASASD-PSPMDPSAALGFS-PFRPPTP-----------------
DF_01_Msp_DF     EATSTYAAHSTDNKDAANNAT-SSPFNPASPAPFS-PFVPPSPGPYLPMQSDRQSAN-L-
DF_02_Kni_DF1    APPTTNEDKSGGV----ENDA-LPGNA-----RVD-PGTAAEG-------------E-E-
DF_02_Kni_DF2    -PV-----YMQRFP---GFQQ-GQEYQ-----NFG-------------------------
DF_02_Kni_DF3    RPPL----APRGP----QYFT-PRPQNMWFQRPQQ-PPPRPAPVQRALPKVDSTKLRIMS
DF_03_Cbr_DF     -GGLYI--HHPDFAQRYAYPH-QPPHF-----QAY-PG-GPMP-------------T-V-
DF_04_Zci_DF     --GSMYVQTPQGY----GYPS-PGPYS-----AYG-PGGPSM------------------
DF_05_Men_DF     -GSQQF-----------GYPG-QGPFT-----PYT-PA--GTP-------------A-M-
DFE_06_Aag_DFE   -GSVLF----HGY----PY-P-QPAYG-----PFG-PG--AIP-------------A-M-
DFE_07_Mpo_DFE   -GSVLY--HHPGY----GFAS-QPAYG-----PYN-PG-APIP-------------T-M-
DFE_08_Sfa_DFE1  -GSMFL---APGY----GYTS-QPTYT-----PYP-PV-MPVP-------------T-I-
DFE_08_Sfa_DFE2  -GSVFL--QATGF----GYPS-QQPYS-----PYS-PG-TAGP-------------T-I-
DFE_08_Sfa_DFE3  -GSVFV--QSTGF----GYPS-QQPYS-----PYS-PG-MAGP-------------T-I-
DFE_09_Cpu_DFE   -GGSVFMAHATGF----GYAS-QPSYS-----PYT-PG-TPVP-------------T-M-
DFE_09_Ppa_DFE1  --GSVYV-HATGY----GYAS-NPSYT-----PYT-PG-APVP-------------T-I-
DFE_09_Ppa_DFE2  -GGSVFL-HATGY----GYAS-NPSYN-----PYS-PG-TPVP-------------T-I-
DFE_1_Ita_DFE1   -GELA---HPAGL----RYAP-YLPGG-----LLS-PG-SPVP-------------A---
DFE_1_Ita_DFE2   -ASMVF--H-PGY----GY-A-SQPYG-----AYN-HG--PMP-------------A-Y-
DFE_1_Ita_DFE3   -GPVMY--LPPGYN---LF---SPPYA-----QF--------------------------
DFE_1_Dco_DFE1   -SSVVF--HPSGL----SYAS-QPPYG-----SFS-PG-PHMP-------------T-M-
DFE_1_Dco_DFE2   -GSLVF--HPAGF----SYAS-QPPYA-----PYS-PG-PHMP-------------T-M-
DFE_1_Dco_DFE3   -APVIF--HQPGY----GYAS-QPTYG-----PYS-PA-AQMP-------------T-M-
DFE_1_Dco_DFE4   -TPMMF--NPT-Y----GYAA-QPTYG-----PYS-PA-AAIP-------------T-I-
DFE_1_Dco_DFE5   -APVIF--QPTSY----GYAA-QPTYG-----PYS-PA-AAVP-------------T-I-
DFE_1_Dco_DFE6   -GPLMY--HPTGF------AT-QPAYI-----PYS-AE--PMT-------------T-M-
DFE_1_Smo_DFE    --------LVLSY----GYAS--QPYG-----QYS-----PAP---------------F-
DFCD_1_Ita_DFCD  ------------------------------------------------------------
DFD_2_Asp_DFD1   -GQPMY--YTPGY----GYPQ-QSTYCSQPQGPYI---------------------SSM-
DFD_2_Asp_DFD2   -GQHMY--YSPGY----GYPH-QSTYCSQPQGPYVSSMGVGVP-----------------
DFD_2_Aca_DFD    -GQSMY--YAPGY----EFPQ-QSPYCSQPQGAYMSNMGSGTT-----------------
DFD_2_Mve_DFD    -GQPML--YTAGY-----GPP-QSNHG-----PQG-PYVSNMG---------------M-
DFD_2_Scu_DFD    -GQMLY--YGPAY----GFPY-QP--------TCLLPAANPGP-----------------
DFD_2_Afi_DFD1   -AQTMY--FSTAY----ILPH-QSTYCSQPQGPYASNGGALTH-----------------
DFD_2_Afi_DFD2   -RQHMY--YGPSY----GYQP--SSYIAQPLGHYM---------------------SNM-
DFD_2_Afi_DFD3   -GQHMY--YGPNY----GF---QSSYSTQPQGHYI---------------------SNM-
DFD_2_Cri_DFD1   SQPMYY----NRY----GFYN-PCMYS-QPQGAYMSSTGSGTS-----------------
DFD_2_Cri_DFD2   -GQSMY---YTAY----EFPQ-PSAFCSQPQGPYISNLGSNTT-----------------
DFD_3_Gbi_DFD    -VPLVY--YAPGY----GY-P-QPAFN-----PYN-PY-IPGA-------------V-L-
DFD_4_Atr_DFD    EGSYVY--YAPTY----GY-A-QSAYN-----PYN-PY-IPGA-------------TVV-
DFD_4_Nco_DFD    -LPYVY--YPPNY----GY-A-QSAYN-----PFN-PY-IPGA-------------I-I-
DFD_5_Aam_DFD    -MPYVYY-YTPNY----EY-A-QSPYN-----PHN-PY-VSGA-------------I-P-
DFD_6_Ath_ECT6   -APYIC--YTPSY----GYA--QSPYN-----PYN-PYIPGAS---------------I-
DFD_6_Ath_ECT7   -SPYIC--YTPSY----GY-A-QSPYN-----PFN-PY-IPGA-------------S-I-
DFC_3_Gbi_DFC1   -GSLVY--YTSGY----GY-P-QHAYN-----PYN-PY-IPGA-------------L-V-
DFC_3_Gbi_DFC2   -GSLVY--YMPSY----GY-Q-QPAYN-----PYN-PY-IPGA-------------L-I-
DFC_3_Tpl_DFC1   -GSVLY--YTPGY----GYPP-QTAYN-----PYN-PY-IPGA-------------M-M-
DFC_3_Tpl_DFC2   -GSLLY--YMPGY----GY-T-QPAYN-----PYN-PY-IPGA-------------V-Y-
DFC1_4_Atr_DFC1  -GSLMY--YMPGY----GF-N-QPGYN-----PYG-PYMPGAV---------------I-
DFC1_4_Nco_DFC1  -GSVLY--YIPGY----GC-G-QPPLS-----PYM-PA----P-------------V-I-
DFC1_5_Aam_DFC1  -GSLVY--YIPNF---------PPGYN-----PYS-PY-LSGA-------------M-V-
DFC1_6_Ath_ECT8  -GSVIY--LMPGF---QSYDA-SQTYM-----PIN-PVGVSSQ-----------------
DFC2_4_Atr_DFC2  -----------GYCSLAGYYL-DGQES-----PYSVPS------------------C---
DFC2_4_Nco_DFC2  -SSVVY--YVPGY-------------D-----TYA-PG----M-------------L-M-
DFC2_5_Aam_DFC2  -GSLAC--YMPSF---------PPGYN-----PYS-PV-LTGV-------------M-V-
DFC2_5_Aam_DFC3  -NGYVY--YVPGY-------------S-----PYS-PA----N-------------P-M-
DFC2_6_Ath_ECT11 -----------------SFSA-PKPLG-----NFN-GAGRLPP-----------------
DFF_2_Aca_DFF1   -----YYNQIVEY----MYGS-QPVYG-------SVPTSFQYP-------------P-Q-
DFF_2_Aca_DFF2   LQGSIHTGYPAPIVNFSGYYP-YSMDG----GAYNSPFVDYTP---------------V-
DFF_2_Afi_DFF1   --GHVYKYGCSSV----GASA-QNSCQ-----SHD---------------------N---
DFF_2_Afi_DFF2   --------PVMDY----QYLV-PPVYG-----SLP-SG-IQYP-------------I-Q-
DFF_2_Afi_DFF3   ---------VIDF----TYGP-QPMYG-----NLPISAGMHYP-------------SQQ-
DFF_2_Afi_DFF4   --------WMIDY----YYGS-QPTHG-----GVPVSTGMHYP-------------SDI-
DFF_2_Afi_DFF5   -PAVLHCGNVDTN----VVDM-QPYYG-----P---------P-------------S-A-
DFF_2_Afi_DFF6   --------QAVDY----NYVHIQPPYG------CNIPTGIPYV-------------P---
DFF_2_Asp_DFF1   VDNMHFHDQAVDY----AYSD-HSLSG-----GQD-ANDMQYQ-------------S-Y-
DFF_2_Asp_DFF2   ---------AIDY----SSLN-QPFYG-----SFS-CD----L-------------Q-Y-
DFF_2_Asp_DFF3   ---------VMDY----HYLG-PSIYG-----SVA-SG-IQYP-------------I-Q-
DFF_2_Asp_DFF4   --------PVVDY----NYGN-QTLYS-----SLP--AGMHYP-------------A-Q-
DFF_2_Asp_DFF5   -GP-TYTGYPVPVMDFHGYMP-HAMEG-----VYY-PHPVVEC-------------N-V-
DFF_2_Cri_DFF1   --------QVVDF----NYWN-QSLYG-------SIPLGVYYP-------------T-Q-
DFF_2_Cri_DFF2   --------QIVDY----TYGN-EPLYG-------TLPAGVQYP-------------A-H-
DFF_2_Cri_DFF3   -GYPALVVDSNGY------------YY-----TYP-S-----------------------
DFF_2_Mve_DFF1   -----------------ENTS-HQVYD-----------------------------R---
DFF_2_Mve_DFF2   ---------MVDY----NYAA-QPIYG-----PV--PAGMHYP-------------V-Q-
DFF_2_Mve_DFF3   ---------NQGY-----FGP-MSSSH-----PYL-------------------------
DFF_2_Scu_DFF1   --------ATTDY----HYLI-PPMYG-----SLV-SG-MQHP-------------V-Q-
DFF_2_Scu_DFF2   --------GVMDY----NYGA-QPLYG-----TVHVSTGLPYP-------------P-Q-
DFF_2_Scu_DFF3   -GTVLY--QDPVV----DYHF-VNTQN-----PYA-CN----------------------
DFF_3_Gbi_DFF1   -TPVFYQPMDAGC-----------SQA-----VYS-STRTPIP-------------A-F-
DFF_3_Gbi_DFF2   -APLFYPPVDGGY----------SPQT-----LYS-STGTLIP-------------A-F-
DFF_3_Tpl_DFF    -ASFLYPSVDGGH----------PPQA-----FYS-PGETSIT-------------P-L-
DFAB_2_Aca_DFAB1 -NENTFVHHLSGY----AYNP-QNIYA-----SYS-SG----T-------------P-S-
DFAB_2_Aca_DFAB2 -SPLVF--HPSGL----AYNP-QHVYA-----PYT-AG----A-------------S-M-
DFAB_2_Asp_DFAB1 -GPLVY--HPSGY----AYNP-QHLYA-----PYT-SG----A-------------S-I-
DFAB_2_Asp_DFAB2 -GPLVY--HPSGY----AYNP-QHLYA-----SYT-SG----A-------------A-I-
DFAB_2_Cri_DFAB  -GPLVY--HPSGL----AYNP-QHVYA-----PYT-AG----A-------------S-M-
DFAB_2_Scu_DFAB  -GALVY--HPSGY----AYSA-QHLYA-----PYA-AG----A-------------P-I-
DFB_3_Gbi_DFB    -----------------------MPYG-----PYS-PAGTPLP-------------T-I-
DFB_4_Atr_DFB    -QSVVY--H-PSF----GYNP-QMPYG-----PYS-PATTPLP-------------S-V-
DFB_4_Nco_DFB    ----------PGY----GYNP-QMPYG-----PYS-PSTTPVP-------------P-V-
DFB_5_Aam_DFB    -SSLMF--H-GGY----GYNP-QMPYG-----PYS-PATTPLP-------------S-A-
DFB_6_Ath_ECT5   -ASLVY---QTGY----GYNP-QMPYG-----PYS-PAASPLP-------------S---
DFB_6_Ath_ECT9   --------DDSRY------------FV-----PFH-LSNQQYP-----------------
DFB_6_Ath_ECT10  -SSLMY--QYPGY-----------GFN-----PY--------P-------------S-V-
DFA_3_Gbi_DFA1   -GSVMF--H-PGY----GYPP-QISYG-----SYS-PAGTPVP-------------S-V-
DFA_3_Gbi_DFA2   -GSLLY--H-HGF----GYAP-QVPYG-----PYS-PAGTPVP-------------T-M-
DFA_3_Tpl_DFA1   ----------------------------------------RGP-----------------
DFA_3_Tpl_DFA2   -GSVVY--H-PGY----GY-P-QVPYS-----PYS-PAGTPVP-------------T-M-
DFA_4_Atr_DFA    ----MY--H-PGY----AY----PSYS-----PYP-PAGSPVP-------------T-M-
DFA_4_Nco_DFA    -GSMMY--H-PGY----GY----PPYG-----AYP-P-----------------------
DFA_5_Aam_DFA1   ----LF----HGY----GY----GPYS-----PYP-PAGSPVP-------------G-M-
DFA_5_Aam_DFA2   ----MY----HGY----GY----GPYS-----PYP-PAGSPVP-------------G-M-
DFA_6_Ath_ECT1   -VPMNF--TKGSF---------QHPYG-------------HAP-----------------
DFA_6_Ath_ECT2   -GTVVY---PQGY----GY----AAY------PYS-PATSPAP-------------Q-L-
DFA_6_Ath_ECT3   -GSNL---KKLGY-------Q-SAAYN-----AKG-SY----------------------
DFA_6_Ath_ECT4   -ASLVY---PQGY----GY----AAF------PYS-PATSPAP-------------Q-L-

DF_01_Bpr_DF     ------------------------------------------------------------
DF_01_Mco_DF     ------------------------------------------------------------
DF_01_Mpu_DF     ------------------------------------------------------------
DF_01_Msp_DF     ------------------------------------------------------------
DF_02_Kni_DF1    ------------------------------------------------------------
DF_02_Kni_DF2    ------------------------------------------------------------
DF_02_Kni_DF3    RELQSNMQTELPKSRAAVTPEVPTDSARRETWQRRPTLEALSEEGSEVEEGQARSEEAEA
DF_03_Cbr_DF     ------------------------------------------------------------
DF_04_Zci_DF     ------------------------------------------------------------
DF_05_Men_DF     ------------------------------------------------------------
DFE_06_Aag_DFE   ------------------------------------------------------------
DFE_07_Mpo_DFE   ------------------------------------------------------------
DFE_08_Sfa_DFE1  ------------------------------------------------------------
DFE_08_Sfa_DFE2  ------------------------------------------------------------
DFE_08_Sfa_DFE3  ------------------------------------------------------------
DFE_09_Cpu_DFE   ------------------------------------------------------------
DFE_09_Ppa_DFE1  ------------------------------------------------------------
DFE_09_Ppa_DFE2  ------------------------------------------------------------
DFE_1_Ita_DFE1   ------------------------------------------------------------
DFE_1_Ita_DFE2   ------------------------------------------------------------
DFE_1_Ita_DFE3   ------------------------------------------------------------
DFE_1_Dco_DFE1   ------------------------------------------------------------
DFE_1_Dco_DFE2   ------------------------------------------------------------
DFE_1_Dco_DFE3   ------------------------------------------------------------
DFE_1_Dco_DFE4   ------------------------------------------------------------
DFE_1_Dco_DFE5   ------------------------------------------------------------
DFE_1_Dco_DFE6   ------------------------------------------------------------
DFE_1_Smo_DFE    ------------------------------------------------------------
DFCD_1_Ita_DFCD  ------------------------------------------------------------
DFD_2_Asp_DFD1   ------------------------------------------------------------
DFD_2_Asp_DFD2   ------------------------------------------------------------
DFD_2_Aca_DFD    ------------------------------------------------------------
DFD_2_Mve_DFD    ------------------------------------------------------------
DFD_2_Scu_DFD    ------------------------------------------------------------
DFD_2_Afi_DFD1   ------------------------------------------------------------
DFD_2_Afi_DFD2   ------------------------------------------------------------
DFD_2_Afi_DFD3   ------------------------------------------------------------
DFD_2_Cri_DFD1   ------------------------------------------------------------
DFD_2_Cri_DFD2   ------------------------------------------------------------
DFD_3_Gbi_DFD    ------------------------------------------------------------
DFD_4_Atr_DFD    ------------------------------------------------------------
DFD_4_Nco_DFD    ------------------------------------------------------------
DFD_5_Aam_DFD    ------------------------------------------------------------
DFD_6_Ath_ECT6   ------------------------------------------------------------
DFD_6_Ath_ECT7   ------------------------------------------------------------
DFC_3_Gbi_DFC1   ------------------------------------------------------------
DFC_3_Gbi_DFC2   ------------------------------------------------------------
DFC_3_Tpl_DFC1   ------------------------------------------------------------
DFC_3_Tpl_DFC2   ------------------------------------------------------------
DFC1_4_Atr_DFC1  ------------------------------------------------------------
DFC1_4_Nco_DFC1  ------------------------------------------------------------
DFC1_5_Aam_DFC1  ------------------------------------------------------------
DFC1_6_Ath_ECT8  ------------------------------------------------------------
DFC2_4_Atr_DFC2  ------------------------------------------------------------
DFC2_4_Nco_DFC2  ------------------------------------------------------------
DFC2_5_Aam_DFC2  ------------------------------------------------------------
DFC2_5_Aam_DFC3  ------------------------------------------------------------
DFC2_6_Ath_ECT11 ------------------------------------------------------------
DFF_2_Aca_DFF1   ------------------------------------------------------------
DFF_2_Aca_DFF2   ------------------------------------------------------------
DFF_2_Afi_DFF1   ------------------------------------------------------------
DFF_2_Afi_DFF2   ------------------------------------------------------------
DFF_2_Afi_DFF3   ------------------------------------------------------------
DFF_2_Afi_DFF4   ------------------------------------------------------------
DFF_2_Afi_DFF5   ------------------------------------------------------------
DFF_2_Afi_DFF6   ------------------------------------------------------------
DFF_2_Asp_DFF1   ------------------------------------------------------------
DFF_2_Asp_DFF2   ------------------------------------------------------------
DFF_2_Asp_DFF3   ------------------------------------------------------------
DFF_2_Asp_DFF4   ------------------------------------------------------------
DFF_2_Asp_DFF5   ------------------------------------------------------------
DFF_2_Cri_DFF1   ------------------------------------------------------------
DFF_2_Cri_DFF2   ------------------------------------------------------------
DFF_2_Cri_DFF3   ------------------------------------------------------------
DFF_2_Mve_DFF1   ------------------------------------------------------------
DFF_2_Mve_DFF2   ------------------------------------------------------------
DFF_2_Mve_DFF3   ------------------------------------------------------------
DFF_2_Scu_DFF1   ------------------------------------------------------------
DFF_2_Scu_DFF2   ------------------------------------------------------------
DFF_2_Scu_DFF3   ------------------------------------------------------------
DFF_3_Gbi_DFF1   ------------------------------------------------------------
DFF_3_Gbi_DFF2   ------------------------------------------------------------
DFF_3_Tpl_DFF    ------------------------------------------------------------
DFAB_2_Aca_DFAB1 ------------------------------------------------------------
DFAB_2_Aca_DFAB2 ------------------------------------------------------------
DFAB_2_Asp_DFAB1 ------------------------------------------------------------
DFAB_2_Asp_DFAB2 ------------------------------------------------------------
DFAB_2_Cri_DFAB  ------------------------------------------------------------
DFAB_2_Scu_DFAB  ------------------------------------------------------------
DFB_3_Gbi_DFB    ------------------------------------------------------------
DFB_4_Atr_DFB    ------------------------------------------------------------
DFB_4_Nco_DFB    ------------------------------------------------------------
DFB_5_Aam_DFB    ------------------------------------------------------------
DFB_6_Ath_ECT5   ------------------------------------------------------------
DFB_6_Ath_ECT9   ------------------------------------------------------------
DFB_6_Ath_ECT10  ------------------------------------------------------------
DFA_3_Gbi_DFA1   ------------------------------------------------------------
DFA_3_Gbi_DFA2   ------------------------------------------------------------
DFA_3_Tpl_DFA1   ------------------------------------------------------------
DFA_3_Tpl_DFA2   ------------------------------------------------------------
DFA_4_Atr_DFA    ------------------------------------------------------------
DFA_4_Nco_DFA    ------------------------------------------------------------
DFA_5_Aam_DFA1   ------------------------------------------------------------
DFA_5_Aam_DFA2   ------------------------------------------------------------
DFA_6_Ath_ECT1   ------------------------------------------------------------
DFA_6_Ath_ECT2   ------------------------------------------------------------
DFA_6_Ath_ECT3   ------------------------------------------------------------
DFA_6_Ath_ECT4   ------------------------------------------------------------

DF_01_Bpr_DF     -------------------------MTTG---------------------APSSW-----
DF_01_Mco_DF     -------------------------LTLG-----HHYQ------------PS-PA-----
DF_01_Mpu_DF     -------------------------GNSP-----GGYQ------------PS-PMIDDPI
DF_01_Msp_DF     -----------------------FRGTAGSRD--LVYA------------GNGSN-----
DF_02_Kni_DF1    -------------------------ATKA-----SLLE------------AA-TD-----
DF_02_Kni_DF2    -------------------------GERQ-----PVYG------------SPQNF-----
DF_02_Kni_DF3    DSDSTGWSGRSVTKEPSATDLVAFASADGEESTEAVNGAPEPDAEGKDNGAPTEA-----
DF_03_Cbr_DF     -------------------------GPDG-----QLYS------------PQ-PF-----
DF_04_Zci_DF     -------------------------GVDG-----QLYG------------PQAPF-----
DF_05_Men_DF     -------------------------ASDGAAPQMQIYA------------PQ-AF-----
DFE_06_Aag_DFE   -------------------------GPDG-----QLYG------------PQ-SF-----
DFE_07_Mpo_DFE   -------------------------GADG-----QLYG------------PQ-AF-----
DFE_08_Sfa_DFE1  -------------------------GADG-----QFYG------------PQ-TF-----
DFE_08_Sfa_DFE2  -------------------------GADG-----QLYG------------PQAAY-----
DFE_08_Sfa_DFE3  -------------------------GADG-----QLYG------------PQ-AY-----
DFE_09_Cpu_DFE   -------------------------GADG-----QLYG------------PQ-AF-----
DFE_09_Ppa_DFE1  -------------------------GADG-----QLYG------------PQ-AF-----
DFE_09_Ppa_DFE2  -------------------------GADG-----QLYV------------PQ-AF-----
DFE_1_Ita_DFE1   -------------------------GGEG-----QMYM------------GPHAF-----
DFE_1_Ita_DFE2   -------------------------GADG-----QLYG------------PP-AF-----
DFE_1_Ita_DFE3   -------------------------GGDG-----WYYT------------PG-GY-----
DFE_1_Dco_DFE1   -------------------------GLDG-----QLYG------------PS-AF-----
DFE_1_Dco_DFE2   -------------------------GPDG-----QLYG------------PS-AF-----
DFE_1_Dco_DFE3   -------------------------GADG-----QLYG------------PS-AF-----
DFE_1_Dco_DFE4   -------------------------GPDG-----QLYG------------PT-AF-----
DFE_1_Dco_DFE5   -------------------------GPDG-----QLYG------------PT-AF-----
DFE_1_Dco_DFE6   -------------------------GADG-----QFYG------------PP-AF-----
DFE_1_Smo_DFE    -------------------------YADG-----QLYG------------QS-AF-----
DFCD_1_Ita_DFCD  ----------------------------------MLLG----------------------
DFD_2_Asp_DFD1   -------------------------GAGA-----PGYG------------PH--Y-----
DFD_2_Asp_DFD2   ----------------------------G-------YG------------PH--Y-----
DFD_2_Aca_DFD    -------------------------GYCG-----PQYG---------------PY-----
DFD_2_Mve_DFD    -------------------------GPPG-------YG------------AH--Y-----
DFD_2_Scu_DFD    -------------------------GAND---------------------HGHHY-----
DFD_2_Afi_DFD1   -------------------------GNGA---------------------QKNLY-----
DFD_2_Afi_DFD2   -------------------------GSVS-----PGYG------------PQ--Y-----
DFD_2_Afi_DFD3   -------------------------GSGS-----PAYG-------------Q-PY-----
DFD_2_Cri_DFD1   -------------------------GYCG-----PQYG---------------PY-----
DFD_2_Cri_DFD2   -------------------------GYCG---------------------PQ--Y-----
DFD_3_Gbi_DFD    -------------------------GVDG-----QYIG------------HQ-PY-----
DFD_4_Atr_DFD    -------------------------GVDN-----LLIG------------SQ-PY-----
DFD_4_Nco_DFD    -------------------------GMDG-----QFVG------------SQ-PY-----
DFD_5_Aam_DFD    -------------------------GVDS-----PFVG------------IQ-QY-----
DFD_6_Ath_ECT6   -------------------------GVDS-----SFVG------------FQ-QY-----
DFD_6_Ath_ECT7   -------------------------GVDS-----AFVA------------PQ-QF-----
DFC_3_Gbi_DFC1   -------------------------GADG-----QFLG------------HQ-PY-----
DFC_3_Gbi_DFC2   -------------------------GVDG-----QFLG------------HQ-PY-----
DFC_3_Tpl_DFC1   -------------------------GSDG-----QFIG------------QR-PY-----
DFC_3_Tpl_DFC2   -------------------------GMDG-----QFLA------------HQ-PY-----
DFC1_4_Atr_DFC1  -------------------------GIDG-----QPLG------------QQ-LF-----
DFC1_4_Nco_DFC1  -------------------------GVDG-----QFLG------------QQ-PY-----
DFC1_5_Aam_DFC1  -------------------------GADG-----QYMA------------QQ-AF-----
DFC1_6_Ath_ECT8  -------------------------ALHS-----PMYA------------AQ-GY-----
DFC2_4_Atr_DFC2  -------------------------GNDF-----NSSS------------FKKKF-----
DFC2_4_Nco_DFC2  -------------------------PPGG-----QYFA------------QP-PF-----
DFC2_5_Aam_DFC2  -------------------------GADG-----QYLG------------QQ-VY-----
DFC2_5_Aam_DFC3  -------------------------GVDG-----QYDG------------QQ-QY-----
DFC2_6_Ath_ECT11 -------------------------NTQA-----HAFR------------PP--------
DFF_2_Aca_DFF1   -------------------------SNDG-----FVYG------------PQ-VY-----
DFF_2_Aca_DFF2   -------------------------YSQN-----YYYS------------AP-GA-----
DFF_2_Afi_DFF1   -------------------------NTNN-----VMYW------------PH-IY-----
DFF_2_Afi_DFF2   -------------------------GNNG-----YVYG------------SH-VY-----
DFF_2_Afi_DFF3   -------------------------ASDG-----YVYGSPEANEGYVYNSPQ-VY-----
DFF_2_Afi_DFF4   --------------------------NDG-----YVYG------------PQ-VY-----
DFF_2_Afi_DFF5   -------------------------GHRQ-----FVTG------------ISNEY-----
DFF_2_Afi_DFF6   -------------------------QPNG-------YV------------PVYPY-----
DFF_2_Asp_DFF1   -----------------------DNSVNG-----YMYW------------PQ-LY-----
DFF_2_Asp_DFF2   -------------------------PAQG-----CLYG------------NQ-VY-----
DFF_2_Asp_DFF3   -------------------------GNNG-----YLYG------------TH-VY-----
DFF_2_Asp_DFF4   -------------------------GNDG-----YMYG------------PQ-VY-----
DFF_2_Asp_DFF5   -------------------------VNNQ-----PFYG------------SVPAE-----
DFF_2_Cri_DFF1   -------------------------CSDG-----MLYG------------PQ-VY-----
DFF_2_Cri_DFF2   -------------------------QNEG-----FYYG------------PQ-FY-----
DFF_2_Cri_DFF3   -------------------------ESDA-----FLYP------------SP-VV-----
DFF_2_Mve_DFF1   -------------------------GTNG-----YVYW------------PH-MY-----
DFF_2_Mve_DFF2   -------------------------GSDG-----YMYS------------PQ-VY-----
DFF_2_Mve_DFF3   -------------------------QTSN-----GYYS---------------VF-----
DFF_2_Scu_DFF1   -------------------------TNSG-----YVYG------------NH-VY-----
DFF_2_Scu_DFF2   -------------------------SSDG-----YVYG------------PQ-LY-----
DFF_2_Scu_DFF3   -------------------------IPVG-----LLDA------------PR-PS-----
DFF_3_Gbi_DFF1   -------------------------STIN-----YFYG------------AQ-LM-----
DFF_3_Gbi_DFF2   -------------------------GTDN-----IFYG------------HH--F-----
DFF_3_Tpl_DFF    -------------------------GTEN-----AYYG------------YQ--S-----
DFAB_2_Aca_DFAB1 -------------------------RENG-----QFHT------------VSHGN-----
DFAB_2_Aca_DFAB2 -------------------------RADG-----QLYG------------PH-GY-----
DFAB_2_Asp_DFAB1 -------------------------RGDG-----QLYG------------AH-GY-----
DFAB_2_Asp_DFAB2 -------------------------RGDG-----QLYS------------AQ-GY-----
DFAB_2_Cri_DFAB  -------------------------RADG-----QLYG------------PH-GY-----
DFAB_2_Scu_DFAB  -------------------------RGDS-----HLYG------------AH-GY-----
DFB_3_Gbi_DFB    -------------------------RADG-----QLFG------------TQ-QY-----
DFB_4_Atr_DFB    -------------------------RGDG-----QLYP------------PQ-QY-----
DFB_4_Nco_DFB    -------------------------HPHS-----PMYS------------PQ-QF-----
DFB_5_Aam_DFB    -------------------------RADG-----QLYS------------SQ-PY-----
DFB_6_Ath_ECT5   ---------------------------EG-----QLYS------------PQ-QF-----
DFB_6_Ath_ECT9   -------------------------TPED-----IHLS------------PE--------
DFB_6_Ath_ECT10  -------------------------MLEG-----QIPV------------SP-AY-----
DFA_3_Gbi_DFA1   -------------------------RADG-----QLYG------------PQ-PF-----
DFA_3_Gbi_DFA2   -------------------------GADG-----QLYG------------PQ-PY-----
DFA_3_Tpl_DFA1   --------------------------------------------------PTARF-----
DFA_3_Tpl_DFA2   -------------------------GADG-----QLYG------------HQ-QF-----
DFA_4_Atr_DFA    -------------------------GPDG-----QLYG------------PQ-HF-----
DFA_4_Nco_DFA    ---------------------------DG-----QLYG------------PQ-TY-----
DFA_5_Aam_DFA1   -------------------------GHDG-----QLYS------------PQ-HY-----
DFA_5_Aam_DFA2   -------------------------GHDG-----QLYS------------PQ-HY-----
DFA_6_Ath_ECT1   ------------------------------------YG------------AS-SH-----
DFA_6_Ath_ECT2   -------------------------GGEG-----QLYG------------AQ-QY-----
DFA_6_Ath_ECT3   --------------------------GKG-----AY-----------------AY-----
DFA_6_Ath_ECT4   -------------------------GGDG-----QLYG------------AQ-QY-----

DF_01_Bpr_DF     -------------------GYEHL------------------------------------
DF_01_Mco_DF     ----------PPNGGGANVNYAPS------------------------------------
DF_01_Mpu_DF     AAAEVVAAAAAATNARGQHVYPHD------------------------------------
DF_01_Msp_DF     ----------TTHTGFHTPPRTPP------------------------------------
DF_02_Kni_DF1    ----------RVTPG--DVEHSEE------------------------------------
DF_02_Kni_DF2    -----------AYAQ--GGVYQDP------------------------------------
DF_02_Kni_DF3    ----------AESPGGKSEAKSEPEEDEEVLEREKPADSVTDSQKAETSQEPQGASDGDA
DF_03_Cbr_DF     -----------HYTAPHMFQHQQL------------------------------------
DF_04_Zci_DF     -----------PYPN--PMFHQHQ------------------------------------
DF_05_Men_DF     ----------QQYPGQVPLYVPQG------------------------------------
DFE_06_Aag_DFE   -----------PYPS--H-LYSQQ------------------------------------
DFE_07_Mpo_DFE   -----------QYPG--H-MYQQP------------------------------------
DFE_08_Sfa_DFE1  -----------QYPK--Q-AYQQP------------------------------------
DFE_08_Sfa_DFE2  -----------QYPN--HIY-QAP------------------------------------
DFE_08_Sfa_DFE3  -----------QYPN--HMYRQQP------------------------------------
DFE_09_Cpu_DFE   -----------QYP---SHLYQQP------------------------------------
DFE_09_Ppa_DFE1  -----------QYPS--H-LYPQP------------------------------------
DFE_09_Ppa_DFE2  -----------PYSN--Q-LYQQP------------------------------------
DFE_1_Ita_DFE1   -----------QYST--H-MYHQP------------------------------------
DFE_1_Ita_DFE2   -----------QYPG--H-VYQQA------------------------------------
DFE_1_Ita_DFE3   -----------QYPV--P---VQG------------------------------------
DFE_1_Dco_DFE1   -----------QYHG--H-IYHQS------------------------------------
DFE_1_Dco_DFE2   -----------QYHG--H-IYHQS------------------------------------
DFE_1_Dco_DFE3   -----------QYRG--P-IYQQT------------------------------------
DFE_1_Dco_DFE4   -----------QYLS--P-MYQPN------------------------------------
DFE_1_Dco_DFE5   -----------QYSG--P-FYQPN------------------------------------
DFE_1_Dco_DFE6   ----------QYQPG--P-IYQQA------------------------------------
DFE_1_Smo_DFE    -------------------HFPAP------------------------------------
DFCD_1_Ita_DFCD  ------------------------------------------------------------
DFD_2_Asp_DFD1   -----------------GHFYQQV------------------------------------
DFD_2_Asp_DFD2   -----------------GHFYQQV------------------------------------
DFD_2_Aca_DFD    --------------------YQQV------------------------------------
DFD_2_Mve_DFD    -----------------GHYYQQV------------------------------------
DFD_2_Scu_DFD    -----------------VHYYQQP------------------------------------
DFD_2_Afi_DFD1   -------------------YYQQH------------------------------------
DFD_2_Afi_DFD2   -----------------MHYYPHV------------------------------------
DFD_2_Afi_DFD3   -----------------GHFYPQV------------------------------------
DFD_2_Cri_DFD1   --------------------YQQV------------------------------------
DFD_2_Cri_DFD2   -----------------AHYYQQI------------------------------------
DFD_3_Gbi_DFD    ------------YTG--P-MYQHP------------------------------------
DFD_4_Atr_DFD    ------------YP---GLVYPPA------------------------------------
DFD_4_Nco_DFD    ------------YGS--T-SYQHA------------------------------------
DFD_5_Aam_DFD    ----------YSYPN------QYP------------------------------------
DFD_6_Ath_ECT6   ------------YSD--PPYESAA------------------------------------
DFD_6_Ath_ECT7   ----------YSIPP------YQS------------------------------------
DFC_3_Gbi_DFC1   ------------YTG--P-AYQHP------------------------------------
DFC_3_Gbi_DFC2   ------------YPG--A-IYQQP------------------------------------
DFC_3_Tpl_DFC1   ------------YNG--P-PYQHT------------------------------------
DFC_3_Tpl_DFC2   ------------YTG--H-VYQPP------------------------------------
DFC1_4_Atr_DFC1  ------------YA---GSMCPQP------------------------------------
DFC1_4_Nco_DFC1  ------------FSS--H-MYPQL------------------------------------
DFC1_5_Aam_DFC1  ------------IPS--P-AFQQP------------------------------------
DFC1_6_Ath_ECT8  ------------YQ---NQFGYAD------------------------------------
DFC2_4_Atr_DFC2  ------------------------------------------------------------
DFC2_4_Nco_DFC2  -----------CLTA----MYSQP------------------------------------
DFC2_5_Aam_DFC2  ------------TPG--S-VFPQH------------------------------------
DFC2_5_Aam_DFC3  ----------FTSSG----YLQPT------------------------------------
DFC2_6_Ath_ECT11 ------------FKG---------------------------------------------
DFF_2_Aca_DFF1   -----------QYPV--QPYYQQP------------------------------------
DFF_2_Aca_DFF2   ----------AQYSIGYSVPYGYP------------------------------------
DFF_2_Afi_DFF1   -----------QYSQ--NEYYQGS------------------------------------
DFF_2_Afi_DFF2   -----------QYPP--QIAAYHP------------------------------------
DFF_2_Afi_DFF3   -----------TYPI--EPYYQQG------------------------------------
DFF_2_Afi_DFF4   -----------QYPM--QPYYQQA------------------------------------
DFF_2_Afi_DFF5   ----------VHNNNGCIPISQYP------------------------------------
DFF_2_Afi_DFF6   ------------------NFYQ--------------------------------------
DFF_2_Asp_DFF1   -----------QYPT---YQYYQE------------------------------------
DFF_2_Asp_DFF2   -----------QFS---PQVYYQQ------------------------------------
DFF_2_Asp_DFF3   -----------QYPA--PAAYYHQ------------------------------------
DFF_2_Asp_DFF4   -----------QYPV--QPYYQQA------------------------------------
DFF_2_Asp_DFF5   ----------VPYIAQANNGFVPV------------------------------------
DFF_2_Cri_DFF1   -----------QYPV--QQYYQQP------------------------------------
DFF_2_Cri_DFF2   -----------EYQL--QPYYHQP------------------------------------
DFF_2_Cri_DFF3   -----------DYAHVYNQNYYYP------------------------------------
DFF_2_Mve_DFF1   -----------QYPA--YHHYYQN------------------------------------
DFF_2_Mve_DFF2   -----------QYPV--QPFYQQP------------------------------------
DFF_2_Mve_DFF3   -----------PYQ----------------------------------------------
DFF_2_Scu_DFF1   -----------PYPT--HNAAYHP------------------------------------
DFF_2_Scu_DFF2   -----------QYQL--QTFYQHG------------------------------------
DFF_2_Scu_DFF3   ----------DCRPVVHPPNSFQL------------------------------------
DFF_3_Gbi_DFF1   ------------HPD--CTYLQAA------------------------------------
DFF_3_Gbi_DFF2   -----------QLPG--S-VYQQA------------------------------------
DFF_3_Tpl_DFF    -----------QHPG--S-LYQQV------------------------------------
DFAB_2_Aca_DFAB1 -----------PCIS--N-VYQQS------------------------------------
DFAB_2_Aca_DFAB2 -----------SYAA--THLYQQS------------------------------------
DFAB_2_Asp_DFAB1 -----------SY-A--GHMYQQS------------------------------------
DFAB_2_Asp_DFAB2 -----------SY-S--GQMYQQS------------------------------------
DFAB_2_Cri_DFAB  -----------PY-A--THLYQQS------------------------------------
DFAB_2_Scu_DFAB  -----------PY-A--GHLYQQS------------------------------------
DFB_3_Gbi_DFB    -----------PYPA--P-FYQQP------------------------------------
DFB_4_Atr_DFB    -----------SFAG--P-YYQQP------------------------------------
DFB_4_Nco_DFB    -----------PYTD--L-SMPSS------------------------------------
DFB_5_Aam_DFB    -----------SFTG--T-FYQQP------------------------------------
DFB_6_Ath_ECT5   -----------PFSGASP-YYQQV------------------------------------
DFB_6_Ath_ECT9   -----------------FHMFQAN------------------------------------
DFB_6_Ath_ECT10  ------------YPQ------PFG------------------------------------
DFA_3_Gbi_DFA1   -----------QYPG--P-FYQQP------------------------------------
DFA_3_Gbi_DFA2   -----------QYTG--P-FYQQP------------------------------------
DFA_3_Tpl_DFA1   ------------------------------------------------------------
DFA_3_Tpl_DFA2   -----------QFTG--P-YYQQP------------------------------------
DFA_4_Atr_DFA    -----------QYGA--P-YYQQP------------------------------------
DFA_4_Nco_DFA    -----------QYAP--P-YYQPP------------------------------------
DFA_5_Aam_DFA1   ----------PQYPT--S-YYQPP------------------------------------
DFA_5_Aam_DFA2   -----------QYQT--S-YYQPP------------------------------------
DFA_6_Ath_ECT1   ------------------------------------------------------------
DFA_6_Ath_ECT2   -----------QYP-----NYFP-------------------------------------
DFA_6_Ath_ECT3   ----------GYYPP----AYQYP------------------------------------
DFA_6_Ath_ECT4   -----------QYP-------FPL------------------------------------

DF_01_Bpr_DF     ------------------------------------------------------------
DF_01_Mco_DF     ------------------------------------------------------------
DF_01_Mpu_DF     ------------------------------------------------------------
DF_01_Msp_DF     ------------------------------------------------------------
DF_02_Kni_DF1    ------------------------------------------------------------
DF_02_Kni_DF2    ------------------------------------------------------------
DF_02_Kni_DF3    EDATASEVAAGEETLLDGAEKMATEQQERETESDRTESDRGGDAASESAQAVVEVTAMGE
DF_03_Cbr_DF     ------------------------------------------------------------
DF_04_Zci_DF     ------------------------------------------------------------
DF_05_Men_DF     ------------------------------------------------------------
DFE_06_Aag_DFE   ------------------------------------------------------------
DFE_07_Mpo_DFE   ------------------------------------------------------------
DFE_08_Sfa_DFE1  ------------------------------------------------------------
DFE_08_Sfa_DFE2  ------------------------------------------------------------
DFE_08_Sfa_DFE3  ------------------------------------------------------------
DFE_09_Cpu_DFE   ------------------------------------------------------------
DFE_09_Ppa_DFE1  ------------------------------------------------------------
DFE_09_Ppa_DFE2  ------------------------------------------------------------
DFE_1_Ita_DFE1   ------------------------------------------------------------
DFE_1_Ita_DFE2   ------------------------------------------------------------
DFE_1_Ita_DFE3   ------------------------------------------------------------
DFE_1_Dco_DFE1   ------------------------------------------------------------
DFE_1_Dco_DFE2   ------------------------------------------------------------
DFE_1_Dco_DFE3   ------------------------------------------------------------
DFE_1_Dco_DFE4   ------------------------------------------------------------
DFE_1_Dco_DFE5   ------------------------------------------------------------
DFE_1_Dco_DFE6   ------------------------------------------------------------
DFE_1_Smo_DFE    ------------------------------------------------------------
DFCD_1_Ita_DFCD  ------------------------------------------------------------
DFD_2_Asp_DFD1   ------------------------------------------------------------
DFD_2_Asp_DFD2   ------------------------------------------------------------
DFD_2_Aca_DFD    ------------------------------------------------------------
DFD_2_Mve_DFD    ------------------------------------------------------------
DFD_2_Scu_DFD    ------------------------------------------------------------
DFD_2_Afi_DFD1   ------------------------------------------------------------
DFD_2_Afi_DFD2   ------------------------------------------------------------
DFD_2_Afi_DFD3   ------------------------------------------------------------
DFD_2_Cri_DFD1   ------------------------------------------------------------
DFD_2_Cri_DFD2   ------------------------------------------------------------
DFD_3_Gbi_DFD    ------------------------------------------------------------
DFD_4_Atr_DFD    ------------------------------------------------------------
DFD_4_Nco_DFD    ------------------------------------------------------------
DFD_5_Aam_DFD    ------------------------------------------------------------
DFD_6_Ath_ECT6   ------------------------------------------------------------
DFD_6_Ath_ECT7   ------------------------------------------------------------
DFC_3_Gbi_DFC1   ------------------------------------------------------------
DFC_3_Gbi_DFC2   ------------------------------------------------------------
DFC_3_Tpl_DFC1   ------------------------------------------------------------
DFC_3_Tpl_DFC2   ------------------------------------------------------------
DFC1_4_Atr_DFC1  ------------------------------------------------------------
DFC1_4_Nco_DFC1  ------------------------------------------------------------
DFC1_5_Aam_DFC1  ------------------------------------------------------------
DFC1_6_Ath_ECT8  ------------------------------------------------------------
DFC2_4_Atr_DFC2  ------------------------------------------------------------
DFC2_4_Nco_DFC2  ------------------------------------------------------------
DFC2_5_Aam_DFC2  ------------------------------------------------------------
DFC2_5_Aam_DFC3  ------------------------------------------------------------
DFC2_6_Ath_ECT11 ------------------------------------------------------------
DFF_2_Aca_DFF1   ------------------------------------------------------------
DFF_2_Aca_DFF2   ------------------------------------------------------------
DFF_2_Afi_DFF1   ------------------------------------------------------------
DFF_2_Afi_DFF2   ------------------------------------------------------------
DFF_2_Afi_DFF3   ------------------------------------------------------------
DFF_2_Afi_DFF4   ------------------------------------------------------------
DFF_2_Afi_DFF5   ------------------------------------------------------------
DFF_2_Afi_DFF6   ------------------------------------------------------------
DFF_2_Asp_DFF1   ------------------------------------------------------------
DFF_2_Asp_DFF2   ------------------------------------------------------------
DFF_2_Asp_DFF3   ------------------------------------------------------------
DFF_2_Asp_DFF4   ------------------------------------------------------------
DFF_2_Asp_DFF5   ------------------------------------------------------------
DFF_2_Cri_DFF1   ------------------------------------------------------------
DFF_2_Cri_DFF2   ------------------------------------------------------------
DFF_2_Cri_DFF3   ------------------------------------------------------------
DFF_2_Mve_DFF1   ------------------------------------------------------------
DFF_2_Mve_DFF2   ------------------------------------------------------------
DFF_2_Mve_DFF3   ------------------------------------------------------------
DFF_2_Scu_DFF1   ------------------------------------------------------------
DFF_2_Scu_DFF2   ------------------------------------------------------------
DFF_2_Scu_DFF3   ------------------------------------------------------------
DFF_3_Gbi_DFF1   ------------------------------------------------------------
DFF_3_Gbi_DFF2   ------------------------------------------------------------
DFF_3_Tpl_DFF    ------------------------------------------------------------
DFAB_2_Aca_DFAB1 ------------------------------------------------------------
DFAB_2_Aca_DFAB2 ------------------------------------------------------------
DFAB_2_Asp_DFAB1 ------------------------------------------------------------
DFAB_2_Asp_DFAB2 ------------------------------------------------------------
DFAB_2_Cri_DFAB  ------------------------------------------------------------
DFAB_2_Scu_DFAB  ------------------------------------------------------------
DFB_3_Gbi_DFB    ------------------------------------------------------------
DFB_4_Atr_DFB    ------------------------------------------------------------
DFB_4_Nco_DFB    ------------------------------------------------------------
DFB_5_Aam_DFB    ------------------------------------------------------------
DFB_6_Ath_ECT5   ------------------------------------------------------------
DFB_6_Ath_ECT9   ------------------------------------------------------------
DFB_6_Ath_ECT10  ------------------------------------------------------------
DFA_3_Gbi_DFA1   ------------------------------------------------------------
DFA_3_Gbi_DFA2   ------------------------------------------------------------
DFA_3_Tpl_DFA1   ------------------------------------------------------------
DFA_3_Tpl_DFA2   ------------------------------------------------------------
DFA_4_Atr_DFA    ------------------------------------------------------------
DFA_4_Nco_DFA    ------------------------------------------------------------
DFA_5_Aam_DFA1   ------------------------------------------------------------
DFA_5_Aam_DFA2   ------------------------------------------------------------
DFA_6_Ath_ECT1   ------------------------------------------------------------
DFA_6_Ath_ECT2   ------------------------------------------------------------
DFA_6_Ath_ECT3   ------------------------------------------------------------
DFA_6_Ath_ECT4   ------------------------------------------------------------

DF_01_Bpr_DF     ------------------------------------------------------------
DF_01_Mco_DF     ------------------------------------------------------------
DF_01_Mpu_DF     ------------------------------------------------------------
DF_01_Msp_DF     ------------------------------------------------------------
DF_02_Kni_DF1    ------------------------------------------------------------
DF_02_Kni_DF2    ------------------------------------------------------------
DF_02_Kni_DF3    TDILPAEKASVENSEASANQCVGKESVTGEIEGKEDAAIESSEGSVEARVEGAPDLPEEG
DF_03_Cbr_DF     ------------------------------------------------------------
DF_04_Zci_DF     ------------------------------------------------------------
DF_05_Men_DF     ------------------------------------------------------------
DFE_06_Aag_DFE   ------------------------------------------------------------
DFE_07_Mpo_DFE   ------------------------------------------------------------
DFE_08_Sfa_DFE1  ------------------------------------------------------------
DFE_08_Sfa_DFE2  ------------------------------------------------------------
DFE_08_Sfa_DFE3  ------------------------------------------------------------
DFE_09_Cpu_DFE   ------------------------------------------------------------
DFE_09_Ppa_DFE1  ------------------------------------------------------------
DFE_09_Ppa_DFE2  ------------------------------------------------------------
DFE_1_Ita_DFE1   ------------------------------------------------------------
DFE_1_Ita_DFE2   ------------------------------------------------------------
DFE_1_Ita_DFE3   ------------------------------------------------------------
DFE_1_Dco_DFE1   ------------------------------------------------------------
DFE_1_Dco_DFE2   ------------------------------------------------------------
DFE_1_Dco_DFE3   ------------------------------------------------------------
DFE_1_Dco_DFE4   ------------------------------------------------------------
DFE_1_Dco_DFE5   ------------------------------------------------------------
DFE_1_Dco_DFE6   ------------------------------------------------------------
DFE_1_Smo_DFE    ------------------------------------------------------------
DFCD_1_Ita_DFCD  ------------------------------------------------------------
DFD_2_Asp_DFD1   ------------------------------------------------------------
DFD_2_Asp_DFD2   ------------------------------------------------------------
DFD_2_Aca_DFD    ------------------------------------------------------------
DFD_2_Mve_DFD    ------------------------------------------------------------
DFD_2_Scu_DFD    ------------------------------------------------------------
DFD_2_Afi_DFD1   ------------------------------------------------------------
DFD_2_Afi_DFD2   ------------------------------------------------------------
DFD_2_Afi_DFD3   ------------------------------------------------------------
DFD_2_Cri_DFD1   ------------------------------------------------------------
DFD_2_Cri_DFD2   ------------------------------------------------------------
DFD_3_Gbi_DFD    ------------------------------------------------------------
DFD_4_Atr_DFD    ------------------------------------------------------------
DFD_4_Nco_DFD    ------------------------------------------------------------
DFD_5_Aam_DFD    ------------------------------------------------------------
DFD_6_Ath_ECT6   ------------------------------------------------------------
DFD_6_Ath_ECT7   ------------------------------------------------------------
DFC_3_Gbi_DFC1   ------------------------------------------------------------
DFC_3_Gbi_DFC2   ------------------------------------------------------------
DFC_3_Tpl_DFC1   ------------------------------------------------------------
DFC_3_Tpl_DFC2   ------------------------------------------------------------
DFC1_4_Atr_DFC1  ------------------------------------------------------------
DFC1_4_Nco_DFC1  ------------------------------------------------------------
DFC1_5_Aam_DFC1  ------------------------------------------------------------
DFC1_6_Ath_ECT8  ------------------------------------------------------------
DFC2_4_Atr_DFC2  ------------------------------------------------------------
DFC2_4_Nco_DFC2  ------------------------------------------------------------
DFC2_5_Aam_DFC2  ------------------------------------------------------------
DFC2_5_Aam_DFC3  ------------------------------------------------------------
DFC2_6_Ath_ECT11 ------------------------------------------------------------
DFF_2_Aca_DFF1   ------------------------------------------------------------
DFF_2_Aca_DFF2   ------------------------------------------------------------
DFF_2_Afi_DFF1   ------------------------------------------------------------
DFF_2_Afi_DFF2   ------------------------------------------------------------
DFF_2_Afi_DFF3   ------------------------------------------------------------
DFF_2_Afi_DFF4   ------------------------------------------------------------
DFF_2_Afi_DFF5   ------------------------------------------------------------
DFF_2_Afi_DFF6   ------------------------------------------------------------
DFF_2_Asp_DFF1   ------------------------------------------------------------
DFF_2_Asp_DFF2   ------------------------------------------------------------
DFF_2_Asp_DFF3   ------------------------------------------------------------
DFF_2_Asp_DFF4   ------------------------------------------------------------
DFF_2_Asp_DFF5   ------------------------------------------------------------
DFF_2_Cri_DFF1   ------------------------------------------------------------
DFF_2_Cri_DFF2   ------------------------------------------------------------
DFF_2_Cri_DFF3   ------------------------------------------------------------
DFF_2_Mve_DFF1   ------------------------------------------------------------
DFF_2_Mve_DFF2   ------------------------------------------------------------
DFF_2_Mve_DFF3   ------------------------------------------------------------
DFF_2_Scu_DFF1   ------------------------------------------------------------
DFF_2_Scu_DFF2   ------------------------------------------------------------
DFF_2_Scu_DFF3   ------------------------------------------------------------
DFF_3_Gbi_DFF1   ------------------------------------------------------------
DFF_3_Gbi_DFF2   ------------------------------------------------------------
DFF_3_Tpl_DFF    ------------------------------------------------------------
DFAB_2_Aca_DFAB1 ------------------------------------------------------------
DFAB_2_Aca_DFAB2 ------------------------------------------------------------
DFAB_2_Asp_DFAB1 ------------------------------------------------------------
DFAB_2_Asp_DFAB2 ------------------------------------------------------------
DFAB_2_Cri_DFAB  ------------------------------------------------------------
DFAB_2_Scu_DFAB  ------------------------------------------------------------
DFB_3_Gbi_DFB    ------------------------------------------------------------
DFB_4_Atr_DFB    ------------------------------------------------------------
DFB_4_Nco_DFB    ------------------------------------------------------------
DFB_5_Aam_DFB    ------------------------------------------------------------
DFB_6_Ath_ECT5   ------------------------------------------------------------
DFB_6_Ath_ECT9   ------------------------------------------------------------
DFB_6_Ath_ECT10  ------------------------------------------------------------
DFA_3_Gbi_DFA1   ------------------------------------------------------------
DFA_3_Gbi_DFA2   ------------------------------------------------------------
DFA_3_Tpl_DFA1   ------------------------------------------------------------
DFA_3_Tpl_DFA2   ------------------------------------------------------------
DFA_4_Atr_DFA    ------------------------------------------------------------
DFA_4_Nco_DFA    ------------------------------------------------------------
DFA_5_Aam_DFA1   ------------------------------------------------------------
DFA_5_Aam_DFA2   ------------------------------------------------------------
DFA_6_Ath_ECT1   ------------------------------------------------------------
DFA_6_Ath_ECT2   ------------------------------------------------------------
DFA_6_Ath_ECT3   ------------------------------------------------------------
DFA_6_Ath_ECT4   ------------------------------------------------------------

DF_01_Bpr_DF     ------------------------------------------------------------
DF_01_Mco_DF     ------------------------------------------------------------
DF_01_Mpu_DF     ------------------------------------------------------------
DF_01_Msp_DF     ------------------------------------------------------------
DF_02_Kni_DF1    ------------------------------------------------------------
DF_02_Kni_DF2    ------------------------------------------------------------
DF_02_Kni_DF3    TKEDVKIVEASSKEEQRSAQVEEAKESPPESENSLEEERAAVREGGAEAAPEVGAERAEC
DF_03_Cbr_DF     ------------------------------------------------------------
DF_04_Zci_DF     ------------------------------------------------------------
DF_05_Men_DF     ------------------------------------------------------------
DFE_06_Aag_DFE   ------------------------------------------------------------
DFE_07_Mpo_DFE   ------------------------------------------------------------
DFE_08_Sfa_DFE1  ------------------------------------------------------------
DFE_08_Sfa_DFE2  ------------------------------------------------------------
DFE_08_Sfa_DFE3  ------------------------------------------------------------
DFE_09_Cpu_DFE   ------------------------------------------------------------
DFE_09_Ppa_DFE1  ------------------------------------------------------------
DFE_09_Ppa_DFE2  ------------------------------------------------------------
DFE_1_Ita_DFE1   ------------------------------------------------------------
DFE_1_Ita_DFE2   ------------------------------------------------------------
DFE_1_Ita_DFE3   ------------------------------------------------------------
DFE_1_Dco_DFE1   ------------------------------------------------------------
DFE_1_Dco_DFE2   ------------------------------------------------------------
DFE_1_Dco_DFE3   ------------------------------------------------------------
DFE_1_Dco_DFE4   ------------------------------------------------------------
DFE_1_Dco_DFE5   ------------------------------------------------------------
DFE_1_Dco_DFE6   ------------------------------------------------------------
DFE_1_Smo_DFE    ------------------------------------------------------------
DFCD_1_Ita_DFCD  ------------------------------------------------------------
DFD_2_Asp_DFD1   ------------------------------------------------------------
DFD_2_Asp_DFD2   ------------------------------------------------------------
DFD_2_Aca_DFD    ------------------------------------------------------------
DFD_2_Mve_DFD    ------------------------------------------------------------
DFD_2_Scu_DFD    ------------------------------------------------------------
DFD_2_Afi_DFD1   ------------------------------------------------------------
DFD_2_Afi_DFD2   ------------------------------------------------------------
DFD_2_Afi_DFD3   ------------------------------------------------------------
DFD_2_Cri_DFD1   ------------------------------------------------------------
DFD_2_Cri_DFD2   ------------------------------------------------------------
DFD_3_Gbi_DFD    ------------------------------------------------------------
DFD_4_Atr_DFD    ------------------------------------------------------------
DFD_4_Nco_DFD    ------------------------------------------------------------
DFD_5_Aam_DFD    ------------------------------------------------------------
DFD_6_Ath_ECT6   ------------------------------------------------------------
DFD_6_Ath_ECT7   ------------------------------------------------------------
DFC_3_Gbi_DFC1   ------------------------------------------------------------
DFC_3_Gbi_DFC2   ------------------------------------------------------------
DFC_3_Tpl_DFC1   ------------------------------------------------------------
DFC_3_Tpl_DFC2   ------------------------------------------------------------
DFC1_4_Atr_DFC1  ------------------------------------------------------------
DFC1_4_Nco_DFC1  ------------------------------------------------------------
DFC1_5_Aam_DFC1  ------------------------------------------------------------
DFC1_6_Ath_ECT8  ------------------------------------------------------------
DFC2_4_Atr_DFC2  ------------------------------------------------------------
DFC2_4_Nco_DFC2  ------------------------------------------------------------
DFC2_5_Aam_DFC2  ------------------------------------------------------------
DFC2_5_Aam_DFC3  ------------------------------------------------------------
DFC2_6_Ath_ECT11 ------------------------------------------------------------
DFF_2_Aca_DFF1   ------------------------------------------------------------
DFF_2_Aca_DFF2   ------------------------------------------------------------
DFF_2_Afi_DFF1   ------------------------------------------------------------
DFF_2_Afi_DFF2   ------------------------------------------------------------
DFF_2_Afi_DFF3   ------------------------------------------------------------
DFF_2_Afi_DFF4   ------------------------------------------------------------
DFF_2_Afi_DFF5   ------------------------------------------------------------
DFF_2_Afi_DFF6   ------------------------------------------------------------
DFF_2_Asp_DFF1   ------------------------------------------------------------
DFF_2_Asp_DFF2   ------------------------------------------------------------
DFF_2_Asp_DFF3   ------------------------------------------------------------
DFF_2_Asp_DFF4   ------------------------------------------------------------
DFF_2_Asp_DFF5   ------------------------------------------------------------
DFF_2_Cri_DFF1   ------------------------------------------------------------
DFF_2_Cri_DFF2   ------------------------------------------------------------
DFF_2_Cri_DFF3   ------------------------------------------------------------
DFF_2_Mve_DFF1   ------------------------------------------------------------
DFF_2_Mve_DFF2   ------------------------------------------------------------
DFF_2_Mve_DFF3   ------------------------------------------------------------
DFF_2_Scu_DFF1   ------------------------------------------------------------
DFF_2_Scu_DFF2   ------------------------------------------------------------
DFF_2_Scu_DFF3   ------------------------------------------------------------
DFF_3_Gbi_DFF1   ------------------------------------------------------------
DFF_3_Gbi_DFF2   ------------------------------------------------------------
DFF_3_Tpl_DFF    ------------------------------------------------------------
DFAB_2_Aca_DFAB1 ------------------------------------------------------------
DFAB_2_Aca_DFAB2 ------------------------------------------------------------
DFAB_2_Asp_DFAB1 ------------------------------------------------------------
DFAB_2_Asp_DFAB2 ------------------------------------------------------------
DFAB_2_Cri_DFAB  ------------------------------------------------------------
DFAB_2_Scu_DFAB  ------------------------------------------------------------
DFB_3_Gbi_DFB    ------------------------------------------------------------
DFB_4_Atr_DFB    ------------------------------------------------------------
DFB_4_Nco_DFB    ------------------------------------------------------------
DFB_5_Aam_DFB    ------------------------------------------------------------
DFB_6_Ath_ECT5   ------------------------------------------------------------
DFB_6_Ath_ECT9   ------------------------------------------------------------
DFB_6_Ath_ECT10  ------------------------------------------------------------
DFA_3_Gbi_DFA1   ------------------------------------------------------------
DFA_3_Gbi_DFA2   ------------------------------------------------------------
DFA_3_Tpl_DFA1   ------------------------------------------------------------
DFA_3_Tpl_DFA2   ------------------------------------------------------------
DFA_4_Atr_DFA    ------------------------------------------------------------
DFA_4_Nco_DFA    ------------------------------------------------------------
DFA_5_Aam_DFA1   ------------------------------------------------------------
DFA_5_Aam_DFA2   ------------------------------------------------------------
DFA_6_Ath_ECT1   ------------------------------------------------------------
DFA_6_Ath_ECT2   ------------------------------------------------------------
DFA_6_Ath_ECT3   ------------------------------------------------------------
DFA_6_Ath_ECT4   ------------------------------------------------------------

DF_01_Bpr_DF     ------------------------------------------------------------
DF_01_Mco_DF     ------------------------------------------------------------
DF_01_Mpu_DF     ------------------------------------------------------------
DF_01_Msp_DF     ------------------------------------------------------------
DF_02_Kni_DF1    ------------------------------------------------------------
DF_02_Kni_DF2    ------------------------------------------------------------
DF_02_Kni_DF3    SGSSEESDARSKPSGDCSSNQQVEAEVVLESQEGSEEIKEQTEADGEADADGRETEEAGS
DF_03_Cbr_DF     ------------------------------------------------------------
DF_04_Zci_DF     ------------------------------------------------------------
DF_05_Men_DF     ------------------------------------------------------------
DFE_06_Aag_DFE   ------------------------------------------------------------
DFE_07_Mpo_DFE   ------------------------------------------------------------
DFE_08_Sfa_DFE1  ------------------------------------------------------------
DFE_08_Sfa_DFE2  ------------------------------------------------------------
DFE_08_Sfa_DFE3  ------------------------------------------------------------
DFE_09_Cpu_DFE   ------------------------------------------------------------
DFE_09_Ppa_DFE1  ------------------------------------------------------------
DFE_09_Ppa_DFE2  ------------------------------------------------------------
DFE_1_Ita_DFE1   ------------------------------------------------------------
DFE_1_Ita_DFE2   ------------------------------------------------------------
DFE_1_Ita_DFE3   ------------------------------------------------------------
DFE_1_Dco_DFE1   ------------------------------------------------------------
DFE_1_Dco_DFE2   ------------------------------------------------------------
DFE_1_Dco_DFE3   ------------------------------------------------------------
DFE_1_Dco_DFE4   ------------------------------------------------------------
DFE_1_Dco_DFE5   ------------------------------------------------------------
DFE_1_Dco_DFE6   ------------------------------------------------------------
DFE_1_Smo_DFE    ------------------------------------------------------------
DFCD_1_Ita_DFCD  ------------------------------------------------------------
DFD_2_Asp_DFD1   ------------------------------------------------------------
DFD_2_Asp_DFD2   ------------------------------------------------------------
DFD_2_Aca_DFD    ------------------------------------------------------------
DFD_2_Mve_DFD    ------------------------------------------------------------
DFD_2_Scu_DFD    ------------------------------------------------------------
DFD_2_Afi_DFD1   ------------------------------------------------------------
DFD_2_Afi_DFD2   ------------------------------------------------------------
DFD_2_Afi_DFD3   ------------------------------------------------------------
DFD_2_Cri_DFD1   ------------------------------------------------------------
DFD_2_Cri_DFD2   ------------------------------------------------------------
DFD_3_Gbi_DFD    ------------------------------------------------------------
DFD_4_Atr_DFD    ------------------------------------------------------------
DFD_4_Nco_DFD    ------------------------------------------------------------
DFD_5_Aam_DFD    ------------------------------------------------------------
DFD_6_Ath_ECT6   ------------------------------------------------------------
DFD_6_Ath_ECT7   ------------------------------------------------------------
DFC_3_Gbi_DFC1   ------------------------------------------------------------
DFC_3_Gbi_DFC2   ------------------------------------------------------------
DFC_3_Tpl_DFC1   ------------------------------------------------------------
DFC_3_Tpl_DFC2   ------------------------------------------------------------
DFC1_4_Atr_DFC1  ------------------------------------------------------------
DFC1_4_Nco_DFC1  ------------------------------------------------------------
DFC1_5_Aam_DFC1  ------------------------------------------------------------
DFC1_6_Ath_ECT8  ------------------------------------------------------------
DFC2_4_Atr_DFC2  ------------------------------------------------------------
DFC2_4_Nco_DFC2  ------------------------------------------------------------
DFC2_5_Aam_DFC2  ------------------------------------------------------------
DFC2_5_Aam_DFC3  ------------------------------------------------------------
DFC2_6_Ath_ECT11 ------------------------------------------------------------
DFF_2_Aca_DFF1   ------------------------------------------------------------
DFF_2_Aca_DFF2   ------------------------------------------------------------
DFF_2_Afi_DFF1   ------------------------------------------------------------
DFF_2_Afi_DFF2   ------------------------------------------------------------
DFF_2_Afi_DFF3   ------------------------------------------------------------
DFF_2_Afi_DFF4   ------------------------------------------------------------
DFF_2_Afi_DFF5   ------------------------------------------------------------
DFF_2_Afi_DFF6   ------------------------------------------------------------
DFF_2_Asp_DFF1   ------------------------------------------------------------
DFF_2_Asp_DFF2   ------------------------------------------------------------
DFF_2_Asp_DFF3   ------------------------------------------------------------
DFF_2_Asp_DFF4   ------------------------------------------------------------
DFF_2_Asp_DFF5   ------------------------------------------------------------
DFF_2_Cri_DFF1   ------------------------------------------------------------
DFF_2_Cri_DFF2   ------------------------------------------------------------
DFF_2_Cri_DFF3   ------------------------------------------------------------
DFF_2_Mve_DFF1   ------------------------------------------------------------
DFF_2_Mve_DFF2   ------------------------------------------------------------
DFF_2_Mve_DFF3   ------------------------------------------------------------
DFF_2_Scu_DFF1   ------------------------------------------------------------
DFF_2_Scu_DFF2   ------------------------------------------------------------
DFF_2_Scu_DFF3   ------------------------------------------------------------
DFF_3_Gbi_DFF1   ------------------------------------------------------------
DFF_3_Gbi_DFF2   ------------------------------------------------------------
DFF_3_Tpl_DFF    ------------------------------------------------------------
DFAB_2_Aca_DFAB1 ------------------------------------------------------------
DFAB_2_Aca_DFAB2 ------------------------------------------------------------
DFAB_2_Asp_DFAB1 ------------------------------------------------------------
DFAB_2_Asp_DFAB2 ------------------------------------------------------------
DFAB_2_Cri_DFAB  ------------------------------------------------------------
DFAB_2_Scu_DFAB  ------------------------------------------------------------
DFB_3_Gbi_DFB    ------------------------------------------------------------
DFB_4_Atr_DFB    ------------------------------------------------------------
DFB_4_Nco_DFB    ------------------------------------------------------------
DFB_5_Aam_DFB    ------------------------------------------------------------
DFB_6_Ath_ECT5   ------------------------------------------------------------
DFB_6_Ath_ECT9   ------------------------------------------------------------
DFB_6_Ath_ECT10  ------------------------------------------------------------
DFA_3_Gbi_DFA1   ------------------------------------------------------------
DFA_3_Gbi_DFA2   ------------------------------------------------------------
DFA_3_Tpl_DFA1   ------------------------------------------------------------
DFA_3_Tpl_DFA2   ------------------------------------------------------------
DFA_4_Atr_DFA    ------------------------------------------------------------
DFA_4_Nco_DFA    ------------------------------------------------------------
DFA_5_Aam_DFA1   ------------------------------------------------------------
DFA_5_Aam_DFA2   ------------------------------------------------------------
DFA_6_Ath_ECT1   ------------------------------------------------------------
DFA_6_Ath_ECT2   ------------------------------------------------------------
DFA_6_Ath_ECT3   ------------------------------------------------------------
DFA_6_Ath_ECT4   ------------------------------------------------------------

DF_01_Bpr_DF     ------------------------------------------------------------
DF_01_Mco_DF     ------------------------------------------------------------
DF_01_Mpu_DF     ------------------------------------------------------------
DF_01_Msp_DF     ------------------------------------------------------------
DF_02_Kni_DF1    ------------------------------------------------------------
DF_02_Kni_DF2    ------------------------------------------------------------
DF_02_Kni_DF3    AQEKGEEELEVRKQPRKEEEQGEDRLEGSGSGSEVAEGPSIEKEDEKPSSAQAEPGAAAK
DF_03_Cbr_DF     ------------------------------------------------------------
DF_04_Zci_DF     ------------------------------------------------------------
DF_05_Men_DF     ------------------------------------------------------------
DFE_06_Aag_DFE   ------------------------------------------------------------
DFE_07_Mpo_DFE   ------------------------------------------------------------
DFE_08_Sfa_DFE1  ------------------------------------------------------------
DFE_08_Sfa_DFE2  ------------------------------------------------------------
DFE_08_Sfa_DFE3  ------------------------------------------------------------
DFE_09_Cpu_DFE   ------------------------------------------------------------
DFE_09_Ppa_DFE1  ------------------------------------------------------------
DFE_09_Ppa_DFE2  ------------------------------------------------------------
DFE_1_Ita_DFE1   ------------------------------------------------------------
DFE_1_Ita_DFE2   ------------------------------------------------------------
DFE_1_Ita_DFE3   ------------------------------------------------------------
DFE_1_Dco_DFE1   ------------------------------------------------------------
DFE_1_Dco_DFE2   ------------------------------------------------------------
DFE_1_Dco_DFE3   ------------------------------------------------------------
DFE_1_Dco_DFE4   ------------------------------------------------------------
DFE_1_Dco_DFE5   ------------------------------------------------------------
DFE_1_Dco_DFE6   ------------------------------------------------------------
DFE_1_Smo_DFE    ------------------------------------------------------------
DFCD_1_Ita_DFCD  ------------------------------------------------------------
DFD_2_Asp_DFD1   ------------------------------------------------------------
DFD_2_Asp_DFD2   ------------------------------------------------------------
DFD_2_Aca_DFD    ------------------------------------------------------------
DFD_2_Mve_DFD    ------------------------------------------------------------
DFD_2_Scu_DFD    ------------------------------------------------------------
DFD_2_Afi_DFD1   ------------------------------------------------------------
DFD_2_Afi_DFD2   ------------------------------------------------------------
DFD_2_Afi_DFD3   ------------------------------------------------------------
DFD_2_Cri_DFD1   ------------------------------------------------------------
DFD_2_Cri_DFD2   ------------------------------------------------------------
DFD_3_Gbi_DFD    ------------------------------------------------------------
DFD_4_Atr_DFD    ------------------------------------------------------------
DFD_4_Nco_DFD    ------------------------------------------------------------
DFD_5_Aam_DFD    ------------------------------------------------------------
DFD_6_Ath_ECT6   ------------------------------------------------------------
DFD_6_Ath_ECT7   ------------------------------------------------------------
DFC_3_Gbi_DFC1   ------------------------------------------------------------
DFC_3_Gbi_DFC2   ------------------------------------------------------------
DFC_3_Tpl_DFC1   ------------------------------------------------------------
DFC_3_Tpl_DFC2   ------------------------------------------------------------
DFC1_4_Atr_DFC1  ------------------------------------------------------------
DFC1_4_Nco_DFC1  ------------------------------------------------------------
DFC1_5_Aam_DFC1  ------------------------------------------------------------
DFC1_6_Ath_ECT8  ------------------------------------------------------------
DFC2_4_Atr_DFC2  ------------------------------------------------------------
DFC2_4_Nco_DFC2  ------------------------------------------------------------
DFC2_5_Aam_DFC2  ------------------------------------------------------------
DFC2_5_Aam_DFC3  ------------------------------------------------------------
DFC2_6_Ath_ECT11 ------------------------------------------------------------
DFF_2_Aca_DFF1   ------------------------------------------------------------
DFF_2_Aca_DFF2   ------------------------------------------------------------
DFF_2_Afi_DFF1   ------------------------------------------------------------
DFF_2_Afi_DFF2   ------------------------------------------------------------
DFF_2_Afi_DFF3   ------------------------------------------------------------
DFF_2_Afi_DFF4   ------------------------------------------------------------
DFF_2_Afi_DFF5   ------------------------------------------------------------
DFF_2_Afi_DFF6   ------------------------------------------------------------
DFF_2_Asp_DFF1   ------------------------------------------------------------
DFF_2_Asp_DFF2   ------------------------------------------------------------
DFF_2_Asp_DFF3   ------------------------------------------------------------
DFF_2_Asp_DFF4   ------------------------------------------------------------
DFF_2_Asp_DFF5   ------------------------------------------------------------
DFF_2_Cri_DFF1   ------------------------------------------------------------
DFF_2_Cri_DFF2   ------------------------------------------------------------
DFF_2_Cri_DFF3   ------------------------------------------------------------
DFF_2_Mve_DFF1   ------------------------------------------------------------
DFF_2_Mve_DFF2   ------------------------------------------------------------
DFF_2_Mve_DFF3   ------------------------------------------------------------
DFF_2_Scu_DFF1   ------------------------------------------------------------
DFF_2_Scu_DFF2   ------------------------------------------------------------
DFF_2_Scu_DFF3   ------------------------------------------------------------
DFF_3_Gbi_DFF1   ------------------------------------------------------------
DFF_3_Gbi_DFF2   ------------------------------------------------------------
DFF_3_Tpl_DFF    ------------------------------------------------------------
DFAB_2_Aca_DFAB1 ------------------------------------------------------------
DFAB_2_Aca_DFAB2 ------------------------------------------------------------
DFAB_2_Asp_DFAB1 ------------------------------------------------------------
DFAB_2_Asp_DFAB2 ------------------------------------------------------------
DFAB_2_Cri_DFAB  ------------------------------------------------------------
DFAB_2_Scu_DFAB  ------------------------------------------------------------
DFB_3_Gbi_DFB    ------------------------------------------------------------
DFB_4_Atr_DFB    ------------------------------------------------------------
DFB_4_Nco_DFB    ------------------------------------------------------------
DFB_5_Aam_DFB    ------------------------------------------------------------
DFB_6_Ath_ECT5   ------------------------------------------------------------
DFB_6_Ath_ECT9   ------------------------------------------------------------
DFB_6_Ath_ECT10  ------------------------------------------------------------
DFA_3_Gbi_DFA1   ------------------------------------------------------------
DFA_3_Gbi_DFA2   ------------------------------------------------------------
DFA_3_Tpl_DFA1   ------------------------------------------------------------
DFA_3_Tpl_DFA2   ------------------------------------------------------------
DFA_4_Atr_DFA    ------------------------------------------------------------
DFA_4_Nco_DFA    ------------------------------------------------------------
DFA_5_Aam_DFA1   ------------------------------------------------------------
DFA_5_Aam_DFA2   ------------------------------------------------------------
DFA_6_Ath_ECT1   ------------------------------------------------------------
DFA_6_Ath_ECT2   ------------------------------------------------------------
DFA_6_Ath_ECT3   ------------------------------------------------------------
DFA_6_Ath_ECT4   ------------------------------------------------------------

DF_01_Bpr_DF     ------------------------------------------------------------
DF_01_Mco_DF     ------------------------------------------------------------
DF_01_Mpu_DF     ------------------------------------------------------------
DF_01_Msp_DF     ------------------------------------------------------------
DF_02_Kni_DF1    ------------------------------------------------------------
DF_02_Kni_DF2    ------------------------------------------------------------
DF_02_Kni_DF3    ADVVPSEGQTAEAAEETEIESPVASSLRELSEGGVEAASDFGLQPEAEMTSKSEEESRNG
DF_03_Cbr_DF     ------------------------------------------------------------
DF_04_Zci_DF     ------------------------------------------------------------
DF_05_Men_DF     ------------------------------------------------------------
DFE_06_Aag_DFE   ------------------------------------------------------------
DFE_07_Mpo_DFE   ------------------------------------------------------------
DFE_08_Sfa_DFE1  ------------------------------------------------------------
DFE_08_Sfa_DFE2  ------------------------------------------------------------
DFE_08_Sfa_DFE3  ------------------------------------------------------------
DFE_09_Cpu_DFE   ------------------------------------------------------------
DFE_09_Ppa_DFE1  ------------------------------------------------------------
DFE_09_Ppa_DFE2  ------------------------------------------------------------
DFE_1_Ita_DFE1   ------------------------------------------------------------
DFE_1_Ita_DFE2   ------------------------------------------------------------
DFE_1_Ita_DFE3   ------------------------------------------------------------
DFE_1_Dco_DFE1   ------------------------------------------------------------
DFE_1_Dco_DFE2   ------------------------------------------------------------
DFE_1_Dco_DFE3   ------------------------------------------------------------
DFE_1_Dco_DFE4   ------------------------------------------------------------
DFE_1_Dco_DFE5   ------------------------------------------------------------
DFE_1_Dco_DFE6   ------------------------------------------------------------
DFE_1_Smo_DFE    ------------------------------------------------------------
DFCD_1_Ita_DFCD  ------------------------------------------------------------
DFD_2_Asp_DFD1   ------------------------------------------------------------
DFD_2_Asp_DFD2   ------------------------------------------------------------
DFD_2_Aca_DFD    ------------------------------------------------------------
DFD_2_Mve_DFD    ------------------------------------------------------------
DFD_2_Scu_DFD    ------------------------------------------------------------
DFD_2_Afi_DFD1   ------------------------------------------------------------
DFD_2_Afi_DFD2   ------------------------------------------------------------
DFD_2_Afi_DFD3   ------------------------------------------------------------
DFD_2_Cri_DFD1   ------------------------------------------------------------
DFD_2_Cri_DFD2   ------------------------------------------------------------
DFD_3_Gbi_DFD    ------------------------------------------------------------
DFD_4_Atr_DFD    ------------------------------------------------------------
DFD_4_Nco_DFD    ------------------------------------------------------------
DFD_5_Aam_DFD    ------------------------------------------------------------
DFD_6_Ath_ECT6   ------------------------------------------------------------
DFD_6_Ath_ECT7   ------------------------------------------------------------
DFC_3_Gbi_DFC1   ------------------------------------------------------------
DFC_3_Gbi_DFC2   ------------------------------------------------------------
DFC_3_Tpl_DFC1   ------------------------------------------------------------
DFC_3_Tpl_DFC2   ------------------------------------------------------------
DFC1_4_Atr_DFC1  ------------------------------------------------------------
DFC1_4_Nco_DFC1  ------------------------------------------------------------
DFC1_5_Aam_DFC1  ------------------------------------------------------------
DFC1_6_Ath_ECT8  ------------------------------------------------------------
DFC2_4_Atr_DFC2  ------------------------------------------------------------
DFC2_4_Nco_DFC2  ------------------------------------------------------------
DFC2_5_Aam_DFC2  ------------------------------------------------------------
DFC2_5_Aam_DFC3  ------------------------------------------------------------
DFC2_6_Ath_ECT11 ------------------------------------------------------------
DFF_2_Aca_DFF1   ------------------------------------------------------------
DFF_2_Aca_DFF2   ------------------------------------------------------------
DFF_2_Afi_DFF1   ------------------------------------------------------------
DFF_2_Afi_DFF2   ------------------------------------------------------------
DFF_2_Afi_DFF3   ------------------------------------------------------------
DFF_2_Afi_DFF4   ------------------------------------------------------------
DFF_2_Afi_DFF5   ------------------------------------------------------------
DFF_2_Afi_DFF6   ------------------------------------------------------------
DFF_2_Asp_DFF1   ------------------------------------------------------------
DFF_2_Asp_DFF2   ------------------------------------------------------------
DFF_2_Asp_DFF3   ------------------------------------------------------------
DFF_2_Asp_DFF4   ------------------------------------------------------------
DFF_2_Asp_DFF5   ------------------------------------------------------------
DFF_2_Cri_DFF1   ------------------------------------------------------------
DFF_2_Cri_DFF2   ------------------------------------------------------------
DFF_2_Cri_DFF3   ------------------------------------------------------------
DFF_2_Mve_DFF1   ------------------------------------------------------------
DFF_2_Mve_DFF2   ------------------------------------------------------------
DFF_2_Mve_DFF3   ------------------------------------------------------------
DFF_2_Scu_DFF1   ------------------------------------------------------------
DFF_2_Scu_DFF2   ------------------------------------------------------------
DFF_2_Scu_DFF3   ------------------------------------------------------------
DFF_3_Gbi_DFF1   ------------------------------------------------------------
DFF_3_Gbi_DFF2   ------------------------------------------------------------
DFF_3_Tpl_DFF    ------------------------------------------------------------
DFAB_2_Aca_DFAB1 ------------------------------------------------------------
DFAB_2_Aca_DFAB2 ------------------------------------------------------------
DFAB_2_Asp_DFAB1 ------------------------------------------------------------
DFAB_2_Asp_DFAB2 ------------------------------------------------------------
DFAB_2_Cri_DFAB  ------------------------------------------------------------
DFAB_2_Scu_DFAB  ------------------------------------------------------------
DFB_3_Gbi_DFB    ------------------------------------------------------------
DFB_4_Atr_DFB    ------------------------------------------------------------
DFB_4_Nco_DFB    ------------------------------------------------------------
DFB_5_Aam_DFB    ------------------------------------------------------------
DFB_6_Ath_ECT5   ------------------------------------------------------------
DFB_6_Ath_ECT9   ------------------------------------------------------------
DFB_6_Ath_ECT10  ------------------------------------------------------------
DFA_3_Gbi_DFA1   ------------------------------------------------------------
DFA_3_Gbi_DFA2   ------------------------------------------------------------
DFA_3_Tpl_DFA1   ------------------------------------------------------------
DFA_3_Tpl_DFA2   ------------------------------------------------------------
DFA_4_Atr_DFA    ------------------------------------------------------------
DFA_4_Nco_DFA    ------------------------------------------------------------
DFA_5_Aam_DFA1   ------------------------------------------------------------
DFA_5_Aam_DFA2   ------------------------------------------------------------
DFA_6_Ath_ECT1   ------------------------------------------------------------
DFA_6_Ath_ECT2   ------------------------------------------------------------
DFA_6_Ath_ECT3   ------------------------------------------------------------
DFA_6_Ath_ECT4   ------------------------------------------------------------

DF_01_Bpr_DF     ------------------------------------------------------------
DF_01_Mco_DF     ------------------------------------------------------------
DF_01_Mpu_DF     ------------------------------------------------------------
DF_01_Msp_DF     ------------------------------------------------------------
DF_02_Kni_DF1    ------------------------------------------------------------
DF_02_Kni_DF2    ------------------------------------------------------------
DF_02_Kni_DF3    SSEASQLEPTDVTNKPELPSKDFAGGEAAEETRSVDADADADVSNPERGSEVTAEVASRE
DF_03_Cbr_DF     ------------------------------------------------------------
DF_04_Zci_DF     ------------------------------------------------------------
DF_05_Men_DF     ------------------------------------------------------------
DFE_06_Aag_DFE   ------------------------------------------------------------
DFE_07_Mpo_DFE   ------------------------------------------------------------
DFE_08_Sfa_DFE1  ------------------------------------------------------------
DFE_08_Sfa_DFE2  ------------------------------------------------------------
DFE_08_Sfa_DFE3  ------------------------------------------------------------
DFE_09_Cpu_DFE   ------------------------------------------------------------
DFE_09_Ppa_DFE1  ------------------------------------------------------------
DFE_09_Ppa_DFE2  ------------------------------------------------------------
DFE_1_Ita_DFE1   ------------------------------------------------------------
DFE_1_Ita_DFE2   ------------------------------------------------------------
DFE_1_Ita_DFE3   ------------------------------------------------------------
DFE_1_Dco_DFE1   ------------------------------------------------------------
DFE_1_Dco_DFE2   ------------------------------------------------------------
DFE_1_Dco_DFE3   ------------------------------------------------------------
DFE_1_Dco_DFE4   ------------------------------------------------------------
DFE_1_Dco_DFE5   ------------------------------------------------------------
DFE_1_Dco_DFE6   ------------------------------------------------------------
DFE_1_Smo_DFE    ------------------------------------------------------------
DFCD_1_Ita_DFCD  ------------------------------------------------------------
DFD_2_Asp_DFD1   ------------------------------------------------------------
DFD_2_Asp_DFD2   ------------------------------------------------------------
DFD_2_Aca_DFD    ------------------------------------------------------------
DFD_2_Mve_DFD    ------------------------------------------------------------
DFD_2_Scu_DFD    ------------------------------------------------------------
DFD_2_Afi_DFD1   ------------------------------------------------------------
DFD_2_Afi_DFD2   ------------------------------------------------------------
DFD_2_Afi_DFD3   ------------------------------------------------------------
DFD_2_Cri_DFD1   ------------------------------------------------------------
DFD_2_Cri_DFD2   ------------------------------------------------------------
DFD_3_Gbi_DFD    ------------------------------------------------------------
DFD_4_Atr_DFD    ------------------------------------------------------------
DFD_4_Nco_DFD    ------------------------------------------------------------
DFD_5_Aam_DFD    ------------------------------------------------------------
DFD_6_Ath_ECT6   ------------------------------------------------------------
DFD_6_Ath_ECT7   ------------------------------------------------------------
DFC_3_Gbi_DFC1   ------------------------------------------------------------
DFC_3_Gbi_DFC2   ------------------------------------------------------------
DFC_3_Tpl_DFC1   ------------------------------------------------------------
DFC_3_Tpl_DFC2   ------------------------------------------------------------
DFC1_4_Atr_DFC1  ------------------------------------------------------------
DFC1_4_Nco_DFC1  ------------------------------------------------------------
DFC1_5_Aam_DFC1  ------------------------------------------------------------
DFC1_6_Ath_ECT8  ------------------------------------------------------------
DFC2_4_Atr_DFC2  ------------------------------------------------------------
DFC2_4_Nco_DFC2  ------------------------------------------------------------
DFC2_5_Aam_DFC2  ------------------------------------------------------------
DFC2_5_Aam_DFC3  ------------------------------------------------------------
DFC2_6_Ath_ECT11 ------------------------------------------------------------
DFF_2_Aca_DFF1   ------------------------------------------------------------
DFF_2_Aca_DFF2   ------------------------------------------------------------
DFF_2_Afi_DFF1   ------------------------------------------------------------
DFF_2_Afi_DFF2   ------------------------------------------------------------
DFF_2_Afi_DFF3   ------------------------------------------------------------
DFF_2_Afi_DFF4   ------------------------------------------------------------
DFF_2_Afi_DFF5   ------------------------------------------------------------
DFF_2_Afi_DFF6   ------------------------------------------------------------
DFF_2_Asp_DFF1   ------------------------------------------------------------
DFF_2_Asp_DFF2   ------------------------------------------------------------
DFF_2_Asp_DFF3   ------------------------------------------------------------
DFF_2_Asp_DFF4   ------------------------------------------------------------
DFF_2_Asp_DFF5   ------------------------------------------------------------
DFF_2_Cri_DFF1   ------------------------------------------------------------
DFF_2_Cri_DFF2   ------------------------------------------------------------
DFF_2_Cri_DFF3   ------------------------------------------------------------
DFF_2_Mve_DFF1   ------------------------------------------------------------
DFF_2_Mve_DFF2   ------------------------------------------------------------
DFF_2_Mve_DFF3   ------------------------------------------------------------
DFF_2_Scu_DFF1   ------------------------------------------------------------
DFF_2_Scu_DFF2   ------------------------------------------------------------
DFF_2_Scu_DFF3   ------------------------------------------------------------
DFF_3_Gbi_DFF1   ------------------------------------------------------------
DFF_3_Gbi_DFF2   ------------------------------------------------------------
DFF_3_Tpl_DFF    ------------------------------------------------------------
DFAB_2_Aca_DFAB1 ------------------------------------------------------------
DFAB_2_Aca_DFAB2 ------------------------------------------------------------
DFAB_2_Asp_DFAB1 ------------------------------------------------------------
DFAB_2_Asp_DFAB2 ------------------------------------------------------------
DFAB_2_Cri_DFAB  ------------------------------------------------------------
DFAB_2_Scu_DFAB  ------------------------------------------------------------
DFB_3_Gbi_DFB    ------------------------------------------------------------
DFB_4_Atr_DFB    ------------------------------------------------------------
DFB_4_Nco_DFB    ------------------------------------------------------------
DFB_5_Aam_DFB    ------------------------------------------------------------
DFB_6_Ath_ECT5   ------------------------------------------------------------
DFB_6_Ath_ECT9   ------------------------------------------------------------
DFB_6_Ath_ECT10  ------------------------------------------------------------
DFA_3_Gbi_DFA1   ------------------------------------------------------------
DFA_3_Gbi_DFA2   ------------------------------------------------------------
DFA_3_Tpl_DFA1   ------------------------------------------------------------
DFA_3_Tpl_DFA2   ------------------------------------------------------------
DFA_4_Atr_DFA    ------------------------------------------------------------
DFA_4_Nco_DFA    ------------------------------------------------------------
DFA_5_Aam_DFA1   ------------------------------------------------------------
DFA_5_Aam_DFA2   ------------------------------------------------------------
DFA_6_Ath_ECT1   ------------------------------------------------------------
DFA_6_Ath_ECT2   ------------------------------------------------------------
DFA_6_Ath_ECT3   ------------------------------------------------------------
DFA_6_Ath_ECT4   ------------------------------------------------------------

DF_01_Bpr_DF     -----------------------------------------------------SPQGGIV
DF_01_Mco_DF     -----------------------------------------------------LAHGGSF
DF_01_Mpu_DF     ------------------------------------------------------IRAGAW
DF_01_Msp_DF     -----------------------------------------------------VAGTGDL
DF_02_Kni_DF1    -----------------------------------------------------APAEPKS
DF_02_Kni_DF2    -----------------------------------------------------SQFMGST
DF_02_Kni_DF3    TQKTADTQPEAERTSSGGIPSSVLSMLLPHFGKPEGVKLSFGEPRGDEVSKEASRPPTRF
DF_03_Cbr_DF     -----------------------------------------------------SPVTAPY
DF_04_Zci_DF     -----------------------------------------------------MSAGGQY
DF_05_Men_DF     -----------------------------------------------------MTAGGAA
DFE_06_Aag_DFE   --------------------------------------------------------GGQY
DFE_07_Mpo_DFE   -----------------------------------------------------VSPGGQY
DFE_08_Sfa_DFE1  -----------------------------------------------------LSPGGQY
DFE_08_Sfa_DFE2  -----------------------------------------------------LSPGAQY
DFE_08_Sfa_DFE3  -----------------------------------------------------VSPAGQY
DFE_09_Cpu_DFE   -----------------------------------------------------MSPGGGY
DFE_09_Ppa_DFE1  -----------------------------------------------------VSPGTQY
DFE_09_Ppa_DFE2  -----------------------------------------------------VSPAAPY
DFE_1_Ita_DFE1   -----------------------------------------------------MPPGSQY
DFE_1_Ita_DFE2   -----------------------------------------------------MPPGAQY
DFE_1_Ita_DFE3   -----------------------------------------------------IAPGVPY
DFE_1_Dco_DFE1   -----------------------------------------------------VPPGTQF
DFE_1_Dco_DFE2   -----------------------------------------------------VPPGAQY
DFE_1_Dco_DFE3   -----------------------------------------------------LPPGAPY
DFE_1_Dco_DFE4   -----------------------------------------------------LSPSTQY
DFE_1_Dco_DFE5   -----------------------------------------------------LSPNAQY
DFE_1_Dco_DFE6   -----------------------------------------------------LSPSPQY
DFE_1_Smo_DFE    -----------------------------------------------------VYHGQYH
DFCD_1_Ita_DFCD  -----------------------------------------------------NPRFHGF
DFD_2_Asp_DFD1   ----------------------------------------------------PSSSVIHY
DFD_2_Asp_DFD2   -----------------------------------------------------SSSSVMH
DFD_2_Aca_DFD    -----------------------------------------------------PPGLMQY
DFD_2_Mve_DFD    ----------------------------------------------------VPQSGVQY
DFD_2_Scu_DFD    -----------------------------------------------------LYSDTHY
DFD_2_Afi_DFD1   ----------------------------------------------------PPPSGMQY
DFD_2_Afi_DFD2   -----------------------------------------------------PSSIMQH
DFD_2_Afi_DFD3   -----------------------------------------------------PPPVTHY
DFD_2_Cri_DFD1   -----------------------------------------------------SPGVMQY
DFD_2_Cri_DFD2   -----------------------------------------------------SPITMQY
DFD_3_Gbi_DFD    -----------------------------------------------------VSSPGYY
DFD_4_Atr_DFD    ---------------------------------------------------------SGY
DFD_4_Nco_DFD    -----------------------------------------------------VSSSSFS
DFD_5_Aam_DFD    -----------------------------------------------------ISSSVFV
DFD_6_Ath_ECT6   -------------------------------------------------------SSPTY
DFD_6_Ath_ECT7   -----------------------------------------------------VATSPTF
DFC_3_Gbi_DFC1   -----------------------------------------------------VSSG--Y
DFC_3_Gbi_DFC2   -----------------------------------------------------VSSPGYF
DFC_3_Tpl_DFC1   -----------------------------------------------------GSSG--Y
DFC_3_Tpl_DFC2   -----------------------------------------------------FTPPAYF
DFC1_4_Atr_DFC1  -----------------------------------------------------LSSPGYF
DFC1_4_Nco_DFC1  -----------------------------------------------------ASPG--Y
DFC1_5_Aam_DFC1  -----------------------------------------------------LMSPGYF
DFC1_6_Ath_ECT8  -----------------------------------------------------VSSPTYL
DFC2_4_Atr_DFC2  -----------------------------------------------------IRAAGNF
DFC2_4_Nco_DFC2  -----------------------------------------------------FSSPATR
DFC2_5_Aam_DFC2  -----------------------------------------------------LVSPGYF
DFC2_5_Aam_DFC3  -----------------------------------------------------VSYGSES
DFC2_6_Ath_ECT11 -----------------------------------------------------KEAAGQF
DFF_2_Aca_DFF1   -------------------------------------------------------PVGQY
DFF_2_Aca_DFF2   --------------------------------------------------QYQLAPVEQY
DFF_2_Afi_DFF1   -----------------------------------------------------CGSGQAF
DFF_2_Afi_DFF2   -----------------------------------------------------SLNGGQY
DFF_2_Afi_DFF3   -------------------------------------------------------PIGHY
DFF_2_Afi_DFF4   -------------------------------------------------------PVGQY
DFF_2_Afi_DFF5   -----------------------------------------------------PSSISQY
DFF_2_Afi_DFF6   -----------------------------------------------------MASPEQY
DFF_2_Asp_DFF1   -----------------------------------------------------ASPDRSY
DFF_2_Asp_DFF2   -----------------------------------------------------VASGHYF
DFF_2_Asp_DFF3   -----------------------------------------------------ALGDGQF
DFF_2_Asp_DFF4   -------------------------------------------------------PLGQY
DFF_2_Asp_DFF5   -----------------------------------------------------YLDPYYQ
DFF_2_Cri_DFF1   -------------------------------------------------------ALGQY
DFF_2_Cri_DFF2   -------------------------------------------------------PPGQC
DFF_2_Cri_DFF3   -----------------------------------------------------VPEAAPY
DFF_2_Mve_DFF1   -----------------------------------------------------INASAH-
DFF_2_Mve_DFF2   -------------------------------------------------------PVGQY
DFF_2_Mve_DFF3   -----------------------------------------------------IYPIVQY
DFF_2_Scu_DFF1   -----------------------------------------------------ALSPAHY
DFF_2_Scu_DFF2   ----------------------------------------------------------QY
DFF_2_Scu_DFF3   -----------------------------------------------------VEGGPYA
DFF_3_Gbi_DFF1   -----------------------------------------------------SPECKYW
DFF_3_Gbi_DFF2   -----------------------------------------------------ASPECQL
DFF_3_Tpl_DFF    -----------------------------------------------------AYPEYQY
DFAB_2_Aca_DFAB1 -----------------------------------------------------VLPNASM
DFAB_2_Aca_DFAB2 -----------------------------------------------------LPSSSPF
DFAB_2_Asp_DFAB1 -----------------------------------------------------VPSNAPF
DFAB_2_Asp_DFAB2 -----------------------------------------------------LPSNVPF
DFAB_2_Cri_DFAB  -----------------------------------------------------LPSSSPF
DFAB_2_Scu_DFAB  -----------------------------------------------------VPSNAPF
DFB_3_Gbi_DFB    -----------------------------------------------------VPPGVQY
DFB_4_Atr_DFB    -----------------------------------------------------VPPGLPY
DFB_4_Nco_DFB    -----------------------------------------------------VDQQGGF
DFB_5_Aam_DFB    -----------------------------------------------------VAHSMPY
DFB_6_Ath_ECT5   -----------------------------------------------------VPPSMQY
DFB_6_Ath_ECT9   -----------------------------------------------------SRHFDRH
DFB_6_Ath_ECT10  -----------------------------------------------------APSAMHY
DFA_3_Gbi_DFA1   -----------------------------------------------------VSPSTQY
DFA_3_Gbi_DFA2   -----------------------------------------------------VPPGAQY
DFA_3_Tpl_DFA1   ------------------------------------------------------------
DFA_3_Tpl_DFA2   -----------------------------------------------------VPPGAQY
DFA_4_Atr_DFA    -----------------------------------------------------TQPSAPY
DFA_4_Nco_DFA    -----------------------------------------------------NASNGQY
DFA_5_Aam_DFA1   ------------------------------------------------------TPNSSY
DFA_5_Aam_DFA2   ------------------------------------------------------TPNSSY
DFA_6_Ath_ECT1   ------------------------------------------------------------
DFA_6_Ath_ECT2   -------------------------------------------------------NSGPY
DFA_6_Ath_ECT3   ------------------------------------------------------------
DFA_6_Ath_ECT4   -----------------------------------------------------TASSGPF

DF_01_Bpr_DF     SPPPTTTSEEA-------------------------------------------------
DF_01_Mco_DF     L-QYAATAMAT-------------------------------------------------
DF_01_Mpu_DF     K-PPSPKDWSL-------------------------------------------------
DF_01_Msp_DF     Q-SKFDPSQYK-------------------------------------------------
DF_02_Kni_DF1    K-VKKKKKKGK-------------------------------------------------
DF_02_Kni_DF2    L-GPQSNPLGS-------------------------------------------------
DF_02_Kni_DF3    T-PKLGPPPGFEMHRKTENGSSSRSREMGGGEGEIDDLLKVLIGGGSGGTDEGQSGGAER
DF_03_Cbr_DF     T-QAITTQLAS-------------------------------------------------
DF_04_Zci_DF     I-PGTANGTAA-------------------------------------------------
DF_05_Men_DF     F-SG------Q-------------------------------------------------
DFE_06_Aag_DFE   L-QA--SPVMS-------------------------------------------------
DFE_07_Mpo_DFE   M-ST---PTSM-------------------------------------------------
DFE_08_Sfa_DFE1  I-AS--PSAMG-------------------------------------------------
DFE_08_Sfa_DFE2  L-PSPPAMPGV-------------------------------------------------
DFE_08_Sfa_DFE3  L-PSPPAIAGV-------------------------------------------------
DFE_09_Cpu_DFE   M-GSPGAMSGG-------------------------------------------------
DFE_09_Ppa_DFE1  H-VGSPTAITG-------------------------------------------------
DFE_09_Ppa_DFE2  H-MGSPSTI---------------------------------------------------
DFE_1_Ita_DFE1   P-PP----FSE-------------------------------------------------
DFE_1_Ita_DFE2   M-PS--------------------------------------------------------
DFE_1_Ita_DFE3   M-MPGIVAASF-------------------------------------------------
DFE_1_Dco_DFE1   M-PAGPSGAVT-------------------------------------------------
DFE_1_Dco_DFE2   I-PS-PSGTVT-------------------------------------------------
DFE_1_Dco_DFE3   F-PP--------------------------------------------------------
DFE_1_Dco_DFE4   L-PP--SMMIS-------------------------------------------------
DFE_1_Dco_DFE5   L-PP-ASMMIA-------------------------------------------------
DFE_1_Dco_DFE6   F-PS--TVMVT-------------------------------------------------
DFE_1_Smo_DFE    F-----------------------------------------------------------
DFCD_1_Ita_DFCD  L-----------------------------------------------------------
DFD_2_Asp_DFD1   Y-PTEQEGSKL-------------------------------------------------
DFD_2_Asp_DFD2   YCPTEQE-----------------------------------------------------
DFD_2_Aca_DFD    Y-PAEQEVTKA-------------------------------------------------
DFD_2_Mve_DFD    Y-PVGQDATKN-------------------------------------------------
DFD_2_Scu_DFD    Y-PADKNVLKA-------------------------------------------------
DFD_2_Afi_DFD1   Y-PTEQEVPKL-------------------------------------------------
DFD_2_Afi_DFD2   Y-PAELEGAKT-------------------------------------------------
DFD_2_Afi_DFD3   Y-PPEQDGAKT-------------------------------------------------
DFD_2_Cri_DFD1   Y-PLEQDISLS-------------------------------------------------
DFD_2_Cri_DFD2   Y-PTEQEVNKA-------------------------------------------------
DFD_3_Gbi_DFD    P-PS----LQS-------------------------------------------------
DFD_4_Atr_DFD    F-PSILLPAQD-------------------------------------------------
DFD_4_Nco_DFD    P-IVFQPSSDI-------------------------------------------------
DFD_5_Aam_DFD    P-VN----VQP-------------------------------------------------
DFD_6_Ath_ECT6   V-PYVIQPDMV-------------------------------------------------
DFD_6_Ath_ECT7   V-PYAIQPEIV-------------------------------------------------
DFC_3_Gbi_DFC1   F-PPVPPPTRK-------------------------------------------------
DFC_3_Gbi_DFC2   Q-PP----VQY-------------------------------------------------
DFC_3_Tpl_DFC1   F-PHSLHPSSQ-------------------------------------------------
DFC_3_Tpl_DFC2   Q-PP----VAY-------------------------------------------------
DFC1_4_Atr_DFC1  P-PPLPY-----------------------------------------------------
DFC1_4_Nco_DFC1  L-PP---PVPY-------------------------------------------------
DFC1_5_Aam_DFC1  T-PS----VAY-------------------------------------------------
DFC1_6_Ath_ECT8  WDPVGDRYVYG-------------------------------------------------
DFC2_4_Atr_DFC2  S-----------------------------------------------------------
DFC2_4_Nco_DFC2  H-GTDGVQNFS-------------------------------------------------
DFC2_5_Aam_DFC2  S-PP----VAY-------------------------------------------------
DFC2_5_Aam_DFC3  L-PLNYWDATH-------------------------------------------------
DFC2_6_Ath_ECT11 L-----------------------------------------------------------
DFF_2_Aca_DFF1   VPTAAPSMPTG-------------------------------------------------
DFF_2_Aca_DFF2   NATAMNPPLNED------------------------------------------------
DFF_2_Afi_DFF1   L----NQPQSA-------------------------------------------------
DFF_2_Afi_DFF2   I-PS---PEGL-------------------------------------------------
DFF_2_Afi_DFF3   G-----------------------------------------------------------
DFF_2_Afi_DFF4   G-------NGG-------------------------------------------------
DFF_2_Afi_DFF5   G-AT-SPPLPE-------------------------------------------------
DFF_2_Afi_DFF6   GAAYTGYANTD-------------------------------------------------
DFF_2_Asp_DFF1   Q-APQQVIPAA-------------------------------------------------
DFF_2_Asp_DFF2   S-APLGLPAGG-------------------------------------------------
DFF_2_Asp_DFF3   F-PSPQGLSAG-------------------------------------------------
DFF_2_Asp_DFF4   V-AATPTVPAG-------------------------------------------------
DFF_2_Asp_DFF5   L-APAGQYTVA-------------------------------------------------
DFF_2_Cri_DFF1   M-PASPAAPPG-------------------------------------------------
DFF_2_Cri_DFF2   M-SASLGMSAG-------------------------------------------------
DFF_2_Cri_DFF3   S-VGYSQYVYP-------------------------------------------------
DFF_2_Mve_DFF1   --GPQHTAGGH-------------------------------------------------
DFF_2_Mve_DFF2   M-----AAPTG-------------------------------------------------
DFF_2_Mve_DFF3   S-SDSGIVVPF-------------------------------------------------
DFF_2_Scu_DFF1   I-SSPHGLPIG-------------------------------------------------
DFF_2_Scu_DFF2   V-AAAPTIPGG-------------------------------------------------
DFF_2_Scu_DFF3   S-DGFWNTMGM-------------------------------------------------
DFF_3_Gbi_DFF1   S-SAVDVPAIS-------------------------------------------------
DFF_3_Gbi_DFF2   W-SFPMGLPPG-------------------------------------------------
DFF_3_Tpl_DFF    W-TFPSDNPPL-------------------------------------------------
DFAB_2_Aca_DFAB1 I-TSSAPTVVE-------------------------------------------------
DFAB_2_Aca_DFAB2 G-PSSGPANFE-------------------------------------------------
DFAB_2_Asp_DFAB1 I-ASSASASLE-------------------------------------------------
DFAB_2_Asp_DFAB2 I-PSSTPASLE-------------------------------------------------
DFAB_2_Cri_DFAB  G-PSSGPPNFD-------------------------------------------------
DFAB_2_Scu_DFAB  V-STST--TVE-------------------------------------------------
DFB_3_Gbi_DFB    I-SS-PTPLSQ-------------------------------------------------
DFB_4_Atr_DFB    I-NSPTPLSQA-------------------------------------------------
DFB_4_Nco_DFB    V-PD--------------------------------------------------------
DFB_5_Aam_DFB    M-TA-SVPMSQ-------------------------------------------------
DFB_6_Ath_ECT5   I-TSPTQPELT-------------------------------------------------
DFB_6_Ath_ECT9   V-NERNSSEID-------------------------------------------------
DFB_6_Ath_ECT10  L-PS--------------------------------------------------------
DFA_3_Gbi_DFA1   I-PS-PTSVSP-------------------------------------------------
DFA_3_Gbi_DFA2   V-PSPTPPLPQ-------------------------------------------------
DFA_3_Tpl_DFA1   ------------------------------------------------------------
DFA_3_Tpl_DFA2   T-PSPTPPLTQ-------------------------------------------------
DFA_4_Atr_DFA    N-SN-QAPTAH-------------------------------------------------
DFA_4_Nco_DFA    N-SNNQVPASQ-------------------------------------------------
DFA_5_Aam_DFA1   T-PNPTPTPTT-------------------------------------------------
DFA_5_Aam_DFA2   T-PNTTP-----------------------------------------------------
DFA_6_Ath_ECT1   --GSERRPNMN-------------------------------------------------
DFA_6_Ath_ECT2   A-SSVATPTQP-------------------------------------------------
DFA_6_Ath_ECT3   ------------------------------------------------------------
DFA_6_Ath_ECT4   A-SSVPASTQS-------------------------------------------------

DF_01_Bpr_DF     ------------------------------------------------------------
DF_01_Mco_DF     ------------------------------------------------------------
DF_01_Mpu_DF     ------------------------------------------------------------
DF_01_Msp_DF     ------------------------------------------------------------
DF_02_Kni_DF1    ------------------------------------------------------------
DF_02_Kni_DF2    ------------------------------------------------------------
DF_02_Kni_DF3    QSLSKAGKLEVAAKIEAQPGQSLEHSEVSEASVVGPDFWKEMLGLATANGEESGSAEPDR
DF_03_Cbr_DF     ------------------------------------------------------------
DF_04_Zci_DF     ------------------------------------------------------------
DF_05_Men_DF     ------------------------------------------------------------
DFE_06_Aag_DFE   ------------------------------------------------------------
DFE_07_Mpo_DFE   ------------------------------------------------------------
DFE_08_Sfa_DFE1  ------------------------------------------------------------
DFE_08_Sfa_DFE2  ------------------------------------------------------------
DFE_08_Sfa_DFE3  ------------------------------------------------------------
DFE_09_Cpu_DFE   ------------------------------------------------------------
DFE_09_Ppa_DFE1  ------------------------------------------------------------
DFE_09_Ppa_DFE2  ------------------------------------------------------------
DFE_1_Ita_DFE1   ------------------------------------------------------------
DFE_1_Ita_DFE2   ------------------------------------------------------------
DFE_1_Ita_DFE3   ------------------------------------------------------------
DFE_1_Dco_DFE1   ------------------------------------------------------------
DFE_1_Dco_DFE2   ------------------------------------------------------------
DFE_1_Dco_DFE3   ------------------------------------------------------------
DFE_1_Dco_DFE4   ------------------------------------------------------------
DFE_1_Dco_DFE5   ------------------------------------------------------------
DFE_1_Dco_DFE6   ------------------------------------------------------------
DFE_1_Smo_DFE    ------------------------------------------------------------
DFCD_1_Ita_DFCD  ------------------------------------------------------------
DFD_2_Asp_DFD1   ------------------------------------------------------------
DFD_2_Asp_DFD2   ------------------------------------------------------------
DFD_2_Aca_DFD    ------------------------------------------------------------
DFD_2_Mve_DFD    ------------------------------------------------------------
DFD_2_Scu_DFD    ------------------------------------------------------------
DFD_2_Afi_DFD1   ------------------------------------------------------------
DFD_2_Afi_DFD2   ------------------------------------------------------------
DFD_2_Afi_DFD3   ------------------------------------------------------------
DFD_2_Cri_DFD1   ------------------------------------------------------------
DFD_2_Cri_DFD2   ------------------------------------------------------------
DFD_3_Gbi_DFD    ------------------------------------------------------------
DFD_4_Atr_DFD    ------------------------------------------------------------
DFD_4_Nco_DFD    ------------------------------------------------------------
DFD_5_Aam_DFD    ------------------------------------------------------------
DFD_6_Ath_ECT6   ------------------------------------------------------------
DFD_6_Ath_ECT7   ------------------------------------------------------------
DFC_3_Gbi_DFC1   ------------------------------------------------------------
DFC_3_Gbi_DFC2   ------------------------------------------------------------
DFC_3_Tpl_DFC1   ------------------------------------------------------------
DFC_3_Tpl_DFC2   ------------------------------------------------------------
DFC1_4_Atr_DFC1  ------------------------------------------------------------
DFC1_4_Nco_DFC1  ------------------------------------------------------------
DFC1_5_Aam_DFC1  ------------------------------------------------------------
DFC1_6_Ath_ECT8  ------------------------------------------------------------
DFC2_4_Atr_DFC2  ------------------------------------------------------------
DFC2_4_Nco_DFC2  ------------------------------------------------------------
DFC2_5_Aam_DFC2  ------------------------------------------------------------
DFC2_5_Aam_DFC3  ------------------------------------------------------------
DFC2_6_Ath_ECT11 ------------------------------------------------------------
DFF_2_Aca_DFF1   ------------------------------------------------------------
DFF_2_Aca_DFF2   ------------------------------------------------------------
DFF_2_Afi_DFF1   ------------------------------------------------------------
DFF_2_Afi_DFF2   ------------------------------------------------------------
DFF_2_Afi_DFF3   ------------------------------------------------------------
DFF_2_Afi_DFF4   ------------------------------------------------------------
DFF_2_Afi_DFF5   ------------------------------------------------------------
DFF_2_Afi_DFF6   ------------------------------------------------------------
DFF_2_Asp_DFF1   ------------------------------------------------------------
DFF_2_Asp_DFF2   ------------------------------------------------------------
DFF_2_Asp_DFF3   ------------------------------------------------------------
DFF_2_Asp_DFF4   ------------------------------------------------------------
DFF_2_Asp_DFF5   ------------------------------------------------------------
DFF_2_Cri_DFF1   ------------------------------------------------------------
DFF_2_Cri_DFF2   ------------------------------------------------------------
DFF_2_Cri_DFF3   ------------------------------------------------------------
DFF_2_Mve_DFF1   ------------------------------------------------------------
DFF_2_Mve_DFF2   ------------------------------------------------------------
DFF_2_Mve_DFF3   ------------------------------------------------------------
DFF_2_Scu_DFF1   ------------------------------------------------------------
DFF_2_Scu_DFF2   ------------------------------------------------------------
DFF_2_Scu_DFF3   ------------------------------------------------------------
DFF_3_Gbi_DFF1   ------------------------------------------------------------
DFF_3_Gbi_DFF2   ------------------------------------------------------------
DFF_3_Tpl_DFF    ------------------------------------------------------------
DFAB_2_Aca_DFAB1 ------------------------------------------------------------
DFAB_2_Aca_DFAB2 ------------------------------------------------------------
DFAB_2_Asp_DFAB1 ------------------------------------------------------------
DFAB_2_Asp_DFAB2 ------------------------------------------------------------
DFAB_2_Cri_DFAB  ------------------------------------------------------------
DFAB_2_Scu_DFAB  ------------------------------------------------------------
DFB_3_Gbi_DFB    ------------------------------------------------------------
DFB_4_Atr_DFB    ------------------------------------------------------------
DFB_4_Nco_DFB    ------------------------------------------------------------
DFB_5_Aam_DFB    ------------------------------------------------------------
DFB_6_Ath_ECT5   ------------------------------------------------------------
DFB_6_Ath_ECT9   ------------------------------------------------------------
DFB_6_Ath_ECT10  ------------------------------------------------------------
DFA_3_Gbi_DFA1   ------------------------------------------------------------
DFA_3_Gbi_DFA2   ------------------------------------------------------------
DFA_3_Tpl_DFA1   ------------------------------------------------------------
DFA_3_Tpl_DFA2   ------------------------------------------------------------
DFA_4_Atr_DFA    ------------------------------------------------------------
DFA_4_Nco_DFA    ------------------------------------------------------------
DFA_5_Aam_DFA1   ------------------------------------------------------------
DFA_5_Aam_DFA2   ------------------------------------------------------------
DFA_6_Ath_ECT1   ------------------------------------------------------------
DFA_6_Ath_ECT2   ------------------------------------------------------------
DFA_6_Ath_ECT3   ------------------------------------------------------------
DFA_6_Ath_ECT4   ------------------------------------------------------------

DF_01_Bpr_DF     -----------------------------------SLQQQQQQQ------------QQQH
DF_01_Mco_DF     -----------------------------------KGKAGSSAA------------PVVD
DF_01_Mpu_DF     -----------------------------------AKPFRPGGG------------GGGG
DF_01_Msp_DF     -----------------------------------SSAGVPGTS----------TAGSGS
DF_02_Kni_DF1    -----------------------------------GGKGVGTEG------------SAPE
DF_02_Kni_DF2    -----------------------------------SSNADVIGR-------------QQN
DF_02_Kni_DF3    KAEDGGEAPAGREAKEAREKTWEELFDEMQAKAARGEPLLKPDSEKTWEELEADGKFVGG
DF_03_Cbr_DF     -----------------------------------TESSSGAAS-----------SGADV
DF_04_Zci_DF     -----------------------------------NGTGNGSEG------------AHQG
DF_05_Men_DF     -----------------------------------IGELGAAGP------------GNGG
DFE_06_Aag_DFE   -----------------------------------G-EVPAGVS-------------EPT
DFE_07_Mpo_DFE   -----------------------------------AGDAPTSGP------------GEPG
DFE_08_Sfa_DFE1  -----------------------------------AGEVTTPGA------------IEPG
DFE_08_Sfa_DFE2  ------------------------------------ELSTPGGA------------REPN
DFE_08_Sfa_DFE3  -----------------------------------GELPTPGGG-----------VGEPN
DFE_09_Cpu_DFE   -----------------------------------EGGGSGNGE---------------L
DFE_09_Ppa_DFE1  -----------------------------------G-ERATTGN------------GEPA
DFE_09_Ppa_DFE2  -----------------------------------G-EGTVSGN------------GEPS
DFE_1_Ita_DFE1   -----------------------------------GRMTPPGAR------------NDCL
DFE_1_Ita_DFE2   -----------------------------------G-AMLLGGA------------EPSG
DFE_1_Ita_DFE3   -----------------------------------CQPMLQCLS--------------PP
DFE_1_Dco_DFE1   -----------------------------------T-ELPVSGS------------REPG
DFE_1_Dco_DFE2   -----------------------------------A-ELPASGS------------REQG
DFE_1_Dco_DFE3   -------------------------------------VIVSEGP-----------ATTEA
DFE_1_Dco_DFE4   -----------------------------------GDLIPAP--------------LETG
DFE_1_Dco_DFE5   -----------------------------------GDLVPTP--------------LEAS
DFE_1_Dco_DFE6   -----------------------------------GELAPTREA----------------
DFE_1_Smo_DFE    ------------------------------------VEVDPLKN----------------
DFCD_1_Ita_DFCD  ------------------------------------------------------------
DFD_2_Asp_DFD1   -----------------------------------GSKKSNLKD--------------AG
DFD_2_Asp_DFD2   -----------------------------------GSKSNKPNS------------KDIG
DFD_2_Aca_DFD    -----------------------------------GAKKLNVKD--------------CT
DFD_2_Mve_DFD    -----------------------------------GNKKAVPKD--------------AN
DFD_2_Scu_DFD    -----------------------------------DIDKVNSND------------SVAS
DFD_2_Afi_DFD1   -----------------------------------GMKKATLKD------------VGQN
DFD_2_Afi_DFD2   -----------------------------------SIKKQGTNK--------------EG
DFD_2_Afi_DFD3   -----------------------------------DLKKQSAKD---------------G
DFD_2_Cri_DFD1   -----------------------------------GERKTMSKD----------------
DFD_2_Cri_DFD2   -----------------------------------GTKKPNVKD------------AVEG
DFD_3_Gbi_DFD    -----------------------------------GSEALPTSS------------SESG
DFD_4_Atr_DFD    -----------------------------------ALPATPPEV--------MPLVVDSV
DFD_4_Nco_DFD    -----------------------------------PTCSLPANS---------LLSVPSS
DFD_5_Aam_DFD    -----------------------------------GSEFFPNTS------------LDPI
DFD_6_Ath_ECT6   -----------------------------------SNSSTDSLV----------------
DFD_6_Ath_ECT7   -----------------------------------SNSSTNSLV----------------
DFC_3_Gbi_DFC1   -----------------------------------PGSMVADRA------------NANG
DFC_3_Gbi_DFC2   -----------------------------------GSEVMPAFA------------WESG
DFC_3_Tpl_DFC1   -----------------------------------DPGTLAAGQ------------TNAN
DFC_3_Tpl_DFC2   -----------------------------------GSEVPPPQF-----------SWDSG
DFC1_4_Atr_DFC1  -----------------------------------GSEVLPVYP------------WDSP
DFC1_4_Nco_DFC1  -----------------------------------GSEVVPAYS------------WDPS
DFC1_5_Aam_DFC1  -----------------------------------GSEFVPVYP------------WDQS
DFC1_6_Ath_ECT8  ------------------------------------------------------------
DFC2_4_Atr_DFC2  ------------------------------------------------------------
DFC2_4_Nco_DFC2  -----------------------------------RDSVPLVDD----------------
DFC2_5_Aam_DFC2  -----------------------------------GSDFVQINP------------WDQS
DFC2_5_Aam_DFC3  -----------------------------------MPSEVHRDS----------------
DFC2_6_Ath_ECT11 -----------------------------------TFSNQKTSC----------------
DFF_2_Aca_DFF1   -----------------------------------GMVVIEPQE------------SSVV
DFF_2_Aca_DFF2   -----------------------------------GAMVPDVQF------------QDPA
DFF_2_Afi_DFF1   -----------------------------------SPSSTQVGH----------------
DFF_2_Afi_DFF2   -----------------------------------PVVMLDTQD------------LSQS
DFF_2_Afi_DFF3   -----------------------------------GVMALDPQD------------ETMP
DFF_2_Afi_DFF4   -----------------------------------EMIMLDPHE------------QSVL
DFF_2_Afi_DFF5   -----------------------------------GVLIVQENS------------GGLE
DFF_2_Afi_DFF6   -----------------------------------QLPVILQDH----------------
DFF_2_Asp_DFF1   -----------------------------------GIMMPDLQD----------------
DFF_2_Asp_DFF2   -----------------------------------MMMLDPQDP------------AQLG
DFF_2_Asp_DFF3   -----------------------------------GVVMIDTQD-----------PGQTG
DFF_2_Asp_DFF4   -----------------------------------GMMMLDPQD------------SGVV
DFF_2_Asp_DFF5   -----------------------------------GHSLPEPGM-------MLLESQDPG
DFF_2_Cri_DFF1   -----------------------------------GMVLLEPQD------------SSVV
DFF_2_Cri_DFF2   -----------------------------------GVVIMEPQD------------PTVL
DFF_2_Cri_DFF3   -----------------------------------QFHVASTEQ----------------
DFF_2_Mve_DFF1   -----------------------------------SLQHHRSQV------------GQVT
DFF_2_Mve_DFF2   -----------------------------------GVVVLDPQD------------QAVL
DFF_2_Mve_DFF3   --------------------------------------VPNPAA------------WGNG
DFF_2_Scu_DFF1   -----------------------------------GVFMLDAQE------------PSQS
DFF_2_Scu_DFF2   -----------------------------------GVLVYDSQD-------------QAA
DFF_2_Scu_DFF3   -----------------------------------PALLYPALA----------------
DFF_3_Gbi_DFF1   -----------------------------------RFECPGTQK------------NDYL
DFF_3_Gbi_DFF2   -----------------------------------EVVMPGSED----------LGIQGS
DFF_3_Tpl_DFF    -----------------------------------EAVMPGPVD----------LGIQGT
DFAB_2_Aca_DFAB1 -----------------------------------ALKKEFGDS-----------SNKHS
DFAB_2_Aca_DFAB2 -----------------------------------NST----------------------
DFAB_2_Asp_DFAB1 -----------------------------------ASTGNTGES-----------SSDRS
DFAB_2_Asp_DFAB2 -----------------------------------ASTGSTGES-----------SSDRS
DFAB_2_Cri_DFAB  -----------------------------------TSTVSTRES-----------SSDRS
DFAB_2_Scu_DFAB  -----------------------------------TLTGTARES-----------TSDQS
DFB_3_Gbi_DFB    -----------------------------------G-ELSSSVG------------VDQA
DFB_4_Atr_DFB    -----------------------------------ELSSPSAID------------QQQG
DFB_4_Nco_DFB    --------------------------------------------------------GSMN
DFB_5_Aam_DFB    -----------------------------------ADLSAPVGI------------DQQG
DFB_6_Ath_ECT5   -----------------------------------SLVGVDQQG------------DNIG
DFB_6_Ath_ECT9   -----------------------------------NMMRARGNS----------------
DFB_6_Ath_ECT10  -------------------------------------DIDPTSA----------------
DFA_3_Gbi_DFA1   -----------------------------------G-DVSNSAA------------VNQG
DFA_3_Gbi_DFA2   -----------------------------------G-DVSTSVP------------ADQG
DFA_3_Tpl_DFA1   ------------------------------------------------------------
DFA_3_Tpl_DFA2   -----------------------------------T-DVPTSMG------------ADQM
DFA_4_Atr_DFA    -----------------------------------G-EVSTSVA------------PDQG
DFA_4_Nco_DFA    -----------------------------------P-EVSTTVS------------SDQG
DFA_5_Aam_DFA1   -----------------------------------KSDVSTSVA------------TDQT
DFA_5_Aam_DFA2   -----------------------------------QGDVSTSVA------------PNQA
DFA_6_Ath_ECT1   -----------------------------------AGNLLNGGD----------------
DFA_6_Ath_ECT2   -----------------------------------DLSANKPAGVKTLPADSNNVASAAG
DFA_6_Ath_ECT3   ------------------------------------------------------------
DFA_6_Ath_ECT4   -----------------------------------KLSTNKAAN-----------SASAG

DF_01_Bpr_DF     FPMMMTTTSEMPYQH------------------YPYYQ----------------------
DF_01_Mco_DF     AAAAVSDNAAAAAE-------------------RASREYELALRRWAT------------
DF_01_Mpu_DF     GTAGYNPGALGGGTFLQFAAGAMKAKS------GLGYAASGAA-----------------
DF_01_Msp_DF     SFLSY-AANAMARTRGGEKKTSVAAEEREAFEGRPGDATVGTE-----------------
DF_02_Kni_DF1    AEAGS-SLQPPRSD-------------------PAGSAEESPA-----------------
DF_02_Kni_DF2    MMGGA-MSAAQT---------------------MPMLA----------------------
DF_02_Kni_DF3    IPQKMKTGRQQLPPSEDDWKVKVGPQMEFGKGEKPGERLARAVIQEAFKAKKAELEKVKI
DF_03_Cbr_DF     PTSSA-EGSSSGGA-------------------QASQAAQSAS-----------------
DF_04_Zci_DF     AGEQVAANGNGNGN----------------------------------------------
DF_05_Men_DF     IVYSV-EGDLRQQ--------------------HAGGE-LSQA-----------------
DFE_06_Aag_DFE   PP-GV-DGSNSAMA-------NGN-----------RYP-VAML-----------------
DFE_07_Mpo_DFE   PP-GV-EGGNGTMA-------NGSNVSMGP---RPGYP-VTLI-----------------
DFE_08_Sfa_DFE1  PP-GV-DGSNGALA-------NGNKGP------RPGFPAVTVI-----------------
DFE_08_Sfa_DFE2  PP-GV-NASNGPLS-------NGNVGPR-----PAGFSSVTLI-----------------
DFE_08_Sfa_DFE3  PPLGV-TGSTGLLA-------NGNVGSP-----RPGFSSVTLI-----------------
DFE_09_Cpu_DFE   VPPGVDGKNSGP---------------------RPGYPAMALV-----------------
DFE_09_Ppa_DFE1  PP-GV-DGKIALSN-------------GGP---RPGYPAMALI-----------------
DFE_09_Ppa_DFE2  PP-GV-DGKIAVSN-------------GSP---RPGFPAMALI-----------------
DFE_1_Ita_DFE1   HKMQR-LGGYNAY--------------------EGNMMSGRWM-----------------
DFE_1_Ita_DFE2   DH-AG-PSPDGTTT--SGT--NASLVTMGP---RPGYQ-M--M-----------------
DFE_1_Ita_DFE3   VMMAA-DGPGFVGD-------------VGPACSVPLLMTSRTY-----------------
DFE_1_Dco_DFE1   PP-GV-DLSSGVIA-------ARNSLPLGP---RPGVP-LPAI-----------------
DFE_1_Dco_DFE2   AP-SV-DLSTGGIA-------AGNSLPVGP---RPGVP-LTTI-----------------
DFE_1_Dco_DFE3   SPQAS-DGSSPAVP------SNGNVVPLGP---RPGFP-LAMM-----------------
DFE_1_Dco_DFE4   SP-GG-DFPGSIIA-------NGSIVTLGP---RPGYP-VAMV-----------------
DFE_1_Dco_DFE5   SP-GV-DFPGGVMT-------NGSIVALGP---RPGYP-VAVV-----------------
DFE_1_Dco_DFE6   ---LP-DSSSDMIS-------YGNMMTLGP---RPTFP-LAMM-----------------
DFE_1_Smo_DFE    ------DGSTGA---------------------IPTKNVQRPV-----------------
DFCD_1_Ita_DFCD  ------------------------------------------------------------
DFD_2_Asp_DFD1   QISKVKPGVNG----------------------RQGYQVGYRNSL---------------
DFD_2_Asp_DFD2   QNLKVKPGATG----------------------KQGFQVGYTRFY---------------
DFD_2_Aca_DFD    QNAKAKPGVPG----------------------KPGYQAGHKSI----------------
DFD_2_Mve_DFD    QNQKVKSGGNQT---------------------KPGYQTGQR------------------
DFD_2_Scu_DFD    QKAKFGSNSNLEY--------------------QENLL----------------------
DFD_2_Afi_DFD1   QKTKLAGTAN-----------------------KQGYQANHRNLA---------------
DFD_2_Afi_DFD2   HPPTAKSVANG----------------------RQGYQAGYKNFL---------------
DFD_2_Afi_DFD3   LNQKVKSTVHG----------------------RHGYQVGYNNYL---------------
DFD_2_Cri_DFD1   -SVQSAKSKSGALA-------------------KSGQMQTHKN-----------------
DFD_2_Cri_DFD2   SNGKPIMAS------------------------KLSQNVSKTS-----------------
DFD_3_Gbi_DFD    LL-VA-DAVTTSGI-------NVSTTATMP---RPGHS-AAFM-----------------
DFD_4_Atr_DFD    DVSRMTDEANRP---------------------RP-------------------------
DFD_4_Nco_DFD    SSSGL-DGAGGTYA-------TPASVTTVTISDGPLKP-KREV-----------------
DFD_5_Aam_DFD    LL-------------------------------HAGVP----------------------
DFD_6_Ath_ECT6   ---------------------------------ANGGQ----------------------
DFD_6_Ath_ECT7   ---------------------------------ETGSA----------------------
DFC_3_Gbi_DFC1   TS-GS-SATLKPAE-------------------QAGLK----------------------
DFC_3_Gbi_DFC2   LP-VA-DRANGNGF-------SGSPTTGGP---RQGYS-VGTI-----------------
DFC_3_Tpl_DFC1   GNGGS-NAAYKTNE-------------------QDGLK----------------------
DFC_3_Tpl_DFC2   LVVAA-NGNS-----------------------VAGVPRTNSS-----------------
DFC1_4_Atr_DFC1  PLFGDGVTPTGFSG----------------------------------------------
DFC1_4_Nco_DFC1  PF-FL-DGSQINGI-------SGGPVPPGP---KPTLS-APNA-----------------
DFC1_5_Aam_DFC1  FV--V-DGSYGN-----------------------GYS----------------------
DFC1_6_Ath_ECT8  ---------------------------------VASYT----------------------
DFC2_4_Atr_DFC2  ------------------------------------------------------------
DFC2_4_Nco_DFC2  ---GL-TTSVGFG--------------------NPKINLSGKA-----------------
DFC2_5_Aam_DFC2  FV--V-NGAYGN-----------------------GYV----------------------
DFC2_5_Aam_DFC3  ---------------------------------RPSVSALNPA-----------------
DFC2_6_Ath_ECT11 ------------------------------------------------------------
DFF_2_Aca_DFF1   LTNGF-SNYAGP---------------------IPAGPPMTFV-----------------
DFF_2_Aca_DFF2   AFAAYGYQPMNPNV-------------------GHGQWVPVAM-----------------
DFF_2_Afi_DFF1   ------------------------------------------------------------
DFF_2_Afi_DFF2   GLIMT-DGF------------------------GNGYQ----------------------
DFF_2_Afi_DFF3   IPNTYNNNFSGPN--------------------IPNNP----------------------
DFF_2_Afi_DFF4   IPNAY-NNFVGSIP----------------------------------------------
DFF_2_Afi_DFF5   HISNG-YSYYPHAGTL-----------------MPVYMASPMV-----------------
DFF_2_Afi_DFF6   ---------------------------------GSGYA----------------------
DFF_2_Asp_DFF1   ---------------------------------------HRHV-----------------
DFF_2_Asp_DFF2   VVMSS-EFTNVSGYAVP----------------LPGLP-LTIV-----------------
DFF_2_Asp_DFF3   VVLPN-GLTNGYSGT------------------MPNFP-MSMV-----------------
DFF_2_Asp_DFF4   VPNGF-NNYAGP---------------------MPGGPPMTFV-----------------
DFF_2_Asp_DFF5   VIMSS-GYTIANQHV------------------VQAMP-MAMA-----------------
DFF_2_Cri_DFF1   LANGF-SSYAGP---------------------MASVPSVSYV-----------------
DFF_2_Cri_DFF2   LPNGPVNYVTP----------------------VAAGPSIAFI-----------------
DFF_2_Cri_DFF3   ---------------------------------FNGDT----------------------
DFF_2_Mve_DFF1   DPSIA----------------------------LSAYA----------------------
DFF_2_Mve_DFF2   VQNGF-NGYGGS---------------------MPAGPPISYP-----------------
DFF_2_Mve_DFF3   YVSGG----------------------------PDGMP----------------------
DFF_2_Scu_DFF1   GLIML-SGF------------------------ANAYP----------------------
DFF_2_Scu_DFF2   MMPNVYNNYAGPIT-------------------PVNSV----------------------
DFF_2_Scu_DFF3   ---------------------------------MPNCQFVRIA-----------------
DFF_3_Gbi_DFF1   SSFPS-GENYFSVG-------------------RPALQ-PYVM-----------------
DFF_3_Gbi_DFF2   YFHSF-QGGSNPFFGG-----------------RPGFQ-PYLM-----------------
DFF_3_Tpl_DFF    YVHGI-QNGNNYVFEG-----------------RPGFQ-SYLI-----------------
DFAB_2_Aca_DFAB1 VHFTA-VNIQGHLAA------------------QPTYV----D-----------------
DFAB_2_Aca_DFAB2 ------------------------------------------------------------
DFAB_2_Asp_DFAB1 ASTAV-SGNSGPSGA------------------RLGYT----G-----------------
DFAB_2_Asp_DFAB2 ASTAV-SGNNGPSVA------------------RPGYM----G-----------------
DFAB_2_Cri_DFAB  ANTVG-SGTNGPSGT------------------RAGHM----G-----------------
DFAB_2_Scu_DFAB  TNSAV-TGNNGQSGT------------------RPSYA----G-----------------
DFB_3_Gbi_DFB    TF-AV-DGSNAN-F--VNG--NGMTVA--P---RPGYP-MA-------------------
DFB_4_Atr_DFB    GF-LA-DAS------------NTNAIPFGP---RPNYP-VP-------------------
DFB_4_Nco_DFB    NSVQL-DT-------------------------GPGYS----------------------
DFB_5_Aam_DFB    VY-VA-DTP------------NSSGMLLGP---QPGYS----------------------
DFB_6_Ath_ECT5   P--------------------------------RQSYH----------------------
DFB_6_Ath_ECT9   ---VLRDNIYG----------------------EPRGM----------------------
DFB_6_Ath_ECT10  ----------------------------------------AYM-----------------
DFA_3_Gbi_DFA1   ST----DGYNGNVT--VNG--NS------P---RSGYP-LALL-----------------
DFA_3_Gbi_DFA2   TL-SG-DSSNGH-T--TNG--NGNGVTHGP---RPGYP-MALL-----------------
DFA_3_Tpl_DFA1   ---------------------------------RNQRQ----------------------
DFA_3_Tpl_DFA2   TV----DNTGGN-N--VNG--SSNGVTVGP---RPSYP-MPIL-----------------
DFA_4_Atr_DFA    PI-PL-EGSNGNSNAIPNGTANGNNGTGAP---RPSYS-SAMP-----------------
DFA_4_Nco_DFA    SV-PA-ETTNGNANGVANG--NANGIHKAPLSTPSKQQ-SGMV-----------------
DFA_5_Aam_DFA1   TI-PV-DTTTKNTNGVANGITNGNSGTVTQ---KQSYH-QK-------------------
DFA_5_Aam_DFA2   TI-PV-DTTTKNSNGVANGTANGNNGTANQ---RQNHS-QN-------------------
DFA_6_Ath_ECT1   ------------------------------------------------------------
DFA_6_Ath_ECT2   ITKGS-NGSAPV---------------------KPTNQ-ATLN-----------------
DFA_6_Ath_ECT3   ---------------------------------RHGYT----------------------
DFA_6_Ath_ECT4   IPKGM-NGSAPV---------------------KPLNQ----------------------

DF_01_Bpr_DF     ------------------------------------------------------------
DF_01_Mco_DF     ------------------------------------------------------------
DF_01_Mpu_DF     ------------------------------------------------------------
DF_01_Msp_DF     ------------------------------------------------------------
DF_02_Kni_DF1    ------------------------------------------------------------
DF_02_Kni_DF2    ------------------------------------------------------------
DF_02_Kni_DF3    KAWSKPEVFAPEESPDQSEAPRGRDGTRRAEDLQRENVWEKRRKEAEERLTGRWGISHQS
DF_03_Cbr_DF     ------------------------------------------------------------
DF_04_Zci_DF     ------------------------------------------------------------
DF_05_Men_DF     ------------------------------------------------------------
DFE_06_Aag_DFE   ------------------------------------------------------------
DFE_07_Mpo_DFE   ------------------------------------------------------------
DFE_08_Sfa_DFE1  ------------------------------------------------------------
DFE_08_Sfa_DFE2  ------------------------------------------------------------
DFE_08_Sfa_DFE3  ------------------------------------------------------------
DFE_09_Cpu_DFE   ------------------------------------------------------------
DFE_09_Ppa_DFE1  ------------------------------------------------------------
DFE_09_Ppa_DFE2  ------------------------------------------------------------
DFE_1_Ita_DFE1   ------------------------------------------------------------
DFE_1_Ita_DFE2   ------------------------------------------------------------
DFE_1_Ita_DFE3   ------------------------------------------------------------
DFE_1_Dco_DFE1   ------------------------------------------------------------
DFE_1_Dco_DFE2   ------------------------------------------------------------
DFE_1_Dco_DFE3   ------------------------------------------------------------
DFE_1_Dco_DFE4   ------------------------------------------------------------
DFE_1_Dco_DFE5   ------------------------------------------------------------
DFE_1_Dco_DFE6   ------------------------------------------------------------
DFE_1_Smo_DFE    ------------------------------------------------------------
DFCD_1_Ita_DFCD  ------------------------------------------------------------
DFD_2_Asp_DFD1   ------------------------------------------------------------
DFD_2_Asp_DFD2   ------------------------------------------------------------
DFD_2_Aca_DFD    ------------------------------------------------------------
DFD_2_Mve_DFD    ------------------------------------------------------------
DFD_2_Scu_DFD    ------------------------------------------------------------
DFD_2_Afi_DFD1   ------------------------------------------------------------
DFD_2_Afi_DFD2   ------------------------------------------------------------
DFD_2_Afi_DFD3   ------------------------------------------------------------
DFD_2_Cri_DFD1   ------------------------------------------------------------
DFD_2_Cri_DFD2   ------------------------------------------------------------
DFD_3_Gbi_DFD    ------------------------------------------------------------
DFD_4_Atr_DFD    ------------------------------------------------------------
DFD_4_Nco_DFD    ------------------------------------------------------------
DFD_5_Aam_DFD    ------------------------------------------------------------
DFD_6_Ath_ECT6   ------------------------------------------------------------
DFD_6_Ath_ECT7   ------------------------------------------------------------
DFC_3_Gbi_DFC1   ------------------------------------------------------------
DFC_3_Gbi_DFC2   ------------------------------------------------------------
DFC_3_Tpl_DFC1   ------------------------------------------------------------
DFC_3_Tpl_DFC2   ------------------------------------------------------------
DFC1_4_Atr_DFC1  ------------------------------------------------------------
DFC1_4_Nco_DFC1  ------------------------------------------------------------
DFC1_5_Aam_DFC1  ------------------------------------------------------------
DFC1_6_Ath_ECT8  ------------------------------------------------------------
DFC2_4_Atr_DFC2  ------------------------------------------------------------
DFC2_4_Nco_DFC2  ------------------------------------------------------------
DFC2_5_Aam_DFC2  ------------------------------------------------------------
DFC2_5_Aam_DFC3  ------------------------------------------------------------
DFC2_6_Ath_ECT11 ------------------------------------------------------------
DFF_2_Aca_DFF1   ------------------------------------------------------------
DFF_2_Aca_DFF2   ------------------------------------------------------------
DFF_2_Afi_DFF1   ------------------------------------------------------------
DFF_2_Afi_DFF2   ------------------------------------------------------------
DFF_2_Afi_DFF3   ------------------------------------------------------------
DFF_2_Afi_DFF4   ------------------------------------------------------------
DFF_2_Afi_DFF5   ------------------------------------------------------------
DFF_2_Afi_DFF6   ------------------------------------------------------------
DFF_2_Asp_DFF1   ------------------------------------------------------------
DFF_2_Asp_DFF2   ------------------------------------------------------------
DFF_2_Asp_DFF3   ------------------------------------------------------------
DFF_2_Asp_DFF4   ------------------------------------------------------------
DFF_2_Asp_DFF5   ------------------------------------------------------------
DFF_2_Cri_DFF1   ------------------------------------------------------------
DFF_2_Cri_DFF2   ------------------------------------------------------------
DFF_2_Cri_DFF3   ------------------------------------------------------------
DFF_2_Mve_DFF1   ------------------------------------------------------------
DFF_2_Mve_DFF2   ------------------------------------------------------------
DFF_2_Mve_DFF3   ------------------------------------------------------------
DFF_2_Scu_DFF1   ------------------------------------------------------------
DFF_2_Scu_DFF2   ------------------------------------------------------------
DFF_2_Scu_DFF3   ------------------------------------------------------------
DFF_3_Gbi_DFF1   ------------------------------------------------------------
DFF_3_Gbi_DFF2   ------------------------------------------------------------
DFF_3_Tpl_DFF    ------------------------------------------------------------
DFAB_2_Aca_DFAB1 ------------------------------------------------------------
DFAB_2_Aca_DFAB2 ------------------------------------------------------------
DFAB_2_Asp_DFAB1 ------------------------------------------------------------
DFAB_2_Asp_DFAB2 ------------------------------------------------------------
DFAB_2_Cri_DFAB  ------------------------------------------------------------
DFAB_2_Scu_DFAB  ------------------------------------------------------------
DFB_3_Gbi_DFB    ------------------------------------------------------------
DFB_4_Atr_DFB    ------------------------------------------------------------
DFB_4_Nco_DFB    ------------------------------------------------------------
DFB_5_Aam_DFB    ------------------------------------------------------------
DFB_6_Ath_ECT5   ------------------------------------------------------------
DFB_6_Ath_ECT9   ------------------------------------------------------------
DFB_6_Ath_ECT10  ------------------------------------------------------------
DFA_3_Gbi_DFA1   ------------------------------------------------------------
DFA_3_Gbi_DFA2   ------------------------------------------------------------
DFA_3_Tpl_DFA1   ------------------------------------------------------------
DFA_3_Tpl_DFA2   ------------------------------------------------------------
DFA_4_Atr_DFA    ------------------------------------------------------------
DFA_4_Nco_DFA    ------------------------------------------------------------
DFA_5_Aam_DFA1   ------------------------------------------------------------
DFA_5_Aam_DFA2   ------------------------------------------------------------
DFA_6_Ath_ECT1   ------------------------------------------------------------
DFA_6_Ath_ECT2   ------------------------------------------------------------
DFA_6_Ath_ECT3   ------------------------------------------------------------
DFA_6_Ath_ECT4   ------------------------------------------------------------

DF_01_Bpr_DF     ------------------------------------------------------------
DF_01_Mco_DF     ------------------------------------------------------------
DF_01_Mpu_DF     ------------------------------------------------------------
DF_01_Msp_DF     ------------------------------------------------------------
DF_02_Kni_DF1    ------------------------------------------------------------
DF_02_Kni_DF2    ------------------------------------------------------------
DF_02_Kni_DF3    EGEEGPGELDRAVLRSKLSGSLPPKEWEEAGTGSARERGSIIFEGALVQLKRQSSKERRG
DF_03_Cbr_DF     ------------------------------------------------------------
DF_04_Zci_DF     ------------------------------------------------------------
DF_05_Men_DF     ------------------------------------------------------------
DFE_06_Aag_DFE   ------------------------------------------------------------
DFE_07_Mpo_DFE   ------------------------------------------------------------
DFE_08_Sfa_DFE1  ------------------------------------------------------------
DFE_08_Sfa_DFE2  ------------------------------------------------------------
DFE_08_Sfa_DFE3  ------------------------------------------------------------
DFE_09_Cpu_DFE   ------------------------------------------------------------
DFE_09_Ppa_DFE1  ------------------------------------------------------------
DFE_09_Ppa_DFE2  ------------------------------------------------------------
DFE_1_Ita_DFE1   ------------------------------------------------------------
DFE_1_Ita_DFE2   ------------------------------------------------------------
DFE_1_Ita_DFE3   ------------------------------------------------------------
DFE_1_Dco_DFE1   ------------------------------------------------------------
DFE_1_Dco_DFE2   ------------------------------------------------------------
DFE_1_Dco_DFE3   ------------------------------------------------------------
DFE_1_Dco_DFE4   ------------------------------------------------------------
DFE_1_Dco_DFE5   ------------------------------------------------------------
DFE_1_Dco_DFE6   ------------------------------------------------------------
DFE_1_Smo_DFE    ------------------------------------------------------------
DFCD_1_Ita_DFCD  ------------------------------------------------------------
DFD_2_Asp_DFD1   ------------------------------------------------------------
DFD_2_Asp_DFD2   ------------------------------------------------------------
DFD_2_Aca_DFD    ------------------------------------------------------------
DFD_2_Mve_DFD    ------------------------------------------------------------
DFD_2_Scu_DFD    ------------------------------------------------------------
DFD_2_Afi_DFD1   ------------------------------------------------------------
DFD_2_Afi_DFD2   ------------------------------------------------------------
DFD_2_Afi_DFD3   ------------------------------------------------------------
DFD_2_Cri_DFD1   ------------------------------------------------------------
DFD_2_Cri_DFD2   ------------------------------------------------------------
DFD_3_Gbi_DFD    ------------------------------------------------------------
DFD_4_Atr_DFD    ------------------------------------------------------------
DFD_4_Nco_DFD    ------------------------------------------------------------
DFD_5_Aam_DFD    ------------------------------------------------------------
DFD_6_Ath_ECT6   ------------------------------------------------------------
DFD_6_Ath_ECT7   ------------------------------------------------------------
DFC_3_Gbi_DFC1   ------------------------------------------------------------
DFC_3_Gbi_DFC2   ------------------------------------------------------------
DFC_3_Tpl_DFC1   ------------------------------------------------------------
DFC_3_Tpl_DFC2   ------------------------------------------------------------
DFC1_4_Atr_DFC1  ------------------------------------------------------------
DFC1_4_Nco_DFC1  ------------------------------------------------------------
DFC1_5_Aam_DFC1  ------------------------------------------------------------
DFC1_6_Ath_ECT8  ------------------------------------------------------------
DFC2_4_Atr_DFC2  ------------------------------------------------------------
DFC2_4_Nco_DFC2  ------------------------------------------------------------
DFC2_5_Aam_DFC2  ------------------------------------------------------------
DFC2_5_Aam_DFC3  ------------------------------------------------------------
DFC2_6_Ath_ECT11 ------------------------------------------------------------
DFF_2_Aca_DFF1   ------------------------------------------------------------
DFF_2_Aca_DFF2   ------------------------------------------------------------
DFF_2_Afi_DFF1   ------------------------------------------------------------
DFF_2_Afi_DFF2   ------------------------------------------------------------
DFF_2_Afi_DFF3   ------------------------------------------------------------
DFF_2_Afi_DFF4   ------------------------------------------------------------
DFF_2_Afi_DFF5   ------------------------------------------------------------
DFF_2_Afi_DFF6   ------------------------------------------------------------
DFF_2_Asp_DFF1   ------------------------------------------------------------
DFF_2_Asp_DFF2   ------------------------------------------------------------
DFF_2_Asp_DFF3   ------------------------------------------------------------
DFF_2_Asp_DFF4   ------------------------------------------------------------
DFF_2_Asp_DFF5   ------------------------------------------------------------
DFF_2_Cri_DFF1   ------------------------------------------------------------
DFF_2_Cri_DFF2   ------------------------------------------------------------
DFF_2_Cri_DFF3   ------------------------------------------------------------
DFF_2_Mve_DFF1   ------------------------------------------------------------
DFF_2_Mve_DFF2   ------------------------------------------------------------
DFF_2_Mve_DFF3   ------------------------------------------------------------
DFF_2_Scu_DFF1   ------------------------------------------------------------
DFF_2_Scu_DFF2   ------------------------------------------------------------
DFF_2_Scu_DFF3   ------------------------------------------------------------
DFF_3_Gbi_DFF1   ------------------------------------------------------------
DFF_3_Gbi_DFF2   ------------------------------------------------------------
DFF_3_Tpl_DFF    ------------------------------------------------------------
DFAB_2_Aca_DFAB1 ------------------------------------------------------------
DFAB_2_Aca_DFAB2 ------------------------------------------------------------
DFAB_2_Asp_DFAB1 ------------------------------------------------------------
DFAB_2_Asp_DFAB2 ------------------------------------------------------------
DFAB_2_Cri_DFAB  ------------------------------------------------------------
DFAB_2_Scu_DFAB  ------------------------------------------------------------
DFB_3_Gbi_DFB    ------------------------------------------------------------
DFB_4_Atr_DFB    ------------------------------------------------------------
DFB_4_Nco_DFB    ------------------------------------------------------------
DFB_5_Aam_DFB    ------------------------------------------------------------
DFB_6_Ath_ECT5   ------------------------------------------------------------
DFB_6_Ath_ECT9   ------------------------------------------------------------
DFB_6_Ath_ECT10  ------------------------------------------------------------
DFA_3_Gbi_DFA1   ------------------------------------------------------------
DFA_3_Gbi_DFA2   ------------------------------------------------------------
DFA_3_Tpl_DFA1   ------------------------------------------------------------
DFA_3_Tpl_DFA2   ------------------------------------------------------------
DFA_4_Atr_DFA    ------------------------------------------------------------
DFA_4_Nco_DFA    ------------------------------------------------------------
DFA_5_Aam_DFA1   ------------------------------------------------------------
DFA_5_Aam_DFA2   ------------------------------------------------------------
DFA_6_Ath_ECT1   ------------------------------------------------------------
DFA_6_Ath_ECT2   ------------------------------------------------------------
DFA_6_Ath_ECT3   ------------------------------------------------------------
DFA_6_Ath_ECT4   ------------------------------------------------------------

DF_01_Bpr_DF     ------------------------------------------------------------
DF_01_Mco_DF     ------------------------------------------------------------
DF_01_Mpu_DF     ------------------------------------------------------------
DF_01_Msp_DF     ------------------------------------------------------------
DF_02_Kni_DF1    ------------------------------------------------------------
DF_02_Kni_DF2    ------------------------------------------------------------
DF_02_Kni_DF3    SESNPSSPERRQGKPGRLLLDDGDKGAQVFAPLAKSNGRRQEAPVEPLKSPKTPKSGQWS
DF_03_Cbr_DF     ------------------------------------------------------------
DF_04_Zci_DF     ------------------------------------------------------------
DF_05_Men_DF     ------------------------------------------------------------
DFE_06_Aag_DFE   ------------------------------------------------------------
DFE_07_Mpo_DFE   ------------------------------------------------------------
DFE_08_Sfa_DFE1  ------------------------------------------------------------
DFE_08_Sfa_DFE2  ------------------------------------------------------------
DFE_08_Sfa_DFE3  ------------------------------------------------------------
DFE_09_Cpu_DFE   ------------------------------------------------------------
DFE_09_Ppa_DFE1  ------------------------------------------------------------
DFE_09_Ppa_DFE2  ------------------------------------------------------------
DFE_1_Ita_DFE1   ------------------------------------------------------------
DFE_1_Ita_DFE2   ------------------------------------------------------------
DFE_1_Ita_DFE3   ------------------------------------------------------------
DFE_1_Dco_DFE1   ------------------------------------------------------------
DFE_1_Dco_DFE2   ------------------------------------------------------------
DFE_1_Dco_DFE3   ------------------------------------------------------------
DFE_1_Dco_DFE4   ------------------------------------------------------------
DFE_1_Dco_DFE5   ------------------------------------------------------------
DFE_1_Dco_DFE6   ------------------------------------------------------------
DFE_1_Smo_DFE    ------------------------------------------------------------
DFCD_1_Ita_DFCD  ------------------------------------------------------------
DFD_2_Asp_DFD1   ------------------------------------------------------------
DFD_2_Asp_DFD2   ------------------------------------------------------------
DFD_2_Aca_DFD    ------------------------------------------------------------
DFD_2_Mve_DFD    ------------------------------------------------------------
DFD_2_Scu_DFD    ------------------------------------------------------------
DFD_2_Afi_DFD1   ------------------------------------------------------------
DFD_2_Afi_DFD2   ------------------------------------------------------------
DFD_2_Afi_DFD3   ------------------------------------------------------------
DFD_2_Cri_DFD1   ------------------------------------------------------------
DFD_2_Cri_DFD2   ------------------------------------------------------------
DFD_3_Gbi_DFD    ------------------------------------------------------------
DFD_4_Atr_DFD    ------------------------------------------------------------
DFD_4_Nco_DFD    ------------------------------------------------------------
DFD_5_Aam_DFD    ------------------------------------------------------------
DFD_6_Ath_ECT6   ------------------------------------------------------------
DFD_6_Ath_ECT7   ------------------------------------------------------------
DFC_3_Gbi_DFC1   ------------------------------------------------------------
DFC_3_Gbi_DFC2   ------------------------------------------------------------
DFC_3_Tpl_DFC1   ------------------------------------------------------------
DFC_3_Tpl_DFC2   ------------------------------------------------------------
DFC1_4_Atr_DFC1  ------------------------------------------------------------
DFC1_4_Nco_DFC1  ------------------------------------------------------------
DFC1_5_Aam_DFC1  ------------------------------------------------------------
DFC1_6_Ath_ECT8  ------------------------------------------------------------
DFC2_4_Atr_DFC2  ------------------------------------------------------------
DFC2_4_Nco_DFC2  ------------------------------------------------------------
DFC2_5_Aam_DFC2  ------------------------------------------------------------
DFC2_5_Aam_DFC3  ------------------------------------------------------------
DFC2_6_Ath_ECT11 ------------------------------------------------------------
DFF_2_Aca_DFF1   ------------------------------------------------------------
DFF_2_Aca_DFF2   ------------------------------------------------------------
DFF_2_Afi_DFF1   ------------------------------------------------------------
DFF_2_Afi_DFF2   ------------------------------------------------------------
DFF_2_Afi_DFF3   ------------------------------------------------------------
DFF_2_Afi_DFF4   ------------------------------------------------------------
DFF_2_Afi_DFF5   ------------------------------------------------------------
DFF_2_Afi_DFF6   ------------------------------------------------------------
DFF_2_Asp_DFF1   ------------------------------------------------------------
DFF_2_Asp_DFF2   ------------------------------------------------------------
DFF_2_Asp_DFF3   ------------------------------------------------------------
DFF_2_Asp_DFF4   ------------------------------------------------------------
DFF_2_Asp_DFF5   ------------------------------------------------------------
DFF_2_Cri_DFF1   ------------------------------------------------------------
DFF_2_Cri_DFF2   ------------------------------------------------------------
DFF_2_Cri_DFF3   ------------------------------------------------------------
DFF_2_Mve_DFF1   ------------------------------------------------------------
DFF_2_Mve_DFF2   ------------------------------------------------------------
DFF_2_Mve_DFF3   ------------------------------------------------------------
DFF_2_Scu_DFF1   ------------------------------------------------------------
DFF_2_Scu_DFF2   ------------------------------------------------------------
DFF_2_Scu_DFF3   ------------------------------------------------------------
DFF_3_Gbi_DFF1   ------------------------------------------------------------
DFF_3_Gbi_DFF2   ------------------------------------------------------------
DFF_3_Tpl_DFF    ------------------------------------------------------------
DFAB_2_Aca_DFAB1 ------------------------------------------------------------
DFAB_2_Aca_DFAB2 ------------------------------------------------------------
DFAB_2_Asp_DFAB1 ------------------------------------------------------------
DFAB_2_Asp_DFAB2 ------------------------------------------------------------
DFAB_2_Cri_DFAB  ------------------------------------------------------------
DFAB_2_Scu_DFAB  ------------------------------------------------------------
DFB_3_Gbi_DFB    ------------------------------------------------------------
DFB_4_Atr_DFB    ------------------------------------------------------------
DFB_4_Nco_DFB    ------------------------------------------------------------
DFB_5_Aam_DFB    ------------------------------------------------------------
DFB_6_Ath_ECT5   ------------------------------------------------------------
DFB_6_Ath_ECT9   ------------------------------------------------------------
DFB_6_Ath_ECT10  ------------------------------------------------------------
DFA_3_Gbi_DFA1   ------------------------------------------------------------
DFA_3_Gbi_DFA2   ------------------------------------------------------------
DFA_3_Tpl_DFA1   ------------------------------------------------------------
DFA_3_Tpl_DFA2   ------------------------------------------------------------
DFA_4_Atr_DFA    ------------------------------------------------------------
DFA_4_Nco_DFA    ------------------------------------------------------------
DFA_5_Aam_DFA1   ------------------------------------------------------------
DFA_5_Aam_DFA2   ------------------------------------------------------------
DFA_6_Ath_ECT1   ------------------------------------------------------------
DFA_6_Ath_ECT2   ------------------------------------------------------------
DFA_6_Ath_ECT3   ------------------------------------------------------------
DFA_6_Ath_ECT4   ------------------------------------------------------------

DF_01_Bpr_DF     --------------------------QQYQPYTEEAEGERGDEQYYPPPPPMTP------
DF_01_Mco_DF     --------------------------ANGVPYDAALVLPSTLTSPHPAV-----------
DF_01_Mpu_DF     --------------------------AAAAAAATEPPPATHSCAARGGGADEMKPEDDAR
DF_01_Msp_DF     --------------------------GTKKESTLGDYSANL-PASLSASPQIARAAAHA-
DF_02_Kni_DF1    --------------------------QDEGAERSHASAEAA-GSLNLAEDERGKRSEKG-
DF_02_Kni_DF2    ----------------------------GGVYQMGLNR--G-GIPVVSVNDQTFAQMG--
DF_02_Kni_DF3    EMVEQSEDDLPSLPDVLKEAEELQDSSPQPPETEGTEHATGRVIQTGHVPQNKAVEAEVA
DF_03_Cbr_DF     --------------------------TSSGVQVQGQQS--Q-GQVQGV----PRMPLTV-
DF_04_Zci_DF     --------------------------ISMSEQPPGTMN----------------------
DF_05_Men_DF     --------------------------PAAGGHQQGHMG----------------------
DFE_06_Aag_DFE   --------------------------PPHGPYGRGVLP--L-AAHNPN-HHDPRTYEK--
DFE_07_Mpo_DFE   --------------------------PSHGPYARGVLP--L-AIHNP---QDIRN-YE--
DFE_08_Sfa_DFE1  --------------------------PSHASYGRGVLP--L-AFHPPG-PQDVR--YE--
DFE_08_Sfa_DFE2  --------------------------PCHGPYARGVLP--I-AINTPG-PQDVR--YE--
DFE_08_Sfa_DFE3  --------------------------PCHGPYSRGVLP--V-AIHTPG-PQDVR--FE--
DFE_09_Cpu_DFE   --------------------------PPHGPYSRGVLPL---TIHSPGISQDVRYE----
DFE_09_Ppa_DFE1  --------------------------PPHGPYARGVLP--L-AMHNPG-SQDVR--YD--
DFE_09_Ppa_DFE2  --------------------------PPHGPYSRGVLP--L-AIHSPG-SQDVR--YE--
DFE_1_Ita_DFE1   --------------------------APRMPFGRGAMPPLG-QKHSAIYAQDGHEGRK--
DFE_1_Ita_DFE2   --------------------------ASHAPY-RGVIP--V-PVHGSG-GQDVQV-YD--
DFE_1_Ita_DFE3   --------------------------SPIVHYPSGFVH--L-PAQNPT-IPEKKFGYDA-
DFE_1_Dco_DFE1   --------------------------PPHGPYPRGILP--V-ALHNSV-TQDMRAPYE--
DFE_1_Dco_DFE2   --------------------------PPHGPYPRGVLP--V-ALHNSV-PQELRAPHEG-
DFE_1_Dco_DFE3   --------------------------PPHGPYPRGVIP--M-NVQNPG-PQDVRAGFE--
DFE_1_Dco_DFE4   --------------------------NPHSSHLRGVLP--L-AIHSPG-VQDVRVGYE--
DFE_1_Dco_DFE5   --------------------------SPHSPYVRGVVP--L-ALHSPG-AQDVRVGYE--
DFE_1_Dco_DFE6   --------------------------PPQNSYIRGVIP--F-GIPSPS-PQDIRPSFD--
DFE_1_Smo_DFE    --------------------------AVMGPYIHYPMPVHNSRQDGRGGFE---------
DFCD_1_Ita_DFCD  -------------------------------YIKKVIT----------------------
DFD_2_Asp_DFD1   --------------------------SSDMANQWGVYP----EAANGGFYGSPN------
DFD_2_Asp_DFD2   --------------------------PSDTSNQWGAYP----PAANGGFYGSPN------
DFD_2_Aca_DFD    --------------------------LPDASNHWGLYP----ATANGAFYGSTM------
DFD_2_Mve_DFD    --------------------------PLDASNEWCVYP----GMGNGGFY----------
DFD_2_Scu_DFD    --------------------------KPFDQY--GVYP----GVGDGNYY----------
DFD_2_Afi_DFD1   --------------------------PSETCNQWDFYP----GVGNGNFYGSLS------
DFD_2_Afi_DFD2   --------------------------PLDGTNQWGLYP----ATADGNFYGSSN------
DFD_2_Afi_DFD3   --------------------------PPDAANQWGLYP----QHANGSFYNSSN------
DFD_2_Cri_DFD1   --------------------------AGDPAGHWGVYQ----AAANGAYYGSTM------
DFD_2_Cri_DFD2   --------------------------VPDLVSNWGFQQAFAAYYGSAL------------
DFD_3_Gbi_DFD    --------------------------PTHVPFSRDMQS--V-GMATSS------------
DFD_4_Atr_DFD    --------------------------TPASSMTKHSSETTGNGDSHTGSSHVS-------
DFD_4_Nco_DFD    --------------------------EKQGTSIQTLKP--I-DIKSVPVASKV-------
DFD_5_Aam_DFD    ---------------------------------SSVMPDIV-PKHTPTAASAVVVGPT--
DFD_6_Ath_ECT6   ------------------------------SDGRGSMQRNGSAIA---------------
DFD_6_Ath_ECT7   --------------------------NRGRSDGRGSRQRSG-TATA--------------
DFC_3_Gbi_DFC1   ------------------------------------------------------------
DFC_3_Gbi_DFC2   --------------------------PTHVPYLKSVPP--A-GKQSTA------------
DFC_3_Tpl_DFC1   ------------------------------------------NIAHSG------------
DFC_3_Tpl_DFC2   --------------------------VATVPYSKVTAS--A-RKSAAG--------LD--
DFC1_4_Atr_DFC1  --------------------------GPTAPSPKTNFS----ANPNPPVAPQSK------
DFC1_4_Nco_DFC1  --------------------------SSVSSHGKPTQS--V-KSSTA-------------
DFC1_5_Aam_DFC1  ----------------------------------GVLP--V-PIPKPN------------
DFC1_6_Ath_ECT8  --------------------------PPLKQNISS-------SSHNHNNY----------
DFC2_4_Atr_DFC2  ---------------------------SHLPQGKGNFI----------------------
DFC2_4_Nco_DFC2  --------------------------SEHSEVSNRKNP--S-IIPNAN------------
DFC2_5_Aam_DFC2  ----------------------------------GVLP--M-PASKHS------------
DFC2_5_Aam_DFC3  --------------------------ASLKPKSLNSVN----------------------
DFC2_6_Ath_ECT11 --------------------------VPYSGYING-------------------------
DFF_2_Aca_DFF1   --------------------------PPVSCENALPLTVSYPPLPAVHPSH---------
DFF_2_Aca_DFF2   --------------------------VAPPTTGDVVPNFNLVSFPDPCAP----------
DFF_2_Afi_DFF1   --------------------------PQTHNFVGGANPLVSLRSSAS-------------
DFF_2_Afi_DFF2   --------------------------GSFLGFPTGILPEMG-TIQGYPQPH---------
DFF_2_Afi_DFF3   --------------------------VAFVPCESAIVPAPVLSYPVYSHH----------
DFF_2_Afi_DFF4   --------------------------MSFSACENGAVSVTL-SYPSHAIYPPQ-------
DFF_2_Afi_DFF5   --------------------------DGPPSLSCDPFPYAH-PLLVPSSTPS--------
DFF_2_Afi_DFF6   --------------------------IELDNVCDNLPPQSAFTYNPQR------------
DFF_2_Asp_DFF1   --------------------------IPNGPAGMSPYT----------------------
DFF_2_Asp_DFF2   --------------------------PPPSLPGKGAASITA-AHSSSH------------
DFF_2_Asp_DFF3   --------------------------PPSIVSEKEVVPVAV-PYPSSQ------------
DFF_2_Asp_DFF4   --------------------------PPSMSCEN--------------------------
DFF_2_Asp_DFF5   --------------------------GPPVSCDSVTVP--I-AFSYSPTYYPG-------
DFF_2_Cri_DFF1   ---------------------------PSISCESPALPVAV-PYPPSGNSSH--------
DFF_2_Cri_DFF2   ---------------------------PSISCGNPALPVGV-STSSLAVSHSSQ------
DFF_2_Cri_DFF3   --------------------------PSLPVNQDGLIPAEF-QLQDP-------------
DFF_2_Mve_DFF1   --------------------------PVTRDYINGGHG----------------------
DFF_2_Mve_DFF2   --------------------------QPHIPCDNGMIPITV-SYPPHAMVYPPH------
DFF_2_Mve_DFF3   ------------------------------PCEGQTVP--LPVLYPPV------------
DFF_2_Scu_DFF1   -----------------------------ASYPSGTVPQVG-ITPGNGQSQ---------
DFF_2_Scu_DFF2   --------------------------PFATPYDNGVVPVSV-SYPSQFTYPHH-------
DFF_2_Scu_DFF3   --------------------------PVYDNAATVQVG--F-VQNPPS------------
DFF_3_Gbi_DFF1   --------------------------VADGPYSRGIFP--T-TNPAPVNAVVGN------
DFF_3_Gbi_DFF2   --------------------------TPNGSYGSGILP----AALTGTTPVNAAIGYD--
DFF_3_Tpl_DFF    --------------------------PSHGSYGRGVLP----AAYTSSVPVEVT-NYE--
DFAB_2_Aca_DFAB1 --------------------------PSSGLHGR-VLS--I-TSQTPG-SQDVRVAYE--
DFAB_2_Aca_DFAB2 ------------------------------------------------------------
DFAB_2_Asp_DFAB1 --------------------------YPSGLYGRGVLP----VSAPTSGSQDVRVGYE--
DFAB_2_Asp_DFAB2 --------------------------YPSGVYGRGILP----VSAPISGSQDVRVGYE--
DFAB_2_Cri_DFAB  --------------------------FPSGLYGRGVLP----VSGPSSVSQDVRVGYE--
DFAB_2_Scu_DFAB  --------------------------YPSGPHDRGVLP--T-VNVRTSVPQDARTAYE--
DFB_3_Gbi_DFB    ----------------------------YGSYGRGVLP--V-TITSPG-YQDPRHGYD--
DFB_4_Atr_DFB    ----------------------------FGSFGRGSLG--G-NSGNPT-YYNARQGYD--
DFB_4_Nco_DFB    --------------------------PPYGSLGRGNFS--G-SAGNNG-YYDFRQGFD--
DFB_5_Aam_DFB    ---------------------------PYGSIGRGSFS--G-NSGNHG-FYDSWQGFD--
DFB_6_Ath_ECT5   ------------------------------PHPIGPFN--G-NQPNLG-FPEWQQGFD--
DFB_6_Ath_ECT9   --------------------------NLNPFSGENMFP----------------------
DFB_6_Ath_ECT10  --------------------------IPYGQYGGGNYS--G-NQGDIS------------
DFA_3_Gbi_DFA1   --------------------------PSHAPYGRVVSP--V-PIPSLG-YQDPRFGYD--
DFA_3_Gbi_DFA2   --------------------------PSNGSYGRGILP--A-NVQNAG-Y------HD--
DFA_3_Tpl_DFA1   --------------------------VPGAPCAVKVQT----------------------
DFA_3_Tpl_DFA2   --------------------------PPNGSYGRGILP--V-N-------------HE--
DFA_4_Atr_DFA    --------------------------NSNGSYARGILT--G-GV-TPG-YQDPRFAFD--
DFA_4_Nco_DFA    --------------------------SSNGSYGRGILP--G-GVPTSG-YQDPRFGFE--
DFA_5_Aam_DFA1   -----------------------------PSNGRGILP--S-N----G-YADPRFSFD--
DFA_5_Aam_DFA2   --------------------------NSLNSNGRGILP--S-N----G-YTDPRFGFD--
DFA_6_Ath_ECT1   ---------------------------SIGSYPWGYIP----ANYPSGGYPDPRFGYD--
DFA_6_Ath_ECT2   --------------------------TSSNLYGMGAPG--G-GLAAG--YQDPRYAYE--
DFA_6_Ath_ECT3   -----------------------------GSYASGKTN--L-QY----------------
DFA_6_Ath_ECT4   ----------------------------SALYGNSALG--G-GLAAG--YQDPRYSYD--

DF_01_Bpr_DF     ----------------------------------------------------PTTTMLPS
DF_01_Mco_DF     ----------------------------------------------------PYPYAAPG
DF_01_Mpu_DF     DLAPVVGGAA------------------------------------------RDADEDTI
DF_01_Msp_DF     -------------------------YKVEYLNAMRAWTAANPDAAALSFARFGSPGGSPG
DF_02_Kni_DF1    -------------------------AQ-------------------------EWPPEQPT
DF_02_Kni_DF2    ----------------------------------------------------PRGVGALS
DF_02_Kni_DF3    TRADGERTAFRAAAMGASATMFAGLAERSRAAARLALGGAHGDRPPTGDSAHGSTQSEPS
DF_03_Cbr_DF     -------------------------IH-------------------------HPGGGGP-
DF_04_Zci_DF     ------------------------------------------------------RRPGAA
DF_05_Men_DF     ------------------------------------------------------------
DFE_06_Aag_DFE   ----------------------------------------------------NRGSGNQS
DFE_07_Mpo_DFE   ----------------------------------------------------GLRAGAPS
DFE_08_Sfa_DFE1  ----------------------------------------------------GLRAGAPS
DFE_08_Sfa_DFE2  ----------------------------------------------------GLRASAPS
DFE_08_Sfa_DFE3  ----------------------------------------------------GLRASAPS
DFE_09_Cpu_DFE   ----------------------------------------------------GLRAGAPS
DFE_09_Ppa_DFE1  ----------------------------------------------------GLSAAAPS
DFE_09_Ppa_DFE2  ----------------------------------------------------GLRAAAPS
DFE_1_Ita_DFE1   ------------------------------------------------------------
DFE_1_Ita_DFE2   ----------------------------------------------------GLRAAAPS
DFE_1_Ita_DFE3   ----------------------------------------------------DGKGNGSA
DFE_1_Dco_DFE1   ----------------------------------------------------GLRSGAPS
DFE_1_Dco_DFE2   -------------------------LR-------------------------GLRPGAPS
DFE_1_Dco_DFE3   ----------------------------------------------------GFR-PTPV
DFE_1_Dco_DFE4   ----------------------------------------------------TFRASPPA
DFE_1_Dco_DFE5   ----------------------------------------------------TFRASPPT
DFE_1_Dco_DFE6   ----------------------------------------------------CSRPNFPA
DFE_1_Smo_DFE    ----------------------------------------------------GLRATAPP
DFCD_1_Ita_DFCD  ------------------------------------------------------------
DFD_2_Asp_DFD1   ----------------------------------------------------GYDYYSQQ
DFD_2_Asp_DFD2   ----------------------------------------------------GYDYYSQQ
DFD_2_Aca_DFD    ----------------------------------------------------GYDCYVPQ
DFD_2_Mve_DFD    ----------------------------------------------------PCDYYSQQ
DFD_2_Scu_DFD    ----------------------------------------------------GSRSAFDH
DFD_2_Afi_DFD1   ----------------------------------------------------GYDYYSQQ
DFD_2_Afi_DFD2   ----------------------------------------------------GYDLYSQQ
DFD_2_Afi_DFD3   ----------------------------------------------------GYDLYSQQ
DFD_2_Cri_DFD1   ----------------------------------------------------GYDCYIPQ
DFD_2_Cri_DFD2   ----------------------------------------------------GYDCYLPQ
DFD_3_Gbi_DFD    ---------------------------------------------------------AQE
DFD_4_Atr_DFD    ----------------------------------------------------KISSQKRS
DFD_4_Nco_DFD    ----------------------------------------------------ATCAVPSS
DFD_5_Aam_DFD    ----------------------------------------------------KKSASGNA
DFD_6_Ath_ECT6   ----------------------------------------------------GLPKDAPK
DFD_6_Ath_ECT7   ----------------------------------------------------GLQRNDPK
DFC_3_Gbi_DFC1   ------------------------------------------------------------
DFC_3_Gbi_DFC2   ------------------------------------------------------------
DFC_3_Tpl_DFC1   ------------------------------------------------------------
DFC_3_Tpl_DFC2   ------------------------------------------------------------
DFC1_4_Atr_DFC1  ------------------------------------------------------------
DFC1_4_Nco_DFC1  ------------------------------------------------------------
DFC1_5_Aam_DFC1  -------------------------------------------------------ASAPS
DFC1_6_Ath_ECT8  ------------------------------------------------------------
DFC2_4_Atr_DFC2  ------------------------------------------------------------
DFC2_4_Nco_DFC2  ------------------------------------------------------DSTIPS
DFC2_5_Aam_DFC2  -------------------------------------------------------ASTQS
DFC2_5_Aam_DFC3  ------------------------------------------------------------
DFC2_6_Ath_ECT11 ------------------------------------------------------------
DFF_2_Aca_DFF1   ----------------------------------------------------TLRASAPA
DFF_2_Aca_DFF2   ----------------------------------------------------GLLNAQPA
DFF_2_Afi_DFF1   ----------------------------------------------------THQHSVPT
DFF_2_Afi_DFF2   ----------------------------------------------------SLRASAPS
DFF_2_Afi_DFF3   ----------------------------------------------------ALRACAPS
DFF_2_Afi_DFF4   ----------------------------------------------------TLRASAPA
DFF_2_Afi_DFF5   ----------------------------------------------------MLRASAPD
DFF_2_Afi_DFF6   ----------------------------------------------------LLRASAPV
DFF_2_Asp_DFF1   ----------------------------------------------------GQIADPPV
DFF_2_Asp_DFF2   ----------------------------------------------------TLRASAPA
DFF_2_Asp_DFF3   ----------------------------------------------------TLRASAPA
DFF_2_Asp_DFF4   ------------------------------------------------------------
DFF_2_Asp_DFF5   ----------------------------------------------------MLRASAPA
DFF_2_Cri_DFF1   ----------------------------------------------------PLRASAPA
DFF_2_Cri_DFF2   ----------------------------------------------------PLRASAPA
DFF_2_Cri_DFF3   ----------------------------------------------------AVFAPYTY
DFF_2_Mve_DFF1   ----------------------------------------------------GYLRMLTS
DFF_2_Mve_DFF2   ----------------------------------------------------TLRASAPA
DFF_2_Mve_DFF3   ----------------------------------------------------PINASAPT
DFF_2_Scu_DFF1   ----------------------------------------------------SLRASAPA
DFF_2_Scu_DFF2   ----------------------------------------------------MLRASAPA
DFF_2_Scu_DFF3   ----------------------------------------------------GLRACAPG
DFF_3_Gbi_DFF1   ----------------------------------------------------CMRSASTY
DFF_3_Gbi_DFF2   ----------------------------------------------------SMRPAIAH
DFF_3_Tpl_DFF    ------------------------------------------------------RPAMSY
DFAB_2_Aca_DFAB1 ----------------------------------------------------GSRTGAPW
DFAB_2_Aca_DFAB2 ------------------------------------------------------------
DFAB_2_Asp_DFAB1 ----------------------------------------------------GARIGAP-
DFAB_2_Asp_DFAB2 ----------------------------------------------------GTRIGAP-
DFAB_2_Cri_DFAB  ----------------------------------------------------GTRIGTP-
DFAB_2_Scu_DFAB  ----------------------------------------------------GNKVAATV
DFB_3_Gbi_DFB    ----------------------------------------------------GIRTGGS-
DFB_4_Atr_DFB    ----------------------------------------------------GFGNGS--
DFB_4_Nco_DFB    ----------------------------------------------------GFGYSGS-
DFB_5_Aam_DFB    ----------------------------------------------------IFSSRGP-
DFB_6_Ath_ECT5   ----------------------------------------------------GGI-----
DFB_6_Ath_ECT9   ----------------------------------------------------PLASTRPC
DFB_6_Ath_ECT10  ------------------------------------------------------------
DFA_3_Gbi_DFA1   ----------------------------------------------------GGRISGP-
DFA_3_Gbi_DFA2   ----------------------------------------------------GIRSVGP-
DFA_3_Tpl_DFA1   ------------------------------------------------------------
DFA_3_Tpl_DFA2   ----------------------------------------------------GIRSVGP-
DFA_4_Atr_DFA    ----------------------------------------------------GARSPGP-
DFA_4_Nco_DFA    ----------------------------------------------------GMHAS-T-
DFA_5_Aam_DFA1   ----------------------------------------------------GMRSP---
DFA_5_Aam_DFA2   ----------------------------------------------------GMRSP---
DFA_6_Ath_ECT1   ------------------------------------------------------RNSNHS
DFA_6_Ath_ECT2   ----------------------------------------------------GYYAPVP-
DFA_6_Ath_ECT3   ------------------------------------------------------------
DFA_6_Ath_ECT4   ----------------------------------------------------GFYTPVS-

DF_01_Bpr_DF     EFSENSTVRAGIAA----------------------------------------------
DF_01_Mco_DF     -WLSPPSPVYHSHS------------PSHS------------------------------
DF_01_Mpu_DF     AWRAAKTKTKTKTS------------GDTS-SAPLDLDPAAMDPAVAAVAKILPPAATPR
DF_01_Msp_DF     AFAPPSPGAQVLQS------------PGGS-PGVLQSRYGGSLGSTPVSASPLGGSTPGS
DF_02_Kni_DF1    GWSDTEEVPDFVSD------------SGGS-DGEE------------------------G
DF_02_Kni_DF2    -WADVAKVASEHQA------------SVSG-TMPQ---------------LSPVMQPKVL
DF_02_Kni_DF3    GWNVNRPTTGGSAHEHVQSGPSRWPGAGNA-GGIVAPDDLEEDDSEAEEFARLRKLRKPG
DF_03_Cbr_DF     --VATAVPPGGFAR------------PVMP-QDGSGVSA---------LIRPPPMNASVQ
DF_04_Zci_DF     MPVRGLNSQGGGPR------------PLTP---------------------LQTFPQLAG
DF_05_Men_DF     -----------------------------------------------------------G
DFE_06_Aag_DFE   -WADVTKTADGQQR------------PANP--TQA---H---------ASGSQTLPAAVQ
DFE_07_Mpo_DFE   -WADVTKITEGQQR------------PGVP--AMH--------------VVSQPLSAP-G
DFE_08_Sfa_DFE1  -WVDVSKVSEGPQQ------------PVIP--ASI-----------------------PP
DFE_08_Sfa_DFE2  -WAEVTKITEGLQR------------PQIA--AGL---H---------SVASQQLAVS-G
DFE_08_Sfa_DFE3  -WAEVTKITEGLQR------------PQIA--AGL---H---------SIASQQLSAS-G
DFE_09_Cpu_DFE   -WADVTKITEGQQR------------TGIPAAGMH--------------SMGSQQFSAPG
DFE_09_Ppa_DFE1  -WVDVSKIPEGLQR------------RGIP--TGM---H---------SMASQQLSAP-G
DFE_09_Ppa_DFE2  -WVDVSKIAEGQQR------------PGIP--TGM---H---------SMASQQLAAP-G
DFE_1_Ita_DFE1   --QNPSNHASAFKG------------NNTS--------G---------FLPANKTAEPFH
DFE_1_Ita_DFE2   -WTDTKKTGDAQQR------------VASP--GLT---Q---------TNASQSLVSP-G
DFE_1_Ita_DFE3   -WLE--------KK------------PGKK--SPQ-------------------------
DFE_1_Dco_DFE1   -WPDPAKNADRRKV------------PVAS--AAM---Q---------TTGSQTFSS--A
DFE_1_Dco_DFE2   -RSDPAKNADRRKV------------SAPS--ASM---Q---------STGSQTFSF--G
DFE_1_Dco_DFE3   -WPDVSKNGDGQPR------------PGNP--GTA-------------QMITQPIPGP-G
DFE_1_Dco_DFE4   -WVDVPKFTEGQQR------------LSNP--GVP---S---------ATVSTTVSVV-G
DFE_1_Dco_DFE5   -WIDVPKFSEAQQR------------PSNP--GAP---R---------P----TVSVA-G
DFE_1_Dco_DFE6   -WPDTSK--NGQLK------------PGNA--GAL---H---------TLVSQPASGP-A
DFE_1_Smo_DFE    -WVDARSSSHQRSS---------------------------------------------N
DFCD_1_Ita_DFCD  -WS---------------------------------------------------------
DFD_2_Asp_DFD1   -WHSSAQGFQPIPA------------PQNM-----------------------------G
DFD_2_Asp_DFD2   -WHSSARGFQPIPA------------PQNI-----------------------------G
DFD_2_Aca_DFD    QWHSSMRGFQPIPS------------PQNI-----------------------------G
DFD_2_Mve_DFD    -WHSSARGFQPIPX------------PPQN----------------------------LG
DFD_2_Scu_DFD    YHQQWHFAAQGFFT---------------------------------------------T
DFD_2_Afi_DFD1   -WHSSAQGFQPIPP------------PQNL-----------------------------G
DFD_2_Afi_DFD2   -WHSSAQGFQPIPP------------PQVE------------------------------
DFD_2_Afi_DFD3   -WHSSAHGFQPIPP------------PQNV-----------------------------G
DFD_2_Cri_DFD1   QYYPSMGGFQPAA-------------PQEA-----------------------------G
DFD_2_Cri_DFD2   QWHSSTRGFQPIPP------------LQNL-----------------------------G
DFD_3_Gbi_DFD    -SKSLARSGEGQRR------------PAVS--AGQ--------------QIPQGIMTSTS
DFD_4_Atr_DFD    EVLQMNVASAGQPS------------PQKV-----------------------------T
DFD_4_Nco_DFD    -SMSKVNASDGHSS------------HSSE-AGRVGQHQ---------AVPVQKLQPAHV
DFD_5_Aam_DFD    -RKDSALAASHQHH------------AANF-SKGSKVDS---------ALVASHQPVLLG
DFD_6_Ath_ECT6   STTTGQYKQPGIPK------------NVST-----------------------------T
DFD_6_Ath_ECT7   -LPAGNSLGKISEK------------PRPN----------------------------SG
DFC_3_Gbi_DFC1   ---------------------------GTA--HSS------------------------G
DFC_3_Gbi_DFC2   -ASDSKVSAQTSEG------------PQAP-PVSV---A---------QITTQGNMPSTG
DFC_3_Tpl_DFC1   -----------------------------------------------------------G
DFC_3_Tpl_DFC2   --PKGPMHSSEVLQ------------PSSV-PGGQ--------------------TASHS
DFC1_4_Atr_DFC1  -SNQPAKLGTPLEK------------GVTA-----------------------------A
DFC1_4_Nco_DFC1  --LEAKASPPSLDL------------PPSQ--GSI--------------------TVG-G
DFC1_5_Aam_DFC1  -HACIPSKPKQLSK------------PTKP--SET-------------KGTSAALDVFPS
DFC1_6_Ath_ECT8  -YSKSKNSFTGH-----------------------------------------------G
DFC2_4_Atr_DFC2  -PQEGPIYFRPNQG----------------------------------------------
DFC2_4_Nco_DFC2  -SHDSSCISSSSAK------------VPAP-----------------------------A
DFC2_5_Aam_DFC2  -HGFTPSKAKHHLK------------QSNS--SVT-------------KGVSTELDALPT
DFC2_5_Aam_DFC3  --------PNGSVN------------PGVS-ALPY--------------DSKGRITASPK
DFC2_6_Ath_ECT11 ------------------------------------------------------------
DFF_2_Aca_DFF1   -WIEPAHERKGGFK------------ERKL---------------------------VEV
DFF_2_Aca_DFF2   AWIPQPEGLKGLND---------------------------------------------G
DFF_2_Afi_DFF1   NQTLGHTSLKGIKF----------------------------------------------
DFF_2_Afi_DFF2   -WVEPPIPQMDNTE------------TRGH-------------------ITSDQTNTSYR
DFF_2_Afi_DFF3   -WVQNSADKVEAQQ---------------------------------------------L
DFF_2_Afi_DFF4   -WIETVPEPKNSVK---------------------------------------------N
DFF_2_Afi_DFF5   -WIQQPSKPKGSQK------------ADIV-----------------------------G
DFF_2_Afi_DFF6   -WNNKNSERTKEKE------------DAHS------------------------------
DFF_2_Asp_DFF1   -ANATLALAAPYNA------------PSLR-SSSMMHNH---------VNDGIRSGLPAA
DFF_2_Asp_DFF2   -WVESTSFKHKSSQ------------NNGN-SGGI-----------------QLGVTQSS
DFF_2_Asp_DFF3   -WIEPTSKWKDTHT------------RGNL-GGKQ------------------------P
DFF_2_Asp_DFF4   ------------------------------------------------------------
DFF_2_Asp_DFF5   -WTQQPVKPKGLKK------------GDNL------------------------------
DFF_2_Cri_DFF1   -WIESARELKGGFI------------EQTV------------------------------
DFF_2_Cri_DFF2   -WINPTRELKADFK------------QHEM-----------------------------V
DFF_2_Cri_DFF3   -QNIINSMGYGQLM------------PMTS-IGSF--------------------SPGEF
DFF_2_Mve_DFF1   --------------------------PSNS------------------------------
DFF_2_Mve_DFF2   -WIEPSSDHKPGKD-------------------------------------------CKS
DFF_2_Mve_DFF3   TWSQLPPEATGSLK---------------------------------------------G
DFF_2_Scu_DFF1   -WIEFKGNSTGSDF------------PGKH-TKVA------------------------E
DFF_2_Scu_DFF2   -WIETSAELKA---------------PTDL-----------------------------K
DFF_2_Scu_DFF3   -WIYQTSVDAK-------------------------------------------------
DFF_3_Gbi_DFF1   -WMEPTRRVKGHQK------------NSLS-LRTS------------------------A
DFF_3_Gbi_DFF2   -WMDPRNVGEHQKF------------SVSS--GVH------------------------A
DFF_3_Tpl_DFF    -WPDPRNAGNFQSN------------GFSP--GIH------------------------A
DFAB_2_Aca_DFAB1 -FGSYEVVEGGHQR------------HGLS-SSCV-----------------------FG
DFAB_2_Aca_DFAB2 ------------------------------------------------------------
DFAB_2_Asp_DFAB1 -WSDLSKVAEVQQR------------HSLS---------------------------SMS
DFAB_2_Asp_DFAB2 -WSDLSKVAEVQQR------------HGLS---------------------------SMS
DFAB_2_Cri_DFAB  -WSDSSKVAENQQR------------HSLP---------------------------SLS
DFAB_2_Scu_DFAB  -WSDLSKTNDVQQR------------QNAV---------------------------AV-
DFB_3_Gbi_DFB    -WSDSAKVSEGQQR------------PNSG--SAV---P---------AVTSQTIPAL-G
DFB_4_Atr_DFB    -WSDWSKAPDGHHR------------SLTG--LAS---P---------TSSSQPMAAL-G
DFB_4_Nco_DFB    -WSNSWRMAEGQNR------------SLNS-------------------LAPSSAQPVTE
DFB_5_Aam_DFB    -WSDWSKVSDMQRS------------MAPL--SPV--------------ASPQPIGAF-G
DFB_6_Ath_ECT5   -WSDWSKPSDMHRH------------SSSI--SPA--------------LSPQPLGSY-G
DFB_6_Ath_ECT9   MRHLGSAELLANDF------------NMGP------------------------------
DFB_6_Ath_ECT10  -------LTSHIPY------------PQTM--GIL------------------------G
DFA_3_Gbi_DFA1   -WADSSKLSEGHQS------------PAST--NGYTTGS---------QVPTQMVPSP-G
DFA_3_Gbi_DFA2   -WLDGPVASEGQLR------------PATS--TPV---S---------SVVTQTTSP--G
DFA_3_Tpl_DFA1   --------------------------PNVN------------------------------
DFA_3_Tpl_DFA2   -WLDGPMVSEGQLR------------PPTA--NPV---P---------SMVPQTTSP--G
DFA_4_Atr_DFA    -WLDGPIFPEGQSR------------PATS--NSV---S---------SALSHINSMS-T
DFA_4_Nco_DFA    -WTDGPVLSDGQHR------------SATS--GPL---S---------SSGAHTVA---G
DFA_5_Aam_DFA1   -WVDGPVYHDSHHR------------PATT--SSV---S---------SAVSHMTTA---
DFA_5_Aam_DFA2   -WLDGPVYHDGQHR------------PATS--SSI---S---------SAVSHMGNA---
DFA_6_Ath_ECT1   SFSHLMNPHSSQEV------------PSFD------------------------------
DFA_6_Ath_ECT2   -WHDGSKYSD-VQR------------PVSG--SGV---A---------SSYSKS-STVPS
DFA_6_Ath_ECT3   ------------------------------------------------------------
DFA_6_Ath_ECT4   -WHDGSNFSD-VQR------------SVSG--SGV---A---------SSYSKANNNVPA

DF_01_Bpr_DF     -AAEHFTSIVGDA--------TASTFSSFA------------------------------
DF_01_Mco_DF     -------PLSPAHPYHGSNGYGMIPPANVA------------------------------
DF_01_Mpu_DF     SPEQLAAAAVAYNLEYAQAMRAWLAPPARASTS---------------------------
DF_01_Msp_DF     PLGPAYPPNPHRYDQYSRAHSPPWSPTSAGGFVS--------------------------
DF_02_Kni_DF1    ERDKSGAPERR----------EQEEMSGAQG-----------------------------
DF_02_Kni_DF2    SPGQPFALTPTALPPMFALNGQPRFVPGNL--P---------------------------
DF_02_Kni_DF3    ANQRQGRPVVERPAPQPAQPVESKPKAVRITAPHEIEDEEASDVEEVGRATRKGKRYSQK
DF_03_Cbr_DF     RIGHMTTLSGSTIVRASM---GPGAGVAMA--PA--------------------------
DF_04_Zci_DF     VQTPGMAPL---------------------------------------------------
DF_05_Men_DF     HRQQHFRHYSS------GPP-HGGVSRGRG--R---------------------------
DFE_06_Aag_DFE   SAGQTGRPNSTLQMHIQTPP-QTQRAPTCS--ASSS------------------------
DFE_07_Mpo_DFE   IPSQSMRPITPMQLHISGAP-QQRSHSIAS--PTL-------------------------
DFE_08_Sfa_DFE1  VVSQPLRPITALQIHVQTPQ-QLQTPPTLG--SPNL------------------------
DFE_08_Sfa_DFE2  IPVQPLRPIAPLQIQTLPLQ-Q-WPQSALA--LSSP------------------------
DFE_08_Sfa_DFE3  IPVQPVTPIGPLQMHTLPPQ-Q-WAQSALP--LSSP------------------------
DFE_09_Cpu_DFE   LPAQPLRRMAPLQIHIQSSQ-QSRTPSGLA------------------------------
DFE_09_Ppa_DFE1  LPAQSLRPITPLQIHIQSPQ-QSRNPSGLG--PFNL------------------------
DFE_09_Ppa_DFE2  LPAQPLRPVTPLQLHIQSSH-QSRNPSGLG--SFNL------------------------
DFE_1_Ita_DFE1   ANGRGFTARNSSFPPEKIMQ-SPWPGSSANY-----------------------------
DFE_1_Ita_DFE2   NLSQPSRPTGQHMRPQAPVQ-LHVPMPQVR--PSQP------------------------
DFE_1_Ita_DFE3   VLSQPISPRPDAPVYVRKQV----------------------------------------
DFE_1_Dco_DFE1   SYSTQIRPAPPIQLRFPTRQ-SQKAAPTVA--SPNL------------------------
DFE_1_Dco_DFE2   HSTQSVRPAPPMQLHVSTRP-SQNASPTVA--PPNL------------------------
DFE_1_Dco_DFE3   HPTQHLRPLPQTQVRASAPQ-PHRPTRASS--PGL-------------------------
DFE_1_Dco_DFE4   HSLQTSRPVPALQVRVSSPQ-SPQVPNAAP--FPVL------------------------
DFE_1_Dco_DFE5   HSSQTLRPITPLQVRVPSPQ-SPQVPNVVT--SSSL------------------------
DFE_1_Dco_DFE6   LSSQNVRPTKPVQVYAPKAQ-SPRAPVRVS--SPGL------------------------
DFE_1_Smo_DFE    KTQQEPAPAQ--------------------------------------------------
DFCD_1_Ita_DFCD  ------------------------------------------------------------
DFD_2_Asp_DFD1   MHGSCIPSVP--------------------------------------------------
DFD_2_Asp_DFD2   MHGNYIPPVPG-G-----------------------------------------------
DFD_2_Aca_DFD    AHGNGAPPLPGS------------------------------------------------
DFD_2_Mve_DFD    LPGSGVPP---------------------A------------------------------
DFD_2_Scu_DFD    AAHQSFLSVPN-------------------------------------------------
DFD_2_Afi_DFD1   LHGNCIPPVPN-------------------------------------------------
DFD_2_Afi_DFD2   KLFNYFERFSSFCFQFSNSKIGCLSKQNM-------------------------------
DFD_2_Afi_DFD3   GQGNYIPPLP--------------------------------------------------
DFD_2_Cri_DFD1   VHGNSIPPVPS------------------S------------------------------
DFD_2_Cri_DFD2   APGSNSAPLP-------------------G------------------------------
DFD_3_Gbi_DFD    LPYQSFRHMNQ----NLQLN-QQQGSSIQG--P---------------------------
DFD_4_Atr_DFD    SSTSSPAPAPGSQGMHSPVL----------------------------------------
DFD_4_Nco_DFD    KPGTSEGAVRQLTSPEIFSS-TSTSQSSSA--P---------------------------
DFD_5_Aam_DFD    TTSKTASHPIPSQVT------QNRSAS---------------------------------
DFD_6_Ath_ECT6   ASAHSLQ-----------------------------------------------------
DFD_6_Ath_ECT7   QSRQSEMDKSDS---------TSSSGQARQ------------------------------
DFC_3_Gbi_DFC1   PPSQSFRPMSQIQL-------NQQQGSGFR--G---------------------------
DFC_3_Gbi_DFC2   LRTQCLRPLSK----------IPQQVSTI-------------------------------
DFC_3_Tpl_DFC1   VRSQGFRAMSQI---------QLNQQQGLG--V---------------------------
DFC_3_Tpl_DFC2   TGPQSLRPLAK----------IAQHGSAV-------------------------------
DFC1_4_Atr_DFC1  IDAQSGQGNIVTQSLKHGNK-GAQQNSAFQ------------------------------
DFC1_4_Nco_DFC1  VHNQPLKP---------GNK-VPQQGAGFQ--P---------------------------
DFC1_5_Aam_DFC1  PGGQNQKP---------GNK-VSQHGAGFQ------------------------------
DFC1_6_Ath_ECT8  MGDRPKTPRK--------------------------------------------------
DFC2_4_Atr_DFC2  ------------------------------------------------------------
DFC2_4_Nco_DFC2  ILSGPLKPSSK----------VPIPRSDF-------------------------------
DFC2_5_Aam_DFC2  HSVQIQKT---------GSK-VPQHGAGFQ------------------------------
DFC2_5_Aam_DFC3  VTDQPIRSLNK----------APQL-----------------------------------
DFC2_6_Ath_ECT11 ------------------------------------------------------------
DFF_2_Aca_DFF1   PSGPQLSAINGVY--------PHKTGAATP------------------------------
DFF_2_Aca_DFF2   EEFKLGLQQP--------------------------------------------------
DFF_2_Afi_DFF1   ------------------------------------------------------------
DFF_2_Afi_DFF2   KTSKDVSSASTSVVPVTSID-GDRSGGAHE------------------------------
DFF_2_Afi_DFF3   WSSDKVKNTPV-------------------------------------------------
DFF_2_Afi_DFF4   YMSEVSGPHQLL------------------------------------------------
DFF_2_Afi_DFF5   VELSN-------------------------------------------------------
DFF_2_Afi_DFF6   ------------------------------------------------------------
DFF_2_Asp_DFF1   IPTQHSLPLNYV---------QNYRRPAST------------------------------
DFF_2_Asp_DFF2   VSLRNNKSASSATPAVLGAA-PYKCPPAAAITV---------------------------
DFF_2_Asp_DFF3   RVPEPSGQITSAQSIKFSSL-NPTSLDGIASKS---------------------------
DFF_2_Asp_DFF4   VKVAVGAHISSVSA----------------------------------------------
DFF_2_Asp_DFF5   ---------------------VASQPT---------------------------------
DFF_2_Cri_DFF1   VETSSGPQASVVNGIYPPLKAAPTAVNG--------------------------------
DFF_2_Cri_DFF2   ATSSELQPPRINGMHPNKLSFPAATNKVLN------------------------------
DFF_2_Cri_DFF3   LSGFNVGPLPQDMPNHASLE-PPVLVPHLE------------------------------
DFF_2_Mve_DFF1   ------------------------------------------------------------
DFF_2_Mve_DFF2   VEVSDAPQIIP----------PNKAGNHIP------------------------------
DFF_2_Mve_DFF3   NNQSSTMPQKQNQMANNTKSSSTKTDSNKA------------------------------
DFF_2_Scu_DFF1   TSGQQHTLDTKTSKDISIVSAADVSVVSI-------------------------------
DFF_2_Scu_DFF2   NSVKDIKLEVPGTHHFCNPDRLNHMPVI--------------------------------
DFF_2_Scu_DFF3   ------------------------------------------------------------
DFF_3_Gbi_DFF1   TSGNTLPTVIFP---------SPQPQQAVY------------------------------
DFF_3_Gbi_DFF2   AVGESVPSVGL----------RPLQPQQLV------------------------------
DFF_3_Tpl_DFF    PIGQFVPALQF----------PP--TQQAV------------------------------
DFAB_2_Aca_DFAB1 QFGRPLTPLLPNVLASHMHP-HIQEAA---------------------------------
DFAB_2_Aca_DFAB2 -------------PHFPTSQ-QHRPRLGGPATA---------------------------
DFAB_2_Asp_DFAB1 ASGQNVRPLAPLL---------HRPRIGAA--T---------------------------
DFAB_2_Asp_DFAB2 ASGQNVRPLAPLLPHIPSGQ-QHRPRIGVA--S---------------------------
DFAB_2_Cri_DFAB  TSGPNVRPLAPLLPHLPAGQ-QHRPRL-----T---------------------------
DFAB_2_Scu_DFAB  --GHNVRPLAPLIPHISPNQ--HRPRIGVA--P---------------------------
DFB_3_Gbi_DFB    PFGQNIRSVSH----VTGAQ-RP-PSGGMG--P---------------------------
DFB_4_Atr_DFB    SFGHSIAPLSP----------ATRPLYGIG--G---------------------------
DFB_4_Nco_DFB    SLRHNIAPLAPG---------AQRSAYGSG--A---------------------------
DFB_5_Aam_DFB    SYGQNFTPLAT-----GASQ-QQRPSYGFG--S---------------------------
DFB_6_Ath_ECT5   SYGQNI---------PMGSQ-RQRSFYGFG--S---------------------------
DFB_6_Ath_ECT9   ------------------------------------------------------------
DFB_6_Ath_ECT10  PYDHNASQ-------------VALHGSGVA------------------------------
DFA_3_Gbi_DFA1   HPVQNVHP--HMMHNVQRAQ-QQWSPSGNG--T---------------------------
DFA_3_Gbi_DFA2   PLGQNIRPLPH------GVQ-HPRPPSGMA--P---------------------------
DFA_3_Tpl_DFA1   ------------------------------------------------------------
DFA_3_Tpl_DFA2   PLGQNVRPLPHVMPHMQGLP-HPRPASGMG--P---------------------------
DFA_4_Atr_DFA    QRNQNLRPLPH----LMGLH-HPRPASGMA--P---------------------------
DFA_4_Nco_DFA    ARNQNLHPLPH----VMGMH-PSRPASGMA--P---------------------------
DFA_5_Aam_DFA1   -RNHNLRPRPH----LMNLH-HPRLGSGMG--P---------------------------
DFA_5_Aam_DFA2   -RNQNLRPLPH----LMNLH-HPRPGSGMA--P---------------------------
DFA_6_Ath_ECT1   ------------------------------------------------------------
DFA_6_Ath_ECT2   SRNQNYRSNSH----YTSVH-QPSSVTGYG--T---------------------------
DFA_6_Ath_ECT3   ---------------------QYLTQQGRS--A---------------------------
DFA_6_Ath_ECT4   TRNQNSSSNSH----YTSMY-QPASMTGY---A---------------------------

DF_01_Bpr_DF     --------LPP----------------MSERDA-------------ARAATLRRMNGHGA
DF_01_Mco_DF     ---------------------------SPPYLY-------------AP---AGGAYSPPQ
DF_01_Mpu_DF     --------TANASATTAMSAAAMADFPPLGSEP-------------PPPTSLAPLAPTTT
DF_01_Msp_DF     --------GPGGFVSSHHFPSPTRFGPLIQTHY-------------PRASRYSPVAAPPP
DF_02_Kni_DF1    --------KRG----------------PEDRSD-------------WE--ERSDLWEGEE
DF_02_Kni_DF2    ---------------------------MYGRGF-------------PP---------PYQ
DF_02_Kni_DF3    QFITDLESGGG----------------YYDRTWVEAEQGIASQNRGPPQALGQRNFNQKP
DF_03_Cbr_DF     --------TTA----------------MQRTGY-------------ST--ISP-SVKTPG
DF_04_Zci_DF     ---------------------------NGGRGF------------------QSLPRNGQN
DF_05_Men_DF     --------DHS----------------YQQRGG-------------GG--GGR-GWQAGG
DFE_06_Aag_DFE   -L------GPG----------------ALARGY-------------PP--LGRHVHVHNL
DFE_07_Mpo_DFE   --------GPG----------------ALARGY-------------PP--LGR-VMQSPN
DFE_08_Sfa_DFE1  --------ACG----------------TLARGY-------------LP--SAGLRNGPFV
DFE_08_Sfa_DFE2  --------GPG----------------ALARGY-------------PQ--LAGVMNGPIG
DFE_08_Sfa_DFE3  --------GPG----------------ALARGY-------------PP--LAGIINGPTG
DFE_09_Cpu_DFE   --------SPG----------------ALARGY-------------PP--LSGVVNGPVR
DFE_09_Ppa_DFE1  --------GPG----------------ALARGY-------------PP--V-SGVVNGHN
DFE_09_Ppa_DFE2  --------GPG----------------GLARGY-------------HP--L-SGVVNGPH
DFE_1_Ita_DFE1   --------RGG----------------PWRRDF-------------PEHLLPGQSFSPSR
DFE_1_Ita_DFE2   -PAPSPVLGPG----------------SLARGF-------------PP--L-A-RGVPSQ
DFE_1_Ita_DFE3   --------QTA----------------LTATET-------------PT--I-------FS
DFE_1_Dco_DFE1   --------GTG----------------VRGRNY-------------TP--AAR-GITSPN
DFE_1_Dco_DFE2   --------GPG----------------AVGRIY-------------T---AAR-GISSLN
DFE_1_Dco_DFE3   --------GPG----------------SLGRGY-------------PP--LSR-GIPNLS
DFE_1_Dco_DFE4   --------GPG----------------SLSNGY-------------PP--LTR--VNPTS
DFE_1_Dco_DFE5   --------GPG----------------SLSNGY-------------PP--LAR--ATPTS
DFE_1_Dco_DFE6   --------GPG----------------SLGRGY-------------PP--LSR-VVPNTN
DFE_1_Smo_DFE    --------KPG----------------ELGTGF-------------PP------LTRSAL
DFCD_1_Ita_DFCD  ---------------------------NLSAGY---------------------------
DFD_2_Asp_DFD1   --------GGG-----------------PGRYQ-----------------NSPKFHSAPN
DFD_2_Asp_DFD2   --------GPG-----------------RYQNF-------------PR------VHSAPN
DFD_2_Aca_DFD    --------GPG-----------------RFQNF-------------PR------VHSAPN
DFD_2_Mve_DFD    --------HGG-----------------QYQNF-------------SR------VQCTPN
DFD_2_Scu_DFD    ----------G-----------------GVRQF--------------------------Q
DFD_2_Afi_DFD1   --------GGL----------------GQYQSF-------------PS------VHFAQN
DFD_2_Afi_DFD2   ---------------------------GLQGNY-------------IPVLPGRYQNNPRA
DFD_2_Afi_DFD3   --------GGG-----------------LGRYN-----------------NLSRVHSASN
DFD_2_Cri_DFD1   --------GPG-----------------RPHNF-------------PR------VHSSSN
DFD_2_Cri_DFD2   --------AGA-----------------LHFQS-------------TS-------RTHSN
DFD_3_Gbi_DFD    ---------------------------VQAKGY-------------LP--FGK--VPPSA
DFD_4_Atr_DFD    ---------------------------VQAKDE-----------------YLHGKILPFS
DFD_4_Nco_DFD    ---------AT----------------IQVKDY-------------IP--LRR--LTPVQ
DFD_5_Aam_DFD    --------GST----------------HVANHF-------------SQ----GNLSSLQD
DFD_6_Ath_ECT6   --------GKT----------------AYANTL-------------LPYGKSDIANGVSS
DFD_6_Ath_ECT7   --------GRV----------------TSVSAQ-------------PVDVVSSSRVSSFR
DFC_3_Gbi_DFC1   ----------A----------------VLAKDY-------------IP--F-R-KFAPGT
DFC_3_Gbi_DFC2   --------QAA----------------VLPKGY-------------LP--LGK--VTACS
DFC_3_Tpl_DFC1   --------RGT----------------VPPKDS-------------FP--FRK--YAPGF
DFC_3_Tpl_DFC2   --------PAG----------------VVPKGY-------------VQ--MGK----VAG
DFC1_4_Atr_DFC1  --------ATA----------------VLAKGY-------------FP----LPKFPAYS
DFC1_4_Nco_DFC1  ---------TA----------------VLPKGY-------------LP--I-A-KFPAYA
DFC1_5_Aam_DFC1  --------APS----------------VLTKGY-------------HP--VTK--FSSYA
DFC1_6_Ath_ECT8  ---------------------------ASQNSY-------------AP--------PPLL
DFC2_4_Atr_DFC2  ------------------------------------------------------------
DFC2_4_Nco_DFC2  --------QGA----------------LIPRNR-------------LP--HGN--FVPYP
DFC2_5_Aam_DFC2  --------DAS----------------VLTKGY-------------HP--VTK--FSSYA
DFC2_5_Aam_DFC3  --------RPV----------------IRSVDY-------------PKVNDSIGNISSFS
DFC2_6_Ath_ECT11 ---------------------------NSNNGF---------------------------
DFF_2_Aca_DFF1   --------SNG----------------LLTRSN-------------ST--LASVKVVTSA
DFF_2_Aca_DFF2   --------NDA----------------GLQNDR-------------TSDVQKNDTRVPTI
DFF_2_Afi_DFF1   --------CTS----------------SLGMNE-------------LPLDVQGHQRTVCQ
DFF_2_Afi_DFF2   --------ECE----------------PVNKHI-------------VP------------
DFF_2_Afi_DFF3   --------NGS----------------TWKRRD-------------TSMGKDGEVIPSSI
DFF_2_Afi_DFF4   ---------------------------ASNKCN-------------NKATNGSTLKNNSL
DFF_2_Afi_DFF5   --------NPG----------------HGDHHN-------------PP---------KIK
DFF_2_Afi_DFF6   --------SKS----------------KVEGDQ-----------------VLSSVSSSPN
DFF_2_Asp_DFF1   --------HSN----------------MVYRSA-------------STTMVDGPCLGATA
DFF_2_Asp_DFF2   --------SAG----------------HNVMGA-------------PN-----STVSPSS
DFF_2_Asp_DFF3   --------TSS----------------VLASDV-------------TS------------
DFF_2_Asp_DFF4   ------------------------------------------------------------
DFF_2_Asp_DFF5   --------NKP----------------TLLSSF-------------AP--------AGKS
DFF_2_Cri_DFF1   ---------------------------VLSRSN-------------SS--LSAAKVVNSI
DFF_2_Cri_DFF2   ---------------------------RRSTFI-------------PP--ITASDNAHFG
DFF_2_Cri_DFF3   --------VPK----------------SSIDGD-------------EP----KIEMQQSG
DFF_2_Mve_DFF1   ---------------------------QSNRFL-------------TP--VHSYVTCRNP
DFF_2_Mve_DFF2   --------ANG----------------NSLKNN-------------ISLSSSKVSGGGPV
DFF_2_Mve_DFF3   --------SSE----------------IKSNTL----------------DNTKKQYRRVV
DFF_2_Scu_DFF1   --------TKG----------------GSDRGH-------------QQ----------SE
DFF_2_Scu_DFF2   --------GSA----------------ILNGSL-------------NP------TVKDSG
DFF_2_Scu_DFF3   --------RDD----------------IQKSRL-------------PP--SQPHCAVPVE
DFF_3_Gbi_DFF1   --------SPH----------------VTSDIR-------------PP--TGK-YFGISS
DFF_3_Gbi_DFF2   --------YSP----------------HVTAGL-------------HPLSVDSFEIPLPG
DFF_3_Tpl_DFF    --------YTY----------------PVPANL-------------HPQHGLPLGVTSSS
DFAB_2_Aca_DFAB1 --------IPE----------------LSRRGL-------------EQ--SAR-KYSVSA
DFAB_2_Aca_DFAB2 --------GAG----------------ALGRGF-------------QS--STR-MYPGVP
DFAB_2_Asp_DFAB1 --------TAG----------------ALGRAF-------------QP--SAR-MYPGST
DFAB_2_Asp_DFAB2 --------TAG----------------TLGRAF-------------QP--SAR-IYPGSA
DFAB_2_Cri_DFAB  --------GGG----------------AAGRGF-------------Q---STR-VYP-MT
DFAB_2_Scu_DFAB  --------TTG----------------GFGRVY-------------QP--AAR-MYSGSS
DFB_3_Gbi_DFB    --------APG----------------TFNRVY-------------SP--N-R-MFPQGN
DFB_4_Atr_DFB    --------TQS----------------SYSRGY-------------PQ--S---RIYQSG
DFB_4_Nco_DFB    --------SIN----------------TSGRVY-------------GH----GGFYNQGV
DFB_5_Aam_DFB    --------STG----------------SYGRVY-------------SH----GGMYHQVS
DFB_6_Ath_ECT5   --------GSN----------------SYNRGY-------------MH--S---------
DFB_6_Ath_ECT9   --------AHG----------------GLHDAF-------------ESAANLSYREQAYA
DFB_6_Ath_ECT10  --------SSS----------------SLGGYY---------------------HVGSYQ
DFA_3_Gbi_DFA1   --------GPG----------------PMNRFY-------------SP--N-R-QYPQNN
DFA_3_Gbi_DFA2   --------APG----------------YMNRIY-------------PS--N-R-TYPPNN
DFA_3_Tpl_DFA1   ------------------------------------------------------------
DFA_3_Tpl_DFA2   --------APG----------------FMNRMY-------------PT--N-R-MYSHNN
DFA_4_Atr_DFA    --------TPA----------------FMNRIY-------------PN--N-R-MYHHGS
DFA_4_Nco_DFA    --------APG----------------YMNRMY-------------PN--N-R-VYNHGA
DFA_5_Aam_DFA1   --------TPT----------------YMDRMY-------------PS--S-R-MYGQHG
DFA_5_Aam_DFA2   --------APT----------------YMDRMY-------------PN--N-R-MYGQYG
DFA_6_Ath_ECT1   --------QLG----------------YNDHLY-----------------SNHGLYGLYG
DFA_6_Ath_ECT2   --------AQG----------------YYNRMY-------------QN--K---LYGQYG
DFA_6_Ath_ECT3   --------GNG----------------QSYGGY-------------MD--N---IYSNYG
DFA_6_Ath_ECT4   --------AQG----------------YYDRVS-------------PN--K---SYGQYG

DF_01_Bpr_DF     NNNKKSNNNNNNN-----------------------------------------------
DF_01_Mco_DF     PPQPPTAYSAQTS-----------------------------------------------
DF_01_Mpu_DF     EPAPTPTPTPVSF-----------------------------------------------
DF_01_Msp_DF     QTQTQTQTQNAHAAGRALSAR---------------------------------------
DF_02_Kni_DF1    GEGETRSG------------D---------------------------------------
DF_02_Kni_DF2    LLTLSSQSFPARG-----------------------------------------------
DF_02_Kni_DF3    GPATQSKGLKRGSSGRVGERFVGPGQFEEADRVSSPRPGTARERAVLHEPGGLGRRNSTP
DF_03_Cbr_DF     NNGVASLTARTARLNLGGERT---------------------------------------
DF_04_Zci_DF     GFGRGRGGAGGGY-----------------------------------------------
DF_05_Men_DF     GRSRGGRGYASGG-------G---------------------------------------
DFE_06_Aag_DFE   NGSKAARVLASGG-------L---------------------------------------
DFE_07_Mpo_DFE   GSGRGGRGMPGSG-------M---------------------------------------
DFE_08_Sfa_DFE1  -LGRAGHAVGSPG-------V---------------------------------------
DFE_08_Sfa_DFE2  AAARAGHGGGGGGGGGGGNVL---------------------------------------
DFE_08_Sfa_DFE3  -AGRAGRGSGGGNG------L---------------------------------------
DFE_09_Cpu_DFE   GRGMGNMSV---------------------------------------------------
DFE_09_Ppa_DFE1  GPVRA-RQLGNTF-------V---------------------------------------
DFE_09_Ppa_DFE2  GSVRA-RHMGSAS-------M---------------------------------------
DFE_1_Ita_DFE1   IKACAFGGYNNTG-----------------------------------------------
DFE_1_Ita_DFE2   NVGQINRGLNGLG-------T---------------------------------------
DFE_1_Ita_DFE3   EPGRQKTNL-----------L---------------------------------------
DFE_1_Dco_DFE1   GYGRAGRGVGLHA-------V---------------------------------------
DFE_1_Dco_DFE2   GYGRAGRGVGMNT-------V---------------------------------------
DFE_1_Dco_DFE3   GTGRAGRGSGGHE-------V---------------------------------------
DFE_1_Dco_DFE4   S-LGRGRGITATS-------L---------------------------------------
DFE_1_Dco_DFE5   SAAGRGRGVNTTS-------Q---------------------------------------
DFE_1_Dco_DFE6   TAGRTGSFDVENS-----------------------------------------------
DFE_1_Smo_DFE    NSIGPGKGKRGNV-----------------------------------------------
DFCD_1_Ita_DFCD  ------------------------------------------------------------
DFD_2_Asp_DFD1   MPGRGLKGC---------------------------------------------------
DFD_2_Asp_DFD2   MSGRGLKGC---------------------------------------------------
DFD_2_Aca_DFD    MSGRVLKGC---------------------------------------------------
DFD_2_Mve_DFD    ANGRGLKGS---------------------------------------------------
DFD_2_Scu_DFD    NLSRVPFVSSHS------------------------------------------------
DFD_2_Afi_DFD1   HSGRVSKGS---------------------------------------------------
DFD_2_Afi_DFD2   HSAPNIYGKGFKV-----------------------------------------------
DFD_2_Afi_DFD3   LSGKGYKGN---------------------------------------------------
DFD_2_Cri_DFD1   ISARTFKGYSYSA-----------------------------------------------
DFD_2_Cri_DFD2   FPGKTIKGNSVKA-----------------------------------------------
DFD_3_Gbi_DFD    NQGKATLPLINNF-------T---------------------------------------
DFD_4_Atr_DFD    EPGNVTSSFKDEM-----------------------------------------------
DFD_4_Nco_DFD    RPVNITVTTGVNG-------V---------------------------------------
DFD_5_Aam_DFD    HKIKVPVPANDGF-------V---------------------------------------
DFD_6_Ath_ECT6   IASYSYKPCSKIY-----------------------------------------------
DFD_6_Ath_ECT7   QLDIAPPQLN--------------------------------------------------
DFC_3_Gbi_DFC1   IQGKGNVPFTNSS-------V---------------------------------------
DFC_3_Gbi_DFC2   NQGKGTVLYSNDT-------A---------------------------------------
DFC_3_Tpl_DFC1   NQGKLFMQYPNNN-------M---------------------------------------
DFC_3_Tpl_DFC2   NQGKPTVLYPSHV-------A---------------------------------------
DFC1_4_Atr_DFC1  NNGKGGVLYPNSP-------M---------------------------------------
DFC1_4_Nco_DFC1  SPTKGGLIYPPGP-------V---------------------------------------
DFC1_5_Aam_DFC1  DQGKGGLIYPTGP-------F---------------------------------------
DFC1_6_Ath_ECT8  NQEKGRIAYPMDP-----------------------------------------------
DFC2_4_Atr_DFC2  ------------------------------------------------------------
DFC2_4_Nco_DFC2  SQGKGGLLAESGA-------K---------------------------------------
DFC2_5_Aam_DFC2  NQGKGSFLYPTSP-----------------------------------------------
DFC2_5_Aam_DFC3  HQGQGGIFQRNSL-------T---------------------------------------
DFC2_6_Ath_ECT11 ------------------------------------------------------------
DFF_2_Aca_DFF1   HPAPTLPTHRVN------------------------------------------------
DFF_2_Aca_DFF2   DNKKHMKKQPNVF-----------------------------------------------
DFF_2_Afi_DFF1   SNSRVDSSMLTRP-----------------------------------------------
DFF_2_Afi_DFF2   ------------------------------------------------------------
DFF_2_Afi_DFF3   SLLGGSKGRNESK-----------------------------------------------
DFF_2_Afi_DFF4   ASGKDNDVSPGTL-----------------------------------------------
DFF_2_Afi_DFF5   SILKTSSLVAAKK-------M---------------------------------------
DFF_2_Afi_DFF6   GHDTKTKGFSDDG-----------------------------------------------
DFF_2_Asp_DFF1   NRSGVNTAKS----------M---------------------------------------
DFF_2_Asp_DFF2   SIGKANSCLEGDM-----------------------------------------------
DFF_2_Asp_DFF3   IPGRTDTNANSCF-----------------------------------------------
DFF_2_Asp_DFF4   -----PLSAHRAI-----------------------------------------------
DFF_2_Asp_DFF5   TVLKSSPVSGIDS-------K---------------------------------------
DFF_2_Cri_DFF1   HPGSGPLTTARVY-----------------------------------------------
DFF_2_Cri_DFF2   TAPLLTHSISSMK-----------------------------------------------
DFF_2_Cri_DFF3   INNDSG--------------L---------------------------------------
DFF_2_Mve_DFF1   SALSSIRSMDDSS-----------------------------------------------
DFF_2_Mve_DFF2   NSSPSLVSLHRSI-----------------------------------------------
DFF_2_Mve_DFF3   AAAMLSKSVWPPH-----------------------------------------------
DFF_2_Scu_DFF1   DVNKQTIPPD--------------------------------------------------
DFF_2_Scu_DFF2   TLVCSSLSTDSKG-----------------------------------------------
DFF_2_Scu_DFF3   NVAPSLISFENGK-----------------------------------------------
DFF_3_Gbi_DFF1   PGKQRSIINGVTS-------N---------------------------------------
DFF_3_Gbi_DFF2   TQWRMNDGLISYP-------M---------------------------------------
DFF_3_Tpl_DFF    TQVRTGDGLVPYQ-------V---------------------------------------
DFAB_2_Aca_DFAB1 NSSRIGNSAG----------F---------------------------------------
DFAB_2_Aca_DFAB2 NAGRLGLPSG----------W---------------------------------------
DFAB_2_Asp_DFAB1 NSGRLGITTG----------W---------------------------------------
DFAB_2_Asp_DFAB2 NSGRIGTATG----------W---------------------------------------
DFAB_2_Cri_DFAB  SSGRFGLSSV----------W---------------------------------------
DFAB_2_Scu_DFAB  DPRRLGIAAG----------W---------------------------------------
DFB_3_Gbi_DFB    SSGRGSPGYSA-------------------------------------------------
DFB_4_Atr_DFB    SFGRSSPALGAI------------------------------------------------
DFB_4_Nco_DFB    NVGRSGLGFGANS-----------------------------------------------
DFB_5_Aam_DFB    NFGGSFSSLGAS------------------------------------------------
DFB_6_Ath_ECT5   GGRGQGSNYGSRL-------I---------------------------------------
DFB_6_Ath_ECT9   QCKRSPFSASSSS-----------------------------------------------
DFB_6_Ath_ECT10  NPSSTPSYYGVDN-----------------------------------------------
DFA_3_Gbi_DFA1   NSGRFSPGYGIGS-------F---------------------------------------
DFA_3_Gbi_DFA2   YSGRSGPNYGANG-------L---------------------------------------
DFA_3_Tpl_DFA1   ------------------------------------------------------------
DFA_3_Tpl_DFA2   ASGRSSPGFVTNG-------F---------------------------------------
DFA_4_Atr_DFA    SV-RTNGGFGSSG-------Y---------------------------------------
DFA_4_Nco_DFA    GALRIPPTYGSNC-------Y---------------------------------------
DFA_5_Aam_DFA1   NGIRSGSYYG--------------------------------------------------
DFA_5_Aam_DFA2   NGIRSVSLYGS-G-------Y---------------------------------------
DFA_6_Ath_ECT1   NVIDSGHAYGTFGY----------------------------------------------
DFA_6_Ath_ECT2   STGRSALGYGSSG-------Y---------------------------------------
DFA_6_Ath_ECT3   MCGPYTNGYGYGS-------Y---------------------------------------
DFA_6_Ath_ECT4   STVRSGMGYGSSG-------Y---------------------------------------

DF_01_Bpr_DF     ------------------------------------------------------------
DF_01_Mco_DF     ------------------------------------------------------------
DF_01_Mpu_DF     ------------------------------------------------------------
DF_01_Msp_DF     ------------------------------------------------------------
DF_02_Kni_DF1    ------------------------------------------------------------
DF_02_Kni_DF2    ------------------------------------------------------------
DF_02_Kni_DF3    PQSQEWRPVGEDQSATSSRTPTPETLPSTPSGQRAHSRASPVSLSTEASPIESVKSSLSV
DF_03_Cbr_DF     ------------------------------------------------------------
DF_04_Zci_DF     ------------------------------------------------------------
DF_05_Men_DF     ------------------------------------------------------------
DFE_06_Aag_DFE   ------------------------------------------------------------
DFE_07_Mpo_DFE   ------------------------------------------------------------
DFE_08_Sfa_DFE1  ------------------------------------------------------------
DFE_08_Sfa_DFE2  ------------------------------------------------------------
DFE_08_Sfa_DFE3  ------------------------------------------------------------
DFE_09_Cpu_DFE   ------------------------------------------------------------
DFE_09_Ppa_DFE1  ------------------------------------------------------------
DFE_09_Ppa_DFE2  ------------------------------------------------------------
DFE_1_Ita_DFE1   ------------------------------------------------------------
DFE_1_Ita_DFE2   ------------------------------------------------------------
DFE_1_Ita_DFE3   ------------------------------------------------------------
DFE_1_Dco_DFE1   ------------------------------------------------------------
DFE_1_Dco_DFE2   ------------------------------------------------------------
DFE_1_Dco_DFE3   ------------------------------------------------------------
DFE_1_Dco_DFE4   ------------------------------------------------------------
DFE_1_Dco_DFE5   ------------------------------------------------------------
DFE_1_Dco_DFE6   ------------------------------------------------------------
DFE_1_Smo_DFE    ------------------------------------------------------------
DFCD_1_Ita_DFCD  ------------------------------------------------------------
DFD_2_Asp_DFD1   ------------------------------------------------------------
DFD_2_Asp_DFD2   ------------------------------------------------------------
DFD_2_Aca_DFD    ------------------------------------------------------------
DFD_2_Mve_DFD    ------------------------------------------------------------
DFD_2_Scu_DFD    ------------------------------------------------------------
DFD_2_Afi_DFD1   ------------------------------------------------------------
DFD_2_Afi_DFD2   ------------------------------------------------------------
DFD_2_Afi_DFD3   ------------------------------------------------------------
DFD_2_Cri_DFD1   ------------------------------------------------------------
DFD_2_Cri_DFD2   ------------------------------------------------------------
DFD_3_Gbi_DFD    ------------------------------------------------------------
DFD_4_Atr_DFD    ------------------------------------------------------------
DFD_4_Nco_DFD    ------------------------------------------------------------
DFD_5_Aam_DFD    ------------------------------------------------------------
DFD_6_Ath_ECT6   ------------------------------------------------------------
DFD_6_Ath_ECT7   ------------------------------------------------------------
DFC_3_Gbi_DFC1   ------------------------------------------------------------
DFC_3_Gbi_DFC2   ------------------------------------------------------------
DFC_3_Tpl_DFC1   ------------------------------------------------------------
DFC_3_Tpl_DFC2   ------------------------------------------------------------
DFC1_4_Atr_DFC1  ------------------------------------------------------------
DFC1_4_Nco_DFC1  ------------------------------------------------------------
DFC1_5_Aam_DFC1  ------------------------------------------------------------
DFC1_6_Ath_ECT8  ------------------------------------------------------------
DFC2_4_Atr_DFC2  ------------------------------------------------------------
DFC2_4_Nco_DFC2  ------------------------------------------------------------
DFC2_5_Aam_DFC2  ------------------------------------------------------------
DFC2_5_Aam_DFC3  ------------------------------------------------------------
DFC2_6_Ath_ECT11 ------------------------------------------------------------
DFF_2_Aca_DFF1   ------------------------------------------------------------
DFF_2_Aca_DFF2   ------------------------------------------------------------
DFF_2_Afi_DFF1   ------------------------------------------------------------
DFF_2_Afi_DFF2   ------------------------------------------------------------
DFF_2_Afi_DFF3   ------------------------------------------------------------
DFF_2_Afi_DFF4   ------------------------------------------------------------
DFF_2_Afi_DFF5   ------------------------------------------------------------
DFF_2_Afi_DFF6   ------------------------------------------------------------
DFF_2_Asp_DFF1   ------------------------------------------------------------
DFF_2_Asp_DFF2   ------------------------------------------------------------
DFF_2_Asp_DFF3   ------------------------------------------------------------
DFF_2_Asp_DFF4   ------------------------------------------------------------
DFF_2_Asp_DFF5   ------------------------------------------------------------
DFF_2_Cri_DFF1   ------------------------------------------------------------
DFF_2_Cri_DFF2   ------------------------------------------------------------
DFF_2_Cri_DFF3   ------------------------------------------------------------
DFF_2_Mve_DFF1   ------------------------------------------------------------
DFF_2_Mve_DFF2   ------------------------------------------------------------
DFF_2_Mve_DFF3   ------------------------------------------------------------
DFF_2_Scu_DFF1   ------------------------------------------------------------
DFF_2_Scu_DFF2   ------------------------------------------------------------
DFF_2_Scu_DFF3   ------------------------------------------------------------
DFF_3_Gbi_DFF1   ------------------------------------------------------------
DFF_3_Gbi_DFF2   ------------------------------------------------------------
DFF_3_Tpl_DFF    ------------------------------------------------------------
DFAB_2_Aca_DFAB1 ------------------------------------------------------------
DFAB_2_Aca_DFAB2 ------------------------------------------------------------
DFAB_2_Asp_DFAB1 ------------------------------------------------------------
DFAB_2_Asp_DFAB2 ------------------------------------------------------------
DFAB_2_Cri_DFAB  ------------------------------------------------------------
DFAB_2_Scu_DFAB  ------------------------------------------------------------
DFB_3_Gbi_DFB    ------------------------------------------------------------
DFB_4_Atr_DFB    ------------------------------------------------------------
DFB_4_Nco_DFB    ------------------------------------------------------------
DFB_5_Aam_DFB    ------------------------------------------------------------
DFB_6_Ath_ECT5   ------------------------------------------------------------
DFB_6_Ath_ECT9   ------------------------------------------------------------
DFB_6_Ath_ECT10  ------------------------------------------------------------
DFA_3_Gbi_DFA1   ------------------------------------------------------------
DFA_3_Gbi_DFA2   ------------------------------------------------------------
DFA_3_Tpl_DFA1   ------------------------------------------------------------
DFA_3_Tpl_DFA2   ------------------------------------------------------------
DFA_4_Atr_DFA    ------------------------------------------------------------
DFA_4_Nco_DFA    ------------------------------------------------------------
DFA_5_Aam_DFA1   ------------------------------------------------------------
DFA_5_Aam_DFA2   ------------------------------------------------------------
DFA_6_Ath_ECT1   ------------------------------------------------------------
DFA_6_Ath_ECT2   ------------------------------------------------------------
DFA_6_Ath_ECT3   ------------------------------------------------------------
DFA_6_Ath_ECT4   ------------------------------------------------------------

DF_01_Bpr_DF     ------------------------------------------------------------
DF_01_Mco_DF     ------------------------------------------------------------
DF_01_Mpu_DF     ------------------------------------------------------------
DF_01_Msp_DF     ------------------------------------------------------------
DF_02_Kni_DF1    ------------------------------------------------------------
DF_02_Kni_DF2    ------------------------------------------------------------
DF_02_Kni_DF3    KSPRESLSDEEGYESATSSVFDNNDDKWSTEDQSEGPSSQAAAPMAGRALPGRGGGEVST
DF_03_Cbr_DF     ------------------------------------------------------------
DF_04_Zci_DF     ------------------------------------------------------------
DF_05_Men_DF     ------------------------------------------------------------
DFE_06_Aag_DFE   ------------------------------------------------------------
DFE_07_Mpo_DFE   ------------------------------------------------------------
DFE_08_Sfa_DFE1  ------------------------------------------------------------
DFE_08_Sfa_DFE2  ------------------------------------------------------------
DFE_08_Sfa_DFE3  ------------------------------------------------------------
DFE_09_Cpu_DFE   ------------------------------------------------------------
DFE_09_Ppa_DFE1  ------------------------------------------------------------
DFE_09_Ppa_DFE2  ------------------------------------------------------------
DFE_1_Ita_DFE1   ------------------------------------------------------------
DFE_1_Ita_DFE2   ------------------------------------------------------------
DFE_1_Ita_DFE3   ------------------------------------------------------------
DFE_1_Dco_DFE1   ------------------------------------------------------------
DFE_1_Dco_DFE2   ------------------------------------------------------------
DFE_1_Dco_DFE3   ------------------------------------------------------------
DFE_1_Dco_DFE4   ------------------------------------------------------------
DFE_1_Dco_DFE5   ------------------------------------------------------------
DFE_1_Dco_DFE6   ------------------------------------------------------------
DFE_1_Smo_DFE    ------------------------------------------------------------
DFCD_1_Ita_DFCD  ------------------------------------------------------------
DFD_2_Asp_DFD1   ------------------------------------------------------------
DFD_2_Asp_DFD2   ------------------------------------------------------------
DFD_2_Aca_DFD    ------------------------------------------------------------
DFD_2_Mve_DFD    ------------------------------------------------------------
DFD_2_Scu_DFD    ------------------------------------------------------------
DFD_2_Afi_DFD1   ------------------------------------------------------------
DFD_2_Afi_DFD2   ------------------------------------------------------------
DFD_2_Afi_DFD3   ------------------------------------------------------------
DFD_2_Cri_DFD1   ------------------------------------------------------------
DFD_2_Cri_DFD2   ------------------------------------------------------------
DFD_3_Gbi_DFD    ------------------------------------------------------------
DFD_4_Atr_DFD    ------------------------------------------------------------
DFD_4_Nco_DFD    ------------------------------------------------------------
DFD_5_Aam_DFD    ------------------------------------------------------------
DFD_6_Ath_ECT6   ------------------------------------------------------------
DFD_6_Ath_ECT7   ------------------------------------------------------------
DFC_3_Gbi_DFC1   ------------------------------------------------------------
DFC_3_Gbi_DFC2   ------------------------------------------------------------
DFC_3_Tpl_DFC1   ------------------------------------------------------------
DFC_3_Tpl_DFC2   ------------------------------------------------------------
DFC1_4_Atr_DFC1  ------------------------------------------------------------
DFC1_4_Nco_DFC1  ------------------------------------------------------------
DFC1_5_Aam_DFC1  ------------------------------------------------------------
DFC1_6_Ath_ECT8  ------------------------------------------------------------
DFC2_4_Atr_DFC2  ------------------------------------------------------------
DFC2_4_Nco_DFC2  ------------------------------------------------------------
DFC2_5_Aam_DFC2  ------------------------------------------------------------
DFC2_5_Aam_DFC3  ------------------------------------------------------------
DFC2_6_Ath_ECT11 ------------------------------------------------------------
DFF_2_Aca_DFF1   ------------------------------------------------------------
DFF_2_Aca_DFF2   ------------------------------------------------------------
DFF_2_Afi_DFF1   ------------------------------------------------------------
DFF_2_Afi_DFF2   ------------------------------------------------------------
DFF_2_Afi_DFF3   ------------------------------------------------------------
DFF_2_Afi_DFF4   ------------------------------------------------------------
DFF_2_Afi_DFF5   ------------------------------------------------------------
DFF_2_Afi_DFF6   ------------------------------------------------------------
DFF_2_Asp_DFF1   ------------------------------------------------------------
DFF_2_Asp_DFF2   ------------------------------------------------------------
DFF_2_Asp_DFF3   ------------------------------------------------------------
DFF_2_Asp_DFF4   ------------------------------------------------------------
DFF_2_Asp_DFF5   ------------------------------------------------------------
DFF_2_Cri_DFF1   ------------------------------------------------------------
DFF_2_Cri_DFF2   ------------------------------------------------------------
DFF_2_Cri_DFF3   ------------------------------------------------------------
DFF_2_Mve_DFF1   ------------------------------------------------------------
DFF_2_Mve_DFF2   ------------------------------------------------------------
DFF_2_Mve_DFF3   ------------------------------------------------------------
DFF_2_Scu_DFF1   ------------------------------------------------------------
DFF_2_Scu_DFF2   ------------------------------------------------------------
DFF_2_Scu_DFF3   ------------------------------------------------------------
DFF_3_Gbi_DFF1   ------------------------------------------------------------
DFF_3_Gbi_DFF2   ------------------------------------------------------------
DFF_3_Tpl_DFF    ------------------------------------------------------------
DFAB_2_Aca_DFAB1 ------------------------------------------------------------
DFAB_2_Aca_DFAB2 ------------------------------------------------------------
DFAB_2_Asp_DFAB1 ------------------------------------------------------------
DFAB_2_Asp_DFAB2 ------------------------------------------------------------
DFAB_2_Cri_DFAB  ------------------------------------------------------------
DFAB_2_Scu_DFAB  ------------------------------------------------------------
DFB_3_Gbi_DFB    ------------------------------------------------------------
DFB_4_Atr_DFB    ------------------------------------------------------------
DFB_4_Nco_DFB    ------------------------------------------------------------
DFB_5_Aam_DFB    ------------------------------------------------------------
DFB_6_Ath_ECT5   ------------------------------------------------------------
DFB_6_Ath_ECT9   ------------------------------------------------------------
DFB_6_Ath_ECT10  ------------------------------------------------------------
DFA_3_Gbi_DFA1   ------------------------------------------------------------
DFA_3_Gbi_DFA2   ------------------------------------------------------------
DFA_3_Tpl_DFA1   ------------------------------------------------------------
DFA_3_Tpl_DFA2   ------------------------------------------------------------
DFA_4_Atr_DFA    ------------------------------------------------------------
DFA_4_Nco_DFA    ------------------------------------------------------------
DFA_5_Aam_DFA1   ------------------------------------------------------------
DFA_5_Aam_DFA2   ------------------------------------------------------------
DFA_6_Ath_ECT1   ------------------------------------------------------------
DFA_6_Ath_ECT2   ------------------------------------------------------------
DFA_6_Ath_ECT3   ------------------------------------------------------------
DFA_6_Ath_ECT4   ------------------------------------------------------------

DF_01_Bpr_DF     -------------------------------------------NNNNNGTARREPMIRNT
DF_01_Mco_DF     -----------------------------------------------GRWAEEFPTLGGR
DF_01_Mpu_DF     -----------------------------------------G-GTTPASPASTRPPLETR
DF_01_Msp_DF     -------------------------------------------ASVRDHAVVGGLGIGET
DF_02_Kni_DF1    -------------------------------------------ERKKDGD-EEWGELEED
DF_02_Kni_DF2    ------------------------------------------------GR--GFKGFT--
DF_02_Kni_DF3    GEQQEEAEARVEGTESAPCEEEGGFVAAVRAAVRQIATGNGEEEAREGGTDTGWTAAEKP
DF_03_Cbr_DF     -------------------------------------------DAVSTAM-RGWPNGD--
DF_04_Zci_DF     -------------------------------------------DNRIGGGRGGYNGAFDK
DF_05_Men_DF     -------------------------------------------GGGAGGYGGGYYQNQRN
DFE_06_Aag_DFE   -------------------------------------------DSRSNGR--SWPGAD-K
DFE_07_Mpo_DFE   -------------------------------------------DSRSNGG-RGWIGVD-K
DFE_08_Sfa_DFE1  -------------------------------------------ESKSAGR-GGWIGVD-K
DFE_08_Sfa_DFE2  -------------------------------------------EARLNGRGGGWINID-K
DFE_08_Sfa_DFE3  -------------------------------------------EARPNGR-GGWISMD-K
DFE_09_Cpu_DFE   -------------------------------------------DGRTNGR-GGWIGSEKG
DFE_09_Ppa_DFE1  -------------------------------------------DPRPNGR-GGWIGID-K
DFE_09_Ppa_DFE2  -------------------------------------------DTRANGR-GGWIGID-K
DFE_1_Ita_DFE1   ----------------------------------------------------HWSGG---
DFE_1_Ita_DFE2   -------------------------------------------DMRGNGR--AWIGVD-K
DFE_1_Ita_DFE3   -------------------------------------------GSRVNGYTQGF-----E
DFE_1_Dco_DFE1   -------------------------------------------DSRANGR--TWIGVD-K
DFE_1_Dco_DFE2   -------------------------------------------ESRANGR--TWIGID-K
DFE_1_Dco_DFE3   -------------------------------------------DFRANGNGRTWIGGD-K
DFE_1_Dco_DFE4   -------------------------------------------ESNFSGR-GAWIGLD-K
DFE_1_Dco_DFE5   -------------------------------------------ESKSSGH-GVWIGVD-K
DFE_1_Dco_DFE6   --------------------------------------------ANGNGR--VLIGMD-R
DFE_1_Smo_DFE    -------------------------------------------DGRPVGKGGDSVEAE--
DFCD_1_Ita_DFCD  ------------------------------------------------------------
DFD_2_Asp_DFD1   -------------------------------------------SVKGGSAGSNWRAKEVT
DFD_2_Asp_DFD2   -------------------------------------------SVKGGSAGSNWRAKEVT
DFD_2_Aca_DFD    -------------------------------------------SVKGGSTGSNWRAKDVS
DFD_2_Mve_DFD    -------------------------------------------SLKSGSNGANWRAKDAT
DFD_2_Scu_DFD    -------------------------------------------NRFSKGTGRSWRAKETK
DFD_2_Afi_DFD1   -------------------------------------------SMKGGMVASNWRAKETS
DFD_2_Afi_DFD2   ------------------------------------------NALKSLSGGNNWRPKGTT
DFD_2_Afi_DFD3   -------------------------------------------SLKGPSGGANWRAKETT
DFD_2_Cri_DFD1   ----------------------------------------------KGGVGTNWRVKDVT
DFD_2_Cri_DFD2   -----------------------------------------------GSAAGNWRAKESS
DFD_3_Gbi_DFD    -------------------------------------------DLKLNER--GYVGAD-R
DFD_4_Atr_DFD    ------------------------------------------VGLKSHGH--GWVNVDKL
DFD_4_Nco_DFD    -------------------------------------------VDVGSGH-HGWPMNN-K
DFD_5_Aam_DFD    -------------------------------------------DVASNGW--GWMAVD-K
DFD_6_Ath_ECT6   -------------------------------------------DARGDNN----------
DFD_6_Ath_ECT7   ----------------------------------------------------DFSKIATN
DFC_3_Gbi_DFC1   -------------------------------------------GFRPNGR----------
DFC_3_Gbi_DFC2   -------------------------------------------EFKPNGR--GWVGGD-R
DFC_3_Tpl_DFC1   -------------------------------------------AFKPNGR----------
DFC_3_Tpl_DFC2   -------------------------------------------DVKANGH--EWIGGGDR
DFC1_4_Atr_DFC1  -------------------------------------------NFKQNGR--NWASAE--
DFC1_4_Nco_DFC1  -------------------------------------------GFKSSNR--GWSGNE-K
DFC1_5_Aam_DFC1  -------------------------------------------NVKDSGR--LWVSSE--
DFC1_6_Ath_ECT8  ----------------------------------------------VKKKSGALNRDETE
DFC2_4_Atr_DFC2  ----------------------------------------------------GWTRNE-R
DFC2_4_Nco_DFC2  -------------------------------------------TFIPNSR--GWHSND--
DFC2_5_Aam_DFC2  -------------------------------------------NIKDGGR--VWVSSE--
DFC2_5_Aam_DFC3  -------------------------------------------NFRSNGQ--AWVNNQQT
DFC2_6_Ath_ECT11 -----------------------------------------------------WDQRDHN
DFF_2_Aca_DFF1   -------------------------------------------DVKDSARPGTERVLKKD
DFF_2_Aca_DFF2   -------------------------------------------YGPPMPIKGSWV-----
DFF_2_Afi_DFF1   -------------------------------------------SINASKVVELKLKANLE
DFF_2_Afi_DFF2   ------------------------------------------------------------
DFF_2_Afi_DFF3   -------------------------------------------TNMKDADSEDFRAERKG
DFF_2_Afi_DFF4   -------------------------------------------AFSSDSKESNYSELIKK
DFF_2_Afi_DFF5   -------------------------------------------DQEDETK-TSITPVNQM
DFF_2_Afi_DFF6   -----------------------------------------------------------K
DFF_2_Asp_DFF1   -------------------------------------------EVRPKAT--DTNAKRHT
DFF_2_Asp_DFF2   ------------------------------------------------------------
DFF_2_Asp_DFF3   -------------------------------------------------------DVD--
DFF_2_Asp_DFF4   -----------------------------------------------DMKESGHLGNDGK
DFF_2_Asp_DFF5   -------------------------------------------SLSQPSRAGGWQYVA--
DFF_2_Cri_DFF1   -------------------------------------------EANEGDCTENEKSQKRD
DFF_2_Cri_DFF2   ----------------------------------------------------GPQAVGEK
DFF_2_Cri_DFF3   -------------------------------------------DSTWNGSGADLQKADCK
DFF_2_Mve_DFF1   -------------------------------------------TSVSGGNPISDVGKAID
DFF_2_Mve_DFF2   -----------------------------------------------EGKNNSNLAIDVT
DFF_2_Mve_DFF3   ----------------------------------------------------GWHYVP--
DFF_2_Scu_DFF1   ----------------------------------------------------TWVS----
DFF_2_Scu_DFF2   ------------------------------------------------SHDNKHSKKDAS
DFF_2_Scu_DFF3   ---------------------------------------------AANGK----------
DFF_3_Gbi_DFF1   -------------------------------------------QSETVKNNWGWSLEN--
DFF_3_Gbi_DFF2   -------------------------------------------QTGGNNS--GLVVDNKR
DFF_3_Tpl_DFF    -------------------------------------------EMRNNDA--EWVVHNKR
DFAB_2_Aca_DFAB1 -------------------------------------------ASNGNGH--HWSESE-K
DFAB_2_Aca_DFAB2 -------------------------------------------EPRGAGR--QWYPFE-R
DFAB_2_Asp_DFAB1 -------------------------------------------EPRGNNR--NWYAFE-K
DFAB_2_Asp_DFAB2 -------------------------------------------EPRGHGR--HWYALD-K
DFAB_2_Cri_DFAB  -------------------------------------------EPRGSGRPQTWYPFE-R
DFAB_2_Scu_DFAB  -------------------------------------------EQRGNER--NWYALE-K
DFB_3_Gbi_DFB    ------------------------------------------------GR--SWIAVD-K
DFB_4_Atr_DFB    ------------------------------------------------GR--SWIAVE-K
DFB_4_Nco_DFB    -------------------------------------------------R--SWVSVD-K
DFB_5_Aam_DFB    ------------------------------------------------GR--GWAVLD-K
DFB_6_Ath_ECT5   -------------------------------------------SNVGMGN-QGWIGVD-N
DFB_6_Ath_ECT9   -------------------------------------------PTWENDY--NLPPLDEA
DFB_6_Ath_ECT10  -------------------------------------------------RVRLTPDIG--
DFA_3_Gbi_DFA1   -------------------------------------------DSRGNGR--SWIAID-K
DFA_3_Gbi_DFA2   -------------------------------------------DSRPNGR--SWIAVD-K
DFA_3_Tpl_DFA1   ------------------------------------------------------------
DFA_3_Tpl_DFA2   -------------------------------------------EARPNGR--SWNASD-R
DFA_4_Atr_DFA    -------------------------------------------DSRSNGR--GWVAVDNK
DFA_4_Nco_DFA    -------------------------------------------DYRANGR--GWMPVDGK
DFA_5_Aam_DFA1   ------------------------------------------------GR---WLAVDGK
DFA_5_Aam_DFA2   -------------------------------------------GFKTNGH---WLAVDGK
DFA_6_Ath_ECT1   -------------------------------------------DSWKLGR--GWYPVDGY
DFA_6_Ath_ECT2   -------------------------------------------DSRTNGR--GWAATDNK
DFA_6_Ath_ECT3   -------------------------------------------GYDSWKYMPNWYAVNNT
DFA_6_Ath_ECT4   -------------------------------------------GSRTNER--GWLNTDNK

DF_01_Bpr_DF     GGVTS-----------------------------FNGNLS-----------LGE--SVRG
DF_01_Mco_DF     SARSSAGS--------------------------SNGGGAFASK------PASS--AIAG
DF_01_Mpu_DF     PLEAPLPPLSMTFMHANGGG--------------EGGEGEGAASP-----PLPA--RARR
DF_01_Msp_DF     FREPHPGSPFSLLKPGVPATTRGETKGHQFAERSGLGSNTGAVLVGSGGDGLGE--ATRG
DF_02_Kni_DF1    DVEQLLML-------GQLRE--------------ATKTSK----------VAPARKKRPA
DF_02_Kni_DF2    --GPR-GR-------GFGFP--------------ARGGFDSVLN------QRYESGNERG
DF_02_Kni_DF3    DEKEQGGA-------GKEEGIEEPIEDKGWAEGEKGEEGNAAAV------PVGKREEKTG
DF_03_Cbr_DF     --RPRPRR-------GALGI-----------SPSNNGSINGQLKDGGVLVGSSGEGMDRM
DF_04_Zci_DF     G-RGRGGR--------NGGV--------------QTGNGTALYD------VASE--QNRG
DF_05_Men_DF     G-IYN-GH-------GGGAY---------NSHSSISHNGY--DD------VSHE--QNRG
DFE_06_Aag_DFE   GGKPR-GR-------GNGPVAMGNGNGHGNGNSHGNGNGN--LD------VLNE--QNRG
DFE_07_Mpo_DFE   G-KPRGGR-------GAGPL--------------GNGSGN--LD------ILNE--QNRG
DFE_08_Sfa_DFE1  G-KHR-GR-------GGGPS--------------SNGNGG--LD------FLNE--QNRG
DFE_08_Sfa_DFE2  G-KHR-GR-------GGGSL--------------NNNSNNGALD------FLNE--QNRG
DFE_08_Sfa_DFE3  G-KHR-GR-------GGGS---------------PNHSNNGALD------FLNE--QNRG
DFE_09_Cpu_DFE   KQRGRGGG--------------------------AMGNSNGGLD------PLNE--QNRG
DFE_09_Ppa_DFE1  G-KQR-CR-------GGGPI--------------GNSNGS--LD------PLNE--QNRG
DFE_09_Ppa_DFE2  G-KQR-GR-------SGGPI--------------TISNGA--LD------PLNE--QNRG
DFE_1_Ita_DFE1   --LAW-----------------------------NARNGN--FG------LLNA--QNRR
DFE_1_Ita_DFE2   N-KIQ-PK-------APANM--------------PNGNGN--LD------ILNE--QNRG
DFE_1_Ita_DFE3   HNKPK-----------LGLF--------------FPPSMNMSFD------ALNE--QVRG
DFE_1_Dco_DFE1   S-TQQ-GR-------GILPL--------------YTGNQN--LD------ILNE--QNRG
DFE_1_Dco_DFE2   S-KQR-GR-------GILPS--------------YTGNQN--LD------ILNE--QNRG
DFE_1_Dco_DFE3   N-KLR-ER-------AFEHL--------SNGSSNGNGNLNGQMD------VLNE--QNRG
DFE_1_Dco_DFE4   S-RIR-ER-------GPGPV--------------GNGNGF--LD------ILSE--QNRG
DFE_1_Dco_DFE5   S-KLR-ER---------GLI--------------GNGNGF--FD------ISSE--QNRG
DFE_1_Dco_DFE6   N-RLQ-GR-------GMDTL--------------SNGNGV-TSD------ILNE--QNRG
DFE_1_Smo_DFE    --------------------------------------------------------HNRA
DFCD_1_Ita_DFCD  -----------------------------------------------------D--KTSG
DFD_2_Asp_DFD1   KLQGK-----------------------------GEGFANN---------VLTDACTEQT
DFD_2_Asp_DFD2   KLHGK-----------------------------GEDPINS---------VSTDACTEQT
DFD_2_Aca_DFD    KGQNK-----------------------------GDGPVNS---------ALPEACGDSF
DFD_2_Mve_DFD    KTQTK-----------------------------GDVPTNN---------VLTEACPEQF
DFD_2_Scu_DFD    KNLNK-----------------------------VEATPDN---------VAVETSVDQT
DFD_2_Afi_DFD1   KNTSK-----------------------------VEPSSNN---------TLTEACGDQG
DFD_2_Afi_DFD2   KVVEK-----------------------------IKDPVSNMFS--------NDVVQDQS
DFD_2_Afi_DFD3   KISNK-----------------------------SEGSANIITH------SNNDSSMLQS
DFD_2_Cri_DFD1   KSQSK-----------------------------GDNLAG----------CVSS-GDNIG
DFD_2_Cri_DFD2   KVTNKGDI--------------------------TVGNA-----------LLES------
DFD_3_Gbi_DFD    L-KQR-GQ-------INVNL--------------TNGNGN--LD------VLSE--QNRG
DFD_4_Atr_DFD    KPRMHFIG--------------------------NRGNGNGTSD------ALIE--QNRG
DFD_4_Nco_DFD    SNKPL-HF-------GMAMI-----------------NVDRSPD------ALSE--QNRG
DFD_5_Aam_DFD    F-RPRLQY-------GM-----------------TNGNAS--LG------MLSE--QNRV
DFD_6_Ath_ECT6   ----------------------------------TTGST-----------YTSE--QNRG
DFD_6_Ath_ECT7   NNNIR-PK-------LYG----------------GHANIIPDT--------VRE--QNRG
DFC_3_Gbi_DFC1   ---GR-GK-------VNGNL--------------SNENWN--LD------VLTE--QNRG
DFC_3_Gbi_DFC2   L-KMR-GK--------------------------VNGTGN--LD------ALNE--QNRG
DFC_3_Tpl_DFC1   ------GR-------GKPF---------------GKSNENWNFD------VLNE--QNRG
DFC_3_Tpl_DFC2   L-KLR-GK-------V------------------PSGN----LD------ALNE--QNRG
DFC1_4_Atr_DFC1  RFKSR-----------------------------GKGNGFSDFD------VLNE--QNRG
DFC1_4_Nco_DFC1  L-KTR-------------IK--------------TSGIGD--FD------LLNE--QNRG
DFC1_5_Aam_DFC1  --KPK-AR-------SK-----------------ANALGD--FD-------LYE--QNHG
DFC1_6_Ath_ECT8  KAKAR-----------------------------TKENGT----------SMND--LANG
DFC2_4_Atr_DFC2  FNRIG---------------------------------------------ALDE--LKRG
DFC2_4_Nco_DFC2  --TLR-TS-------GK-----------------FNLNGS--FE------KMAE--QSRG
DFC2_5_Aam_DFC2  --KPK-TR-------SK-----------------ANGNGD--FD------FLYE--QNHG
DFC2_5_Aam_DFC3  RMRDR-----------------------------FNKSGI--FE------STCD--LVRG
DFC2_6_Ath_ECT11 K-KPE-----------------------------RNGESD----------YLVE--LKCG
DFF_2_Aca_DFF1   VSFSS-----------------------------VVSNGQ-------------E--SGSL
DFF_2_Aca_DFF2   ----------------------------------RSGHFN----------YMNAAHPLKA
DFF_2_Afi_DFF1   ARRQK-----------------------------HANSSYTGLT------KEREVTVNKH
DFF_2_Afi_DFF2   ------------------------------------------SD------SWVS--NVKG
DFF_2_Afi_DFF3   RNVSK-----------------------------PIQSEV--IN------VIDP--STLG
DFF_2_Afi_DFF4   EDSNQ-----------------------------SIETKS----------GVEFPAHRNG
DFF_2_Afi_DFF5   F-VPN-----------------------------KSLNAS----------HLGS-YHQNG
DFF_2_Afi_DFF6   KQYRR-----------------------------VVSAGS--------------------
DFF_2_Asp_DFF1   MSKQRVMQ-------ED-----------------INNHSG----------ALSF--QARD
DFF_2_Asp_DFF2   --KQE-GK-------VSSSV--------------NNPSVP--LD------TWVS--KVRG
DFF_2_Asp_DFF3   --HQQ-SQ-------GCEPV--------------NKQCVP--ID------TWVS--KIRG
DFF_2_Asp_DFF4   LHKKENGS------------------------------------------PNNQ--VSCA
DFF_2_Asp_DFF5   AVQPL-----------------------------KASFGN----------------HQKG
DFF_2_Cri_DFF1   LSFSA-----------------------------VTSNGH----------------ENSG
DFF_2_Cri_DFF2   GLKKN---------------------------------------------VSLSAVVSGG
DFF_2_Cri_DFF3   VSTAD-----------------------------GKKHPGKQFG------------FLYG
DFF_2_Mve_DFF1   NRKHM-----------------------------KKPHKDSVKA------GMSE------
DFF_2_Mve_DFF2   QKKDG-----------------------------NVTNTAPAQH------QLQEVALQPR
DFF_2_Mve_DFF3   --------------------------------------------------------VTQT
DFF_2_Scu_DFF1   --KLK-----------------------------GYTSSI----------ISND------
DFF_2_Scu_DFF2   NQNTE-----------------------------SRSAVELPLA------------HVHA
DFF_2_Scu_DFF3   --KQY-RR-------PPGAP--------------VTVNGA----------ALSSHPGSRR
DFF_3_Gbi_DFF1   --NGQ-LV-------NEASL--------------GCEQGM--QG------GLND--EER-
DFF_3_Gbi_DFF2   LMGSR------------ALL--------------DNGQGS--LG------SSND--SVHH
DFF_3_Tpl_DFF    LVGNR------------NYI--------------DDGQRA--HS------GPSD--AMQH
DFAB_2_Aca_DFAB1 G-KPW-GR-------GGSIS--------------NNGRLD--WD------MFNQ--QNKG
DFAB_2_Aca_DFAB2 E-KTW-GR-------GMGML--------------SNGSPS--WD------ILNE--QNRG
DFAB_2_Asp_DFAB1 D-KPW-GR-------GNGML--------------SNGNLG--WD------ILNE--QNRG
DFAB_2_Asp_DFAB2 G-KPW-GR-------GNVVL--------------SNGGPS--WD------ILNE--QNKG
DFAB_2_Cri_DFAB  E-KSW-GR-------GMGML--------------SNGNPS--WD------VFNE--QNKG
DFAB_2_Scu_DFAB  D-KPW-GR-------GNGML--------------NNGNPS--WD------VLNE--QNRG
DFB_3_Gbi_DFB    N-KQR-GR-------GNGSL--------------CNCIGP--LD------VLNE--QNRG
DFB_4_Atr_DFB    S-RRR-GR-------GGGSL--------------CNCNGT--ID------ALTE--QNRG
DFB_4_Nco_DFB    G-QRR-IR-------GNGSL--------------CSCNGT--LD------IIGE--QNKG
DFB_5_Aam_DFB    S-RRR-GR-------GNGSL--------------CSCNGT--LD------VLNE--QNRG
DFB_6_Ath_ECT5   S-RGR-GR-------VSDPS--------------LGGAYNGTFD------ILNE--QNRG
DFB_6_Ath_ECT9   RSESYN----------------------------DFSHCPAMLD------MLTE--SNRG
DFB_6_Ath_ECT10  --KRR-----------------------------EKDQGS--IS------STSDLYGNRG
DFA_3_Gbi_DFA1   S-KPR-GR---------GIM--------------FNGNDN--LD------VLNE--QNRG
DFA_3_Gbi_DFA2   Y-RPR-GK-------GNGSM--------------TNSNES--LD------ILNE--QNRG
DFA_3_Tpl_DFA1   --------------------------------------------------VSSE------
DFA_3_Tpl_DFA2   G-KPK-GR-------GNGSM---------------NNNEN--LD------ILNE--QNRG
DFA_4_Atr_DFA    Y-KTR-GR-------GNGSL---------------YGNEN--MD------VLNE--QNRG
DFA_4_Nco_DFA    F-KPR-GR-------GNGYF--------------YYGNEN--MD------VLNE--QNKG
DFA_5_Aam_DFA1   YNKPR-GR-------GNGIY--------------CFGNEN--LD------GLNE--LNRG
DFA_5_Aam_DFA2   YNKPR-GR-------GSGMY--------------GIGNES--LD------GLNE--LNRG
DFA_6_Ath_ECT1   RKTRSFNH--------------------------GRGYSDEKAD------RLNE--LCRG
DFA_6_Ath_ECT2   Y-RSW-GR-------GNSYY--------------YGNENN--VD------GLNE--LNRG
DFA_6_Ath_ECT3   Y-KPR-----------NGYH--------------GYGKEN--IE------GLNE--MNRG
DFA_6_Ath_ECT4   Y-RSR-GR-------GNSYF--------------YGNE-N--ID------GLNE--LNRG

DF_01_Bpr_DF     PRF---------------------------------------------------------
DF_01_Mco_DF     GKP-S-------------------------------------------------------
DF_01_Mpu_DF     LRA---------------------------------------------------------
DF_01_Msp_DF     PRA-A-------------------------------------------------------
DF_02_Kni_DF1    PPAPQ-------------------------------------------------------
DF_02_Kni_DF2    PRA-Q-------------------------------------------------------
DF_02_Kni_DF3    PLSEEELQRRTIWVGNIPEKLFTEKKLWEHFRNLGLKVMSIRLINSRTLTTRDGVRIEGA
DF_03_Cbr_DF     PRL-N-------------------------------------------------------
DF_04_Zci_DF     PRT-I-------------------------------------------------------
DF_05_Men_DF     PRT-M-------------------------------------------------------
DFE_06_Aag_DFE   PRT-T-------------------------------------------------------
DFE_07_Mpo_DFE   PRT-T-------------------------------------------------------
DFE_08_Sfa_DFE1  PRT-I-------------------------------------------------------
DFE_08_Sfa_DFE2  PRT-T-------------------------------------------------------
DFE_08_Sfa_DFE3  PRT-T-------------------------------------------------------
DFE_09_Cpu_DFE   PRT-I-------------------------------------------------------
DFE_09_Ppa_DFE1  PRT-I-------------------------------------------------------
DFE_09_Ppa_DFE2  PRT-I-------------------------------------------------------
DFE_1_Ita_DFE1   MRF-N-------------------------------------------------------
DFE_1_Ita_DFE2   PRT-A-------------------------------------------------------
DFE_1_Ita_DFE3   PRAFK-------------------------------------------------------
DFE_1_Dco_DFE1   PRT-A-------------------------------------------------------
DFE_1_Dco_DFE2   PRT-S-------------------------------------------------------
DFE_1_Dco_DFE3   PRI-S-------------------------------------------------------
DFE_1_Dco_DFE4   PRT-T-------------------------------------------------------
DFE_1_Dco_DFE5   PRT-A-------------------------------------------------------
DFE_1_Dco_DFE6   PRT-A-------------------------------------------------------
DFE_1_Smo_DFE    PRA-S-------------------------------------------------------
DFCD_1_Ita_DFCD  ETS---------------------------------------------------------
DFD_2_Asp_DFD1   QKS---------------------------------------------------------
DFD_2_Asp_DFD2   QMS---------------------------------------------------------
DFD_2_Aca_DFD    LKP---------------------------------------------------------
DFD_2_Mve_DFD    QKY---------------------------------------------------------
DFD_2_Scu_DFD    HRP---------------------------------------------------------
DFD_2_Afi_DFD1   NKS---------------------------------------------------------
DFD_2_Afi_DFD2   QVS---------------------------------------------------------
DFD_2_Afi_DFD3   QVS---------------------------------------------------------
DFD_2_Cri_DFD1   SLAKL-------------------------------------------------------
DFD_2_Cri_DFD2   ------------------------------------------------------------
DFD_3_Gbi_DFD    PRT-N-------------------------------------------------------
DFD_4_Atr_DFD    PRI-N-------------------------------------------------------
DFD_4_Nco_DFD    PRT-S-------------------------------------------------------
DFD_5_Aam_DFD    PRT-N-------------------------------------------------------
DFD_6_Ath_ECT6   SRT-R-------------------------------------------------------
DFD_6_Ath_ECT7   RRS-R-------------------------------------------------------
DFC_3_Gbi_DFC1   PRT-N-------------------------------------------------------
DFC_3_Gbi_DFC2   PRI-N-------------------------------------------------------
DFC_3_Tpl_DFC1   PRT-N-------------------------------------------------------
DFC_3_Tpl_DFC2   PRI-N-------------------------------------------------------
DFC1_4_Atr_DFC1  PRT---------------------------------------------------------
DFC1_4_Nco_DFC1  PRT-N-------------------------------------------------------
DFC1_5_Aam_DFC1  PRT-N-------------------------------------------------------
DFC1_6_Ath_ECT8  QDHIT-------------------------------------------------------
DFC2_4_Atr_DFC2  LRS-N-------------------------------------------------------
DFC2_4_Nco_DFC2  PRA-N-------------------------------------------------------
DFC2_5_Aam_DFC2  PRT-N-------------------------------------------------------
DFC2_5_Aam_DFC3  PRA-R-------------------------------------------------------
DFC2_6_Ath_ECT11 PRANA-------------------------------------------------------
DFF_2_Aca_DFF1   PKS-Q-------------------------------------------------------
DFF_2_Aca_DFF2   FNS---------------------------------------------------------
DFF_2_Afi_DFF1   VLY---------------------------------------------------------
DFF_2_Afi_DFF2   PLS-S-------------------------------------------------------
DFF_2_Afi_DFF3   NDLIA-------------------------------------------------------
DFF_2_Afi_DFF4   LQL---------------------------------------------------------
DFF_2_Afi_DFF5   TLT-H-------------------------------------------------------
DFF_2_Afi_DFF6   ----V-------------------------------------------------------
DFF_2_Asp_DFF1   TSV-P-------------------------------------------------------
DFF_2_Asp_DFF2   QPA-P-------------------------------------------------------
DFF_2_Asp_DFF3   QLAPS-------------------------------------------------------
DFF_2_Asp_DFF4   IEL-H-------------------------------------------------------
DFF_2_Asp_DFF5   MGTCL-------------------------------------------------------
DFF_2_Cri_DFF1   QLK---------------------------------------------------------
DFF_2_Cri_DFF2   VQT---------------------------------------------------------
DFF_2_Cri_DFF3   PAMHL-------------------------------------------------------
DFF_2_Mve_DFF1   ------------------------------------------------------------
DFF_2_Mve_DFF2   PPHYAIVG----------------------------------------------------
DFF_2_Mve_DFF3   LKS---------------------------------------------------------
DFF_2_Scu_DFF1   ----A-------------------------------------------------------
DFF_2_Scu_DFF2   PQP---------------------------------------------------------
DFF_2_Scu_DFF3   PRDAA-------------------------------------------------------
DFF_3_Gbi_DFF1   SRT-A-------------------------------------------------------
DFF_3_Gbi_DFF2   QTV-R-------------------------------------------------------
DFF_3_Tpl_DFF    PRR-R-------------------------------------------------------
DFAB_2_Aca_DFAB1 PRT-V-------------------------------------------------------
DFAB_2_Aca_DFAB2 PRT-T-------------------------------------------------------
DFAB_2_Asp_DFAB1 PRT-T-------------------------------------------------------
DFAB_2_Asp_DFAB2 PRT-T-------------------------------------------------------
DFAB_2_Cri_DFAB  PRT-T-------------------------------------------------------
DFAB_2_Scu_DFAB  PRT-T-------------------------------------------------------
DFB_3_Gbi_DFB    PRT-A-------------------------------------------------------
DFB_4_Atr_DFB    PRM-S-------------------------------------------------------
DFB_4_Nco_DFB    PRA-T-------------------------------------------------------
DFB_5_Aam_DFB    PRA-L-------------------------------------------------------
DFB_6_Ath_ECT5   PRA-S-------------------------------------------------------
DFB_6_Ath_ECT9   PRA-S-------------------------------------------------------
DFB_6_Ath_ECT10  PRASS-------------------------------------------------------
DFA_3_Gbi_DFA1   PRT-A-------------------------------------------------------
DFA_3_Gbi_DFA2   PRT-A-------------------------------------------------------
DFA_3_Tpl_DFA1   ------------------------------------------------------------
DFA_3_Tpl_DFA2   PRT-A-------------------------------------------------------
DFA_4_Atr_DFA    PRA-A-------------------------------------------------------
DFA_4_Nco_DFA    PRA-A-------------------------------------------------------
DFA_5_Aam_DFA1   PRA-G-------------------------------------------------------
DFA_5_Aam_DFA2   PRA-G-------------------------------------------------------
DFA_6_Ath_ECT1   PRS-S-------------------------------------------------------
DFA_6_Ath_ECT2   PRA-K-------------------------------------------------------
DFA_6_Ath_ECT3   PRA-K-------------------------------------------------------
DFA_6_Ath_ECT4   PRA-K-------------------------------------------------------

DF_01_Bpr_DF     ------------------------------RNPERILS----------------------
DF_01_Mco_DF     ------------------------------SSSAHRAS----------SAAADPNFRDAL
DF_01_Mpu_DF     ------------------------------GAANSDPA----------FRDALWHVADRE
DF_01_Msp_DF     ------------------------------RAAANAASDFVETYVYGQTVGEEKTIDPGA
DF_02_Kni_DF1    ------------------------------KPTQTPSK----------PPDTQQHRPAAP
DF_02_Kni_DF2    ------------------------------RVR---------------------------
DF_02_Kni_DF3    AFMCLKDEDAAMDALLLFKKDRAPFRNMLLRPRTPAVYEARGWVPGPGQFAAPPPKAVKT
DF_03_Cbr_DF     ------------------------------RPMRSRGA------------GGMRHLRVGA
DF_04_Zci_DF     ------------------------------RMRGQRGP----------------------
DF_05_Men_DF     ------------------------------RGRSQRSS----------AAAADAPDDAGV
DFE_06_Aag_DFE   ------------------------------RIRSLRAT----------P-GVLRHARGQG
DFE_07_Mpo_DFE   ------------------------------RIRSQRTT----------P-GVLRHTRGQG
DFE_08_Sfa_DFE1  ------------------------------RIRNQLPT----------P-GVLQHTRGQG
DFE_08_Sfa_DFE2  ------------------------------RLRNQRVA-----------PGILRHARGQG
DFE_08_Sfa_DFE3  ------------------------------RLRNQRLA----------SPGILRHTRGQG
DFE_09_Cpu_DFE   ------------------------------RTRNQRAI----------P-GVVRHTRGQG
DFE_09_Ppa_DFE1  ------------------------------RTRNQRAI----------P-GVLRHTRGQG
DFE_09_Ppa_DFE2  ------------------------------RTRNQRAI----------A-GVMRHTRGQS
DFE_1_Ita_DFE1   ------------------------------ESTLRMLH----------P-----------
DFE_1_Ita_DFE2   ------------------------------RFKTQRTT----------P-GLSRQPKNQT
DFE_1_Ita_DFE3   ------------------------------VVRD--------------------------
DFE_1_Dco_DFE1   ------------------------------RIRTQRPM----------P-GVSRYLREPG
DFE_1_Dco_DFE2   ------------------------------RMRTQRPI----------P-GVLRYFQEPG
DFE_1_Dco_DFE3   ------------------------------RIRNQRPT----------P-LSVNQMKGQN
DFE_1_Dco_DFE4   ------------------------------RIRTVRPV----------P-TVLRQTRGQF
DFE_1_Dco_DFE5   --------------------------------RTLRPV----------P-MVLRQTRGQF
DFE_1_Dco_DFE6   ------------------------------KFRIQGSS----------P-VVVRHPGVQN
DFE_1_Smo_DFE    ------------------------------KGKPQRIY----------PELQKKGSGGEG
DFCD_1_Ita_DFCD  ------------------------------RGNNILKA----------------------
DFD_2_Asp_DFD1   ------------------------------FMVKSKVH----------PTTVQECGDVPD
DFD_2_Asp_DFD2   ------------------------------LVKKSKVH----------PTAVLDCGDMLD
DFD_2_Aca_DFD    ------------------------------SVIESKVL----------PVQEGGEVRNHS
DFD_2_Mve_DFD    ------------------------------LNLKPKVN----------PASGGQMIDGYD
DFD_2_Scu_DFD    ------------------------------LIEKARLI----------LVPDCCEVLDQL
DFD_2_Afi_DFD1   ------------------------------LLVKTNAC----------LSTVQKCYDVGE
DFD_2_Afi_DFD2   ------------------------------CTTKCKVH----------MDTMQEHNGPAF
DFD_2_Afi_DFD3   ------------------------------LVTKSKVH----------PITVSDSEPPAL
DFD_2_Cri_DFD1   ------------------------------SSVKSKVL----------PVQEGRDVVNQA
DFD_2_Cri_DFD2   ------------------------------CFQAVQKF----------PMTNQKVPQTQF
DFD_3_Gbi_DFD    ------------------------------RTRNQWIS----------P---AVHNAGTD
DFD_4_Atr_DFD    ------------------------------RVGNQVTL----------------VRSPAN
DFD_4_Nco_DFD    ------------------------------RSKNQWTS----------P----LSLRVYS
DFD_5_Aam_DFD    ------------------------------RSKGQWAS----------SISSMAYIPRTG
DFD_6_Ath_ECT6   ------------------------------RSRNQLIV----------KAYTTKAGNADA
DFD_6_Ath_ECT7   ------------------------------ALGNQLIV----------KAYTTKAGNADA
DFC_3_Gbi_DFC1   ------------------------------RIRNHPIA----------S-SVLKDAGNQA
DFC_3_Gbi_DFC2   ------------------------------RMRNPWLS----------PVDVSPGSQGVV
DFC_3_Tpl_DFC1   ------------------------------RTKSPQML----------S-----EASRNG
DFC_3_Tpl_DFC2   ------------------------------KTRNPWVT----------A--------VDS
DFC1_4_Atr_DFC1  ------------------------------KGISEKSE----------------------
DFC1_4_Nco_DFC1  ------------------------------NGRNSWVS----------D---ADAVACLG
DFC1_5_Aam_DFC1  ------------------------------STKSSCVD----------P--------AES
DFC1_6_Ath_ECT8  ------------------------------NGECESCS----------------------
DFC2_4_Atr_DFC2  ------------------------------RPKESPVL----------------------
DFC2_4_Nco_DFC2  ------------------------------KIKGS-------------------------
DFC2_5_Aam_DFC2  ------------------------------SSKSSCVD----------P--------AES
DFC2_5_Aam_DFC3  ------------------------------RDKFPQHS----------T-----------
DFC2_6_Ath_ECT11 ------------------------------KTRPPSES----------------------
DFF_2_Aca_DFF1   ------------------------------PFMKPLTV----------------------
DFF_2_Aca_DFF2   ------------------------------KIKSSGMC----------------------
DFF_2_Afi_DFF1   ------------------------------GSNHDFND----------------------
DFF_2_Afi_DFF2   ------------------------------PPSKDTLN----------S-----------
DFF_2_Afi_DFF3   ------------------------------KSTPDATK----------------------
DFF_2_Afi_DFF4   ------------------------------KLTHPLTK----------------------
DFF_2_Afi_DFF5   ------------------------------PVKNVNGN----------A-----------
DFF_2_Afi_DFF6   ------------------------------LSRKAWPY----------QVGAFQYVAVTQ
DFF_2_Asp_DFF1   ------------------------------RNKSQCDG----------K-----------
DFF_2_Asp_DFF2   ------------------------------AITTPKDS----------S-----------
DFF_2_Asp_DFF3   ------------------------------PIKDHRAS----------Y-----------
DFF_2_Asp_DFF4   ------------------------------G-QENGMQ----------AKGQQYAQAVKP
DFF_2_Asp_DFF5   ------------------------------SNAEHPTT----------P-----------
DFF_2_Cri_DFF1   ------------------------------SYQVSQLS----------G-----------
DFF_2_Cri_DFF2   --------------------------------KSHQVM----------RPVAAVYNKG--
DFF_2_Cri_DFF3   ------------------------------KGSWVQSP----------TLNFVDSARSMK
DFF_2_Mve_DFF1   ------------------------------SLRLDKTL----------------------
DFF_2_Mve_DFF2   ------------------------------KPTKATPM----------------------
DFF_2_Mve_DFF3   ------------------------------PLVSPCMA----------------------
DFF_2_Scu_DFF1   ------------------------------KASQDAGN----------P-----------
DFF_2_Scu_DFF2   ------------------------------KCLRPIPK----------------------
DFF_2_Scu_DFF3   ------------------------------APTSIQVV----------T-----------
DFF_3_Gbi_DFF1   ------------------------------RSRTQWLT----------I---NRQEREKS
DFF_3_Gbi_DFF2   ------------------------------SVNHQMTS----------S---SRQANGEV
DFF_3_Tpl_DFF    ------------------------------PINEEL-A----------P---SRQAKGQS
DFAB_2_Aca_DFAB1 ------------------------------RGRLHRTT----------M-GASRCSRLHD
DFAB_2_Aca_DFAB2 ------------------------------RGRYQRTP----------P-SAVRYVRTEG
DFAB_2_Asp_DFAB1 ------------------------------RGRYQRTT----------STSAVKYIQTQG
DFAB_2_Asp_DFAB2 ------------------------------RGRCQRTN----------S-GGLRYIRTQG
DFAB_2_Cri_DFAB  ------------------------------RGRYQRTS----------P-SAMRYVRADG
DFAB_2_Scu_DFAB  ------------------------------RGRYQRSN----------S-GSVRYIRAQG
DFB_3_Gbi_DFB    ------------------------------RFRNQQML----------P-GSARLVKEQS
DFB_4_Atr_DFB    ------------------------------RSKNPQGD----------Q-NSSADTKNGT
DFB_4_Nco_DFB    ------------------------------RPRSSDQE----------S-----------
DFB_5_Aam_DFB    ------------------------------RPKNPSAD----------N-----------
DFB_6_Ath_ECT5   ------------------------------KPKTQVLE----------E-----------
DFB_6_Ath_ECT9   ------------------------------RLNSKSKM----------------------
DFB_6_Ath_ECT10  ------------------------------RVKSKNSS----------K-----------
DFA_3_Gbi_DFA1   ------------------------------RFRNQQGS----------S-GPLQPGRGQI
DFA_3_Gbi_DFA2   ------------------------------RFRNQRMV----------P-GAAWPVKGQS
DFA_3_Tpl_DFA1   ------------------------------------------------------------
DFA_3_Tpl_DFA2   ------------------------------RFRNQRQV----------P-GAPWAVKVQT
DFA_4_Atr_DFA    ------------------------------RFKNQRGL----------QANITLAVKGQN
DFA_4_Nco_DFA    ------------------------------RFKNQRSF----------PSGVTLAVKGQN
DFA_5_Aam_DFA1   ------------------------------RFKNQKPF----------GPNITIAVKGQT
DFA_5_Aam_DFA2   ------------------------------RFKNPKAF----------GPNITIAVKGQS
DFA_6_Ath_ECT1   ------------------------------DFKNPQVL----------NSSMLDAMK---
DFA_6_Ath_ECT2   ------------------------------GTKNQKGN----------L-DDSLEVKEQT
DFA_6_Ath_ECT3   ------------------------------GFNSQDGS----------K-VMAVSLKEQR
DFA_6_Ath_ECT4   ------------------------------GTKATEEV----------S-SE--EVKKQT

DF_01_Bpr_DF     ------------------------------------------------------------
DF_01_Mco_DF     WRTAAAE-----------------------------------------------------
DF_01_Mpu_DF     AMINGTR-----------------------------------------------------
DF_01_Msp_DF     GFGTGAS-----------------------------------------------------
DF_02_Kni_DF1    PTPFRPR-----------------------------------------------------
DF_02_Kni_DF2    --FGAPG-----------------------------------------------------
DF_02_Kni_DF3    SLPTEKGPPGRTHRVQEAAEARASNRMPGSQQGRMNGSEDGFSEAEEPQFWELPPTSAQV
DF_03_Cbr_DF     ------------------------------------------------------------
DF_04_Zci_DF     ------------------------------------------------------------
DF_05_Men_DF     AEGATGG-----------------------------------------------------
DFE_06_Aag_DFE   --GTSNG-----------------------------------------------------
DFE_07_Mpo_DFE   --AGANG-----------------------------------------------------
DFE_08_Sfa_DFE1  --AISSG-----------------------------------------------------
DFE_08_Sfa_DFE2  AAASSPV-----------------------------------------------------
DFE_08_Sfa_DFE3  -VTTSPG-----------------------------------------------------
DFE_09_Cpu_DFE   AGSSGNG-----------------------------------------------------
DFE_09_Ppa_DFE1  --VISSG-----------------------------------------------------
DFE_09_Ppa_DFE2  --VNSSG-----------------------------------------------------
DFE_1_Ita_DFE1   --PRGHG-----------------------------------------------------
DFE_1_Ita_DFE2   --TNVDT-----------------------------------------------------
DFE_1_Ita_DFE3   --VSQDG-----------------------------------------------------
DFE_1_Dco_DFE1   --GSSVG-----------------------------------------------------
DFE_1_Dco_DFE2   --GSSAG-----------------------------------------------------
DFE_1_Dco_DFE3   GHSTPNG-----------------------------------------------------
DFE_1_Dco_DFE4   --GSSSA-----------------------------------------------------
DFE_1_Dco_DFE5   --GGSSG-----------------------------------------------------
DFE_1_Dco_DFE6   --GTLHG-----------------------------------------------------
DFE_1_Smo_DFE    ------------------------------------------------------------
DFCD_1_Ita_DFCD  ------------------------------------------------------------
DFD_2_Asp_DFD1   QADATVD-----------------------------------------------------
DFD_2_Asp_DFD2   QSDAMVG-----------------------------------------------------
DFD_2_Aca_DFD    ------------------------------------------------------------
DFD_2_Mve_DFD    FLPE--------------------------------------------------------
DFD_2_Scu_DFD    ------------------------------------------------------------
DFD_2_Afi_DFD1   PTNAMQG-----------------------------------------------------
DFD_2_Afi_DFD2   QSDSMTK-----------------------------------------------------
DFD_2_Afi_DFD3   QSDSLIQ-----------------------------------------------------
DFD_2_Cri_DFD1   ------------------------------------------------------------
DFD_2_Cri_DFD2   GEFAAHT-----------------------------------------------------
DFD_3_Gbi_DFD    ---EVVG-----------------------------------------------------
DFD_4_Atr_DFD    LAGTSHG-----------------------------------------------------
DFD_4_Nco_DFD    TRPFSND-----------------------------------------------------
DFD_5_Aam_DFD    ------------------------------------------------------------
DFD_6_Ath_ECT6   ------------------------------------------------------------
DFD_6_Ath_ECT7   ------------------------------------------------------------
DFC_3_Gbi_DFC1   --VV--G-----------------------------------------------------
DFC_3_Gbi_DFC2   ------G-----------------------------------------------------
DFC_3_Tpl_DFC1   GSYGAVG-----------------------------------------------------
DFC_3_Tpl_DFC2   SDQELPG-----------------------------------------------------
DFC1_4_Atr_DFC1  ------------------------------------------------------------
DFC1_4_Nco_DFC1  --SDNSN-----------------------------------------------------
DFC1_5_Aam_DFC1  --LDAEG-----------------------------------------------------
DFC1_6_Ath_ECT8  --LDAEG-----------------------------------------------------
DFC2_4_Atr_DFC2  ------------------------------------------------------------
DFC2_4_Nco_DFC2  --PFADE-----------------------------------------------------
DFC2_5_Aam_DFC2  --LDAED-----------------------------------------------------
DFC2_5_Aam_DFC3  ------------------------------------------------------------
DFC2_6_Ath_ECT11 ------------------------------------------------------------
DFF_2_Aca_DFF1   ------------------------------------------------------------
DFF_2_Aca_DFF2   ------------------------------------------------------------
DFF_2_Afi_DFF1   ------------------------------------------------------------
DFF_2_Afi_DFF2   ------------------------------------------------------------
DFF_2_Afi_DFF3   ------------------------------------------------------------
DFF_2_Afi_DFF4   ------------------------------------------------------------
DFF_2_Afi_DFF5   ------------------------------------------------------------
DFF_2_Afi_DFF6   ------------------------------------------------------------
DFF_2_Asp_DFF1   ------------------------------------------------------------
DFF_2_Asp_DFF2   ------G-----------------------------------------------------
DFF_2_Asp_DFF3   ------G-----------------------------------------------------
DFF_2_Asp_DFF4   AKILSVS-----------------------------------------------------
DFF_2_Asp_DFF5   ------------------------------------------------------------
DFF_2_Cri_DFF1   ------------------------------------------------------------
DFF_2_Cri_DFF2   ------------------------------------------------------------
DFF_2_Cri_DFF3   NSSDLKV-----------------------------------------------------
DFF_2_Mve_DFF1   ------------------------------------------------------------
DFF_2_Mve_DFF2   ------------------------------------------------------------
DFF_2_Mve_DFF3   ------------------------------------------------------------
DFF_2_Scu_DFF1   ------------------------------------------------------------
DFF_2_Scu_DFF2   ------------------------------------------------------------
DFF_2_Scu_DFF3   ------------------------------------------------------------
DFF_3_Gbi_DFF1   --EKLLQ-----------------------------------------------------
DFF_3_Gbi_DFF2   --AFPDR-----------------------------------------------------
DFF_3_Tpl_DFF    --QFSDR-----------------------------------------------------
DFAB_2_Aca_DFAB1 ------------------------------------------------------------
DFAB_2_Aca_DFAB2 ---AANT-----------------------------------------------------
DFAB_2_Asp_DFAB1 ---AANS-----------------------------------------------------
DFAB_2_Asp_DFAB2 ---AANG-----------------------------------------------------
DFAB_2_Cri_DFAB  ---AANA-----------------------------------------------------
DFAB_2_Scu_DFAB  ---STSG-----------------------------------------------------
DFB_3_Gbi_DFB    --LTMNG-----------------------------------------------------
DFB_4_Atr_DFB    --SESN------------------------------------------------------
DFB_4_Nco_DFB    ---NTDG-----------------------------------------------------
DFB_5_Aam_DFB    ---SLDG-----------------------------------------------------
DFB_6_Ath_ECT5   --LDSAA-----------------------------------------------------
DFB_6_Ath_ECT9   ------------------------------------------------------------
DFB_6_Ath_ECT10  -PCSTIG-----------------------------------------------------
DFA_3_Gbi_DFA1   --PTSNG-----------------------------------------------------
DFA_3_Gbi_DFA2   ---STNG-----------------------------------------------------
DFA_3_Tpl_DFA1   ------------------------------------------------------------
DFA_3_Tpl_DFA2   --PNVNV-----------------------------------------------------
DFA_4_Atr_DFA    --LLSNA-----------------------------------------------------
DFA_4_Nco_DFA    --ITLNG-----------------------------------------------------
DFA_5_Aam_DFA1   --LPCNG-----------------------------------------------------
DFA_5_Aam_DFA2   --LPSNG-----------------------------------------------------
DFA_6_Ath_ECT1   ------------------------------------------------------------
DFA_6_Ath_ECT2   GESNVTE-----------------------------------------------------
DFA_6_Ath_ECT3   ----VTE-----------------------------------------------------
DFA_6_Ath_ECT4   FDESNT------------------------------------------------------

DF_01_Bpr_DF     ------------------------------------------------------------
DF_01_Mco_DF     ------------------------------------------------------------
DF_01_Mpu_DF     ------------------------------------------------------------
DF_01_Msp_DF     ------------------------------------------------------------
DF_02_Kni_DF1    ------------------------------------------------------------
DF_02_Kni_DF2    ------------------------------------------------------------
DF_02_Kni_DF3    DAPAKKGQLPVRPAGPPPDEEARARARRLEKERQILADHVKFRDWEERVRQQRAEAERAE
DF_03_Cbr_DF     ------------------------------------------------------------
DF_04_Zci_DF     ------------------------------------------------------------
DF_05_Men_DF     ------------------------------------------------------------
DFE_06_Aag_DFE   ------------------------------------------------------------
DFE_07_Mpo_DFE   ------------------------------------------------------------
DFE_08_Sfa_DFE1  ------------------------------------------------------------
DFE_08_Sfa_DFE2  ------------------------------------------------------------
DFE_08_Sfa_DFE3  ------------------------------------------------------------
DFE_09_Cpu_DFE   ------------------------------------------------------------
DFE_09_Ppa_DFE1  ------------------------------------------------------------
DFE_09_Ppa_DFE2  ------------------------------------------------------------
DFE_1_Ita_DFE1   ------------------------------------------------------------
DFE_1_Ita_DFE2   ------------------------------------------------------------
DFE_1_Ita_DFE3   ------------------------------------------------------------
DFE_1_Dco_DFE1   ------------------------------------------------------------
DFE_1_Dco_DFE2   ------------------------------------------------------------
DFE_1_Dco_DFE3   ------------------------------------------------------------
DFE_1_Dco_DFE4   ------------------------------------------------------------
DFE_1_Dco_DFE5   ------------------------------------------------------------
DFE_1_Dco_DFE6   ------------------------------------------------------------
DFE_1_Smo_DFE    ------------------------------------------------------------
DFCD_1_Ita_DFCD  ------------------------------------------------------------
DFD_2_Asp_DFD1   ------------------------------------------------------------
DFD_2_Asp_DFD2   ------------------------------------------------------------
DFD_2_Aca_DFD    ------------------------------------------------------------
DFD_2_Mve_DFD    ------------------------------------------------------------
DFD_2_Scu_DFD    ------------------------------------------------------------
DFD_2_Afi_DFD1   ------------------------------------------------------------
DFD_2_Afi_DFD2   ------------------------------------------------------------
DFD_2_Afi_DFD3   ------------------------------------------------------------
DFD_2_Cri_DFD1   ------------------------------------------------------------
DFD_2_Cri_DFD2   ------------------------------------------------------------
DFD_3_Gbi_DFD    ------------------------------------------------------------
DFD_4_Atr_DFD    ------------------------------------------------------------
DFD_4_Nco_DFD    ------------------------------------------------------------
DFD_5_Aam_DFD    ------------------------------------------------------------
DFD_6_Ath_ECT6   ------------------------------------------------------------
DFD_6_Ath_ECT7   ------------------------------------------------------------
DFC_3_Gbi_DFC1   ------------------------------------------------------------
DFC_3_Gbi_DFC2   ------------------------------------------------------------
DFC_3_Tpl_DFC1   ------------------------------------------------------------
DFC_3_Tpl_DFC2   ------------------------------------------------------------
DFC1_4_Atr_DFC1  ------------------------------------------------------------
DFC1_4_Nco_DFC1  ------------------------------------------------------------
DFC1_5_Aam_DFC1  ------------------------------------------------------------
DFC1_6_Ath_ECT8  ------------------------------------------------------------
DFC2_4_Atr_DFC2  ------------------------------------------------------------
DFC2_4_Nco_DFC2  ------------------------------------------------------------
DFC2_5_Aam_DFC2  ------------------------------------------------------------
DFC2_5_Aam_DFC3  ------------------------------------------------------------
DFC2_6_Ath_ECT11 ------------------------------------------------------------
DFF_2_Aca_DFF1   ------------------------------------------------------------
DFF_2_Aca_DFF2   ------------------------------------------------------------
DFF_2_Afi_DFF1   ------------------------------------------------------------
DFF_2_Afi_DFF2   ------------------------------------------------------------
DFF_2_Afi_DFF3   ------------------------------------------------------------
DFF_2_Afi_DFF4   ------------------------------------------------------------
DFF_2_Afi_DFF5   ------------------------------------------------------------
DFF_2_Afi_DFF6   ------------------------------------------------------------
DFF_2_Asp_DFF1   ------------------------------------------------------------
DFF_2_Asp_DFF2   ------------------------------------------------------------
DFF_2_Asp_DFF3   ------------------------------------------------------------
DFF_2_Asp_DFF4   ------------------------------------------------------------
DFF_2_Asp_DFF5   ------------------------------------------------------------
DFF_2_Cri_DFF1   ------------------------------------------------------------
DFF_2_Cri_DFF2   ------------------------------------------------------------
DFF_2_Cri_DFF3   ------------------------------------------------------------
DFF_2_Mve_DFF1   ------------------------------------------------------------
DFF_2_Mve_DFF2   ------------------------------------------------------------
DFF_2_Mve_DFF3   ------------------------------------------------------------
DFF_2_Scu_DFF1   ------------------------------------------------------------
DFF_2_Scu_DFF2   ------------------------------------------------------------
DFF_2_Scu_DFF3   ------------------------------------------------------------
DFF_3_Gbi_DFF1   ------------------------------------------------------------
DFF_3_Gbi_DFF2   ------------------------------------------------------------
DFF_3_Tpl_DFF    ------------------------------------------------------------
DFAB_2_Aca_DFAB1 ------------------------------------------------------------
DFAB_2_Aca_DFAB2 ------------------------------------------------------------
DFAB_2_Asp_DFAB1 ------------------------------------------------------------
DFAB_2_Asp_DFAB2 ------------------------------------------------------------
DFAB_2_Cri_DFAB  ------------------------------------------------------------
DFAB_2_Scu_DFAB  ------------------------------------------------------------
DFB_3_Gbi_DFB    ------------------------------------------------------------
DFB_4_Atr_DFB    ------------------------------------------------------------
DFB_4_Nco_DFB    ------------------------------------------------------------
DFB_5_Aam_DFB    ------------------------------------------------------------
DFB_6_Ath_ECT5   ------------------------------------------------------------
DFB_6_Ath_ECT9   ------------------------------------------------------------
DFB_6_Ath_ECT10  ------------------------------------------------------------
DFA_3_Gbi_DFA1   ------------------------------------------------------------
DFA_3_Gbi_DFA2   ------------------------------------------------------------
DFA_3_Tpl_DFA1   ------------------------------------------------------------
DFA_3_Tpl_DFA2   ------------------------------------------------------------
DFA_4_Atr_DFA    ------------------------------------------------------------
DFA_4_Nco_DFA    ------------------------------------------------------------
DFA_5_Aam_DFA1   ------------------------------------------------------------
DFA_5_Aam_DFA2   ------------------------------------------------------------
DFA_6_Ath_ECT1   ------------------------------------------------------------
DFA_6_Ath_ECT2   ------------------------------------------------------------
DFA_6_Ath_ECT3   ------------------------------------------------------------
DFA_6_Ath_ECT4   ------------------------------------------------------------

DF_01_Bpr_DF     ---------------LGSPHKSLHEKLIRPNPHEIFAGI---------------------
DF_01_Mco_DF     ---------ARESGDPLEIPP--ACSF----DGAGLAGLLEPGIEP--------------
DF_01_Mpu_DF     --------------LSNTLDPSAYDGA----SLDDLYA----------------------
DF_01_Msp_DF     ---------RDSVSNSQPPTGSHQNPQ----KAGDFPPFLSKHPSEWKRSLRKERLGVAA
DF_02_Kni_DF1    ---------GSPSERVELHLPAGRLIV----NRADFDA----------------------
DF_02_Kni_DF2    ---------GGEE-DLSLEGG--REQF----NREDFDV----------------------
DF_02_Kni_DF3    AAARRGRAKAGKKVGEKPAPR--RGET----NPVDFAD----------------------
DF_03_Cbr_DF     --------------DSGSSSRELREQY----NRADFNC----------------------
DF_04_Zci_DF     ---------NAAPQGGSGVEG--ASEY----NRADFRT----------------------
DF_05_Men_DF     ---------RAGAGAGAGAADVAAEGY----NAVDFRT----------------------
DFE_06_Aag_DFE   ---------NNE--ALTALAN--KDQY----NRPDFPT----------------------
DFE_07_Mpo_DFE   ---------SNE--ALSAVAN--RELY----NRPDFQT----------------------
DFE_08_Sfa_DFE1  ---------NSE--ALEAIAS--KEQY----NQPDFIT----------------------
DFE_08_Sfa_DFE2  ---------NSEAAALGALVN--REQY----NQPDFVT----------------------
DFE_08_Sfa_DFE3  ---------NSE--ALSALVN--REQY----NRPDFVT----------------------
DFE_09_Cpu_DFE   -------------DVLSPFAN--RDQY----NKPEFVT----------------------
DFE_09_Ppa_DFE1  ---------NSD--ALNAFVN--REQY----NKPEFII----------------------
DFE_09_Ppa_DFE2  ---------NSD--PLMAFAN--REQY----NNPDFST----------------------
DFE_1_Ita_DFE1   ---------AKTSEDDVLTAL--KEQY----NRADFPT----------------------
DFE_1_Ita_DFE2   ---------NG-------VLD--RDQF----NRADFVT----------------------
DFE_1_Ita_DFE3   ---------TLK-----------GSDY----NKPEFAT----------------------
DFE_1_Dco_DFE1   ---------TN---DVFDLPG--KDQH----NQPDFRT----------------------
DFE_1_Dco_DFE2   ---------AN---EVVNVPG--KDEY----NQSDFQT----------------------
DFE_1_Dco_DFE3   --------------DISTPLP--REQY----NLSDFTT----------------------
DFE_1_Dco_DFE4   ---------TD---DTKSSVS--KERY----NLPDFPV----------------------
DFE_1_Dco_DFE5   ---------TD---DTKSALP--MEKY----NRPDFPV----------------------
DFE_1_Dco_DFE6   ---------NN---DSNESFA--REQY----NRPDFVT----------------------
DFE_1_Smo_DFE    --------------GENFVVS--KEQY----NKPDFST----------------------
DFCD_1_Ita_DFCD  -----------------------GDEY----NRSDFVT----------------------
DFD_2_Asp_DFD1   --------------NQSSSVN--RNDF----NKEDFQI----------------------
DFD_2_Asp_DFD2   --------------NQSSSVN--RNDY----NKEDFQI----------------------
DFD_2_Aca_DFD    ---------SLIPEQLCSSVN--RSDY----NKDDFQV----------------------
DFD_2_Mve_DFD    --------------NQTCSVN--RSDY----NKDDFQV----------------------
DFD_2_Scu_DFD    ---------KIMRNNEDGSVC--RADY----NKENFQV----------------------
DFD_2_Afi_DFD1   --------------HDSYTLN--RSNY----NKEEFQV----------------------
DFD_2_Afi_DFD2   --------------SHACPIS--KDDF----NKENFQI----------------------
DFD_2_Afi_DFD3   --------------NHGSSIN--RDDY----NKENFQI----------------------
DFD_2_Cri_DFD1   ---------SLGQDIGRSSVS--RSDY----NKDDFQV----------------------
DFD_2_Cri_DFD2   ---------PIVHDLNCTSVN--RSEY----NQDNFQV----------------------
DFD_3_Gbi_DFD    ---------NVE--GDNPAGH--IVQY----NRDDFDI----------------------
DFD_4_Atr_DFD    --------------QDSIVHN--TDQY----NRANFPV----------------------
DFD_4_Nco_DFD    ---------MKE----NILIY--ADHY----NRDDFPV----------------------
DFD_5_Aam_DFD    ----------ASNVQENSIIY--ADQF----NKEDFSV----------------------
DFD_6_Ath_ECT6   --------------EGNIVIN--PDRY----NKEDFSI----------------------
DFD_6_Ath_ECT7   --------------EGNIVIN--PSQY----NKEDLRI----------------------
DFC_3_Gbi_DFC1   ---------NSE--VYGLATN--RDQY----NRADFST----------------------
DFC_3_Gbi_DFC2   ---------NTE--GYSPAVN--TDQY----NLADFST----------------------
DFC_3_Tpl_DFC1   ---------NGE--AHSNSIN--REQY----NSADFPI----------------------
DFC_3_Tpl_DFC2   ---------ND---VYSPVAG--RDQY----NLADFPT----------------------
DFC1_4_Atr_DFC1  --------------SDGLTGAVKRDQY----NLSDFLT----------------------
DFC1_4_Nco_DFC1  ---------KSN--NLNVVIR--RDQY----NLSDFPV----------------------
DFC1_5_Aam_DFC1  ---------NEKSSTPAVVIC--RDDY----NLPDFPT----------------------
DFC1_6_Ath_ECT8  ---------NERSNGVGSVIR--RDQY----NLPSFQT----------------------
DFC2_4_Atr_DFC2  ---------------ENPLIK--RDLY----NLLDFPT----------------------
DFC2_4_Nco_DFC2  ---------ISD--KLNPAMR--RDQY----NLLEFET----------------------
DFC2_5_Aam_DFC2  ---------NDNSSSPAVIIS--RDDY----NLPDFPT----------------------
DFC2_5_Aam_DFC3  ----------AEKERLGPLIR--RDQY----NLPDFQT----------------------
DFC2_6_Ath_ECT11 ---------SPLKQNNSFALALRREMY----NLPDFQT----------------------
DFF_2_Aca_DFF1   ---------VASKESCSCLPN--GERY----NSEDFVT----------------------
DFF_2_Aca_DFF2   --------------VSSAEPHV-RAEV----NLENFSL----------------------
DFF_2_Afi_DFF1   --------------VKNNHVK--RQSQ----TSSFLET----------------------
DFF_2_Afi_DFF2   -----------------------GEQL----NSSEFLT----------------------
DFF_2_Afi_DFF3   ---------DSNKEVGLCIAN--CGKYCSDSSEDEFVV----------------------
DFF_2_Afi_DFF4   ---------ASAFIPKDVGIY---GKY----NAEDFFV----------------------
DFF_2_Afi_DFF5   -----------------------LTGL----KICLQPS----------------------
DFF_2_Afi_DFF6   --------------TPTKVLL--RNHQ----ERSDSDT----------------------
DFF_2_Asp_DFF1   --------------SEGDCID--KKVQ----ACSSFAS----------------------
DFF_2_Asp_DFF2   ---------TANKDLGLCLPN--GEEY----NSSNFVV----------------------
DFF_2_Asp_DFF3   ---------ILNKGPDSCLSY--GEQF----NSSEFVT----------------------
DFF_2_Asp_DFF4   ---------L-NKEVGPCLPN--GERY----NSEEFVT----------------------
DFF_2_Asp_DFF5   -------------------------EY----NLADFLT----------------------
DFF_2_Cri_DFF1   ---------LSAKDSCSYLPN--GERY----NCEDFVV----------------------
DFF_2_Cri_DFF2   --------------SCLSLPD--GQRC----NPEDFVT----------------------
DFF_2_Cri_DFF3   ---------KGHAKCTANVEPLTEGEL----NLENILV----------------------
DFF_2_Mve_DFF1   -------------------------------SGSSLTS----------------------
DFF_2_Mve_DFF2   ---------VSNKDLSLVLPN--GQKY----NSEDFNT----------------------
DFF_2_Mve_DFF3   --------------TDCNLVDI---------NNSDFPL----------------------
DFF_2_Scu_DFF1   -----------------HLPN--GEKI----NSSDFKT----------------------
DFF_2_Scu_DFF2   --------------VPAVIANKDIETHL---NSEVFSR----------------------
DFF_2_Scu_DFF3   ------------RSDGNVSSG--VPEA----SVLDGLM----------------------
DFF_3_Gbi_DFF1   ---------VDE--ILSFLME--NDCF----NRSDFVT----------------------
DFF_3_Gbi_DFF2   ---------VNE--ILSVLGD--GDSY----NRPDFVT----------------------
DFF_3_Tpl_DFF    ---------VNE--ILSVLGG--TNSY----NRSDFIT----------------------
DFAB_2_Aca_DFAB1 ---------LGE--PVSLPVD--NDKY----NRTDFET----------------------
DFAB_2_Aca_DFAB2 ---------MLE--P---SLD--REQY----NCVDFVT----------------------
DFAB_2_Asp_DFAB1 ---------TSE--PVSLSVN--KDQY----NRPDFVT----------------------
DFAB_2_Asp_DFAB2 ---------TPE--PVSLPVN--KDQY----NGPDFVT----------------------
DFAB_2_Cri_DFAB  ---------ILE--S---SLD--REQY----NRTDFVT----------------------
DFAB_2_Scu_DFAB  ---------SGD--SINLP-N--KDQY----NCADFVC----------------------
DFB_3_Gbi_DFB    ---------NNE--ISNVAVN--RELY----NQPEFVT----------------------
DFB_4_Atr_DFB    ------------------------ELY----NRLDFNI----------------------
DFB_4_Nco_DFB    ---------KNG--RSTVDAH--SGKY----NKLDFVT----------------------
DFB_5_Aam_DFB    ---------KTP--DSLLGPN--HELY----NRPDFVT----------------------
DFB_6_Ath_ECT5   ---------DSKKNNKGSAKE--HEES----NNADFVT----------------------
DFB_6_Ath_ECT9   ------------------ISYDRVDRF----CQQELLS----------------------
DFB_6_Ath_ECT10  ---------DSASDSSTAGPN--PSLY----NHPEFVT----------------------
DFA_3_Gbi_DFA1   ---------NGE--ENNVVPN--REQY----NRPEFVT----------------------
DFA_3_Gbi_DFA2   ---------SSE--DANVVPN--RDQY----NRPEFVT----------------------
DFA_3_Tpl_DFA1   --------------DANVVPN--RDQY----NRSEFVA----------------------
DFA_3_Tpl_DFA2   ---------SSE--DANVVPN--RDQY----NRPEFVA----------------------
DFA_4_Atr_DFA    ---------NNE--DVSTIPN--KDQY----NRPDFVT----------------------
DFA_4_Nco_DFA    ---------KSD--DS-ATPD--RDQY----NRSEFEI----------------------
DFA_5_Aam_DFA1   ---------NTE--ESGMVPD--REQY----NREEFPI----------------------
DFA_5_Aam_DFA2   ---------NTE--ESNPVPD--REQY----NREDFPI----------------------
DFA_6_Ath_ECT1   --------------QDVSAVD--LQRY----NGENFPE----------------------
DFA_6_Ath_ECT2   ---------VGEADNTCVVPD--REQY----NKEDFPV----------------------
DFA_6_Ath_ECT3   ---------TEKLSEDVSLLD--PKDY----NKIDFPE----------------------
DFA_6_Ath_ECT4   -----------EETVTCVLPD--REEC----NRDDFPV----------------------

DF_01_Bpr_DF     ------------------------------------------------------------
DF_01_Mco_DF     ------------------------------------------------------------
DF_01_Mpu_DF     ------------------------------------------------------------
DF_01_Msp_DF     DPEFRESVWRFAALAVVEEVGTTRTRDLGGSLDSKKSLPALSGNGQGTDGGQTDFGAVTS
DF_02_Kni_DF1    ------------------------------------------------------------
DF_02_Kni_DF2    ------------------------------------------------------------
DF_02_Kni_DF3    ------------------------------------------------------------
DF_03_Cbr_DF     ------------------------------------------------------------
DF_04_Zci_DF     ------------------------------------------------------------
DF_05_Men_DF     ------------------------------------------------------------
DFE_06_Aag_DFE   ------------------------------------------------------------
DFE_07_Mpo_DFE   ------------------------------------------------------------
DFE_08_Sfa_DFE1  ------------------------------------------------------------
DFE_08_Sfa_DFE2  ------------------------------------------------------------
DFE_08_Sfa_DFE3  ------------------------------------------------------------
DFE_09_Cpu_DFE   ------------------------------------------------------------
DFE_09_Ppa_DFE1  ------------------------------------------------------------
DFE_09_Ppa_DFE2  ------------------------------------------------------------
DFE_1_Ita_DFE1   ------------------------------------------------------------
DFE_1_Ita_DFE2   ------------------------------------------------------------
DFE_1_Ita_DFE3   ------------------------------------------------------------
DFE_1_Dco_DFE1   ------------------------------------------------------------
DFE_1_Dco_DFE2   ------------------------------------------------------------
DFE_1_Dco_DFE3   ------------------------------------------------------------
DFE_1_Dco_DFE4   ------------------------------------------------------------
DFE_1_Dco_DFE5   ------------------------------------------------------------
DFE_1_Dco_DFE6   ------------------------------------------------------------
DFE_1_Smo_DFE    ------------------------------------------------------------
DFCD_1_Ita_DFCD  ------------------------------------------------------------
DFD_2_Asp_DFD1   ------------------------------------------------------------
DFD_2_Asp_DFD2   ------------------------------------------------------------
DFD_2_Aca_DFD    ------------------------------------------------------------
DFD_2_Mve_DFD    ------------------------------------------------------------
DFD_2_Scu_DFD    ------------------------------------------------------------
DFD_2_Afi_DFD1   ------------------------------------------------------------
DFD_2_Afi_DFD2   ------------------------------------------------------------
DFD_2_Afi_DFD3   ------------------------------------------------------------
DFD_2_Cri_DFD1   ------------------------------------------------------------
DFD_2_Cri_DFD2   ------------------------------------------------------------
DFD_3_Gbi_DFD    ------------------------------------------------------------
DFD_4_Atr_DFD    ------------------------------------------------------------
DFD_4_Nco_DFD    ------------------------------------------------------------
DFD_5_Aam_DFD    ------------------------------------------------------------
DFD_6_Ath_ECT6   ------------------------------------------------------------
DFD_6_Ath_ECT7   ------------------------------------------------------------
DFC_3_Gbi_DFC1   ------------------------------------------------------------
DFC_3_Gbi_DFC2   ------------------------------------------------------------
DFC_3_Tpl_DFC1   ------------------------------------------------------------
DFC_3_Tpl_DFC2   ------------------------------------------------------------
DFC1_4_Atr_DFC1  ------------------------------------------------------------
DFC1_4_Nco_DFC1  ------------------------------------------------------------
DFC1_5_Aam_DFC1  ------------------------------------------------------------
DFC1_6_Ath_ECT8  ------------------------------------------------------------
DFC2_4_Atr_DFC2  ------------------------------------------------------------
DFC2_4_Nco_DFC2  ------------------------------------------------------------
DFC2_5_Aam_DFC2  ------------------------------------------------------------
DFC2_5_Aam_DFC3  ------------------------------------------------------------
DFC2_6_Ath_ECT11 ------------------------------------------------------------
DFF_2_Aca_DFF1   ------------------------------------------------------------
DFF_2_Aca_DFF2   ------------------------------------------------------------
DFF_2_Afi_DFF1   ------------------------------------------------------------
DFF_2_Afi_DFF2   ------------------------------------------------------------
DFF_2_Afi_DFF3   ------------------------------------------------------------
DFF_2_Afi_DFF4   ------------------------------------------------------------
DFF_2_Afi_DFF5   ------------------------------------------------------------
DFF_2_Afi_DFF6   ------------------------------------------------------------
DFF_2_Asp_DFF1   ------------------------------------------------------------
DFF_2_Asp_DFF2   ------------------------------------------------------------
DFF_2_Asp_DFF3   ------------------------------------------------------------
DFF_2_Asp_DFF4   ------------------------------------------------------------
DFF_2_Asp_DFF5   ------------------------------------------------------------
DFF_2_Cri_DFF1   ------------------------------------------------------------
DFF_2_Cri_DFF2   ------------------------------------------------------------
DFF_2_Cri_DFF3   ------------------------------------------------------------
DFF_2_Mve_DFF1   ------------------------------------------------------------
DFF_2_Mve_DFF2   ------------------------------------------------------------
DFF_2_Mve_DFF3   ------------------------------------------------------------
DFF_2_Scu_DFF1   ------------------------------------------------------------
DFF_2_Scu_DFF2   ------------------------------------------------------------
DFF_2_Scu_DFF3   ------------------------------------------------------------
DFF_3_Gbi_DFF1   ------------------------------------------------------------
DFF_3_Gbi_DFF2   ------------------------------------------------------------
DFF_3_Tpl_DFF    ------------------------------------------------------------
DFAB_2_Aca_DFAB1 ------------------------------------------------------------
DFAB_2_Aca_DFAB2 ------------------------------------------------------------
DFAB_2_Asp_DFAB1 ------------------------------------------------------------
DFAB_2_Asp_DFAB2 ------------------------------------------------------------
DFAB_2_Cri_DFAB  ------------------------------------------------------------
DFAB_2_Scu_DFAB  ------------------------------------------------------------
DFB_3_Gbi_DFB    ------------------------------------------------------------
DFB_4_Atr_DFB    ------------------------------------------------------------
DFB_4_Nco_DFB    ------------------------------------------------------------
DFB_5_Aam_DFB    ------------------------------------------------------------
DFB_6_Ath_ECT5   ------------------------------------------------------------
DFB_6_Ath_ECT9   ------------------------------------------------------------
DFB_6_Ath_ECT10  ------------------------------------------------------------
DFA_3_Gbi_DFA1   ------------------------------------------------------------
DFA_3_Gbi_DFA2   ------------------------------------------------------------
DFA_3_Tpl_DFA1   ------------------------------------------------------------
DFA_3_Tpl_DFA2   ------------------------------------------------------------
DFA_4_Atr_DFA    ------------------------------------------------------------
DFA_4_Nco_DFA    ------------------------------------------------------------
DFA_5_Aam_DFA1   ------------------------------------------------------------
DFA_5_Aam_DFA2   ------------------------------------------------------------
DFA_6_Ath_ECT1   ------------------------------------------------------------
DFA_6_Ath_ECT2   ------------------------------------------------------------
DFA_6_Ath_ECT3   ------------------------------------------------------------
DFA_6_Ath_ECT4   ------------------------------------------------------------

DF_01_Bpr_DF     --------------------------------------DWSACKGFVCKSFSEDDIHKSI
DF_01_Mco_DF     --------------------------------------NDRDVRFFVMKSHGEDDVHRSL
DF_01_Mpu_DF     --------------------------------------GDGDVRFFVIKSFAEEDVRKSV
DF_01_Msp_DF     TTAAATSTTTSTATTSTTAPPLALDLANPASLDDLLRGDPNATRFFVIKSYTEDDVHKSI
DF_02_Kni_DF1    --------------------------------------RPATARFFVIKSNSVDDVHKSI
DF_02_Kni_DF2    --------------------------------------APLSAKFFVIKSYSEDDVHKSI
DF_02_Kni_DF3    --------------------------------------SPPFARFFVAIGNSREDLENSL
DF_03_Cbr_DF     --------------------------------------KPDMARFFVIKSYSEDDVHKSI
DF_04_Zci_DF     --------------------------------------KYEAAKFFVIKSYSEDDVHKSI
DF_05_Men_DF     --------------------------------------KYRAAKFFVIKSYSEDDVHKSI
DFE_06_Aag_DFE   --------------------------------------KYEHARFFVIKSYSEDDVHKSI
DFE_07_Mpo_DFE   --------------------------------------KYDQAKFFVIKSYSEDDVHKSI
DFE_08_Sfa_DFE1  --------------------------------------NYESAKFFVIKSYSEDDVHKSI
DFE_08_Sfa_DFE2  --------------------------------------NYEHAKFFVIKSYSEDDVHKSI
DFE_08_Sfa_DFE3  --------------------------------------KYEHAKFFVIKSYSEDDVHKSI
DFE_09_Cpu_DFE   --------------------------------------NYEDAKFFVIKSYSEDDVHKSI
DFE_09_Ppa_DFE1  --------------------------------------NYDHAKFFVIKSYSEDDVHKSI
DFE_09_Ppa_DFE2  --------------------------------------SYENAKFFVIKSYSEDDVHKSI
DFE_1_Ita_DFE1   --------------------------------------KYEDAKFFVIKSYSEDDVHKSI
DFE_1_Ita_DFE2   --------------------------------------TYEDAKFFIIKSYSEDDVHKSI
DFE_1_Ita_DFE3   --------------------------------------SYEDARFFVIKSYSEDDVHKSI
DFE_1_Dco_DFE1   --------------------------------------DYDEARFFVIKSYSEDDVHKSI
DFE_1_Dco_DFE2   --------------------------------------DYDEARSFVIKSYSEDDVHKSI
DFE_1_Dco_DFE3   --------------------------------------SYSDAKFFVIKSYSEDDVHKSI
DFE_1_Dco_DFE4   --------------------------------------TYDDAKFFIIKSYSEDDVHKSI
DFE_1_Dco_DFE5   --------------------------------------TYDDANFYIIKSYSEDDVHKSI
DFE_1_Dco_DFE6   --------------------------------------TYNDAKFFVIKSYSEDDVHKSI
DFE_1_Smo_DFE    --------------------------------------SYSNAKFFIIKSYSEDDVHKSI
DFCD_1_Ita_DFCD  --------------------------------------KYAKAKFFIIKSYSEDDVHKSI
DFD_2_Asp_DFD1   --------------------------------------SYDSAKFFIIKSYSEDDVHKSI
DFD_2_Asp_DFD2   --------------------------------------SYEAAKFFIIKSYSEDDVHKSI
DFD_2_Aca_DFD    --------------------------------------SYEAAKFFIIKSYSEDDVHKSI
DFD_2_Mve_DFD    --------------------------------------CHESAKFFIIKSYSEDDVHKSI
DFD_2_Scu_DFD    --------------------------------------SYESAKFFVIKSYSEDDVHKSI
DFD_2_Afi_DFD1   --------------------------------------SYESAKFFVIKSYSEDDVHKSI
DFD_2_Afi_DFD2   --------------------------------------SYEKAKFYIIKSYSEDDVHKSI
DFD_2_Afi_DFD3   --------------------------------------SYEKAKFFIIKSYSEDDVHKSI
DFD_2_Cri_DFD1   --------------------------------------SYDAAKFFIIKSYSEDDVHKSI
DFD_2_Cri_DFD2   --------------------------------------SYEAAKFFIIKSYSEDDVHKSI
DFD_3_Gbi_DFD    --------------------------------------NCDDARFFVIKSYSEDDVHKSI
DFD_4_Atr_DFD    --------------------------------------KYSDAKFFVIKSYSEDDVHKSI
DFD_4_Nco_DFD    --------------------------------------SYPDAKFFVIKSYSEDDVHKSI
DFD_5_Aam_DFD    --------------------------------------NYPNAKFFVIKSYSEDDVHKSI
DFD_6_Ath_ECT6   --------------------------------------EYSDARFFVIKSYSEDDVHKSI
DFD_6_Ath_ECT7   --------------------------------------DYSNAKFFVIKSYSEDDVHKSI
DFC_3_Gbi_DFC1   --------------------------------------TYDAAKFFVIKSYSEDDVHKSI
DFC_3_Gbi_DFC2   --------------------------------------KFDNALFFVIKSYSEDDVHKSI
DFC_3_Tpl_DFC1   --------------------------------------EHDSAKFYVIKSYSEDDVHQSI
DFC_3_Tpl_DFC2   --------------------------------------KYENALFFVIKSYSEDDVHKSI
DFC1_4_Atr_DFC1  --------------------------------------KYDSAFFFVIKSYSEDDVHKSI
DFC1_4_Nco_DFC1  --------------------------------------KYEQASFFVIKSYSEDDIHKSI
DFC1_5_Aam_DFC1  --------------------------------------KYDHAMFFVIKSYSEDDIHKSI
DFC1_6_Ath_ECT8  --------------------------------------KYEEAIFFVIKSYSEDDIHKSI
DFC2_4_Atr_DFC2  --------------------------------------NYEAALFYVIKSFSEDDVHKSL
DFC2_4_Nco_DFC2  --------------------------------------KYDHALFFVIKSFNEDDVHKSI
DFC2_5_Aam_DFC2  --------------------------------------KYDHAMFFVIKSYSEDDIHKSI
DFC2_5_Aam_DFC3  --------------------------------------KYEQARFFMIKSYSEDDIHKSI
DFC2_6_Ath_ECT11 --------------------------------------DYEDAKFFVIKSYSEDDVHKSI
DFF_2_Aca_DFF1   --------------------------------------KYDDAKHFIIKSYSEENVFRSI
DFF_2_Aca_DFF2   --------------------------------------DFEDAKHFVIKSFSEENVARSI
DFF_2_Afi_DFF1   --------------------------------------SFTDAKFFIIKSYSEDNVYKSI
DFF_2_Afi_DFF2   --------------------------------------EYGDAKHFIIKSYSEDNVLKSI
DFF_2_Afi_DFF3   --------------------------------------NFEDAKFFIIKSYSDENVYRSI
DFF_2_Afi_DFF4   --------------------------------------KYEDARFFIIKSYSEENVYRSI
DFF_2_Afi_DFF5   --------------------------------------QLDDAKYFIIKSFNEPNVYRSI
DFF_2_Afi_DFF6   --------------------------------------VSRDAKHFVIKSFSEENVFRSI
DFF_2_Asp_DFF1   --------------------------------------GYTNARFFIIKSYSEDNVYKSI
DFF_2_Asp_DFF2   --------------------------------------KYDQAKYFIIKSYSEDNVYRSI
DFF_2_Asp_DFF3   --------------------------------------EYDDAKHFIIKSYSEDNVLKSI
DFF_2_Asp_DFF4   --------------------------------------KHDDAKHFIIKSYSEENVYRSI
DFF_2_Asp_DFF5   --------------------------------------EYDYAKHFIIKSFSEENVYRSI
DFF_2_Cri_DFF1   --------------------------------------KYDDAKHFIIKSYSEENVFRSI
DFF_2_Cri_DFF2   --------------------------------------KYNEAKHFIIKSYSEENVLKSI
DFF_2_Cri_DFF3   --------------------------------------DLKDAKHFIIKSFSEENVYRSI
DFF_2_Mve_DFF1   --------------------------------------SYTDAKFFIIKSYSEENVHKSI
DFF_2_Mve_DFF2   --------------------------------------KYDDAKFFIIKSYSEENVYRSI
DFF_2_Mve_DFF3   --------------------------------------DYKDAKFFIIKSFSEENVIRSI
DFF_2_Scu_DFF1   --------------------------------------EYDNAKHFIIKSYSEDNVLKSI
DFF_2_Scu_DFF2   --------------------------------------KYEDAKFFIIKSYSEENVYRSI
DFF_2_Scu_DFF3   --------------------------------------QYKSSKHFVIKSFSEENVYKSI
DFF_3_Gbi_DFF1   --------------------------------------KYDDAKFFVIKSYSEDDIHKSI
DFF_3_Gbi_DFF2   --------------------------------------NYDDAKFFVIKSYSEDDIHKSI
DFF_3_Tpl_DFF    --------------------------------------KYHDAIFFVIKSYSEDDIHKSI
DFAB_2_Aca_DFAB1 --------------------------------------THDNAIFLIIKSYSEDDIHKSI
DFAB_2_Aca_DFAB2 --------------------------------------AYENAKYFIIKSYSEDDIHKSI
DFAB_2_Asp_DFAB1 --------------------------------------AYDNAKFFIIKSYSEDDIHKSI
DFAB_2_Asp_DFAB2 --------------------------------------AYDNAKFFIIKSYSEDDIHKSI
DFAB_2_Cri_DFAB  --------------------------------------SYENAKYFIIKSYSEDDIHKSI
DFAB_2_Scu_DFAB  --------------------------------------TYDKAKFFIIKSYSEDDIHMSI
DFB_3_Gbi_DFB    --------------------------------------KYTDAKFFIIKSYSEDNIHKSI
DFB_4_Atr_DFB    --------------------------------------EYKDAKFFIIKSYSEDNVHKSI
DFB_4_Nco_DFB    --------------------------------------EYEDAKFFIIKSYNEDNVHKSI
DFB_5_Aam_DFB    --------------------------------------EYADARFFIIKSYSEDNVHKSI
DFB_6_Ath_ECT5   --------------------------------------DYTNAKLFIIKSYSEDNVHKSI
DFB_6_Ath_ECT9   --------------------------------------QFRDAKFFVIKSYSEDNVHKSI
DFB_6_Ath_ECT10  --------------------------------------DYKNAKFFIVKSFSEDNVHRSI
DFA_3_Gbi_DFA1   --------------------------------------SYSDAKFFIIKSYSEDDIHKSI
DFA_3_Gbi_DFA2   --------------------------------------KYSDAKFFIIKSYSEDDIHKSI
DFA_3_Tpl_DFA1   --------------------------------------KPLDAKFFIIKSYSEDDIHKSI
DFA_3_Tpl_DFA2   --------------------------------------KPLDAKFFIIKSYSEDDIHKSI
DFA_4_Atr_DFA    --------------------------------------KYSDAKFFIIKSYSEDDIHKSI
DFA_4_Nco_DFA    --------------------------------------KYPDAKFFVIKSYSEDDVHKSI
DFA_5_Aam_DFA1   --------------------------------------TYSDAKFHVIKSYSEDDVHKSV
DFA_5_Aam_DFA2   --------------------------------------KYTDAKFFVIKSYSEDDVHKSV
DFA_6_Ath_ECT1   --------------------------------------SFVKAKFFVIKSYSEDDVHNCI
DFA_6_Ath_ECT2   --------------------------------------DYANAMFFIIKSYSEDDVHKSI
DFA_6_Ath_ECT3   --------------------------------------TYTEAKFYVIKSYSEDDIHKSI
DFA_6_Ath_ECT4   --------------------------------------EYKDAKFFIIKSYSEDDVHKSI

DF_01_Bpr_DF     KYGKWSS-TPRGN-AKLSEAF-----------------------------RQQQLLHLNK
DF_01_Mco_DF     RYGWWSS-TQAGN-ARLYAAF-----------------------------RGL-------
DF_01_Mpu_DF     KHGCWTS-TSQGN-ARLDAAW-----------------------------RGEDVFTFEP
DF_01_Msp_DF     KYGCWTS-TNSGN-RKLDAAFCGMAYPPADEGGVSSTDDDLFAEVTRRAERAMERRLGTG
DF_02_Kni_DF1    KYGVWAS-TPYGN-KRLHAGF-----------------------------K---------
DF_02_Kni_DF2    KYGVWAS-TPNGN-KRLQAAF-----------------------------R---------
DF_02_Kni_DF3    EHSAWTSVTRTGN-KKMDMAY-----------------------------R---------
DF_03_Cbr_DF     KFNVWAS-TPNGN-RRLENAY-----------------------------K---------
DF_04_Zci_DF     KYGVWAS-TPTGN-KRLEAAY-----------------------------Q---------
DF_05_Men_DF     KYNVWAS-TPGGN-KKLQQAY-----------------------------E---------
DFE_06_Aag_DFE   KYNVWAS-TPNGN-KRLEVAY-----------------------------Q---------
DFE_07_Mpo_DFE   KYNVWAS-TPNGN-KRLEGAY-----------------------------Q---------
DFE_08_Sfa_DFE1  KYNVWAS-TPVGN-KRLDAAF-----------------------------K---------
DFE_08_Sfa_DFE2  KYNVWAS-TPAGN-KRLDAAF-----------------------------L---------
DFE_08_Sfa_DFE3  KYNVWAS-TPAGN-KRLDAAF-----------------------------L---------
DFE_09_Cpu_DFE   KYNVWAS-TPVGN-KRLDAAY-----------------------------Q---------
DFE_09_Ppa_DFE1  KYNVWAS-TPVGN-KRLDAAY-----------------------------L---------
DFE_09_Ppa_DFE2  KYNVWAS-TPVGN-KRLDAAY-----------------------------Q---------
DFE_1_Ita_DFE1   KYNVWAS-TPNGN-KRLDAAY-----------------------------H---------
DFE_1_Ita_DFE2   KYGVWAS-TPNGN-KRLDAAY-----------------------------Q---------
DFE_1_Ita_DFE3   KYGVWTS-TTKGN-KRLDVAY-----------------------------Q---------
DFE_1_Dco_DFE1   KYLVWAS-TPNGN-KRLDAAY-----------------------------Q---------
DFE_1_Dco_DFE2   KYQVWAS-TPNGN-KRLDAAY-----------------------------Q---------
DFE_1_Dco_DFE3   KYQVWAS-TPNGN-KRLDGAY-----------------------------Q---------
DFE_1_Dco_DFE4   KYEIWAS-TSNGN-RRLDEAY-----------------------------R---------
DFE_1_Dco_DFE5   KYDIWAS-TANGN-RRLDEAY-----------------------------R---------
DFE_1_Dco_DFE6   KYQIWTS-TPNGN-KRLEAAY-----------------------------Q---------
DFE_1_Smo_DFE    KYGVWAS-TPNGN-KRLDAAY-----------------------------K---------
DFCD_1_Ita_DFCD  KYNVWAS-TPNGN-KRLDAAY-----------------------------Q---------
DFD_2_Asp_DFD1   KYGVWSS-TPNGN-KRLDEAH-----------------------------R---------
DFD_2_Asp_DFD2   KYGVWSS-TPNGN-KRLDEAY-----------------------------R---------
DFD_2_Aca_DFD    KYSVWSS-TPNGN-KRLDEAY-----------------------------R---------
DFD_2_Mve_DFD    KYNVWSS-TPNGN-KRLDEAY-----------------------------K---------
DFD_2_Scu_DFD    KYGVWSS-TPCGN-KRLNEAY-----------------------------H---------
DFD_2_Afi_DFD1   KYNVWSS-TPNGN-KRLDEAF-----------------------------R---------
DFD_2_Afi_DFD2   KYGVWSS-TPNGN-KSLDDAY-----------------------------K---------
DFD_2_Afi_DFD3   KYGVWSS-TPNGN-KRLDEAY-----------------------------K---------
DFD_2_Cri_DFD1   KYSVWSS-TPNGN-KRLDEAY-----------------------------R---------
DFD_2_Cri_DFD2   KYSVWSS-TPNGN-KRLDEAY-----------------------------R---------
DFD_3_Gbi_DFD    KYSVWSS-TPNGN-KRLDGAY-----------------------------Q---------
DFD_4_Atr_DFD    KYHVWSS-TPSGN-NRLNTAF-----------------------------E---------
DFD_4_Nco_DFD    KYNVWSS-TPNGN-KRLDASY-----------------------------A---------
DFD_5_Aam_DFD    KYNVWSS-TPSGN-RKLASAY-----------------------------E---------
DFD_6_Ath_ECT6   KYGVWSS-TLNGN-KKLQSVY-----------------------------E---------
DFD_6_Ath_ECT7   KYNVWSS-TLHGN-KKLQSAY-----------------------------E---------
DFC_3_Gbi_DFC1   KYNVWAS-TPNGN-KRLDEAY-----------------------------Q---------
DFC_3_Gbi_DFC2   KYNVWAS-TPNGN-KRLDVAY-----------------------------Q---------
DFC_3_Tpl_DFC1   KYNVWAS-TPNGN-KRLDGAY-----------------------------Q---------
DFC_3_Tpl_DFC2   KYSVWAS-TPNGN-KRLDGAY-----------------------------Q---------
DFC1_4_Atr_DFC1  KYNVWAS-TPNGN-KRLDNAY-----------------------------Q---------
DFC1_4_Nco_DFC1  KYSVWAS-TPNGN-KRLDSAY-----------------------------Q---------
DFC1_5_Aam_DFC1  KYNVWAS-TPNGN-KRLDAAY-----------------------------Q---------
DFC1_6_Ath_ECT8  KYNVWSS-TLNGN-KKLDSAY-----------------------------Q---------
DFC2_4_Atr_DFC2  KYNVWAS-TDFGN-KKLDEAF-----------------------------H---------
DFC2_4_Nco_DFC2  KYNVWAS-TPSGN-EKLDAAF-----------------------------H---------
DFC2_5_Aam_DFC2  KYNVWSS-TPSGN-KRLDSAY-----------------------------Q---------
DFC2_5_Aam_DFC3  KYKVWTS-TPHGN-KKLDDAF-----------------------------R---------
DFC2_6_Ath_ECT11 KYSVWSS-TINGN-KKLDAAF-----------------------------R---------
DFF_2_Aca_DFF1   QYGVWAS-TPNGN-KKLDDAY-----------------------------H---------
DFF_2_Aca_DFF2   QHGVWAS-TPNGN-KKLDEAF-----------------------------Q---------
DFF_2_Afi_DFF1   KFNVWAS-TACGN-KKLNEAF-----------------------------E---------
DFF_2_Afi_DFF2   QYGVWAS-TPNGN-KKLDEAY-----------------------------Q---------
DFF_2_Afi_DFF3   QYGVWAS-TPNGN-KKLDDAY-----------------------------H---------
DFF_2_Afi_DFF4   QYGVWAS-TPNGN-KKLDDAY-----------------------------R---------
DFF_2_Afi_DFF5   QHGVWSS-TLNGN-RKLDEAF-----------------------------K---------
DFF_2_Afi_DFF6   EHGVWSS-TPSGN-HKLNVAF-----------------------------Q---------
DFF_2_Asp_DFF1   KFNVWAS-TAGGN-RKLDEAY-----------------------------Q---------
DFF_2_Asp_DFF2   ENNVWAS-TPNGN-KKLDEAY-----------------------------Q---------
DFF_2_Asp_DFF3   QYGVWAS-TPNGN-KKLDEAY-----------------------------Q---------
DFF_2_Asp_DFF4   QYGVWAS-TPNGN-KKLDDAY-----------------------------H---------
DFF_2_Asp_DFF5   QHGVWSS-TPNGN-KKLDAAF-----------------------------Q---------
DFF_2_Cri_DFF1   QYGVWAS-TPNGN-KKLDDAY-----------------------------H---------
DFF_2_Cri_DFF2   QHGVWAS-TPNGN-KKLDDAY-----------------------------H---------
DFF_2_Cri_DFF3   QHSVWAS-TPNGN-RKLDEAY-----------------------------K---------
DFF_2_Mve_DFF1   RFNVWAS-TASGN-RKLDEAY-----------------------------Q---------
DFF_2_Mve_DFF2   QYGVWAS-TPNGN-KKLDDAY-----------------------------R---------
DFF_2_Mve_DFF3   QHGVWAS-TPNGN-EKLNAAF-----------------------------Q---------
DFF_2_Scu_DFF1   QYGVWAS-TPNGN-KKLDEAF-----------------------------Q---------
DFF_2_Scu_DFF2   QYEVWAS-TPNGN-KKLDEAY-----------------------------H---------
DFF_2_Scu_DFF3   QHGVWAS-TVNGN-HKLNAAF-----------------------------R---------
DFF_3_Gbi_DFF1   KYNLWAS-TPIGN-LKLNQAY-----------------------------K---------
DFF_3_Gbi_DFF2   KYNVWAS-TPNGN-LKLNQAY-----------------------------Q---------
DFF_3_Tpl_DFF    KYNVWAS-TPNGN-QKLSQAY-----------------------------Q---------
DFAB_2_Aca_DFAB1 KYSIWAS-TVNGN-KKLDAAY-----------------------------H---------
DFAB_2_Aca_DFAB2 KYSVWAS-TVNGN-RKLDAAY-----------------------------R---------
DFAB_2_Asp_DFAB1 KYSVWAS-TANGN-KKLDSAY-----------------------------H---------
DFAB_2_Asp_DFAB2 KYSVWAS-TANGN-KKLDAAY-----------------------------H---------
DFAB_2_Cri_DFAB  KYSVWAS-TVNGN-RKLDAAY-----------------------------R---------
DFAB_2_Scu_DFAB  KYNVWAS-TANGN-KKLDAAF-----------------------------Q---------
DFB_3_Gbi_DFB    KYGVWAS-TQNGN-KKLDAAY-----------------------------R---------
DFB_4_Atr_DFB    KYGVWAS-TANGN-RKLDAAY-----------------------------R---------
DFB_4_Nco_DFB    KYGVWAS-TTNGN-RKLDSAY-----------------------------N---------
DFB_5_Aam_DFB    KYGVWAS-TTNGN-KRLDIAY-----------------------------R---------
DFB_6_Ath_ECT5   KYNVWAS-TPNGN-KKLDAAY-----------------------------R---------
DFB_6_Ath_ECT9   KHCVWAS-TKNGN-KKLDAAY-----------------------------R---------
DFB_6_Ath_ECT10  KYNVWAS-TPHGN-KKLDTAY-----------------------------R---------
DFA_3_Gbi_DFA1   KYNVWAS-TPNGN-KKLDAAY-----------------------------K---------
DFA_3_Gbi_DFA2   KYSVWAS-TPNGN-KKLDAAY-----------------------------K---------
DFA_3_Tpl_DFA1   KYNVWAS-TPNGNKKKLDLAY-----------------------------K---------
DFA_3_Tpl_DFA2   KYNVWAS-TPNGN-KKLDLAY-----------------------------K---------
DFA_4_Atr_DFA    KYSVWAS-TPNGN-KKLDAAY-----------------------------K---------
DFA_4_Nco_DFA    KYNVWAS-TPNGN-KKLDAAY-----------------------------Q---------
DFA_5_Aam_DFA1   KYNVWAS-TQVGN-KKLDVAY-----------------------------K---------
DFA_5_Aam_DFA2   KYNVWAS-TQVGN-KKLDGAY-----------------------------K---------
DFA_6_Ath_ECT1   KYGAWSS-TPTGN-KKLNAAY-----------------------------Y---------
DFA_6_Ath_ECT2   KYNVWAS-TPNGN-KKLAAAY-----------------------------Q---------
DFA_6_Ath_ECT3   KYSVWSS-TPNGN-KKLDASY-----------------------------N---------
DFA_6_Ath_ECT4   KYNVWAS-TPNGN-KKLDAAY-----------------------------Q---------

DF_01_Bpr_DF     SCNGGNYLSAGARGG---------------------------------------------
DF_01_Mco_DF     --DAGEGESLGDLPK---------------------------------------------
DF_01_Mpu_DF     HGDDENGDDERERER---------------------------------------------
DF_01_Msp_DF     TGDG-DERD-DETPG---------------------------------------------
DF_02_Kni_DF1    --EA------CAADS---------------------------------------------
DF_02_Kni_DF2    --EA------RETET---------------------------------------------
DF_02_Kni_DF3    -----RLQE-GEGAG---------------------------------------------
DF_03_Cbr_DF     --EA------QEKGG---------------------------------------------
DF_04_Zci_DF     --EA-QGAG-EKAKG---------------------------------------------
DF_05_Men_DF     --EAARIAA-GGGAGGGAGGDEGGRREGEEEEEKSEVKGSSGAGGAASDGGAVGSGQDAG
DFE_06_Aag_DFE   --DA-QTTFSGQSES---------------------------------------------
DFE_07_Mpo_DFE   --DA------QTRQG---------------------------------------------
DFE_08_Sfa_DFE1  --DA----S-GKAVG---------------------------------------------
DFE_08_Sfa_DFE2  --EA-QNKVASGKPG---------------------------------------------
DFE_08_Sfa_DFE3  --ES-QSKA-GGKQG---------------------------------------------
DFE_09_Cpu_DFE   --DA-VAKR-SGDTK---------------------------------------------
DFE_09_Ppa_DFE1  --EA-LAKS-NGDTK---------------------------------------------
DFE_09_Ppa_DFE2  --EA-LTKC-NGDTK---------------------------------------------
DFE_1_Ita_DFE1   --DA-QLKI-KSNGK---------------------------------------------
DFE_1_Ita_DFE2   --DS-LKRAASNKQG---------------------------------------------
DFE_1_Ita_DFE3   --QA-RAKV-TSKPG---------------------------------------------
DFE_1_Dco_DFE1   --DA-QIRS-ATKTG---------------------------------------------
DFE_1_Dco_DFE2   --DA-QVRS-ASKTG---------------------------------------------
DFE_1_Dco_DFE3   --EA-QARA-TGKQG---------------------------------------------
DFE_1_Dco_DFE4   --EA-QARA-AAKKG---------------------------------------------
DFE_1_Dco_DFE5   --EA-QARA-AAKKG---------------------------------------------
DFE_1_Dco_DFE6   --EA-LSRA-AGKKG---------------------------------------------
DFE_1_Smo_DFE    --EA---------AG---------------------------------------------
DFCD_1_Ita_DFCD  --EA-QSKI-SNKEG---------------------------------------------
DFD_2_Asp_DFD1   --KA-QEKI-ESPST---------------------------------------------
DFD_2_Asp_DFD2   --KA-QEKS-GLSST---------------------------------------------
DFD_2_Aca_DFD    --KA-QEKS-EAPST---------------------------------------------
DFD_2_Mve_DFD    --KA-QEKA-ETSSS---------------------------------------------
DFD_2_Scu_DFD    --KA-QEKA-LSSSS---------------------------------------------
DFD_2_Afi_DFD1   --KA-QEKS-ESVSS---------------------------------------------
DFD_2_Afi_DFD2   --KA-QEQS-ESFLA---------------------------------------------
DFD_2_Afi_DFD3   --KA-EEKS-ESVSN---------------------------------------------
DFD_2_Cri_DFD1   --KA-QEKQ-LESCT---------------------------------------------
DFD_2_Cri_DFD2   --KA-QEKKLETTSS---------------------------------------------
DFD_3_Gbi_DFD    --DA-QERS-GGKPG---------------------------------------------
DFD_4_Atr_DFD    --DA-QRRS-GGKPG---------------------------------------------
DFD_4_Nco_DFD    --DA-QRRS-GGKHR---------------------------------------------
DFD_5_Aam_DFD    --DA-HQIS-AGNPK---------------------------------------------
DFD_6_Ath_ECT6   --DA-QRIA-TEKSR---------------------------------------------
DFD_6_Ath_ECT7   --DA-QRIA-TEKSC---------------------------------------------
DFC_3_Gbi_DFC1   --DA-QQTS-GVRSG---------------------------------------------
DFC_3_Gbi_DFC2   --AA-QDRS-GGKPG---------------------------------------------
DFC_3_Tpl_DFC1   --EA-QSLA-DENSG---------------------------------------------
DFC_3_Tpl_DFC2   --TA-KERS-GGKPG---------------------------------------------
DFC1_4_Atr_DFC1  --DA-QQKA-LEKGS---------------------------------------------
DFC1_4_Nco_DFC1  --EA-QGRS-EEKGS---------------------------------------------
[truncated: 125,855 more chars]
