# Supplementary material for: Insights into the conservation and diversification of the molecular functions of YTHDF proteins
Source: PLoS Genet. 2023 Oct 10;19(10):e1010980. doi: 10.1371/journal.pgen.1010980 (PMC10617740; doi:10.1371/journal.pgen.1010980)
Supplement: S6 Dataset — Numerical data and calculations supporting the histograms in Figs 2C–2D, 4B, 6B–6C, and S7. (XLSX) [file pgen.1010980.s032.xlsx]

## Sheet: Caption
S6 Dataset	Raw T1 complementation counts
Numerical data and calculations supporting the histograms in Figs 2C-D, 4B, 6B-C, and S7.
The following abbreviations for transgenes are used in this document
Abbrev.	Meaning	Transgene
PEC	Promoter-Exchange Control	US7Yp:mCherry-OCSt
PE1	Promoter-Exchange ECT1	US7Yp:ECT1-mCherry-OCSt
PE2	Promoter-Exchange ECT2	US7Yp:ECT2-mCherry-OCSt
PE3	Promoter-Exchange ECT3	US7Yp:ECT3-mCherry-OCSt
PE4	Promoter-Exchange ECT4	US7Yp:ECT4-mCherry-OCSt
PE5	Promoter-Exchange ECT5	US7Yp:ECT5-mCherry-OCSt
PE6	Promoter-Exchange ECT6	US7Yp:ECT6-mCherry-OCSt
PE7	Promoter-Exchange ECT7	US7Yp:ECT7-mCherry-OCSt
PE8	Promoter-Exchange ECT8	US7Yp:ECT8-mCherry-OCSt
PE9	Promoter-Exchange ECT9	US7Yp:ECT9-mCherry-OCSt
PE10	Promoter-Exchange ECT10	US7Yp:ECT10-mCherry-OCSt
PE11	Promoter-Exchange ECT11	US7Yp:ECT11-mCherry-OCSt
PEQ 1/2	Promoter-Exchange Quimera (Chimera) ECT1IDR/ECT2YTHd	US7Yp:ECT1IDR-ECT2YTHd-mCherry-OCSt
PEQ 8/2	Promoter-Exchange Quimera (Chimera) ECT8IDR/ECT2YTHd	US7Yp:ECT8IDR-ECT2YTHd-mCherry-OCSt
PEQ 9/2	Promoter-Exchange Quimera (Chimera) ECT9IDR/ECT2YTHd	US7Yp:ECT9IDR-ECT2YTHd-mCherry-OCSt
PEQ 11/2	Promoter-Exchange Quimera (Chimera) ECT11IDR/ECT2YTHd	US7Yp:ECT11IDR-ECT2YTHd-mCherry-OCSt
PEQ 2/1	Promoter-Exchange Quimera (Chimera) ECT2IDR/ECT1YTHd	US7Yp:ECT2IDR-ECT1YTHd-mCherry-OCSt
PEQ 2/9	Promoter-Exchange Quimera (Chimera) ECT2IDR/ECT9YTHd	US7Yp:ECT2IDR-ECT9YTHd-mCherry-OCSt
PEQ 2/11	Promoter-Exchange Quimera (Chimera) ECT2IDR/ECT11YTHd	US7Yp:ECT2IDR-ECT11YTHd-mCherry-OCSt
PEMpo SI	Promoter-Exchange Marchantia polymorpha (Short Isoform)	US7Yp:MpoDFES-mCherry-OCSt
PEMpo LI	Promoter-Exchange Marchantia polymorpha (Long Isoform)	US7Yp:MpoDFEL-mCherry-OCSt
PEH-B	Promoter-Exchange Homo sapiens (Isoform B)	US7Yp:HsYTHDF2-mCherry-OCSt
PEDA	Promoter-Exchange Drosophila melanogaster (Isoform A)	US7Yp:DmYTHDF-mCherry-OCSt
Other abbreviations
te234	ect2-1/ect3-1/ect4-2
TRF	Transformation
COMP	Complementation
T.E.	Transformation Efficiency

## Sheet: TRF1
Results of TRF1 (te234 background)										TRF1	COMP (%)	N	T.E.
	PEC				PE2					PEC	0.408163	245	35
PLATE Nº	COMP	NON-COMP	TOTAL	% COMP	COMP	NON-COMP	TOTAL	% COMP		PE2	40.1544	259	37
1	0	44	44	0	13	30	43	30.2326		te234	0	> 100	-
2	0	45	45	0	14	26	40	35		Col-0 WT	100	> 100	-
3	0	35	35	0	29	28	57	50.8772
4	0	24	24	0	17	21	38	44.7368
5	0	51	51	0	15	18	33	45.4545
6	1	20	21	4.7619	11	15	26	42.3077
7	0	25	25	0	5	17	22	22.7273
TOTAL	1	244	245	0.408163	104	155	259	40.1544
T.E.			35		T.E.		37

## Sheet: TRF3
Results of TRF3 (te234 background)										TRF3	COMP (%)	N	T.E.
	PEC				PE2					PEC	0	39	6.5
PLATE Nº	COMP	NON-COMP	TOTAL	% COMP	COMP	NON-COMP	TOTAL	% COMP		PE1	3.22581	124	20.6667
1	0	8	8	0	19	32	51	37.2549		PE2	40.9574	188	31.3333
2	0	9	9	0	17	24	41	41.4634		PE3	36.3636	110	18.3333
3	0	6	6	0	3	2	5	60		(PE4)
4	0	3	3	0	17	21	38	44.7368		(PE5)
5	0	5	5	0	12	7	19	63.1579		PE6	12	125	20.8333
6	0	8	8	0	9	25	34	26.4706		PE7	13.6691	139	23.1667
TOTAL	0	39	39	0	77	111	188	40.9574		PE8	37.7483	151	25.1667
T.E.			6.5				31.3333			PE9	0	0	0
										PE10	20.8481	283	47.1667
										(PE11)
	PE1				PE3				PE6
PLATE Nº	COMP	NON-COMP	TOTAL	% COMP	COMP	NON-COMP	TOTAL	% COMP	COMP	NON-COMP	TOTAL	% COMP
1	0	30	30	0	8	10	18	44.4444	6	20	26	23.0769
2	0	22	22	0	4	5	9	44.4444	0	16	16	0
3	2	24	26	7.69231	5	11	16	31.25	5	12	17	29.4118
4	0	24	24	0	6	12	18	33.3333	0	13	13	0
5	2	10	12	16.6667	6	14	20	30	2	21	23	8.69565
6	0	10	10	0	11	18	29	37.931	2	28	30	6.66667
TOTAL	4	120	124	3.22581	40	70	110	36.3636	15	110	125	12
T.E.			20.6667				18.3333				20.8333
	PE7				PE8				PE9				PE10
PLATE Nº	COMP	NON-COMP	TOTAL	% COMP	COMP	NON-COMP	TOTAL	% COMP	COMP	NON-COMP	TOTAL	% COMP	COMP	NON-COMP	TOTAL	% COMP
1	3	23	26	11.5385	5	17	22	22.7273	0	0	0	#DIV/0!	24	44	68	35.2941
2	2	22	24	8.33333	7	17	24	29.1667	0	0	0	#DIV/0!	13	41	54	24.0741
3	3	12	15	20	9	15	24	37.5	0	0	0	#DIV/0!	2	29	31	6.45161
4	4	21	25	16	12	15	27	44.4444	0	0	0	#DIV/0!	7	26	33	21.2121
5	4	29	33	12.1212	11	18	29	37.931	0	0	0	#DIV/0!	11	61	72	15.2778
6	3	13	16	18.75	13	12	25	52	0	0	0	#DIV/0!	2	23	25	8
TOTAL	19	120	139	13.6691	57	94	151	37.7483	0	0	0	#DIV/0!	59	224	283	20.8481
T.E.			23.1667				25.1667				0				47.1667
									*PE9 did not give transformants

## Sheet: TRF4
Results of TRF4 (te234 background)										TRF4	COMP (%)	N	T.E.		TRF4	COMP (%)	N	T.E.
	PEC				PE2					PEC	0	218	36.3333		PEC	0	218	36.3333
PLATE Nº	COMP	NON-COMP	TOTAL	% COMP	COMP	NON-COMP	TOTAL	% COMP		(PE1)					PE2	37.5566	221	36.8333
1	0	26	26	0	24	24	48	50		PE2	37.5566	221	36.8333		(PEMpo SI)
2	0	25	25	0	17	35	52	32.6923		(PE3)					(PEMpo LI)
3	0	26	26	0	2	33	35	5.71429		(PE4)					PEH-B	0	58	9.66667
4	0	45	45	0	11	17	28	39.2857		PE5	26.6667	165	27.5		(PEDA)
5	0	45	45	0	11	16	27	40.7407		(PE6)
6	0	51	51	0	18	13	31	58.0645		(PE7)
TOTAL	0	218	218	0	83	138	221	37.5566		(PE8)
T.E.			36.3333				36.8333			(PE9)
										(PE10)
										PE11	0	134	22.3333
	PE5				PE11				PEH-B
PLATE Nº	COMP	NON-COMP	TOTAL	% COMP	COMP	NON-COMP	TOTAL	% COMP	COMP	NON-COMP	TOTAL	% COMP
1	9	25	34	26.4706	0	19	19	0	0	13	13	0
2	5	12	17	29.4118	0	20	20	0	0	9	9	0
3	12	27	39	30.7692	0	30	30	0	0	3	3	0
4	7	21	28	25	0	17	17	0	0	9	9	0
5	8	17	25	32	0	16	16	0	0	7	7	0
6	3	19	22	13.6364	0	32	32	0	0	17	17	0
TOTAL	44	121	165	26.6667	0	134	134	0	0	58	58	0
T.E.			27.5				22.3333				9.66667

## Sheet: TRF5
Results of TRF5 (te234 background)										TRF5	COMP (%)	N	T.E.
	PEC				PE2					PEC	0	57	9.5
PLATE Nº	COMP	NON-COMP	TOTAL	% COMP	COMP	NON-COMP	TOTAL	% COMP		PE1	3.44828	58	9.66667
1	0	7	7	0	3	5	8	37.5		PE2	39.6226	53	8.83333
2	0	13	13	0	4	10	14	28.5714		PE3	27.5362	69	11.5
3	0	9	9	0	1	3	4	25		PE4	15.2542	59	9.83333
4	0	16	16	0	7	4	11	63.6364		PE5	12.7273	55	9.16667
5	0	4	4	0	3	5	8	37.5		PE6	13.5802	81	13.5
6	0	8	8	0	3	5	8	37.5		PE7	15.6863	51	8.5
TOTAL	0	57	57	0	21	32	53	39.6226		PE8	26.2136	103	17.1667
T.E.			9.5				8.83333			PE9	0	15	2.5
										PE10	7.69231	39	6.5
										PE11	0	64	10.6667
	PE1				PE3				PE4				PE5
PLATE Nº	COMP	NON-COMP	TOTAL	% COMP	COMP	NON-COMP	TOTAL	% COMP	COMP	NON-COMP	TOTAL	% COMP	COMP	NON-COMP	TOTAL	% COMP
1	0	4	4	0	2	3	5	40	0	1	1	0	1	11	12	8.33333
2	0	2	2	0	2	9	11	18.1818	1	2	3	33.3333	0	3	3	0
3	0	2	2	0	5	3	8	62.5	0	20	20	0	2	11	13	15.3846
4	0	4	4	0	3	5	8	37.5	2	5	7	28.5714	2	7	9	22.2222
5	2	26	28	7.14286	4	10	14	28.5714	1	12	13	7.69231	1	10	11	9.09091
6	0	18	18	0	3	20	23	13.0435	5	10	15	33.3333	1	6	7	14.2857
TOTAL	2	56	58	3.44828	19	50	69	27.5362	9	50	59	15.2542	7	48	55	12.7273
T.E.			9.66667				11.5				9.83333				9.16667
	PE6				PE7				PE8				PE9
PLATE Nº	COMP	NON-COMP	TOTAL	% COMP	COMP	NON-COMP	TOTAL	% COMP	COMP	NON-COMP	TOTAL	% COMP	COMP	NON-COMP	TOTAL	% COMP
1	0	22	22	0	0	5	5	0	0	2	2	0	0	4	4	0
2	6	10	16	37.5	1	6	7	14.2857	0	4	4	0	0	2	2	0
3	0	7	7	0	5	9	14	35.7143	6	20	26	23.0769	0	2	2	0
4	2	13	15	13.3333	1	19	20	5	8	12	20	40	0	3	3	0
5	0	14	14	0	1	3	4	25	8	26	34	23.5294	0	1	1	0
6	3	4	7	42.8571	0	1	1	0	5	12	17	29.4118	0	3	3	0
TOTAL	11	70	81	13.5802	8	43	51	15.6863	27	76	103	26.2136	0	15	15	0
T.E.			13.5				8.5				17.1667				2.5
	PE10				PE11
PLATE Nº	COMP	NON-COMP	TOTAL	% COMP	COMP	NON-COMP	TOTAL	% COMP
1	1	7	8	12.5	0	9	9	0
2	2	9	11	18.1818	0	18	18	0
3	0	12	12	0	0	12	12	0
4	0	1	1	0	0	6	6	0
5	0	2	2	0	0	8	8	0
6	0	5	5	0	0	11	11	0
TOTAL	3	36	39	7.69231	0	64	64	0
T.E.			6.5				10.6667

## Sheet: TRF7
Results of TRF7 (te234 background)										TRF7	COMP (%)	N	T.E.		TRF7	COMP (%)	N	T.E.
	PEC				PE2					PEC	0	35	5.83333		PEC	0	35	5.83333
PLATE Nº	COMP	NON-COMP	TOTAL	% COMP	COMP	NON-COMP	TOTAL	% COMP		PE1	2.32558	43	7.16667		PE2	38.4615	39	6.5
1	0	5	5	0	5	1	6	83.3333		PE2	38.4615	39	6.5		PEMpo SI	1.36364	220	36.6667
2	0	3	3	0	0	2	2	0		PE3	33.871	62	10.3333		(PEMpo LI)
3	0	5	5	0	2	7	9	22.2222		PE4	18.9189	37	6.16667		PEH-B	0	21	4.2
4	0	9	9	0	4	7	11	36.3636		PE5	20.4545	44	7.33333		PEDA	0	32	5.33333
5	0	7	7	0	2	3	5	40		PE6	16.5563	151	25.1667
6	0	6	6	0	2	4	6	33.3333		PE7	17.2185	151	25.1667
TOTAL	0	35	35	0	15	24	39	38.4615		PE8	34.4398	241	40.1667
T.E.			5.83333				6.5			PE9	0	12	3
										PE10	20	130	21.6667
										PE11	0	114	19
	PE1				PE3				PE4				PE5
PLATE Nº	COMP	NON-COMP	TOTAL	% COMP	COMP	NON-COMP	TOTAL	% COMP	COMP	NON-COMP	TOTAL	% COMP	COMP	NON-COMP	TOTAL	% COMP
1	0	8	8	0	0	9	9	0	2	4	6	33.3333	3	9	12	25
2	0	5	5	0	2	5	7	28.5714	1	7	8	12.5	2	12	14	14.2857
3	0	3	3	0	9	8	17	52.9412	0	2	2	0	1	2	3	33.3333
4	1	11	12	8.33333	5	13	18	27.7778	1	5	6	16.6667	1	1	2	50
5	0	8	8	0	0	4	4	0	1	5	6	16.6667	0	3	3	0
6	0	7	7	0	5	2	7	71.4286	2	7	9	22.2222	2	8	10	20
TOTAL	1	42	43	2.32558	21	41	62	33.871	7	30	37	18.9189	9	35	44	20.4545
T.E.			7.16667				10.3333				6.16667				7.33333
	PE6				PE7				PE8				PE9
PLATE Nº	COMP	NON-COMP	TOTAL	% COMP	COMP	NON-COMP	TOTAL	% COMP	COMP	NON-COMP	TOTAL	% COMP	COMP	NON-COMP	TOTAL	% COMP
1	4	19	23	17.3913	6	29	35	17.1429	2	17	19	10.5263	0	3	3	0
2	8	41	49	16.3265	6	18	24	25	8	9	17	47.0588
3	2	15	17	11.7647	3	13	16	18.75	13	40	53	24.5283
4	2	12	14	14.2857	0	11	11	0	20	56	76	26.3158	0	1	1	0
5	4	18	22	18.1818	8	32	40	20	23	14	37	62.1622	0	5	5	0
6	5	21	26	19.2308	3	22	25	12	17	22	39	43.5897	0	3	3	0
TOTAL	25	126	151	16.5563	26	125	151	17.2185	83	158	241	34.4398	0	12	12	0
T.E.			25.1667				25.1667				40.1667				3
	PE10				PE11
PLATE Nº	COMP	NON-COMP	TOTAL	% COMP	COMP	NON-COMP	TOTAL	% COMP
1	0	4	4	0	0	14	14	0
2	2	7	9	22.2222	0	12	12	0
3	10	33	43	23.2558	0	23	23	0
4	4	32	36	11.1111	0	23	23	0
5	6	17	23	26.087	0	18	18	0
6	4	11	15	26.6667	0	24	24	0
TOTAL	26	104	130	20	0	114	114	0
T.E.			21.6667				19
	PEDA				PEMpo SI				PEH-B
PLATE Nº	COMP	NON-COMP	TOTAL	% COMP	COMP	NON-COMP	TOTAL	% COMP	COMP	NON-COMP	TOTAL	% COMP
1	0	7	7	0	1	18	19	5.26316	0	6	6	0
2	0	1	1	0	0	31	31	0	0	3	3	0
3	0	7	7	0	0	31	31	0	0	6	6	0
4	0	4	4	0	0	50	50	0	0	3	3	0
5	0	8	8	0	2	28	30	6.66667
6	0	5	5	0	0	59	59	0	0	3	3	0
TOTAL	0	32	32	0	3	217	220	1.36364	0	21	21	0
T.E.			5.33333				36.6667				4.2

## Sheet: TRF8a
Results of TRF8a (te234 background)										TRF8a	COMP (%)	N	T.E.		TRF8a	COMP (%)	N	T.E.
	PEC				PE2					PEC	0	140	23.3333		PEC	0	140	23.3333
PLATE Nº	COMP	NON-COMP	TOTAL	% COMP	COMP	NON-COMP	TOTAL	% COMP		(PE1)					PE2	39.5833	96	16
1	0	25	25	0	6	10	16	37.5		PE2	39.5833	96	16		PEMpo SI	2.41935	124	20.6667
2	0	19	19	0	10	6	16	62.5		(PE3)					PEMpo LI	10.0719	139	23.1667
3	0	32	32	0	1	8	9	11.1111		(PE4)					(PEH-B)
4	0	24	24	0	3	5	8	37.5		(PE5)					PEDA	0	83	#REF!
5	0	18	18	0	7	14	21	33.3333		(PE6)
6	0	22	22	0	11	15	26	42.3077		(PE7)
TOTAL	0	140	140	0	38	58	96	39.5833		(PE8)
T.E.			23.3333				16			(PE9)
										(PE10)
										(PE11)
	PEDA				PEMpo SI				PEMpo LI
PLATE Nº	COMP	NON-COMP	TOTAL	% COMP	COMP	NON-COMP	TOTAL	% COMP	COMP	NON-COMP	TOTAL	% COMP
1	0	6	6	0	0	16	16	0	4	23	27	14.8148
2	0	9	9	0	1	13	14	7.14286	0	28	28	0
3	0	8	8	0	0	12	12	0	1	26	27	3.7037
4	0	7	7	0	1	25	26	3.84615	3	15	18	16.6667
5	0	41	41	0	0	23	23	0	2	20	22	9.09091
6	0	12	12	0	1	32	33	3.0303	4	13	17	23.5294
TOTAL	0	83	83	0	3	121	124	2.41935	14	125	139	10.0719
T.E.			13.8333				20.6667				23.1667

## Sheet: TRF8b
Results of TRF8b (te234 background)										TRF8b	COMP (%)	N	T.E.
	PEC				PE2					PEC	0	137	22.8333
PLATE Nº	COMP	NON-COMP	TOTAL	% COMP	COMP	NON-COMP	TOTAL	% COMP		PE2	52.1127	71	11.8333
1	0	19	19	0	4	9	13	30.7692		(PEMpo SI)
2	0	28	28	0	6	5	11	54.5455		PEMpo LI	5.72687	227	18.9167
3	0	31	31	0	6	3	9	66.6667		(PEH-B)
4	0	26	26	0	3	5	8	37.5		(PEDA)
5	0	17	17	0	10	6	16	62.5
6	0	16	16	0	8	6	14	57.1429
TOTAL	0	137	137	0	37	34	71	52.1127
T.E.			22.8333				11.8333
	PEMpo LI
PLATE Nº	COMP	NON-COMP	TOTAL	% COMP
1	0	20	20	0
2	0	17	17	0
3	2	25	27	7.40741
4	0	12	12	0
5	1	8	9	11.1111
6	0	13	13	0
7	6	30	36	16.6667
8	0	22	22	0
9	2	26	28	7.14286
10	0	8	8	0
11	1	16	17	5.88235
12	1	17	18	5.55556
TOTAL	13	214	227	5.72687
T.E.			18.9167

## Sheet: TRF9
Results of TRF9 (te234 background)										TRF9	COMP (%)	N	T.E.
	PEC				PE2					PEC	0	23	3.83333
PLATE Nº	COMP	NON-COMP	TOTAL	% COMP	COMP	NON-COMP	TOTAL	% COMP		PE2	44.186	43	7.16667
1	0	4	4	0	1	4	5	20		PE8	38.6667	75	12.5
2	0	4	4	0	1	1	2	50		PEQ 8/2	50	92	15.3333
3	0	3	3	0	6	3	9	66.6667		PE1	0	54	9
4	0	1	1	0	1	0	1	100		PEQ 2/1	39.1304	46	7.66667
5	0	5	5	0	4	11	15	26.6667		PEQ 1/2	13.4615	52	8.66667
6	0	6	6	0	6	5	11	54.5455		PE9	0	4	0.666667
TOTAL	0	23	23	0	19	24	43	44.186		PEQ 2/9	9.45946	74	12.3333
T.E.			3.83333				7.16667			PEQ 9/2	0	53	8.83333
										PE11	0	32	5.33333
										PEQ 2/11	31.5068	73	12.1667
										PEQ 11/2	7.22892	83	13.8333
	PE1				PE8				PE11				PE9				PEQ 8/2
PLATE Nº	COMP	NON-COMP	TOTAL	% COMP	COMP	NON-COMP	TOTAL	% COMP	COMP	NON-COMP	TOTAL	% COMP	COMP	NON-COMP	TOTAL	% COMP	COMP	NON-COMP	TOTAL	% COMP
1	0	5	5	0	5	5	10	50	0	2	2	0	0	0	0	#DIV/0!	13	10	23	56.5217
2	0	18	18	0	10	8	18	55.5556	0	5	5	0	0	0	0	#DIV/0!	4	6	10	40
3	0	7	7	0	1	6	7	14.2857	0	6	6	0	0	0	0	#DIV/0!	10	6	16	62.5
4	0	5	5	0	7	9	16	43.75	0	7	7	0	0	1	1	0	7	9	16	43.75
5	0	4	4	0	3	7	10	30	0	7	7	0	0	1	1	0	4	3	7	57.1429
6	0	15	15	0	3	11	14	21.4286	0	5	5	0	0	2	2	0	8	12	20	40
TOTAL	0	54	54	0	29	46	75	38.6667	0	32	32	0	0	4	4	0	46	46	92	50
T.E.			9				12.5				5.33333				0.666667				15.3333
	PEQ 2/1				PEQ 1/2				PEQ 2/9				PEQ 9/2
PLATE Nº	COMP	NON-COMP	TOTAL	% COMP	COMP	NON-COMP	TOTAL	% COMP	COMP	NON-COMP	TOTAL	% COMP	COMP	NON-COMP	TOTAL	% COMP
1	7	6	13	53.8462	2	4	6	33.3333	2	13	15	13.3333	0	14	14	0
2	4	8	12	33.3333	3	7	10	30	0	7	7	0	0	9	9	0
3	3	7	10	30	0	9	9	0	1	6	7	14.2857	0	10	10	0
4	1	1	2	50	1	4	5	20	1	17	18	5.55556	0	4	4	0
5	3	4	7	42.8571	1	11	12	8.33333	1	12	13	7.69231	0	11	11	0
6	0	2	2	0	0	10	10	0	2	12	14	14.2857	0	5	5	0
TOTAL	18	28	46	39.1304	7	45	52	13.4615	7	67	74	9.45946	0	53	53	0
T.E.			7.66667				8.66667				12.3333				8.83333
	PEQ 2/11				PEQ 11/2
PLATE Nº	COMP	NON-COMP	TOTAL	% COMP	COMP	NON-COMP	TOTAL	% COMP
1	6	11	17	35.2941	1	14	15	6.66667
2	4	9	13	30.7692	2	11	13	15.3846
3	3	7	10	30	0	12	12	0
4	4	4	8	50	0	17	17	0
5	5	9	14	35.7143	1	10	11	9.09091
6	1	10	11	9.09091	2	13	15	13.3333
TOTAL	23	50	73	31.5068	6	77	83	7.22892
T.E.			12.1667				13.8333

## Sheet: TRF10
Results of TRF10 (te234 background)										TRF10	COMP (%)	N	T.E.		TRF10	COMP (%)	N	T.E.
	PEC				PE2					PEC	0	99	16.5		PEC	0	99	16.5
PLATE Nº	COMP	NON-COMP	TOTAL	% COMP	COMP	NON-COMP	TOTAL	% COMP		PE2	62.3529	85	14.1667		PE2	62.3529	85	14.1667
1	0	20	20	0	10	9	19	52.6316		PE8	63.0952	84	14		(PEMpo SI)
2	0	7	7	0	3	1	4	75		PEQ 8/2	55.4217	83	13.8333		PEMpo LI	13.2075	106	17.6667
3	0	40	40	0	12	13	25	48		PE1	5.26316	76	12.6667		(PEH-B)
4	0	3	3	0	4	2	6	66.6667		PEQ 2/1	35.3846	65	10.8333		(PEDA)
5	0	26	26	0	17	7	24	70.8333		PEQ 1/2	17.8571	84	14
6	0	3	3	0	7	0	7	100		PE9	0	3	0.5
TOTAL	0	99	99	0	53	32	85	62.3529		PEQ 2/9	22.9885	87	14.5
T.E.			16.5				14.1667			PEQ 9/2	0	46	7.66667
										PE11	0	71	11.8333
										PEQ 2/11	26.5957	94	15.6667
										PEQ 11/2	22.5	80	13.3333
	PE1				PE8				PE11				PE9				PEQ 8/2
PLATE Nº	COMP	NON-COMP	TOTAL	% COMP	COMP	NON-COMP	TOTAL	% COMP	COMP	NON-COMP	TOTAL	% COMP	COMP	NON-COMP	TOTAL	% COMP	COMP	NON-COMP	TOTAL	% COMP
1	0	7	7	0	12	11	23	52.1739	0	23	23	0	-	-	0	#VALUE!	21	14	35	60
2	1	18	19	5.26316	3	3	6	50	0	5	5	0	-	-	0	#VALUE!	4	0	4	100
3	3	2	5	60	14	7	21	66.6667	0	11	11	0	-	-	0	#VALUE!	7	17	24	29.1667
4	0	22	22	0	3	3	6	50	0	7	7	0	-	-	0	#VALUE!	1	1	2	50
5	0	20	20	0	17	5	22	77.2727	0	11	11	0	0	3	3	0	11	3	14	78.5714
6	0	3	3	0	4	2	6	66.6667	0	14	14	0	-	-	0	#VALUE!	2	2	4	50
TOTAL	4	72	76	5.26316	53	31	84	63.0952	0	71	71	0	0	3	3	0	46	37	83	55.4217
T.E.			12.6667				14				11.8333				0.5				13.8333
	PEQ 2/1				PEQ 1/2				PEQ 2/9				PEQ 9/2
PLATE Nº	COMP	NON-COMP	TOTAL	% COMP	COMP	NON-COMP	TOTAL	% COMP	COMP	NON-COMP	TOTAL	% COMP	COMP	NON-COMP	TOTAL	% COMP
1	6	16	22	27.2727	4	6	10	40	6	21	27	22.2222	0	5	5	0
2	3	1	4	75	2	6	8	25	0	6	6	0	0	3	3	0
3	8	9	17	47.0588	4	24	28	14.2857	3	3	6	50	0	13	13	0
4	2	2	4	50	1	3	4	25	4	23	27	14.8148	0	2	2	0
5	3	13	16	18.75	2	21	23	8.69565	5	11	16	31.25	0	17	17	0
6	1	1	2	50	2	9	11	18.1818	2	3	5	40	0	6	6	0
TOTAL	23	42	65	35.3846	15	69	84	17.8571	20	67	87	22.9885	0	46	46	0
T.E.			10.8333				14				14.5				7.66667
	PEQ 2/11				PEQ 11/2				PEMpo LI
PLATE Nº	COMP	NON-COMP	TOTAL	% COMP	COMP	NON-COMP	TOTAL	% COMP	COMP	NON-COMP	TOTAL	% COMP
1	2	31	33	6.06061	3	9	12	25	2	24	26	7.69231
2	3	3	6	50	4	4	8	50	1	7	8	12.5
3	8	12	20	40	4	14	18	22.2222	6	17	23	26.087
4	0	2	2	0	3	6	9	33.3333	1	10	11	9.09091
5	9	14	23	39.1304	1	22	23	4.34783	2	16	18	11.1111
6	3	7	10	30	3	7	10	30	2	18	20	10
TOTAL	25	69	94	26.5957	18	62	80	22.5	14	92	106	13.2075
T.E.			15.6667				13.3333				17.6667

[truncated: 2 more sheets: Combined results (te234), TRF12 (rdr6 te234)]
