# Supplementary material for: Insights into the conservation and diversification of the molecular functions of YTHDF proteins
Source: PLoS Genet. 2023 Oct 10;19(10):e1010980. doi: 10.1371/journal.pgen.1010980 (PMC10617740; doi:10.1371/journal.pgen.1010980)
Supplement: S7 Dataset — Full-length amino acid sequence alignment of 101 YTHDF proteins from selected taxa (bryophytes, basal angiosperms, magnoliids and dicots) used for pairwise comparisons to calculate evolutionary distances between Mpo DFE and Ath ECTs (S8 Dataset, Fig 6A). All the sequences with their identifiers and the taxonomic classification of the organisms can be found in S1 Dataset. The alignment was computed with MUSCLE (Multiple Sequence Comparison by Log-Expectation [112,113]), and is given in clustal format. (ALN) [file pgen.1010980.s033.aln]

CLUSTAL

Mtr_DFC2        ------------------------------------------------------------
Aqc_DFC2        ------------------------------------------------------------
Aag_DFE         ------------------------------------------------------------
Sfa_DFE1        ------------------------------------------------------------
Sfa_DFE2        ------------------------------------------------------------
Sfa_DFE3        ------------------------------------------------------------
Mpo_DFE         ------------------------------------------------------------
Cpu_DFE         ------------------------------------------------------------
Ppa_DFE1        -----------------------------------MYQGNVLKGETTMEENKVLENGSLV
Ppa_DFE2        MKISVKTLKGNYFDLDVTPLETVINVKKRIEDSQGEQLFPCAQQLLIYQGKVLKDETTME
Bol_DFB5        ------------------------------------------------------------
Ath_ECT9        ------------------------------------------------------------
Atr_DFD         ------------------------------------------------------------
Nco_DFD         ------------------------------------------------------------
Ath_ECT6        ------------------------------------------------------------
Bol_DFD         ------------------------------------------------------------
Ath_ECT7        ------------------------------------------------------------
Sly_DFD         ------------------------------------------------------------
Csi_DFD         ------------------------------------------------------------
Tca_DFD         ------------------------------------------------------------
Vvi_DFD         ------------------------------------------------------------
Mtr_DFD2        ------------------------------------------------------------
Mtr_DFD1        ------------------------------------------------------------
Aqc_DFD         ------------------------------------------------------------
Ltu_DFD         ------------------------------------------------------------
Cka_DFD2        ------------------------------------------------------------
Cka_DFD1        ------------------------------------------------------------
Csi_DFB3        ------------------------------------------------------------
Tca_DFB2        ------------------------------------------------------------
Vvi_DFB3        ------------------------------------------------------------
Nco_DFB         ------------------------------------------------------------
Atr_DFB         ------------------------------------------------------------
Bol_DFB2        ------------------------------------------------------------
Bol_DFB1        ------------------------------------------------------------
Ath_ECT5        ------------------------------------------------------------
Aqc_DFB         ------------------------------------------------------------
Mtr_DFB         ------------------------------------------------------------
Csi_DFB1        ------------------------------------------------------------
Tca_DFB1        ------------------------------------------------------------
Vvi_DFB1        ------------------------------------------------------------
Cka_DFB         ------------------------------------------------------------
Ltu_DFB1        ------------------------------------------------------------
Ltu_DFB2        ------------------------------------------------------------
Sly_DFB         ------------------------------------------------------------
Vvi_DFB2        ------------------------------------------------------------
Csi_DFB2        ------------------------------------------------------------
Ath_ECT10       ------------------------------------------------------------
Bol_DFB3        ------------------------------------------------------------
Bol_DFB4        ------------------------------------------------------------
Nco_DFC2        ------------------------------------------------------------
Sly_DFC         ------------------------------------------------------------
Csi_DFC2        ------------------------------------------------------------
Tca_DFC         ------------------------------------------------------------
Vvi_DFC2        ------------------------------------------------------------
Cka_DFC4        ------------------------------------------------------------
Ltu_DFC3        ------------------------------------------------------------
Ltu_DFC4        ------------------------------------------------------------
Ath_ECT8        ------------------------------------------------------------
Bol_DFC1        ------------------------------------------------------------
Bol_DFC2        ------------------------------------------------------------
Mtr_DFC1        ------------------------------------------------------------
Cka_DFC3        ------------------------------------------------------------
Atr_DFC1        ------------------------------------------------------------
Nco_DFC1        ---------------------------------------------------MIYTPLGGF
Aqc_DFC1        ------------------------------------------------------------
Cka_DFC1        ------------------------------------------------------------
Cka_DFC2        ------------------------------------------------------------
Ltu_DFC1        ------------------------------------------------------------
Ltu_DFC2        ------------------------------------------------------------
Csi_DFC1        ------------------------------------------------------------
Vvi_DFC1        ------------------------------------------------------------
Atr_DFC2        ------------------------------------------------------------
Bol_DFC3        ------------------------------------------------------------
Ath_ECT11       ------------------------------------------------------------
Mtr_DFA2        ------------------------------------------------------------
Mtr_DFA3        ------------------------------------------------------------
Ath_ECT1        ------------------------------------------------------------
Ath_ECT3        ------------------------------------------------------------
Bol_DFA5        ------------------------------------------------------------
Tca_DFA2        ------------------------------------------------------------
Csi_DFA2        ------------------------------------------------------------
Bol_DFA4        ------------------------------------------------------------
Ath_ECT4        ------------------------------------------------------------
Ath_ECT2        ------------------------------------------------------------
Bol_DFA3        ------------------------------------------------------------
Bol_DFA1        ------------------------------------------------------------
Bol_DFA2        ------------------------------------------------------------
Nco_DFA         ------------------------------------------------------------
Vvi_DFA2        ------------------------------------------------------------
Aqc_DFA         ------------------------------------------------------------
Atr_DFA         ------------------------------------------------------------
Sly_DFA         ------------------------------------------------------------
Mtr_DFA1        ------------------------------------------------------------
Tca_DFA1        ------------------------------------------------------------
Csi_DFA1        ------------------------------------------------------------
Vvi_DFA1        ------------------------------------------------------------
Cka_DFA1        ------------------------------------------------------------
Ltu_DFA2        ------------------------------------------------------------
Ltu_DFA1        ------------------------------------------------------------
Cka_DFA2        ------------------------------------------------------------
Cka_DFA3        ------------------------------------------------------------

Mtr_DFC2        ------------------------------------------------------------
Aqc_DFC2        -----------MADE---------------------------------------------
Aag_DFE         -----------MGPDGQLYG----------------------------------------
Sfa_DFE1        -----------MAAVAQPTEPFPEVSDE--------------------------------
Sfa_DFE2        -----------MAVVAEPT-----------------------------------------
Sfa_DFE3        -----------MAVVAEPA-----------------------------------------
Mpo_DFE         -----------MAAVAQPA-----------------------------------------
Cpu_DFE         -----------MAVVAQPA-----------------------------------------
Ppa_DFE1        FTLSKGKAGAGATPTSSPEPNQGVVTDVSSSTPAQTFTPLTASVAIVPSGAAHIQAVPHL
Ppa_DFE2        DNKVLENEFFVVMLSKAKSGTAASTSACESTQVAVTAVSPSLPAQTSVAPATLVINASAG
Bol_DFB5        -----------MAASNRS------------------------------------------
Ath_ECT9        -----------MAASY--------------------------------------------
Atr_DFD         ------MLRNAWTNLFGTGEEWMPLSQLGSCQSFS-------------------------
Nco_DFD         -----------ME-----------------------------------------------
Ath_ECT6        ------------------------------------------------------------
Bol_DFD         ------------------------------------------------------------
Ath_ECT7        ------------------------------------------------------------
Sly_DFD         ------------------------------------------------------------
Csi_DFD         ------------------------------------------------------------
Tca_DFD         ------------------------------------------------------------
Vvi_DFD         -----------M------------------------------------------------
Mtr_DFD2        ------------------------------------------------------------
Mtr_DFD1        ------------------------------------------------------------
Aqc_DFD         -----------MESYSGSE-----------------------------------------
Ltu_DFD         ------------------------------------------------------------
Cka_DFD2        ------------------------------------------------------------
Cka_DFD1        -----------MDQAPIPFPIPTNKKKKSRDFLEIRLFF---------------------
Csi_DFB3        -----------MAQPTSDRFKF--------------------------------------
Tca_DFB2        -----------MTMAHQSSDRLTS------------------------------------
Vvi_DFB3        ------------------------------------------------------------
Nco_DFB         -----------MLVH---------------------------------------------
Atr_DFB         -----------MAAAQQATDRITT------------------------------------
Bol_DFB2        -----------MATTPPSHATD--------------------------------------
Bol_DFB1        -----------MATTPSHAT----------------------------------------
Ath_ECT5        -----------MATTQSHT-----------------------------------------
Aqc_DFB         -----------MAAAHQGGPDRIISSSSSSSTTAA-------------------------
Mtr_DFB         ------------------------------------------------------------
Csi_DFB1        -----------MAATQSQQAPDRT------------------------------------
Tca_DFB1        -----------MAATPDR------------------------------------------
Vvi_DFB1        -----------MDERPVTLDPILTGDGD--------------------------------
Cka_DFB         -----------MGFEVGFD-----------------------------------------
Ltu_DFB1        -----------MEAIQQQGADRIVS-----------------------------------
Ltu_DFB2        -----------MATPQQAPDRIIS------------------------------------
Sly_DFB         -----------MEDTNQQSIDPFTSVS---------------------------------
Vvi_DFB2        -----------MA-----------------------------------------------
Csi_DFB2        -----------MATPLPDHD----------------------------------------
Ath_ECT10       -----------MDP----------------------------------------------
Bol_DFB3        -----------MA-----------------------------------------------
Bol_DFB4        -----------MADNVGG------------------------------------------
Nco_DFC2        -----------MAGDIETE-----------------------------------------
Sly_DFC         -----------MAGEKII------------------------------------------
Csi_DFC2        -----------MAGEKNIIKD---------------------------------------
Tca_DFC         -----------MAGEKMTDNP---------------------------------------
Vvi_DFC2        ---------MMISLIKATAHIHSHKGRNQLQPSDPTLASHFLVSPTFNKYTHHSLLSPSL
Cka_DFC4        -----------MAGEKQIE-----------------------------------------
Ltu_DFC3        -----------MEKSTEAVDMGLKSDSFANL-----------------------------
Ltu_DFC4        -----------MAGEKTIE-----------------------------------------
Ath_ECT8        -----------MTSHVPKHPR---------------------------------------
Bol_DFC1        -----------MTSHVPKPPR---------------------------------------
Bol_DFC2        ------------------------------------------------------------
Mtr_DFC1        -----------MAAEL--------------------------------------------
Cka_DFC3        -----------MAPEIQPA-----------------------------------------
Atr_DFC1        ------------------------------------------------------------
Nco_DFC1        ETVRWDSEADVEACLSFLSRLGFLVPRGAVSLSLSLFLSLSPFSLLASLHLSLFFPSLGG
Aqc_DFC1        -----------MATKTRSE-----------------------------------------
Cka_DFC1        -----------MAPKNQLE-----------------------------------------
Cka_DFC2        -----------MATESKLE-----------------------------------------
Ltu_DFC1        -----------MAAEKQQE-----------------------------------------
Ltu_DFC2        -----------MATELKQQ-----------------------------------------
Csi_DFC1        -----------M------------------------------------------------
Vvi_DFC1        -----------MASQFHPHN----------------------------------------
Atr_DFC2        ------------------------------------------------------------
Bol_DFC3        ------------------------------------------------------------
Ath_ECT11       -----------MAT----------------------------------------------
Mtr_DFA2        -----------MPSVAPSS-----------------------------------------
Mtr_DFA3        -----------MSTVVVFSPDT--------------------------------------
Ath_ECT1        -----------MAGA---------------------------------------------
Ath_ECT3        -----------MANP---------------------------------------------
Bol_DFA5        -----------MATSISPS-----------------------------------------
Tca_DFA2        -----------MATSDRILANFTP------------------------------------
Csi_DFA2        -----------MA-----------------------------------------------
Bol_DFA4        ------------------------------------------------------------
Ath_ECT4        -----------MSTVAPPA-----------------------------------------
Ath_ECT2        -----------MATVAPPA-----------------------------------------
Bol_DFA3        ------------------------------------------------------------
Bol_DFA1        -----------MATVASSPA----------------------------------------
Bol_DFA2        ------------------------------------------------------------
Nco_DFA         -----------MATVAPTP-----------------------------------------
Vvi_DFA2        -----------MATVAPPS-----------------------------------------
Aqc_DFA         -----------MATVAPSS-----------------------------------------
Atr_DFA         -----------MAAVVAPA-----------------------------------------
Sly_DFA         -----------MAAGAPPA-----------------------------------------
Mtr_DFA1        -----------MAAVANPA-----------------------------------------
Tca_DFA1        -----------MAATVAPPADRRLGLVIGCEFDRWDYSQIAKICISFTLCFL--------
Csi_DFA1        -----------MATTVAPAVE---------------------------------------
Vvi_DFA1        -----------MAAVAPP------------------------------------------
Cka_DFA1        -----------MAPASPAA-----------------------------------------
Ltu_DFA2        -----------MATVAPAA-----------------------------------------
Ltu_DFA1        -----------MATVAPAA-----------------------------------------
Cka_DFA2        -----------MATVVPSA-----------------------------------------
Cka_DFA3        -----------MLIVFLYVNMVLLYPLLSL------------------------------

Mtr_DFC2        -----MWFDLMLGFNQSIQT----------------------------------------
Aqc_DFC2        ----RKLEELKQGLNIGLQS----------------------------------------
Aag_DFE         ----PQSFPYPSHLYSQQGG----------------------------------------
Sfa_DFE1        ----LLQTDLPKKAADDDAD----------------------------------------
Sfa_DFE2        ----EHVSELLQTLKIDNTQ----------------------------------------
Sfa_DFE3        ----EHVSELLQTLKMDTQV----------------------------------------
Mpo_DFE         ----DQVSDMLQSLKVDTAN----------------------------------------
Cpu_DFE         ----EQVSELLQNLKVDTPK----------------------------------------
Ppa_DFE1        SAGSTSETAVQQILDIGGGS------------------------WDRDSVLRALRAASNN
Ppa_DFE2        VTHEEAASNLVAGINLESKAQEILDIGGGSWDFDTVVHALRAASNNVERALEYLSSGIPE
Bol_DFB5        ----TNCSPSTGPINMVERL----------------------------------------
Ath_ECT9        ----RSTDWFPPTTTTGSFT----------------------------------------
Atr_DFD         ----CAIPKVVPCLEIEIEQ----------------------------------QSTPDC
Nco_DFD         ----RRDGSVAKRVEAYLKQ----------------------------------------
Ath_ECT6        ---------------MYTEG----------------------------------------
Bol_DFD         ------------MYTSEGAQ----------------------------------------
Ath_ECT7        --------------MYTSEA----------------------------------------
Sly_DFD         ---------------MYNEG----------------------------------------
Csi_DFD         -------MEMYNASDNRNGE----------------------------------------
Tca_DFD         ---------------MYQEG----------------------------------------
Vvi_DFD         --------EMYVSENGNAET----------------------------------------
Mtr_DFD2        ----METHDVSQARHQNAYW----------------------------------------
Mtr_DFD1        ---------------MFNEG----------------------------------------
Aqc_DFD         ------------------------------------------------------------
Ltu_DFD         -------MERYNGSEHRTTE----------------------------------------
Cka_DFD2        ------MDRYNGSEHLTREA----------------------------------------
Cka_DFD1        ----EEIPQFLSSKPLIPLW----------------------------------------
Csi_DFB3        ----ADTAEALNLLMLDTEE----------------------------------------
Tca_DFB2        ----ADSAEALNVLVLDRNN----------------------------------------
Vvi_DFB3        ------------------------------------------------------------
Nco_DFB         ----DAKAKSSDVEGVKEQP----------------------------------------
Atr_DFB         ----NEPTESLNILALDDEG----------------------------------------
Bol_DFB2        ----LLITSEEQPANLDIMK----------------------------------------
Bol_DFB1        ----DLIPSEEQPANLDIMK----------------------------------------
Ath_ECT5        ----SDLTSEEQPASLDIMK----------------------------------------
Aqc_DFB         ----AESTESLSMSALDTEK----------------------------------------
Mtr_DFB         ----MAATQPPPQPPLDRPT----------------------------------------
Csi_DFB1        ----TDSTKSLSILIMDAED----------------------------------------
Tca_DFB1        ----TPEEQHADPENVKEQP----------------------------------------
Vvi_DFB1        ----DGTTDAHSTHRNNHEE----------------------------------------
Cka_DFB         ----LDSADSLNILTLDAEE----------------------------------------
Ltu_DFB1        ----ADSNEALNALTLETEE----------------------------------------
Ltu_DFB2        ----TDSAGSVDILTLDAEE----------------------------------------
Sly_DFB         ----SSGERVEEPHNVAEQP----------------------------------------
Vvi_DFB2        ----ENAQQERGRSASTGER----------------------------------------
Csi_DFB2        ----RIVPTGERPVKPDNST----------------------------------------
Ath_ECT10       ----ASSSSSNQRNRIVSSG----------------------------------------
Bol_DFB3        ----DPASSRNQRNRIVSYG----------------------------------------
Bol_DFB4        ----EHHQVLLPFSILISHL----------------------------------------
Nco_DFC2        ----KAAYQTRKDSKAKSPA----------------------------------------
Sly_DFC         ----EKPEAVAPGLKSDPSN----------------------------------------
Csi_DFC2        ----EPVATELKGNPISKST----------------------------------------
Tca_DFC         ----EPVSAVLKSEVVAKLA----------------------------------------
Vvi_DFC2        LLNRKTASSTQKRFSSPTGG----------------------------------------
Cka_DFC4        ----KAMEAEDKNLNLEGSS----------------------------------------
Ltu_DFC3        ----AEKNMLTSGYSVPEAY----------------------------------------
Ltu_DFC4        ----KHMEAMSMGSKLGSFA----------------------------------------
Ath_ECT8        ----KSFEDMVKNLKVDPLA----------------------------------------
Bol_DFC1        ----EPTEDMVKNLKVDPLA----------------------------------------
Bol_DFC2        ---------MVTNLKVDPLA----------------------------------------
Mtr_DFC1        ----KKAADEMNKKKLHGDS----------------------------------------
Cka_DFC3        ----KPLEDMMRNLKVDPSS----------------------------------------
Atr_DFC1        ---------MIQKLKVDTPN----------------------------------------
Nco_DFC1        FLSTLSTPGFVSRFSVDKSG-------------FGRRWPDLVRREAVSARISREEEADRS
Aqc_DFC1        ----KPIEEALKNLKVDPSS----------------------------------------
Cka_DFC1        ----KPLAVMMENLKVDPSS----------------------------------------
Cka_DFC2        ----KPLEEMINNLKIDPPS----------------------------------------
Ltu_DFC1        ----KPLEGMMKNLKVDPSS----------------------------------------
Ltu_DFC2        ----KPLEGVMKNLKIDAPS----------------------------------------
Csi_DFC1        ------------------------------------------------------------
Vvi_DFC1        ----HALEEMIRNLKVDPCS----------------------------------------
Atr_DFC2        --MFSFIDIF-SDIEIKNRD----------------------------------------
Bol_DFC3        ------------------------------------------------------------
Ath_ECT11       -----------EKNTLDSEA----------------------------------------
Mtr_DFA2        ----EQAASLLQNLSLDSQP----------------------------------------
Mtr_DFA3        ----TKAADLMQNLSLDSAE----------------------------------------
Ath_ECT1        ----ASSDRLVTSFPLLDTA----------------------------------------
Ath_ECT3        ----DHVSDVLHNLSIDPTT----------------------------------------
Bol_DFA5        ----DQAADLLQNLSIDQET----------------------------------------
Tca_DFA2        ----LEVADSLENLSLDSQA----------------------------------------
Csi_DFA2        ----DKVSLSVESNKDNPMA----------------------------------------
Bol_DFA4        -----------MLRRVTGSG----------------------------------------
Ath_ECT4        ----DQAADVLKKLSLDSKS----------------------------------------
Ath_ECT2        ----DQATDLLQKLSLDSPA----------------------------------------
Bol_DFA3        ---------MLQKLTLDSQP----------------------------------------
Bol_DFA1        ----DQSADMLQNLSLDSQA----------------------------------------
Bol_DFA2        ---------MLQNLTLDSQT----------------------------------------
Nco_DFA         ----DQSSDLLKKLSLDSQQ----------------------------------------
Vvi_DFA2        ----DQAADLLQKLSLDPQA----------------------------------------
Aqc_DFA         ----DPAADLLQKLSLESQT----------------------------------------
Atr_DFA         ----DQATELLQKLSLESQG----------------------------------------
Sly_DFA         ----DQAADLLQNLSLDSRN----------------------------------------
Mtr_DFA1        ----DQAAELLQKFSLESQP----------------------------------------
Tca_DFA1        ----IETAELLQKLSLDSQA----------------------------------------
Csi_DFA1        -----KASDLLQKLSLDSQT----------------------------------------
Vvi_DFA1        ----ADPAELLQKLSLDSQT----------------------------------------
Cka_DFA1        ----DEGTELLQKLSLDSQT----------------------------------------
Ltu_DFA2        ----DQATDLLQKLTLDSQT----------------------------------------
Ltu_DFA1        ----DQATDLLQKLSLDSQT----------------------------------------
Cka_DFA2        ----DKATDLLQKLSIDSQT----------------------------------------
Cka_DFA3        ----TEATDLLQKLSLDSKP----------------------------------------

Mtr_DFC2        ------------------------------------------------------------
Aqc_DFC2        -------AYLDNLAL---------------------------------------------
Aag_DFE         -------QYLQ-------------------------------------------------
Sfa_DFE1        ------------------------------------------------------------
Sfa_DFE2        ---VIQAGGGDTATS---------------------------------------------
Sfa_DFE3        -------QACDMTTS---------------------------------------------
Mpo_DFE         -------KPGETN-----------------------------------------------
Cpu_DFE         -------QANSITQEGMQSTSISLSRPVANAAVA--------------------------
Ppa_DFE1        LEQALQCLSSDIPETTELAPSMSRTLLENSAGAPSIASAVPAHAVVPVSGPNAAPPELL-
Ppa_DFE2        ATGLAPPAPCLSPEIPAETSSTAPTVPTQAAVSVAEANAAPLDHFPQGMPALDAGGGGDA
Bol_DFB5        ------------------------------------------------------------
Ath_ECT9        ------------------------------------------------------------
Atr_DFD         LCKSEVAGYMEMDNG---------------------------------------------
Nco_DFD         ------------------------------------------------------------
Ath_ECT6        ------------------------------------------------------------
Bol_DFD         ------------------------------------------------------------
Ath_ECT7        ------------------------------------------------------------
Sly_DFD         ------------------------------------------------------------
Csi_DFD         ------------------------------------------------------------
Tca_DFD         ------------------------------------------------------------
Vvi_DFD         ------------------------------------------------------------
Mtr_DFD2        ------------------------------------------------------------
Mtr_DFD1        ------------------------------------------------------------
Aqc_DFD         ------------------------------------------------------------
Ltu_DFD         ------------------------------------------------------------
Cka_DFD2        ------------------------------------------------------------
Cka_DFD1        -------RELGFFRGGSASMERYHGSE---------------------------------
Csi_DFB3        ------------------------------------------------------------
Tca_DFB2        ------------------------------------------------------------
Vvi_DFB3        ------------------------------------------------------------
Nco_DFB         ------------------------------------------------------------
Atr_DFB         -------KSSKAEDAKEQPLST--------------------------------------
Bol_DFB2        ------------------------------------------------------------
Bol_DFB1        ------------------------------------------------------------
Ath_ECT5        ------------------------------------------------------------
Aqc_DFB         -------PSISDNSK---------------------------------------------
Mtr_DFB         ------------------------------------------------------------
Csi_DFB1        -------QPADTDKMK--------------------------------------------
Tca_DFB1        ------------------------------------------------------------
Vvi_DFB1        -------KAVESDNM---------------------------------------------
Cka_DFB         -------RPADAGNLKEQPLSI--------------------------------------
Ltu_DFB1        -------KPADVEKFKEQLLSA--------------------------------------
Ltu_DFB2        -------KTAEAENFKEQPIST--------------------------------------
Sly_DFB         ------------------------------------------------------------
Vvi_DFB2        ------------------------------------------------------------
Csi_DFB2        -------EQLLSP-----------------------------------------------
Ath_ECT10       ------------------------------------------------------------
Bol_DFB3        ------------------------------------------------------------
Bol_DFB4        ------------------------------------------------------------
Nco_DFC2        ------------------------------------------------------------
Sly_DFC         -------KLIE-------------------------------------------------
Csi_DFC2        ------------------------------------------------------------
Tca_DFC         ------------------------------------------------------------
Vvi_DFC2        -------SVGSLHSESAGSEWLLWVIE---------------------------------
Cka_DFC4        ------------------------------------------------------------
Ltu_DFC3        -------GKHD-------------------------------------------------
Ltu_DFC4        -------ALAK-------------------------------------------------
Ath_ECT8        ------------------------------------------------------------
Bol_DFC1        ------------------------------------------------------------
Bol_DFC2        ------------------------------------------------------------
Mtr_DFC1        -------STAEHNNSN--------------------------------------------
Cka_DFC3        -------GGGN-------------------------------------------------
Atr_DFC1        ------------------------------------------------------------
Nco_DFC1        RRAIFGRFGGGFPARKAGFCSDLVELEGGNKGFFCGDLWCDLMATEVQADKTLDERFQNL
Aqc_DFC1        ------------------------------------------------------------
Cka_DFC1        -------EVVD-------------------------------------------------
Cka_DFC2        ------------------------------------------------------------
Ltu_DFC1        -------EAID-------------------------------------------------
Ltu_DFC2        ------------------------------------------------------------
Csi_DFC1        ------------------------------------------------------------
Vvi_DFC1        ------------------------------------------------------------
Atr_DFC2        ------------------------------------------------------------
Bol_DFC3        ------------------------------------------------------------
Ath_ECT11       ------------------------------------------------------------
Mtr_DFA2        ------------------------------------------------------------
Mtr_DFA3        ------------------------------------------------------------
Ath_ECT1        ------------------------------------------------------------
Ath_ECT3        ------------------------------------------------------------
Bol_DFA5        ------------------------------------------------------------
Tca_DFA2        ------------------------------------------------------------
Csi_DFA2        ------------------------------------------------------------
Bol_DFA4        ------------------------------------------------------------
Ath_ECT4        -------RTLEIPEP---------------------------------------------
Ath_ECT2        -------KASEIPEP---------------------------------------------
Bol_DFA3        -------KGSEIPE----------------------------------------------
Bol_DFA1        ------KAASEIPE----------------------------------------------
Bol_DFA2        -------KASEIPEP---------------------------------------------
Nco_DFA         -------KPAEIPEPT--------------------------------------------
Vvi_DFA2        -------KSLEVSE----------------------------------------------
Aqc_DFA         -------KTLEVPEATKK------------------------------------------
Atr_DFA         -------KPKEVSEATKKP-----------------------------------------
Sly_DFA         -------KTLEIA-----------------------------------------------
Mtr_DFA1        -------KSLEIPEPN--------------------------------------------
Tca_DFA1        -------KPLDIPEPTKKP-----------------------------------------
Csi_DFA1        -------KSLEISEHTKKP-----------------------------------------
Vvi_DFA1        -------KTLEIPEPTKKP-----------------------------------------
Cka_DFA1        -------NTLEAAEATKTVNVKK-------------------------------------
Ltu_DFA2        -------KTPEVPEATIKKP----------------------------------------
Ltu_DFA1        -------KTLEVPEATKKKP----------------------------------------
Cka_DFA2        -------KTLEVPEP---------------------------------------------
Cka_DFA3        -------KTLEVPDA---------------------------------------------

Mtr_DFC2        ---------ATTTTTNHIQQKNEADMVPLKDCTPSDLTS----LHTFSRDVNA-------
Aqc_DFC2        ---------KNKVSEKECSRLDADSSLSLLTKTTSHDRANGF-HQELLGDSGFV------
Aag_DFE         ---------ASPVMSGEVPAGVSEPTPPGVDGSNSAMANGNRYPVAMLPPHGPYGRGVLP
Sfa_DFE1        ---------SEAPPSQDANSLDISGNAAASSGPCDIAAINNGAPEGPQETAGVYYS----
Sfa_DFE2        ---------EVLPPSQDGNSPDGSQDASASGGSGNAASTNAT-MREGSMDAGVYYI---N
Sfa_DFE3        ---------EVPPSSQDGSCSDGSRDAASVSGGSGNAASTNAATQEGSVDAGMYYV---N
Mpo_DFE         ---------SEAPPSQDGNSSDGSADASASGGTGDAASNNG--AHEGVIEPGVYYA--AN
Cpu_DFE         ---------MQVPPSNDEDSSDASGDGPSASAGTGDAANANG-VPERTGAGGMYYV---G
Ppa_DFE1        ---------PQVPQTNDEDSSDASEDASASVGTGDAASTNGV-HDGSAEGGSIYYLGGMN
Ppa_DFE2        EALDFLRSNPQVPPTNDEDSSDASGDASASVGTGDAASTNGV-HEGFAEGGSMYYVGGMN
Bol_DFB5        ---------STDKTVLQHQDTNSSSSRPLCGTTG---------NAAFSASSSGFHT----
Ath_ECT9        ---------GLNTDQSVLQDQDIVSSRPFCGQGTESF------HIGADTPRSNHSH----
Atr_DFD         ---------SDSEYTETYQMPGEGARISSTPSAEEVQAMGNEAAPEFMMNQGIYYP----
Nco_DFD         --------------GADLNPLGATVSVNVMDNEA---------APAFVVDQGLYCP----
Ath_ECT6        -------------------------------------------ASDFVIDQSMYYP----
Bol_DFD         -------------------------------------------APDFVADQGIYYP----
Ath_ECT7        -------------------------------------------APDFVVDQGMYYP----
Sly_DFD         -------------------------------------------APEFVVDQGLYYP----
Csi_DFD         ---------SHLIQINESYPSLMYPLVEQFDFDAMYNE-----GASEFIEQGLYYP----
Tca_DFD         -------------------------------------------APEFVIDQGIYYP----
Vvi_DFD         ----------YLIQGTESNPLLTTQLVEQIQAMYNEG------TPEFVVDQNLYYP----
Mtr_DFD2        ------------VEGADINSQFTSPNFEQSGVMNNEG------APEFV-DQSMYYP----
Mtr_DFD1        -------------------------------------------APEFVVDQSMYYP----
Aqc_DFD         ---------HGTSEIYMIQGSESNPHLATTPSLGQLEVMGSEGSPEFIVDQGLYYP----
Ltu_DFD         ---------TYMIQGANSHPHLTATPLEEIGVMDNEV------APEFIVDQSPYYP----
Cka_DFD2        ----------YLIQGADANPHLTATPLEEFGVMDNEM------APEFVVDQGPYYP----
Cka_DFD1        ---------NRTTETYLIQGANSNPHLTATPPLEEFDFMDNEMAPEFIVDQGPYYP----
Csi_DFB3        ----------KTNNPSMLNAQDQVIIDPRRDNVDQPGSLNAVGYHHSGCLSNAYFSQAQS
Tca_DFB2        ---------NLANRNLLTDKQDLVTVGPLRDGADQSRF-----MPSVVDSKTTFLS---N
Vvi_DFB3        -------------------------------------------MAATQQGPDRLIP----
Nco_DFB         ------VASEGEKMASSDVSLDSSTIDCSKDVAGQPGSQEVSGVSNEMHTPTVYAP----
Atr_DFB         ---------KGEGLESSEAQLDATTVVPSRDGSGQPG------SVDASGDSGSFYP--PN
Bol_DFB2        ---------DQSVAANNETSASFNKSSQEPAVVVHPAKVSPLSAPYGLSGDFAGHLPSSI
Bol_DFB1        ---------EQPVPANNESSQESAVVVHPAKVAPLSGPYGITGDLAGHLPSSILSP----
Ath_ECT5        ---------EQTVPANNETSASFKSSQEAPVVVHPAKVAPLTGPYGLAGDFAGHLP-SSI
Aqc_DFB         ---------DQPLSVNDEKAVLSNSSRNATSASLSRDVTSHWGSVGSGDHSAVYQP---N
Mtr_DFB         ---------TGDISTQPDNMKDQIVGTTTIGHSRDITSQSG--SFGSGADQPLYPP---N
Csi_DFB1        ---------EQPLSATNESSVSPNSSQGALTVGHTRETAVQSGSFGPVGDHSVYSS---N
Tca_DFB1        ------LSTKNETSVSPNSSQDAAPIGHPRSGASQSV------SFGSGGDRNVYSP---T
Vvi_DFB1        ---------KEQPPTARKERSDSSNSPQDAASIPHPR------DAVAGGDRTVYSP---S
Cka_DFB         ---------KDERIVPPNVSHDVTTMGPPRDGIRQSGS-----LDAGGDSSAVYPP---N
Ltu_DFB1        ---------KDERMVSPNGSHKATATGPSRDTTGRPGS-----LSVARDHNTIYAP---N
Ltu_DFB2        ---------KDEKMVYPSISHDSTTMGPSRDTTGHQGSLGAGGDRSAVYPSNVYAP----
Sly_DFB         ------ISPKDERIGSANASPDGAIPGASRNVQDHPVTSEAGAIPTFY-PLNSYSP----
Vvi_DFB2        ---------PVEPANLREQPNLLEDERVPRVVADQPI------SFDAIGDFNAGYP----
Csi_DFB2        ---------KDERIVSANPSPDAAIIGPAKDVTEQPE------SADSRDYSSVHQLNTYN
Ath_ECT10       ---------ERPVMADNGVQQQVSHDDGRNIVSSSYSS-----SVVPSPDPAPYYN---V
Bol_DFB3        ---------VKGFVEQQISPGDELIVSSSSTSVTHPPD-----PSLYHQNPTNLYP----
Bol_DFB4        ---------RSNPFHQQVSPGDERIVSSSSSSVAPPDPYSY--YNVLQSPTNLYHP----
Nco_DFC2        --------KPSEVDMAHGKKHNHSHTSPAQVEVSNFNSKESGLVQELPAEQEKYSP----
Sly_DFC         ---------KDLVSKKDGKAADSVASLGAVTSIKCEN------DQPPAAEQ---------
Csi_DFC2        --------GQDVASGKDGAASDSTASMATSGHAASGMKGEI--DQESVGEYGAQNP----
Tca_DFC         --------EQDVPSGKVGMPSDLTSTMSSSTYPSSGVKGES--HQDLVGEPGVNQP----
Vvi_DFC2        ---------EKIEFLRSEMAAEKTFETSEQVTMGLKSDTFTKLTKQDVVSGKDGIP---S
Cka_DFC4        ------TDSVKQDMGSEGNGPSQSQTSKSVPGDVTSSIKECITAQPLGAEQGVNLL----
Ltu_DFC3        ---------GPSQPTSCISPPGDDTCISPPGDDTSSIKEGKK-CQRLVADQGVYHP----
Ltu_DFC4        ---------GDMASGKGGGPSDSKSCVSSSEITTFS-------TKACNTKQAFYHP----
Ath_ECT8        ---------KVTASTTSMVSAKENKNQSEAEPSY---------YETLETYQGLPCP----
Bol_DFC1        ---------------------KVAASSTSMKNQSEPY------YETLETYQGLPCP----
Bol_DFC2        -------------------KVVSASTTSMKSRQSEPY------YGTLETYQGLPCP----
Mtr_DFC1        ---------MVSSKGGGSSPSDARSCVSSIGDASGSFKEGDVDHEFQSADQNVAYS----
Cka_DFC3        ---------DNMAASRDGNPSDATSCISYSGDASSSVRGSDFDQESLMAEQGSYYP----
Atr_DFC1        ------HADANATSAKDGSPSDATSCISSSGDATSSMKGSDIDQDSLAAEQGSYYP----
Nco_DFC1        KIDTSKVADSKMGAAKNGSQCDAISCLSSSGDATSSIKGSDVDQESVSTEQCMYYP----
Aqc_DFC1        -----KLSDANLDSSKDWSPSEATSCISSGDLTGSVKESELD-HEYLVSDQGLYYP----
Cka_DFC1        ---------SSLVASKDGTPSDATSCISSSGDATSTAKESDVDQESFVAEQGIYYP----
Cka_DFC2        -----EVIDSNLAVLKDGSPSDATSCISSLGDATSSVKESDVDQESFGTEQGIYYV----
Ltu_DFC1        ---------SNLAASKDGSPFDATSCISSSGDATSSIKESDVDQESLMAEQGIYYP----
Ltu_DFC2        -----DVSHPTMVALKDGSPSDATSCISSSGDAAGSVKESEVDHESLMTEQGVYYS----
Csi_DFC1        ------------------------------------------------------------
Vvi_DFC1        ---------QLGGPPKEGSPSDATSSGEATGSVKESEVD----QESLTTEPPPVMP---P
Atr_DFC2        -------SSGISCVKSPEQNVDGRSSDAYPARDATSSIKENGVDDKCFAENGMHYP----
Bol_DFC3        -----------MSSTNPPGNLNVYGQLPSFTQSHAF-------RPTFKVPSRIY------
Ath_ECT11       ---------------------TFAQTVPALDSTTKKQD-----ESPPKSTPSLTVT----
Mtr_DFA2        -----------KTIVGDAEPVKKNGPVFANGAAKG--------TGKPFNPNPSYVP---N
Mtr_DFA3        ---------PRTIAVPEPAKKAGHGQANE--------------VPKTFNPNASYVP---N
Ath_ECT1        ---------------------------------------------DLFQDLS--------
Ath_ECT3        ---------------KALAPDSETKLQGAYGGNGNDFLL----NDELVEATKIGKP----
Bol_DFA5        --------MAKVTDNTGNNKQDVYGGNSNNGFSTKKKLG----YNNYSAQKGSYGS----
Tca_DFA2        ------------------------------------------------KTTKVPEP----
Csi_DFA2        -------------------------------------------NGPGVSGNGRSKP----
Bol_DFA4        -------------------------------------------VAYSSVPSSSNYP----
Ath_ECT4        ---------TKKTGVYQYGAMDSNGQVPSFDRSLSPML-----PSDALDPSVFYVP---N
Ath_ECT2        ---------NKKTAVYQYGGVDVHGQVPSYDRSLTPML-----PSDAADPSVCYVP---N
Bol_DFA3        ---------PKKAAVYQYGGVDVHGQVPSYDRSLTPLL-----PSDAADPSVCYVP---N
Bol_DFA1        ---------PKKTAVYQYGGVDLNGQVPSFDRSLSPLL-----PSDAVDPSVCYVP---N
Bol_DFA2        ---------NKKTAVYQYGGVDSHGQVPTYDRSLTPLL-----PTDAVDPSVCYVP---N
Nco_DFA         ---------KKPSSVQYDAGEAGKVSNATGDRSTTPI------LQEFMDPNVCYVP---H
Vvi_DFA2        ---------QAKKFVSVDSGDLANGLGKPFERSATHL------HQDFVDPNMCYLP---N
Aqc_DFA         ---------ASTYKRGSVDAKETNGATQPSDRSATPI------LPEFADPNLCYPY---N
Atr_DFA         ---------SSVQYGSVDARDITNVQIPSSDRSTTPV------LQEFMDPNMCYLP---N
Sly_DFA         ---------DTKKKPSGNPTDGANGQLQSADRSVTPV------LPEFMDPNLCYVP---N
Mtr_DFA1        ---------KKATGNQYDSGNALNGQIPSYERSVTPV------LQDFMDPAMCYLP---N
Tca_DFA1        ---------SVYQYESVDSGNAGNTQIPSFERCATPL------LPDFMDPTMCYLP---N
Csi_DFA1        ---------SANQYGSVDSVNAAANGQIPSERSGTPF------LNDFMDPNMCYVP---N
Vvi_DFA1        ---------SGNQFGAVDGGDAANGQNQSCERSVTPL------LQEFMDPSVCYVP---N
Cka_DFA1        ---------PSTIQYSSVDGEIPSGPIPSREQSTTPS------LSDFMDPSMCYYP---N
Ltu_DFA2        ---------SATRYGSADGGDVATATIPLSERSMTPL------LQDSMDPSICYLS---N
Ltu_DFA1        ---------SSIPYGSVDSGEVASVPIPSSERSTTPL------LQDFMDPSMCYLP---N
Cka_DFA2        ---------TKMKHGPVSSGDVANVTIASCERSTPP-------LPDYMDPNMCYLP---N
Cka_DFA3        ---------TKKKYGSVDSVKVANVPISSCERSTPPL------LPDFMDPNMCYLP---N

Mtr_DFC2        -----------------GFAGTNVG-------------VDRHCIIRELP-G---------
Aqc_DFC2        -----------------GHNR-IKSKFYD---NGCF--RARDESGTFYS-G---------
Aag_DFE         LAAHNPNHHDPRTYE--KNRGSGNQSWADVTKTADGQQRPANPTQAHAS-GSQTLPAAVQ
Sfa_DFE1        -YTSSQGY---YEYGPGGFESGMTGEWDE---YTCY--VGADGMELSP--G---------
Sfa_DFE2        GYPSAYV----YDYA-------HGGEWDD---YPQY--AGVDAGELQSPQG---------
Sfa_DFE3        GYPTPHAYV--YDYP-------HGGEWDD---YSRY--AGIDAVELQSP-G---------
Mpo_DFE         GYAP-HGYVYEYPHGVAGFEGPVTGEWDE---YARF--VGVDGVEIPAQ-G---------
Cpu_DFE         GMNGYATHGYVYDYPHRGYEAPVAGEWDE---YSRY---VVDGVEIPSP-G---------
Ppa_DFE1        GYPP-HGYVYDYVHG--GFEPSVAGEWDD---YSRY---VVDGVEIPSP-G---------
Ppa_DFE2        GYSP-HGYVYDYLHG--GYEPSVAGEWDD---FSRY---VVDGMEVPSP-G---------
Bol_DFB5        -DSSHIG----------GYEN-AADAPRS---YHPH--TDILSFEQVYP-G---------
Ath_ECT9        -----------SDVP--SFDKVSPGMINE---------------------M---------
Atr_DFD         -ATSFYG----YYCT--GFE--APGEWDD---HSRF--LGVDGQDHHYP-----------
Nco_DFD         AATGYYG----YYCT--GYQ--AAGDWDN---HGRV--LQVDNQDLQYS-A---------
Ath_ECT6        ----------AYYSS--GYDS-------------------SVGLQ-----G---------
Bol_DFD         -VDPNYA----YYCT--GYE--SPGEWEN---HQMF--FGADGSQLQYQ-G---------
Ath_ECT7        -VDASYG----YYCT--GYE--SPGDWEN---HQMF--FGVDGSEVQYT-G---------
Sly_DFD         -PATNYG----YFCT--GLE--SPGDWDG---HQGF--FGLDGQDIQYM-D---------
Csi_DFD         -TATNYG----YYCT--GFE--SPSEWED-----HYKIFGVDGLDFQYA-G---------
Tca_DFD         --TTNYG----FYCT--GFE--SSVEWED---HQNI--FSADGPDVQYA-G---------
Vvi_DFD         -TATNYG----YYCT--GFE--SPGEWDD---HHRI--FGLDGPDIQYS-G---------
Mtr_DFD2        -AATNYG----YYCT--GFE--SPGEWED-----QYRIFGVDGPDVQYM-G---------
Mtr_DFD1        -APTNYG----FYCT--GFE--SPGEWED---HHRI--FGVDGPDIQYT-G---------
Aqc_DFD         AANNYYG----YYCT--GFE--STGEWDD---NHRF--FGLDNPNLQYA-G---------
Ltu_DFD         AATNYYG----YYCT--GFE--SPGEWDD---HHRF--FGLDGADLHYT-G---------
Cka_DFD2        SAANYYG----YYCT--GFE--SPGEWND---RHRF--FGLDGPDLHYT-G---------
Cka_DFD1        AATNYYG----YYCT--GFE--SPSEWDD---HNRF--FALDGPDPHYT-G---------
Csi_DFB3        VYNGG------------GYDN-ATSKGVT---CLPY--ANAESLENGSH-G---------
Tca_DFB2        AYSTEAQ----FHLEADKQGS-----------FLPY--LSAEGLESGFH-G---------
Vvi_DFB3        ----------------TGFDN-VTGKWNE---YSSY--VNAEGLEIRSS-G---------
Nco_DFB         ---------QPIYYG--GYEN-SIGGWDE---YPQY--LNVEGVEMSSP-G---------
Atr_DFB         VYAPQA-----YYIG--GYDA-HVGEWDE---YPPY--VNAEGMEVGSP-G---------
Bol_DFB2        LSPQAQG----FYYR--GYET-PTGEWDE---YSSY--VNVEGLDINSPVG---------
Bol_DFB1        ---QAQG----FYYT--GYEN-PTGEWDD---YSSY--VNVEGLDITSPVG---------
Ath_ECT5        LSPQAQG----FYYR--GYEN-PTGEWDE---YSSY--VNVEGLDITSPVG---------
Aqc_DFB         PYSPQAQT---FYYG--GFEN-TTGEWGE---YSQY--VTSENMEIGSP-G---------
Mtr_DFB         VYAPQAQA---FYYG--GFDN-GNGEWDE---YPSY--VNNGGIEIGSP-G---------
Csi_DFB1        IFAPQAQA---FYYR--GYDN-VPGEWDE---YPSY--VNAEGLELGSS-G---------
Tca_DFB1        IYAPQAQA---FYYR--GYDN-AAGEWDE---FAPY--VNPEGLELGSS-G---------
Vvi_DFB1        VYAPQAQA---FYYG--GYDN-AAGEWDE---YPPY--INAEGLEIGSP-G---------
Cka_DFB         VYAPQAQT---FYYG--GYEN-TSGEWDE---YPQY--VHAEGVEVGSP-G---------
Ltu_DFB1        PYAPQAQT---VYYG--GYEN-ATSDWEE---YSHY--INAEGMEIGSP-G---------
Ltu_DFB2        -QAQTQS----FYYG--GYD--NAGEWDE---YSRY--VNAEGVEIGSP-G---------
Sly_DFB         ---QDPG----LYYG--GYDN-GTGSWVE---QSND--GNVNNLHVAPP-G---------
Vvi_DFB2        -QDAYASINRPFYYG--GYDN-STSYWDG---YPHY--VNADSMQVFPP-V---------
Csi_DFB2        SHDPNMS----YGYG-------NNTTWDG---YSQY--INADGLHVSPV-----------
Ath_ECT10       LQTPTNLYHYDWDIANSGYAQ-GINTWDG---YPRYATTTPEAMHVPPV-----------
Bol_DFB3        -----YG----CNVAHSGYAQ-GINTWDG---YPLY-ATSPEGLHIPQV-----------
Bol_DFB4        ----PYD----WDAVHSGYTQ-GFNSWDG---YPQYAATTPEGLHVPQV-----------
Nco_DFC2        -TTNCYE----YYYP--GYDG-TFGEWKN---MGYR--TNGAGHDLSYL-G---------
Sly_DFC         -----------------GYNG-TYNQLDE----QAY--FNA---------G---------
Csi_DFC2        -STVHYN----YYYP--GSNG-SFSQVDN----NGY--IHTDGSHS----G---------
Tca_DFC         --TSFYN----YYYP--GYNG-SLVQSDD----NSY--FLANGSHT----G---------
Vvi_DFC2        DSTSSLTSSGDATASVKGYNG-ALNQSDD---HGYY---NADGSYT----G---------
Cka_DFC4        -PDGSYS----YYYP--GFDG-TYPEWDN---QKSY-TLSGDGLEVPYS-G---------
Ltu_DFC3        -STSDHG----YYAP--GYDGGTHPEWDE---PAHF--LAGDGIEMPFS-G---------
Ltu_DFC4        -PTGFYS----YYYP--GYNG-AYREWDD----QVY--FLRGGIELPYSQG---------
Ath_ECT8        -YGGYYG----YYYP--GLDG-SVGEAKD---NGYY----GYGTEVQYP-V---------
Bol_DFC1        -YGGYYG----FYYP--SVDG-SLGEAKD---NGYY----GYGTDVQYP-V---------
Bol_DFC2        -YGGYYG----LYYS--SLDG-SVGEAKD---NGYY----SYGTEAQYP-V---------
Mtr_DFC1        -AGSYYG----YYYP--GYGG-FYGEQEN---QGYY--VGADAMDFQYP-V---------
Cka_DFC3        -ESSYCG----YYYP--GYDT-MCGEWTE---QGYF--LPYDGLEMQYP-V---------
Atr_DFC1        -MNNYYG----YYYP--GYDG-SFGEWDD---QGYY--LGGEGLELQYP-G---------
Nco_DFC1        -ASNYYG----YYYP--GFDGSSFGEWDD---QAYI--LGGDGVEFQYP-G---------
Aqc_DFC1        -PGSYYG----YYYP--GYEG-SVGEVDD---QGYV--LSNDGLEIQYP-A---------
Cka_DFC1        -ASNYYG----YYYQ--GYDS-SGGGWED---QPYY--YGWDGLDTQYP-V---------
Cka_DFC2        -GSNYPG----YHYQ--GYDS-SVGEWEH---QPYY--YGCDGLDIQYP-A---------
Ltu_DFC1        -ASNYYG----YCYP--GYDG-SFGEWDD---QGYF--FGPDGLDIQYP-A---------
Ltu_DFC2        -PSSYYG----YYYP--GYDS-SYGEWDD---QGYF--YGADGLDQYPA-----------
Csi_DFC1        -----------YVMP--AFQA---------------------------------------
Vvi_DFC1        HTPSYYG----YYYP--GFDG-SFAELDD----------QGLPLEIQYP-V---------
Atr_DFC2        -ATNGYG----YDYR--GYDG---------------------------PNG---------
Bol_DFC3        -----------IFCM-----------------------FCPENLRLK-------------
Ath_ECT11       --------------------------------------ACANGSDVVSS-----------
Mtr_DFA2        GYPST------YYYG--GYDG--QGDWSG---YSNY--VNLDGGMTQ---G---------
Mtr_DFA3        GHPSIS-----YYYG--GYDG--QGDWNDWNVYQNY--VNANGGMAQ---G---------
Ath_ECT1        --------------------------------------LGSDANEVP---M---------
Ath_ECT3        ----------------------SL--------------LSKDG-------G---------
Bol_DFA5        -----------YYYP-QAYQ------------YPRY------GYDMTYASG---------
Tca_DFA2        --------------------------------FKKD------------------------
Csi_DFA2        ------------------------------------------------------------
Bol_DFA4        --------------------------------SNPY-----------YP-G---------
Ath_ECT4        VYQQP------YYY---GYGS-------D---YTGY--TNSESVDMTS--G---------
Ath_ECT2        PYNPY------QYYNVYG----SGQEWTD---YPAY--TNPEGVDMNS--G---------
Bol_DFA3        AYQQP------FYY---GYGA-SGQDWSE---FTGY-NPNLEGVDMSA--G---------
Bol_DFA1        AYQQP------FYY---GYGN---GDWSE---YTGY--QTPEGVDM--------------
Bol_DFA2        AYPH-------FYYG--GYGN---GDWSE---YTGY--QNPEGVDMSS--G---------
Nco_DFA         GYSS-------YYYG--GYDG-SMNEWED---YSRY--VNPDGVEMPTH-R---------
Vvi_DFA2        GYPSTY-----YFAP--GYDG-QMNEWGD-------------GVEMPP--G---------
Aqc_DFA         GYSSPA-----YFYG--GYDG-SISEWDD---YSRY--VNPDGA------G---------
Atr_DFA         GYASS------YYYG--SYEV-PISEWED---YPRY--VHPDGVDMPPP-G---------
Sly_DFA         SYASTA-----YYY---GYDA-SANEWED---YARY--TNPDGVEMP---G---------
Mtr_DFA1        GYPS-------YYYG--GYDG-TGSEWEY---------LNADGVDLTS--G---------
Tca_DFA1        GYPSA------YYYG--GFEG-TGNDWDE---YSRY--VNPDGVDMTS--G---------
Csi_DFA1        GYPSTA-----FYYG--GYDG-NVGEWDD---YTRY--VSQDGVDMTS--G---------
Vvi_DFA1        GYSS-------YYYG--GYDG-TTNEWED---YSRY--MNPEGVEMPA--G---------
Cka_DFA1        AYQPGAT----YYYG--GYDG-SMNEWEE---YPRY--VHPDGVEMTAP-G---------
Ltu_DFA2        GYPSTN-----YCYG--GYEG-PVNDWED---CPRY--VNPNGVEMPP--G---------
Ltu_DFA1        GYGPTT-----YYYG--GYDG-PINDWEE---YPRF--VNPDGVEIPPH-G---------
Cka_DFA2        GYTS-------YYYG--GYDG-PVNEWEN---YPRF--INPDGVEMPPP-G---------
Cka_DFA3        GYTP-------YYYG--GYDG-PIGEWED---YPRY--INPDGVEMPP--G---------

Mtr_DFC2        -------------------------QQPGL-----SY-----------------------
Aqc_DFC2        -------------LHSNTD-SLAQ-IISGY-------------KPSATRS----MFSVEG
Aag_DFE         SAGQTGRPNSTLQLYSDTG-SVLF---HGY-----PY-PQPAYGPFGPGA--IPAMGPDG
Sfa_DFE1        -------------VYSENG-SMFL--APGY-----GYTSQPTYTPYPPVM-PVPTIGADG
Sfa_DFE2        -------------VYSDNG-SVFL-QATGF-----GYPSQQPYSPYSPGT-AGPTIGADG
Sfa_DFE3        -------------VYSDNG-SVFV-QSTGF-----GYPSQQPYSPYSPGM-AGPTIGADG
Mpo_DFE         -------------VYGENG-SVLY-HHPGY-----GFASQPAYGPYNPGA-PIPTMGADG
Cpu_DFE         -------------VYSDSGGSVFMAHATGF-----GYASQPSYSPYTPGT-PVPTMGADG
Ppa_DFE1        -------------VYSDNG--SVYVHATGY-----GYASNPSYTPYTPGA-PVPTIGADG
Ppa_DFE2        -------------VYSDNG-GSVFLHATGY-----GYASNPSYNPYSPGT-PVPTIGADG
Bol_DFB5        -------------MRYDNM------FYHGN-----GVPSDSPRKRSLPQH--------YG
Ath_ECT9        -------------FYHSNG-------VPSD------------FQRSSLSTRNQSSLQHYG
Atr_DFD         -------------DFQTEG-SYVY-YAPTYGYAQSAYNP---YNPYIPGA---TVVGVDN
Nco_DFD         -------------LQAEGL-PYVY-YPPNYGYAQSAYNP---FNPYIPGA----IIGMDG
Ath_ECT6        -------------GQNENA-PYIC-YTPSYGYAQSPYNP---YNPYIPGA----SIGVDS
Bol_DFD         -------------GQNENS-PYIY-YTPSYGYAQSPYNP---FNPYIPGA--------DS
Ath_ECT7        -------------GQNENS-PYIC-YTPSYGYAQSPYNP---FNPYIPGA----SIGVDS
Sly_DFD         -------------AQTESF-PYVY-YTPNYGCAQSSYNP---YNPYIPGA----VVGADG
Csi_DFD         -------------AQTENL-PFVY-YTPSHAYAQSPYNP---YNPFIPGA----VIGVDG
Tca_DFD         -------------AQTETL-PYVY-YTPSYGYAQSPYNP---YNPYIPGA-----VMGDG
Vvi_DFD         -------------AQTDSL-PYVY-YTPSYGYAQSPYNP---YNPYIPGA----MIGVDA
Mtr_DFD2        -------------GQDESF-PLVY--YNNYGYAQSPYNP---YNPYIPGA----AVGVDG
Mtr_DFD1        -------------AQDESF-PYVY-YTPNYGFAQSPYNP---YNPYIPGA----MIGVDG
Aqc_DFD         -------------LQTENL-PYVY-YTPSYGYAQSPYNP---YNPYIPGA----VIGVDG
Ltu_DFD         -------------LQTEGL-PYVY-YTPSYGYAQSPYNP---YNPYIPGA----VVGVDG
Cka_DFD2        -------------LQNESL-PYVY-YSPSYGYAQSPYNP---YNPYIPGA----IVGVDG
Cka_DFD1        -------------LQTESL-PYVY-YNPSYGYAQSPYNP---YNPYIPGA-----IGADG
Csi_DFB3        -------------IQDESP-SVAF---HGY-----GYNPQMLHRPYITTQ--LPSVRGHG
Tca_DFB2        -------------IYNETA-SLGF---HGF-----RHSSQMPHRPYVPVSSQLPLVGDPS
Vvi_DFB3        -------------MYNENP-SVVF---DGN-----GYNPQMPYGPY-PETTQLASARGDG
Nco_DFB         ----------------------VY--HPGY-----GYNPQMPYGPYSPSTTPVPPVHPHS
Atr_DFB         -------------VYNENQ-SVVY--HPSF-----GYNPQMPYGPYSPATTPLPSVRGDG
Bol_DFB2        --------------FNENA-SLVY--QTGY-----GYNPQMPYGPYSPAATPLPS---EA
Bol_DFB1        --------------FNENA-SLVY--QTGY-----GYNPQMPYGPYSPAASPLPS---EG
Ath_ECT5        --------------FNENA-SLVY--QTGY-----GYNPQMPYGPYSPAASPLPS---EG
Aqc_DFB         -------------VYNDNP-SLVF--HTGY-----GYNPQMPYGPYSPVTTPLSSVRGDG
Mtr_DFB         -------------VYNENQ-SLVF--HSGY-----GFNPQMPYGPYSPVTSPLPSVGGDA
Csi_DFB1        -------------VYNDNP-SLVY--HTGY-----GYSPQMPYGPYSPVT--TPSVGGDA
Tca_DFB1        -------------VYNDNP-SLVF--HTGY-----GYNPQMPYGPYSPVTTPLPSIGGDA
Vvi_DFB1        -------------IYNENP-SLVF--HAGY-----GYSPQMPYGPYSPVTTPLPSVGGDA
Cka_DFB         -------------IYNENS-SLVF--HTGY-----GYSPQMPYGPYSPVTTPMPSVRGDG
Ltu_DFB1        -------------IYEN---PSVF-FHTGY-----GYSPQMPYGPYSPLTPPLPSVRGDG
Ltu_DFB2        -------------IYNENP-SLMF--HPGY-----GYSPQVPYGPYSPVTTPLPNMRSDG
Sly_DFB         -------------MFNEN--PLFF--PPGY-----GFDPQMAFGQFSPIASPLSPFMIDG
Vvi_DFB2        -------------IYNDNP-SLVF--SSGY-----GFNPQMAYGQYTNVATPLPSLMVDR
Csi_DFB2        -------------IYNDNT-SLMF--HSGY-----GFNPEMAYGQYSPIATPLPSIMVEG
Ath_ECT10       -------------VYNDNS-SLMY-QYPGY-----GFNP-------------YPSVMLEG
Bol_DFB3        -------------VYSEDS-SLMY--QPGF-----------AYNPY-------PSMMLES
Bol_DFB4        -------------VYDGNS-SFMY-HQPGF-----------TFNPYPP------SMMMEG
Nco_DFC2        ---------------NPRS-SVVY-YVPGY-------------DTYAPGM----LMPPGG
Sly_DFC         -------------VQSDNG-SLLY-YMPGY-------------NPYSAGF-----VGGDG
Csi_DFC2        -------------VHSDNG-SLLY-YLPGY-------------DPYST------LVGVDG
Tca_DFC         -------------MQSENG-SLVY-YMPGY-------------NPYATGT----LMGVDG
Vvi_DFC2        -------------VQSDNG--MVY-YLPGY-------------NPYASGT----LMGVDG
Cka_DFC4        -------------IQSDNG-SVVY-YMPGY-------------SPYTSGT----LTGVDS
Ltu_DFC3        -------------VESDTG-PMFY-YMPGY-------------GPYNLAA----LLDLDE
Ltu_DFC4        ---------------------------SGF------------------------------
Ath_ECT8        -------------MQGENG-SVIY-LMPGF----QSYDASQTYMPINPVG--VSSQALHS
Bol_DFC1        -------------MQGENG-SLIY-MMPGF----QSYDVSPTYMPISPAG--VSSQALNS
Bol_DFC2        -------------MQGENG-SLVY-MMPGF----QYYDVSSTYMPISPAC--VSSQALHS
Mtr_DFC1        -------------MQADNG-SYVY-LMPGY---------QTGYSSYFPVN----TPGVDV
Cka_DFC3        -------------IQADNG-SVIC-LAPGY---QSGFNP---YGSYIPSA----MISVDG
Atr_DFC1        -------------IQADNG-SLMY-YMPGYGFNQPGYNP---YGPYMPGA----VIGIDG
Nco_DFC1        -------------VQAENG-SVLY-YIPGY---GCGQPP---LSPYMPA----PVIGVDG
Aqc_DFC1        -------------MQGDNG-SLVY-YMPGY---QPGYVP---YNPYIPTG----TIGIDG
Cka_DFC1        -------------VQLDNG-SLAY-YMPGF---QPGYNP---CGPYPQGA----MIGLDG
Cka_DFC2        -------------IQSDNG-SLIY-YMPGT---QPGYNP---YG-YLPGA----MIGLDG
Ltu_DFC1        -------------IQADNG-SLIC-YIPGF---QPGYNP---YGPYIPGA----MIGVDG
Ltu_DFC2        -------------FRADNG-SLLY-YMPGF---QPGYNP---YSPYSPGG----MVSVDG
Csi_DFC1        -----------------------------------ACSP---YNPYLPVT----TFAVDG
Vvi_DFC1        -------------MQADNG-SLLY-FTPGF---QPGYSL---YSPVVPVA----TIGVDG
Atr_DFC2        -----------------------YCSLAGY---------------YLDG-----------
Bol_DFC3        --------------------ALFF----------------------------LPCQGKQ-
Ath_ECT11       -------------QPNDNG-----------------------------------------
Mtr_DFA2        -------------VYGDNC-SYMY--HQGY-----GYTP---YGAYASPNSSSPVVQHDG
Mtr_DFA3        -------------VYGDSG-SYMY--PQGY-----GYAP---YGSYPSPS-TSPSLPHDD
Ath_ECT1        -------------NFTKGS------FQHPY-----GHAP---YGASSHGSERRPNMNAGN
Ath_ECT3        -------------VTKDKG-SNLK--KLGY------------------------------
Bol_DFA5        -------------KTTNNT-PYLG--RSGM-----------------------------D
Tca_DFA2        -------------FYGDNG-SYMY--QQTY-----GYMP---YGAYSVPSSPLPAMGHDG
Csi_DFA2        -------------------------QRPNY------------------------------
Bol_DFA4        -------------VRQPSS----F-TAQGY---------------------------YQD
Ath_ECT4        -------------AYGENA-SLVY--PQGY-----GYAA----FPYSPATSPAPQLGGDG
Ath_ECT2        -------------IYGENG-TVVY--PQGY-----GYAA----YPYSPATSPAPQLGGEG
Bol_DFA3        -------------VYGENG-SLVY---PGY-----GYAA----YPYSPATSPAPQVGGDG
Bol_DFA1        --------------------------NSGY-----GYAA----YPYSPATSPAPQVGGDG
Bol_DFA2        -------------IYGENG-SIVY--PQSY-----GYAA----YPYSPATSPGPQVGGDG
Nco_DFA         -------------VYGDNG-SMMY--HPGY-----GYPP---YGAYPP----------DG
Vvi_DFA2        -------------VYGD-----IY--HHGF-----GYP----YGTYPPPGSPVPTMGHDG
Aqc_DFA         -------------VYGDNG-SLMY----GF-----GYSP---YGPYSPAGSPVPTMGHDG
Atr_DFA         -------------VYGD-----MY--HPGY-----AYPS---YSPYPPAGSPVPTMGPDG
Sly_DFA         -------------VYGDNS-SLIY--HHAY-----GYAP---YSPYSPATSPVPTVGHDG
Mtr_DFA1        -------------VYGDNGSSLVY--HHGY-----GYAP---YAPYSPAGSPVPTMGNDG
Tca_DFA1        -------------VYGDNG-SLMY--HHGY-----GYAP---YGPYSPAGSPVPTVGNDG
Csi_DFA1        -------------VYGDNG-SLMY--HHGY-----GYAP---YPPYSPATSPVPTMGTDG
Vvi_DFA1        -------------VYGDNG-SLMY--HHGY-----GYAP---YGPYPPAGSPVPTVGHDG
Cka_DFA1        -------------LYGDSG-SLMY--QQGY-----GYAP---YGAYPPPGSPVPTMGHDG
Ltu_DFA2        -------------VYGDNG-PLMY--HHGY-----GYAP---YGAYPPAGSSIPTMGHDG
Ltu_DFA1        -------------VYGDNG-SLMY--HHGY-----GYAP---YGAYPPAGSPVPTMGHDG
Cka_DFA2        -------------IYGDNG-SLMY--HHGC-----GYPT---YGAYPAAGSPGPTMGHDG
Cka_DFA3        -------------VYGDNG-SLVY--HHGY-----GYPP---YGAYPPPGSPVPTMGHDG

Mtr_DFC2        -------------TSYFQQPGVHE---------SEAIPCHSS-----------VSTSVCM
Aqc_DFC2        KPFG-----------------------------SNPNVSVAG------------------
Aag_DFE         QLYG-PQSFPYP-SHLYSQQGGQYLQ-------ASPVMSGEV--------------PAGV
Sfa_DFE1        QFYG-PQTFQYP-KQAYQQPLSPGGQYI-----ASPSAMGAG-----------EVTTPGA
Sfa_DFE2        QLYGPQAAYQYP-NHIYQAPLSPGAQYLP----SPPAMPGVE-----------LSTPGGA
Sfa_DFE3        QLYG-PQAYQYPNHMYRQQPVSPAGQYLPS---PPAIAGVGE----------LPTPGGGV
Mpo_DFE         QLYG-PQAFQYP-GHMYQQPVSPGGQYM-----STPTSMAGD------------APTSGP
Cpu_DFE         QLYG-PQAFQYP-SHLYQQPMSPGGGYM-----GSPGAMSGG-----------EGGGSGN
Ppa_DFE1        QLYG-PQAFQYP-SHLYPQPVSPGTQYHV----GSPTAITGG-----------ERATTGN
Ppa_DFE2        QLYV-PQAFPYS-NQLYQQPVSPAAPY------HMGSPSTIG-----------EGTVSGN
Bol_DFB5        DLYADDANYFAPFRSSNQQY-------------PLPEPLHAS--------------PEFH
Ath_ECT9        DLYA-DDSRYFVPFHLSNQ--------------QYPTPEDIH-----------LSPEFHM
Atr_DFD         LLIG--SQPYYP-GLVYPPASGYF---------PSILLPAQD------------ALPATP
Nco_DFD         QFVG--SQPYYG-STSYQHAVSSSSFSPIVFQPSSDIPTCSL--------------PANS
Ath_ECT6        SFVG--FQQYYSDPPYESAASS-----------PTYVPYVIQ-----------PDMVSNS
Bol_DFD         PFVA--SQQFYPLPPY-------------------------------------PTLASSS
Ath_ECT7        AFVA--PQQFYSIPPYQSVATS-----------PTFVPYA-------------IQPEIVS
Sly_DFD         PCAG--PQHYYT-IPPYENLGSSSYF-------PMAVPSTSS------------IPENAA
Csi_DFD         PYGG--AQQYYS-IPSFQDTVSSPA--------CGSVVIPPD-----------MISSSFA
Tca_DFD         PFIG--AQQYYT-LPPYQNPVSPSA--------YVPVVIQPD-----------GIPNSST
Vvi_DFD         PFVG--TQQYYT-MPPYQNPVSSPAYI------PIVVQSRPD-----------IIPNSSP
Mtr_DFD2        SYGG--GQSYYT-LPNHQNPAS-----------PAYDPLVQL-----------DNFPDSS
Mtr_DFD1        SFGG--EQQYYS-LPNYQNPISS----------PTYIPLVQP-----------DNFHHSS
Aqc_DFD         SFVG--MQQYYT-GSTYQNPASPAYY-------PYLVQPMAE-----------NIPSNAQ
Ltu_DFD         PFVG--AQQYYT-GPSYQQPISSPAYY------PVIVQSRPD------------IVPNTA
Cka_DFD2        QLVG--AQHYYS-SPAYQHPISSPAYHL-----PVIVQPRPD------------VLPNAS
Cka_DFD1        SFVG--AQQYYS-GPAYQHPSSPAYL-------PVIVQPRPD------------ILPNTS
Csi_DFB3        HLYH-AQQFSASDPSCFQQPI------------SPKKPCILS-------------STSVS
Tca_DFB2        WLPT-TRHFPTSDSSYHQPSV------------PLNIPNVTS-------------KAQFS
Vvi_DFB3        KLHA-AQQFSISDPLSYQQPI------------APNIPYVTS-----------STPVSQT
Nco_DFB         PMYS-PQQFPYTDLSM-----------------PSSVDQQGG-----------FVPDGSM
Atr_DFB         QLYP-PQQYSFA-GPYYQQPV------------PPGLPYINS-----------PTPLSQA
Bol_DFB2        QLYSPQQFPFSGASPYYQQVV------------PPSMQYLSS--------------PTQP
Bol_DFB1        QLYS----------PYYQQVV------------PPSMQYISS--------------PTQP
Ath_ECT5        QLYSPQQFPFSGASPYYQQVV------------PPSMQYITS--------------PTQP
Aqc_DFB         QLYS-AQQYPFSGPSYYQQLV------------PSNIPYANS-----------SNPVSQT
Mtr_DFB         QLYS-PQQFPYT-PPYYNQLVP-----------PPNLPYLNS-----------PTPVSQP
Csi_DFB1        HLYS-PQQFPFSGPPYYQQMV------------PPSLPYITS-----------PTPVSQP
Tca_DFB1        QLYS-PQQFPFSGPQYYQQLV------------PPSMPYITS-----------PTPVSQP
Vvi_DFB1        QLYS-PQQFPFSGPPYYQQLV------------PPSMPYITS-----------PTPVSQP
Cka_DFB         QLYS-----PFT-DPYYHQPG------------HPSMTYITP-----------PSPMSQA
Ltu_DFB1        QLYC-PPQTHFMAPYYYQQPV------------PPSMPYVTY-----------PTPMSQA
Ltu_DFB2        PLYS-PQQFPHT-GPYFQQPL------------SPGMPYITS-----------PIPMSQA
Sly_DFB         QLYS--HQIPVS-PPYYAPPV------------SPGLPHVTS-----------ALPASQP
Vvi_DFB2        QLYS-PHQNPFS-QPYYPQSIPS----------VPNISSAVS------------VPQTEL
Csi_DFB2        QLYS-PQQIPFS-PSYYPQHGPPNV--------PSALPVSPS-----------EMMTAES
Ath_ECT10       QIPV--------SPAYYPQPFGA----------PSAMHYLPS-----------DIDPTSA
Bol_DFB3        QIPI--SPAYYPQFGMH----------------FSHSEFGGG------------------
Bol_DFB4        QV-------PFS-PAYYPQYGA-----------PSPMHFTQS------------------
Nco_DFC2        QYFA---QPPFCLTAMYSQPFS-----------SPATRHGTD------------------
Sly_DFC         K-------QPYPSSGYLQQPV----------------SYGSD------------SMPCYT
Csi_DFC2        QCVG--QQPYFSSSGYLQHPV----------------SYGSE------------VMPCYS
Tca_DFC         QCVG--QQPYFS-SGYF----------------QPPVSYGSE------------AMPCYI
Vvi_DFC2        QCVS--QPPYFS-SGYLQQPV----------------PYGTE------------AVPCYS
Cka_DFC4        QSVG--QHAYFPSSEYF----------------QPSSSYGSK------------IEPSYY
Ltu_DFC3        QCAG--QQSFFPSSGCLQPPVPNGSEAVSSYAGDSTSLIADSQNRAAGFAAPKPNVPAHS
Ltu_DFC4        ------------------------------------------------------------
Ath_ECT8        PMYA--------------------------------------------------------
Bol_DFC1        PMYA--------------------------------------------------------
Bol_DFC2        PMYA--------------------------------------------------------
Mtr_DFC1        QYQV------YPPGSVFQQPIGS----------PGYISPYGE-----------LLPSTYS
Cka_DFC3        QYLT---QYPYLSSPVIPQPLEGV---------PYTVPCGSE------------LVPVWP
Atr_DFC1        QPLG--QQLFYA-GSMCPQPLSSPGYF------PPPLPYGSE------------VLPVYP
Nco_DFC1        QFLG--QQPYFS-SHMYPQLASPGYL-------PPPVPYGSE------------VVPAYS
Aqc_DFC1        QYMS---QQSYMLGSMSPQSISPGYY-------PNPLSYGSE------------TMQSYI
Cka_DFC1        Q-------PYFP-GPMIPQPVSSPGFF------PSPIPYGTE------------VAPAFP
Cka_DFC2        Q-------PYFP-DQMIPQLVSFPGFH------PSPIPYGSE------------VMPVFP
Ltu_DFC1        QYLS--QQSYFP-GPMIPQPLASPGYY------PSPVPYGSE------------VVPAYG
Ltu_DFC2        QYLG--QQPYLP-SPVFSQPVASPGYY------SSPVPYGSE------------VAPAYL
Csi_DFC1        QYLG---QQPFSTSPMVQPSITPPGYY------SNVLSYGEF------------IPSPYP
Vvi_DFC1        QYAG---QHPYPPSTVFAPAIASPGYI------PTPLPYGSE-----------LLPSSYL
Atr_DFC2        ------QESPYS------------------------------------------VPS---
Bol_DFC3        ------------------------------------------------------------
Ath_ECT11       ------------------------------------------------------------
Mtr_DFA2        QMYG-LQQYQYP-CSYYNSPTSADGSFA-----PNKTSVPQR-----------EMSTAVN
Mtr_DFA3        KLYG-LQQYQYP--SYYQPSASANGTYGAT---ANKTNVHGG-----------KTSTPVT
Ath_ECT1        LLNG------------------------------------GD------------------
Ath_ECT3        ------QSAAYN------------------------------------------------
Bol_DFA5        SMYS--------------------------------------------------------
Tca_DFA2        QLHA-LQEYHYP-SPYYQPPMQ-----------TSQASASQV-----------EVSTSGV
Csi_DFA2        -------QYPYLD-----------------------------------------------
Bol_DFA4        NLYG-------------------------------------------------STT----
Ath_ECT4        QLYG-AQQYQYP-FPLTASSGPF----------ASSVPASTQ----------SKLSTNKA
Ath_ECT2        QLYG-AQQYQYP--NYFPNSGPYAS--------SVATPTQPD------------LSANKP
Bol_DFA3        QLYG-AQQYQYP--AFFPTG-------------PVATPAQGD------------VTANKA
Bol_DFA1        QLYG-AQQYQYP-TFFPTGPV------------SVATPTQGD-----------LAANKAG
Bol_DFA2        QLYAAQQQYQYP--AFFPTG-------------AFATPTQGD-----------LSANKAG
Nco_DFA         QLYG-PQTYQYA-PPYYQPPNASNGQYNS----NNQVPASQP-----------EVSTTVS
Vvi_DFA2        QLYG-PQHYQYP-TPYYQPQAPNGGPYA-----PSQVTAPQG-----------DVSTSVA
Aqc_DFA         QLYG-PQQYQYP--TFYQSPTPPNEAFN-----PTQAPTSQE------------MSTSVS
Atr_DFA         QLYG-PQHFQYG-APYYQQPTQPSAPYN-----SNQAPTAHG-----------EVSTSVA
Sly_DFA         QLYG-SQQYHYP---YFQPLPLTSTSNT-----SSAALPKGE-----------IATSAAA
Mtr_DFA1        QLYG-PQHYQYP--PFFQPLTPTSGPFT-----PTSAAHPQG-----------DNSTSVA
Tca_DFA1        QLYG-PQHYQYP--PYFQPLTPSNGPFT-----PNPAAPSQG-----------ELSTSAA
Csi_DFA1        QLYG-PQHYQYP--HYFQPITPTSSPYS-----PSPVAPTPG-----------DIPTSVA
Vvi_DFA1        QLYG-PQHYQYP-APYFQPPTPTSGPYN-----PSPGAPPPG-----------EVTTSVA
Cka_DFA1        QLYG-PQHYQYA-APYYLPPTPDATY-------AHNQAATQG-----------EASTSVA
Ltu_DFA2        QIYG-HQNYQYG-APYYQPPTPPPYL-------NNQAPAPQV-----------EVSTSVA
Ltu_DFA1        QLYG-PQHYQYG-APYYQPPTPPSAPYT-----PNQAPTTQG-----------DVSTSVA
Cka_DFA2        QLYG-PQHYHYA-TPYYQQSTTPNGT-------YTPVPTPKG-----------DISTSVS
Cka_DFA3        QLYG-PQHYQYG-APYYQPPTTPNGP-------YAPAPTSKG-----------DVSTSVA

Mtr_DFC2        QNKS---------------------------------------------VSSVF------
Aqc_DFC2        -------------------------------------------------PTASS------
Aag_DFE         SEPTPPGVD-GSNS--AMANGNRYPVAMLP-------------------PHGPY------
Sfa_DFE1        IEPGPPGVD-GSNG------ALANGNKGPRPGFPAVTVIP---------SHASY------
Sfa_DFE2        REPNPPGVN-ASNG------PLSNGNVGPRPAGFSSVTLIP--------CHGPY------
Sfa_DFE3        GEPNPPLGVTGSTG-----LLANGNVGSPRPGFSSVTLIP---------CHGPY------
Mpo_DFE         GEPGPPGVE-GGNG---TMANGSNVSMGPRPGYPVTLIP----------SHGPY------
Cpu_DFE         GELVPPGVD-GKNS-------------GPRPGYPAMALVP---------PHGPY------
Ppa_DFE1        GEPAPPGVD-GKIA---------LSNGGPRPGYPAMALIP---------PHGPY------
Ppa_DFE2        GEPSPPGVD-GKIA---------VSNGSPRPGFPAMALIP---------PHGPY------
Bol_DFB5        ISQTNSTHPYRHGN-----------------------------------EINSF------
Ath_ECT9        FQANSRHFD-RHVN-----------------------------------ERNSS------
Atr_DFD         PEVMPLVVD----------------------------------------SVDVS------
Nco_DFD         LLSVPSSSSSGLDGAGGTYATPASVTTVTISDGPLKPKREVEKQGTSIQTLKPI------
Ath_ECT6        STDSLVANG-GQ-------------------------------------SDGRG------
Bol_DFD         YAAHPDIVS-S--------------------------------------SSANS------
Ath_ECT7        NSSTNSLVE-TGSA-----------------------------------NRGRS------
Sly_DFD         DPIMDSVIS-STNR--A--------------------------------DDLRL------
Csi_DFD         DPLLNTGAS-ITNR-----------------------------------TDGRG------
Tca_DFD         DSLLDTRAS-IANR-----------------------------------PDGRG------
Vvi_DFD         DPLLDTGLA-AANR-----------------------------------PDGRG------
Mtr_DFD2        ANSVFGASA-SVSR-----------------------------------SDGRG------
Mtr_DFD1        VDSLYDNSA-SVNR-----------------------------------LDGRG------
Aqc_DFD         EPHLLNAGVPNVNG-----------------------------------TDGPG------
Ltu_DFD         LDPTLVTLG-ASSA--SR-------------------------------TDGTS------
Cka_DFD2        RDPTLLNLG-ASSA--NRPE-----------------------------SIGPK------
Cka_DFD1        FGTLNSGPS-SASR-----------------------------------PDSPG------
Csi_DFB3        QGKLPAHIDLQGDS----------KRFGLKPNYAP--------------SLGST------
Tca_DFB2        HLEFPVNIE-QQLD---------GKRFGLRPNYLP--------------PSGSY------
Vvi_DFB3        ELPSEIGKQ-G-----------DCKPFGLNLGYPP--------------SLGSF------
Nco_DFB         NNSVQLDTG-PGYS--P--------------------------------PYGSL------
Atr_DFB         ELSSPSAIDQQQGGFLADASNTNAIPFGPRPNYPV--------------PFGSF------
Bol_DFB2        ELTSLVAVD-QQGDNIARP------------------------------SYQPH------
Bol_DFB1        ELTSLVGVD-QQGD----------NMGGPRP------------------SYHPH------
Ath_ECT5        ELTSLVGVD-QQGD--NIGPRQ---------------------------SYHPH------
Aqc_DFB         DPTVPVSID-QQG------------------------------------EGMLY------
Mtr_DFB         ELTNLLGID-QQVE---------SNFFGPRASYP---------------SVGSF------
Csi_DFB1        ELNTLMGAEQQNDN----------MLFGPRSGYPP--------------ALGSF------
Tca_DFB1        ELTTLVNVD-QQGD---------NMLFGPRPSYPT--------------PLGSF------
Vvi_DFB1        ELTSLVTVDQQGEG----------MLFGPRPGYPP--------------PLGSF------
Cka_DFB         ELSMTTGLD-HPGAFLGETPNSNGIPYRPRPGYTF--------------PYGSF------
Ltu_DFB1        ELSMPAGID-QHGTFLSDSPNSSGVLFGPRPG-----------------YYGSF------
Ltu_DFB2        ELSLPAGIE-QQGVFLTDSPNSNGVLFGPRPGYPL--------------PYGSF------
Sly_DFB         DLVAPGSTGHEIDG----------THFGPGSGYYI--------------PVGPF------
Vvi_DFB2        MAPESSVQE-GFSGNMRSSQGSSYVI-----------------------QFGSF------
Csi_DFB2        SGDNLLFGP----------------------------------------SSGYF------
Ath_ECT10       AYMI---------------------------------------------PYGQY------
Bol_DFB3        SDPTSAYMI----------------------------------------PFGGY------
Bol_DFB4        ----------EIGA-----------------------------------DNSRY------
Nco_DFC2        -------------------------------------------------GVQNF------
Sly_DFC         WGSPYCADI----------------------------------------TNSAA------
Csi_DFC2        WDSTYVADI----------------------------------------QNGNA------
Tca_DFC         WDSTYAGEV----------------------------------------LNGNV------
Vvi_DFC2        WDSTYVGDA-ANG------------------------------------TNANF------
Cka_DFC4        CDSTT--------------------------------------------NAGVF------
Ltu_DFC3        GDSTPLVAD-SQNR--AAMLTETKPNVSAPSPSGATVLTATKPNVSAPSPSEAAVLTATK
Ltu_DFC4        -------------------------------------------------RSATL------
Ath_ECT8        -------------------------------------------------AQGYY------
Bol_DFC1        -------------------------------------------------AQGYY------
Bol_DFC2        -------------------------------------------------AQGYY------
Mtr_DFC1        WDSSLTTQDVAQGNRYNEL------------------------------ASKPS------
Cka_DFC3        YDPSMYVTA----------------------------------------THGNG------
Atr_DFC1        WDSPPLFGD-GVT------------------------------------PTGFS------
Nco_DFC1        WDPSPFFLDGSQ-------------------------------------INGIS------
Aqc_DFC1        WDPSFQVGDVSQGN-----------------------------------GYGAF------
Cka_DFC1        WDASPLFHE-G--------------------------------------VHGNG------
Cka_DFC2        WYASPIYGE-GVH------------------------------------GNGFN------
Ltu_DFC1        WDASPLFVD-GA-------------------------------------HVNPF------
Ltu_DFC2        WDPSIFGDG----------------------------------------ALGSG------
Csi_DFC1        CDPSFMVGD----------------------------------------VTPKI------
Vvi_DFC1        WDPSFLVGD------------------------------------------GAY------
Atr_DFC2        -------------------------------------------------CGNDF------
Bol_DFC3        -------------------------------------------------AAGQF------
Ath_ECT11       ------------------------------------------------------------
Mtr_DFA2        ADRITSNVM-NKGNSVSMVNGDCTNQNGLKAFMKSSQHTSLN-------TKDSY------
Mtr_DFA3        AEHVPSSVM-NKGSTTTMTNGYSSNNNV---------------------SNDSY------
Ath_ECT1        -------------------------------------------------SIGSY------
Ath_ECT3        -------------------------------------------------AKGSY------
Bol_DFA5        -------------------------------------------------MYGPY------
Tca_DFA2        AEQASLSIDTNKGN------SSTIASGGGLSGNNGSGSLKPTFKSSSLNPNASY------
Csi_DFA2        -------------------------------------------------PNSSH------
Bol_DFA4        -------------------------------------------------TDNAF------
Ath_ECT4        ANSASAGIPKGMNGSAPVKPLN---------------------------QSALY------
Ath_ECT2        AGVKTLPADSNNVASAAGITKGSNGSAPVKPTNQATLNT----------SSNLY------
Bol_DFA3        GGAKTLPAE-SKNV--ASAAGIAKGAAGKPNSQTTLNT-----------SSNFY------
Bol_DFA1        GLKPAESKN-VASA--AGMIKGSNGSAAGKPNNQTAFNT----------SSTLY------
Bol_DFA2        GVKTAETKN-VASA--AGKGSNGTVTGKPNNQTTHNT------------ASNLY------
Nco_DFA         SDQGSVPAE-TTNGNANGVANGNANGIHKAPLSTPSKQQSGMVS-----SNGSY------
Vvi_DFA2        PDQVPLSVE-AAKGNTNNLVNGGNVNGNNGPKALRPSHQNSSLS-----SNGSY------
Aqc_DFA         ADKPALSVE-VPNGTAKGSVNTNSNGSMPLKPSQQTSSVN---------SNGSY------
Atr_DFA         PDQGPIPLE-GSNG--NSN----AIPNGTANGNNGTGAPRPSYSSAMPNSNGSY------
Sly_DFA         ADQTSLSVD-SAKG------NSNVIVNGGVKGNTGHMPVRPAFQNSSLNANGSY------
Mtr_DFA1        ADQKPLSVE-AANG--NTNAG----------------------------TNGVN------
Tca_DFA1        ADQKPLPVETANTNSNGVAGGASLKGNNGSAAIKPSYPSSFN-------SNNSY------
Csi_DFA1        ADQKPLPVE-STNG--KSN---GVANAGGVKGNNGSAPFKPTYQ--PFNSNNTY------
Vvi_DFA1        ADQKPLSVE-TANG--NSNGIASGGAMKGNNGSAPVKPTYQNSPFN---SNGSY------
Cka_DFA1        ADQAPLPVE-KGNG--NAKGSDNLKDNGPIPPRPNYPSSLQT-------SNGSY------
Ltu_DFA2        AHQAPVPVETGKGNANRIANGNLIGNKGSAPLRPIN-------------PNSSW------
Ltu_DFA1        SDQVPLSVE-TGNGNANGIANGSVNSKGTVPLRPSYPNTSLT-------SNGSN------
Cka_DFA2        SDQVPVERGKGNSNGNGIVNGGVNGSNGSVPLKPSSQNGSII-------SNGSY------
Cka_DFA3        ADQVPLPVE-TGNGNSNGGVNGSNGSATQKPGSQNGSLT----------SNGSF------

Mtr_DFC2        -------------------AKSDPKSSTLANQNSSSS---PHTNGSITSRLSKEIE-ILK
Aqc_DFC2        ----------------------NPRNSSSTRTSG------VLDAKVSRALLNSKSF--PS
Aag_DFE         ---GRGVLPLA----AHNPNHHDPRTYEKNRGSGNQS---WADVTKTADGQQRPAN--PT
Sfa_DFE1        ---GRGVLPLA----FHPPGPQDVR--YEGLRAGAPS---WVDVSKVSEGPQQPVI--PA
Sfa_DFE2        ---ARGVLPIA----INTPGPQDVR--YEGLRASAPS---WAEVTKITEGLQRPQI--AA
Sfa_DFE3        ---SRGVLPVA----IHTPGPQDVR--FEGLRASAPS---WAEVTKITEGLQRPQI--AA
Mpo_DFE         ---ARGVLPLA-------IHNPQDIRNYEGLRAGAPS---WADVTKITEGQQRPGV--PA
Cpu_DFE         ---SRGVLPLT----IHSPGISQDVR-YEGLRAGAPS---WADVTKITEGQQRTGI--PA
Ppa_DFE1        ---ARGVLPLA----MHNPGSQDVR--YDGLSAAAPS---WVDVSKIPEGLQRRGI--PT
Ppa_DFE2        ---SRGVLPLA----IHSPGSQDVR--YEGLRAAAPS---WVDVSKIAEGQQRPGI--PT
Bol_DFB5        ---ETDYMMRS----TRNFGLRDNIFGKPKGLNLNPF-----------TGRRTFLP--MA
Ath_ECT9        ---EIDNMMRA----RGNSVLRDNIYGEPRGMNLNPF---SGENMFPPLASTRPCM-RHL
Atr_DFD         ------RMTDEANRPRPTPASSMTKHSSETTGNGDSHTGSSHVSKISSQKRSEVLQMNVA
Nco_DFD         ---DIKSVPVA----SKVATCAVPSSSMSKVNASDGHSSHSSEAGRVGQHQAVPVQ--KL
Ath_ECT6        --------------------------------------------SMQRNGSAIAGL--PK
Bol_DFD         ---------------LVETGSAANRGRSDGRGS-------RNRNASAADGIQRNPP--TV
Ath_ECT7        --DGRGSRQRS---GTATAGLQRNDPKLPAGNSLGK----ISEKPRPNSGQSRQSE--MD
Sly_DFD         ---KRNLSPTS---PIFTPTSLGPASGYKSASNR------GSESAKINAASGKQHV--SH
Csi_DFD         ----------------LKNSVASASAAYPSNPSKPSLIQ-KHSFTKFSEGPRAKAN--IG
Tca_DFD         ---VKHNLASA-----------SAAFSRNSSKSAPNQ---TDSLTRVSDGQSKQSA-IHG
Vvi_DFD         ---RKHNLSSA-----------SAAFTMPSQRPASNQ---THSFTRVSDVPRAIAG--SS
Mtr_DFD2        ---LKQKFNEA----SGNFSRNSLILSTNQTSSVAM----VSEGPRANNGRKQDLT--HA
Mtr_DFD1        ---SKHKFNSA-----------SAAFTRNSSKPSSNQ---TSSFLRVPEGPRANAL--AK
Aqc_DFD         ---LKFNHQSA----SGGSGKVPLRASLGDNDKNFNQ---PHSSGKRSEVSKANSA--NN
Ltu_DFD         ---LKHVLPST----STPHRAGSGDVRVEPLRAASHQ---MHSSVKISEGSLSNSA--PS
Cka_DFD2        ----HIPLPTT----VTTIPPQRENSVDGRADLPQPVSHQIRSSATISEGSQVNVA--PS
Cka_DFD1        --PKHTPLPTSAFMTMPHPRSAPPDGRADPSQPASNQ---IHSSAKISEGLQVNVA--PS
Csi_DFB3        ---SKGGDFLG-----NSDGLDFFHQGSEGCEIGGL----WSNWSKPLNGKSSLLQ--LS
Tca_DFB2        --GGRSNFLGN------SGKHCMQYQGFDGFGAAGF----CSDCSKPFIGKSSLFQ-TSY
Vvi_DFB3        --GSRSNFSEN----SDGLGFMSDGSDVFGFGSL------WSDCSIPLKERSKLSS--PA
Nco_DFB         ---GRGNFSGS----AGNNGYYDFRQGFDGFGYSGS----WSNSWRMAEGQNRSLN--SL
Atr_DFB         ---GRGSLGGN----SGNPTYYNARQGYDGFGNGS-----WSDWSKAPDGHHRSLTGLAS
Bol_DFB2        ---PIGPFNGS----QQNLGFPEWQQGFDGGI--------WSDWSKPSDMHRHSSS--FS
Bol_DFB1        ---PIGPFNGN----QPNLGFPEWQQGFDGGI--------WSDWSKPSDMHRHSSH--VS
Ath_ECT5        ---PIGPFNGN----QPNLGFPEWQQGFDGGI--------WSDWSKPSDMHRHSSS--IS
Aqc_DFB         ---------------GPRPGYSPQFGSFGR----------GSSFPGNSDGQRSLAP--LS
Mtr_DFB         ---ARGSFPVA----PGSFSFHESQQGFDGSRSGGL----WSDSSKPSERQRSFMP--LS
Csi_DFB1        ---GRGGMHGN----PGMIGFHDGQQGFDGLRSGGL----WSDWSKPSDRQRPLTP--IS
Tca_DFB1        ---GRGSFPGN----PGAVGFNDLPQGFDGLRSGGL----WSDWSKPSDRQRSLTP--IS
Vvi_DFB1        ---GRGNFPGN----PGTLGFHDLQQGFDGFRSGGL----WSDWPKSSDRQRSLTP--LS
Cka_DFB         ---GRGNFAGD----SGNPPFYDSRQGFGSGGP-------WSDWSKSSDGQRSLTP-LSS
Ltu_DFB1        ---GKGSFAGS----SGNPAVYELWHGFDGFGSGGP----WSDWSKSSEGQRSLTP-LPS
Ltu_DFB2        ---GRGNFAGS----SGNPPVYDLQQGYDVFGSGGP----WSDWSKSSDGQRSLTP-LSS
Sly_DFB         ---GGGELSGS-----SNMGFYNYQGEVGSGQSLPNL------ANPVDSGRYISQM--TS
Vvi_DFB2        ---GRGGLSQN-------SAYGPGSSNFQGEFVPPNF---LPNQSNLPEADVSLSS-VTS
Csi_DFB2        ------------------VHFGSYGVNVSGNPASSPL---------------------TS
Ath_ECT10       ---GGGNYSGN---------------------------------------QGDISL--TS
Bol_DFB3        ---GGGNLSGN-------------------------------------QG--------DN
Bol_DFB4        ---------------DPTSAYMVPFAGYGG--------------SSLSGNQGGNAL--AS
Nco_DFC2        ---SRDSVPLVDDGLTTSVGFGNPKINLSGKASEHSEVSNRKNPSIIPNANDSTIP--SS
Sly_DFC         ----------------PKSGNVKSTFGRNGSVKSNGFNSTKTNSSFSSKNSTVLFN--PK
Csi_DFC2        ------------------VGFGNEKYG-------------GSTAFAKSNGLNSVKK--NG
Tca_DFC         ------------------DGFGNVNYGSGSAFAK-------------SNGFNSLKS--NG
Vvi_DFC2        -----GNIKSG-----SRPTASAKANNFPSMKANGTV---ANKYSLPFDSKSHQSA-APS
Cka_DFC4        --HSSDAIPVD-----PKPSVSSPIPISLKSRESNNIKTENTVDNKVSTRLSDSKSHVST
Ltu_DFC3        PNVSAPSPSGAAVLTVTKPNASAARPSGAAVLTATKP---NVSAPSPSASLKLKGM--NS
Ltu_DFC4        ------------------------------------------------------------
Ath_ECT8        ----------------------QNQFGYADVSSPTYLWDPVGDRYVYGVASYTPPL---K
Bol_DFC1        ----------------------QNQYGYGNVSSPTYLWDPVGDNYVYGVASNNQSM--KQ
Bol_DFC2        ----------------------QNQYGYGDVSSPTYL---WEDKYVYGVATSAKPL--KQ
Mtr_DFC1        ---GRSIFSSQ------------SRTGSGIVSKSVP----SSNVSNSSEVKGSPPI----
Cka_DFC3        --------------FVGAPVFTGCKPNFPSAP--------TRALSPPTKPTTRSKP--IT
Atr_DFC1        ----------------GGPTAPSPKTNFSANPNPPVAPQSKSNQPAKLGTPLEKGV--TA
Nco_DFC1        ----GGPVPPG-----PKPTLSAPNASSVSSHGKPTQ---SVKSSTALEAKASPPS--LD
Aqc_DFC1        -----------------------PAVGTKPSVPSRT----ITPKSTPSKSSKYPEMKVPS
Cka_DFC1        --HGVGPLFPT-----PKPNSSVPSHILAPSKPSPPS---KSSTPAETKGPSPVLD--VF
Cka_DFC2        ---GGSTFPGS------KPSFSLPNHALASSKASPPS---KSSTPSETKG--------TS
Ltu_DFC1        --GGAPTIP------IPKPNFSAPSHTLAQLKPTPPS-------KFSTTGETKVSS--PA
Ltu_DFC2        ---FGGSPTVT----GPKPNYPAASHTLAPPKPTLP----SKSNTLETKGSLPALT--VP
Csi_DFC1        ------------------PGSKSNRSSASHPHASLSKKFPQSEFSNPSEKKSSLQSLNVS
Vvi_DFC1        ---GSGY--------IGVPDIADSKQNLSSPSHPRN----PPSKSFSLSEFNSPLE--VK
Atr_DFC2        ------------------------------------------------------------
Bol_DFC3        --------------------------------------------TKHANQKTSSVP----
Ath_ECT11       -----------------QAHTTDFRKGNHRDKNSSDV---YADSTLRGDRPKGSNC--LS
Mtr_DFA2        ---QGSSLPAC----APLSGYQGPRLSTHGAQSAIP-----TDVSLVSDRQSKHGG--KV
Mtr_DFA3        ---QRAGYAAY-----------APVSGYAGTYGTQPSY--PSDPLLFSDRQSKNGS-KTG
Ath_ECT1        ---PWGYIPAN----YPSGGYPDPRFGYD-----------------------RNSN--HS
Ath_ECT3        ---GKGAYAYG----YYPPAYQYPRHGYTGSYASGKT---------------------NL
Bol_DFA5        ---------------SYMSGYGYDTYGYGTYKYT--------------------------
Tca_DFA2        ---KRGGLPTG----NLSQGYQDPRFSYDGIQSTVP----WLDMSMSSNGQSKHAA--NS
Csi_DFA2        ---GRGGLSTV----VPSPSYQDPGYSFDGIHSPIT----WLDTSIFGGGQSKHNA--NA
Bol_DFA4        --------------------SMEMRTGRDVLL----------------------------
Ath_ECT4        ---GNSALGGG-----LAAGYQDPRYSYDGFYTPVS----WHDGSNFSDVQRSVSGSGVA
Ath_ECT2        ---GMGAPGGG-----LAAGYQDPRYAYEGYYAPVP----WHDGSKYSDVQRPVSG---S
Bol_DFA3        ---GSGGPESG-----FAAGYQDPGYSYDAYYGNVS----SYDAPKYSDV-QRPAA--GS
Bol_DFA1        ---GNGAYAGG-----YAAGYQDARFNYDGYYGTG-----------YSDVQRPVAS--SY
Bol_DFA2        ---GTGAPGGGFAGGYGYDGFYAPVPCYDGSK--------YSDVQRSGSGVASSYS--KS
Nco_DFA         ---GRGILPGG----VPTSGYQDPRFGFEGMHAST-----WTDGPVLSDGQHRSAT--SG
Vvi_DFA2        ---GRASLPTG----VPSSGYQDPRFGFDGTRSLIPS------ADMFSEGQSKHVA--SV
Aqc_DFA         --GRAGVYPGG----VPASGYQDYRYSFDGLKSPVP----WLDVSAYNDGKHRPAT--SS
Atr_DFA         ---ARGILTGG-----VTPGYQDPRFAFDGARSPGP----WLDGPIFPEGQSRPAT--SN
Sly_DFA         ---GPGTLPGG-----AASGYQDPRLGFDGVRSPIP----WIDGSMFTDGQARPVV--NN
Mtr_DFA1        ---AKGRTPTS-------GGYQDPRYGFDGARSPNL----WLDTPIFSDGQPRPVS--ST
Tca_DFA1        ---GRGAMPGG----IPASGYQDPRFGFDGFRSPIP----WLDGSMFSDGQHRPVT--ST
Csi_DFA1        ---GRGSLPGR----GPASGYQDPRCNLDGMRSPIP----WLDGPVISDA--RPVA--SN
Vvi_DFA1        ---GRGALPGG----VPASGYQDPRFAFDGLRSPLP----WLDGPVFSD--PRPVT--ST
Cka_DFA1        ---GRGRMQGG----AASSGYQDQGFRYDG--------------PIFSDGRQRTMT--SS
Ltu_DFA2        --TSNGVVPVG----FAAAGFQDPRFGYDGMRSTGP----WLDGPMFADGQSRAAT--SG
Ltu_DFA1        ---GRGVLPSG----APASGYQDPRYGFDGMRSPVP----WLDGPIFSDGQPRPAT--SG
Cka_DFA2        --GGRGAMPSG------PVGVQDPRFGFDGVQSPIP----WLDGPIFSDGQPRLAT--SS
Cka_DFA3        ---GRGVMPGG----IPTAGYQDPRLGFDGMRSPIP----WLDGPIFSDGQPRPATSTVS

Mtr_DFC2        KAPHLHSNFTVATPPRTY----------------------NQTGNVPSFANP-----RSH
Aqc_DFC2        TFSSNFSELSLHSLNFKS--------------------SNKVPQLGSNYRSAVP---YRD
Aag_DFE         QAHASGSQTLPAAVQSAG--QTGRPNSTLQMHIQTPPQTQRAPTCSASSSLGPGAL-ARG
Sfa_DFE1        SIPPVVSQPLRPITALQI--------------HVQTPQQLQTPPTLGSPNLACGTL-ARG
Sfa_DFE2        GLHSVASQQLAVSGIPVQ---PLRPIAPLQIQTLPLQQWPQSALALSSPGPGAL---ARG
Sfa_DFE3        GLHSIASQQLSASGIPVQ---PVTPIGPLQMHTLPPQQWAQSALPLSSPGPGAL---ARG
Mpo_DFE         MHVVSQPLSAPGIPSQSM-----RPITPMQLHISGAPQQRSHSIASPTLGPGAL---ARG
Cpu_DFE         AGMHSMGSQQFSAPGLPA------QPLRRMAPLQIHIQSSQQSRTPSGLASPGAL--ARG
Ppa_DFE1        GMHSMASQQLSAPGLPAQ---SLRPITPLQIHIQSPQQ-SRNPSGLGPFNLGPGAL-ARG
Ppa_DFE2        GMHSMASQQ-LAAPGLPA--QPLRPVTPLQLHIQSSHQ-SRNPSGLGSFNLGPGGL-ARG
Bol_DFB5        SATRSMKHPVSADLSAND-----------------FDMGSPHRTLHDDFGSSASLSYREQ
Ath_ECT9        GSAELLANDFNMGPAHGG--------------------------LHDAFESAANLSYREQ
Atr_DFD         SAGQPSPQKVTSSTSSPA------------------------PAPGSQGMHSPVLVQAKD
Nco_DFD         QPAHVKPGTSEGAVRQLT------------------SPEIFSSTSTSQSSSAPATIQVKD
Ath_ECT6        DAPKSTTTGQYKQPGIPK--------------------NVSTTASAHSLQGKTAY--ANT
Bol_DFD         SRSSEKPRPNTGGQNRPL---------------------STEKRVSTPFPALQGKAISVS
Ath_ECT7        KSDSTSSSGQARQGRVTS--------------------VSAQPVDVVSSSRVSSFRQLDI
Sly_DFD         GFSSPSSQVHPGTVAQAI-----------------------------------------G
Csi_DFD         PNNHSVIIRSVSSGSSTA-----------------------APSLVLQGRTSSGSTQPLD
Tca_DFD         SIPDSSGPASARAHQGRI---------------------------ASGFGN---------
Vvi_DFD         KQPVTHGSVTSGSFPGPA------------------------SSHALQGRSTPDSIQAMD
Mtr_DFD2        NVSGSRSLNAASSAVHQD------------------------RRTDASVQPVDTISNGNV
Mtr_DFD1        KDSTNGSVPNSGFLNFAS-------------------------SPSHLARSADVSFQSVD
Aqc_DFD         KQPATHTSTASVSVSRAA------------------------SAPVAQGRNASGSVQPAD
Ltu_DFD         KQPASHGTNTSSSIPNPT------------------------SSHVTQGRSASGLVQVAD
Cka_DFD2        KQPVLHGTITSGSIPNST------------------------SPHVTQGRNGTGTIQVAD
Cka_DFD1        KQPVLHGTLTSSSVPHST------------------------SSHVTQGRNGTGSVQVAD
Csi_DFB3        SAAASLTPIRSLEFSRDD-----------------FEMASQWKGSFFGFGSCTGS--RYR
Tca_DFB2        PAASPKRVGSLEFPSNDI------------------GMASFLKGSFYGFVSSSGS--GSI
Vvi_DFB3        ASQQPVGSLNMSRTDFGM--------------------ASQQHGSLSRFGSQSSL--NYR
Nco_DFB         APSSAQPVTESLRHNIAP---------------------LAPGAQRSAYGSGASINTSGR
Atr_DFB         PTSSSQPMAALGSFGHSI------------------APLSPATRPLYGIGGTQSS--YSR
Bol_DFB2        PALSPQPLGSFGSYGHNI------------------PMGSQRQRPFYGRGQGSNY-----
Bol_DFB1        PALSPQPLGSFGSYGHNI------------------PMGSQRQRSFYGYGSGSNS--YNR
Ath_ECT5        PALSPQPLGSYGSYGQNI------------------PMGSQRQRSFYGFGSGSNS--YNR
Aqc_DFB         PAVSPQPVNMRGSFGRNV------------------GMASQQQRPLYGLGYGSSS--HTR
Mtr_DFB         PSVPQQPIGSVRSFGPSA------------------GMASHQQRSLYGFGSSSN------
Csi_DFB1        PAVSPQPIGTFGSFGQNV------------------PVASQQQRSFYGFGSGSNS--YNR
Tca_DFB1        PAVSPQPIGPIGHNVAMA---------------------SQQQRSFYRLESGMNS--YNR
Vvi_DFB1        PAVSPQPIGTLGSFGQNI------------------GMASQQQRSFYGFGSSSNS--YNR
Cka_DFB         PVASPQPIGTISSFGHNV-------------GPLTAGMASPRQRPLYGFGSATSS--YAH
Ltu_DFB1        PVASPQPIGTVGSFGHNG-------------SPLASGMASLQQRPLHGFGSATSY--NNR
Ltu_DFB2        PAASPQPIGTVGSFGHNT-------------TPSAAGMASSQPRTLYGFGSAASS--YSR
Sly_DFB         ARLYPPPVGILGSYEQNA-----------------------MQASHQGLGFTPGS--LSR
Vvi_DFB2        QAAHPQPVGILGSYELNV-----------------------RQRAAHGLGLVPSS--SNI
Csi_DFB2        PAAYPQPMGILGSYEQNI------------------GQISQQQRSFNTFGLASSS--STG
Ath_ECT10       HIPYPQTMGILGPYDHNA---------------------SQVALHGSGVASSSS---LGG
Bol_DFB3        SLTYPQAMGILGPYDHNA---------------------SQLPLHGNGVASSSS---LGG
Bol_DFB4        PIPYPQTMGILGPYDHNA---------------------SQLPVHGSGVASSSS---VGG
Nco_DFC2        HDSSCISSSSAKVPAPAI-------------LSGPLKPSSKVPIPRSDFQGALI---PRN
Sly_DFC         SRPATAMSNPPKSFHQAQ---------------------PFNPVNKFQSDVQSGGL-MKG
Csi_DFC2        CFTNKVSKSSYTQSTKPV-----------------------SKVTQLDSDLSAGF--LKG
Tca_DFC         LVGTKLPKSTHTQPIKAL-----------------------NKGPHLGSDLSAG---SYG
Vvi_DFC2        NFSKSIFQSQPLKPLNKA--------------------------SHLGSDFPAGF--AKG
Cka_DFC4        SSSRFSNSSRCGQPLKPP---------------------IKVPQKGSNFQSTGL---LKG
Ltu_DFC3        TKTKGTSDTKASAPPSDSKSRASIASSNFLNSSFHSQPMKPANKVSKEGSTFQSSALPKG
Ltu_DFC4        ---------------------------------------------------------QKA
Ath_ECT8        QNISSSSHNHNNYYSKSK-----------------------NSFTGHGMGDRPK---TPR
Bol_DFC1        NISSSSSHNYSNYYSKSK-----------------------TSFTGHGMGGRPKTPQKSS
Bol_DFC2        NISSSSSYN------------------------------------------------PSN
Mtr_DFC1        -LDVSSTHVKRNQPKQAN------------------------KASISGPVLHSDAM-PKG
Cka_DFC3        PLDTKLSRVALHVPSVTD----------------------THSHSVKAVNKGAAVL-SDG
Atr_DFC1        AIDAQSGQGNIVTQSLKH--------------------GNKGAQQNSAFQATAVL--AKG
Nco_DFC1        LPPSQGSITVGGVHNQPL------------------KPGNKVPQQGAGFQPTAVL--PKG
Aqc_DFC1        ALDVSSGPGILNELKPAN-------------------------------KAAAVL--SKS
Cka_DFC1        PDTGVQKQSLKPMTKVLQ--------------------------HGSGFQATTVL--PKG
Cka_DFC2        PALNVVPNTGLQNHSLKP--------------------MTKVSESRSGFQAATVL--PKG
Ltu_DFC1        LNVPPSAGVPNQSLKPAN----------------------KASQQGSGFQAATVL--TKG
Ltu_DFC2        PSTVLHNQSLKPTNKVSQ----------------------------HGFQAPALL--TKG
Csi_DFC1        PDHGVRSQLKLMSKALQH---------------------------VSTLQPDAP---GKG
Vvi_DFC1        GSSPSSVHGMRSQFKSAN----------------------KASQYGSPFQPDDAL--GKD
Atr_DFC2        -NSSSFKKKFIRAAGNFS---------------------SHLPQGKGNFIPQEGP-----
Bol_DFC3        ------------------------------------------------------------
Ath_ECT11       QTSFSAPKPLGNFNGAGR---------------------LPPNTQAHAFRPP-----FKG
Mtr_DFA2        GLSSQVANIKDFSSQRNQ----------RHSQSLPQFMNLNGSRHPSGMELLPGF--MNG
Mtr_DFA3        YSTPAVPRKDFSSQRNSS-------------LSQPLPQYSNLHGYSSGLGPYSGY--PNG
Ath_ECT1        SFSHLMNPHSSQEVPSFD---------------------------------QLGY--NDH
Ath_ECT3        QYQYLTQQGRSAGNGQSY----------------------------------GGY--MDN
Bol_DFA5        ------------------------------------------------------------
Tca_DFA2        GFSSYTNNLSSGRNQNVH--------------PFPHVVNLHNARPSSGVAQAYGY--MNH
Csi_DFA2        GYTSPISHSNNFPSGRNQ------------------NHRPHLANFHHTRPTSDAFGYMSQ
Bol_DFA4        ------------AVGVRQ------------------------PSSFTAYGPTQGL-----
Ath_ECT4        SSYSKANNNVPATRNQNS-------------SSNSHYTSMYQPASMTGYAAQGY---YDR
Ath_ECT2        GVASSYSKSSTVPSSRNQ-----------NYRSNSHYTSVHQPSSVTGYGTAQGY--YNR
Bol_DFA3        GVASSYSKATSVPSSRNQ---NYRSNSHYTG--------VHQAASMAGYGTTQGL--YNR
Bol_DFA1        SKANSVRNQNYRSNSNYT--------------------GVHQPASMTGYGTHG----YYS
Bol_DFA2        TTVPSSRNQNYRSNSHYT------------------------PASMTGYGTGQGY--YNR
Nco_DFA         PLSSSGAHTVAGARNQNL-------------HPLPHVMGMHPSRPASGMAPAPGY--MNR
Vvi_DFA2        GFSSPVSHANNFPSGRNQ--------------NFRPIPQLMHARAASGLGQASGF--MSR
Aqc_DFA         AFSTVSHANNIQAGRNQN-------------VRPHPNIMGMQSPRTPGLMPSHY---LSR
Atr_DFA         SVSSALSHINSMSTQRNQ---NLRPLPHLMG--------LHHPRPASGMAPTPAF--MNR
Sly_DFA         SFTPSFSNGYAAPSTKNQ-------------NVHPHVMGMHHPRSSSSVNTTNGY--MNR
Mtr_DFA1        VISSSISSGNNGTASRNQ---TYRPNSQYMG--------LHHPRPIPAMGATPGF--INR
Tca_DFA1        GINSSFSKANNIPSLRNQ-----------NYRSNSHYVGLHHPGPMSGMGTAHGF--INR
Csi_DFA1        TFNSSISNVNNVASSRNQ---NYRPNSHYMG--------LHHPRPMSGMGAAQGFMNMNR
Vvi_DFA1        SITSSISNANNVTASRNL-----RPHSHFMG--------LQHPRPMSGMGTAHGF--MNR
Cka_DFA1        SASATTPPSRNQNLHPLP-------------------LMGLHPRPPSGMSPSPGF--MST
Ltu_DFA2        PFASTVPSARNQNLCPLP------------------HVMGLHPPRPSGVGPTPGF--MNS
Ltu_DFA1        SISSTVSHVGNIPSARTQ-----------NLRPLTHLMGLHPARPTSGMGSAHGF--MNR
Cka_DFA2        PFSSNISNITSARNQNLR--------------PVPHLMGLHPSRAASGGGTAPGF--MNQ
Cka_DFA3        SAISNGPSGRNQSLRPPP------------------HLMGLHAPRTTGVGPASGF--INR

Mtr_DFC2        VFPNTNYR------PSTSTNYRPITS-------TNYRP----NGAVS--NDRVMLSE---
Aqc_DFC2        SYSARNYS-----SPSNQVQGLHSDG------PSSYSANG--RSSVG--YDG-YNLG-EK
Aag_DFE         YPPLGRHVHVHNLNGSKAARVLASGG-------LDSRSNG--RSWPG--ADKGGKPR-GR
Sfa_DFE1        YLPSAGLR-NGPFVLGRAGHAVGSPG-------VESKSAGR-GGWIG--VDK-GKHR-GR
Sfa_DFE2        YPQLAGVMNGPIGAAARAGHGGGGGGGGGGGNVLEARLNGRGGGWIN--IDK-GKHR-GR
Sfa_DFE3        YPPLAGIINGPTGAGRAGRGSGGGNG-------LEARPNGR-GGWIS--MDK-GKHR-GR
Mpo_DFE         YPPLGRVM-QSPNGSGRGGRGMPGSG-------MDSRSNGG-RGWIG--VDK-GKPRGGR
Cpu_DFE         YPPLSGVV-----NGPVRGRGMGNMS-------VDGRTNGR-GGWIG--SEK-GKQR-GR
Ppa_DFE1        YPPVSGVV--NGHNGPVRARQLGNTF-------VDPRPNGR-GGWIG--IDK-GKQR-CR
Ppa_DFE2        YHPLSGVV--NGPHGSVRARHMGSAS-------MDTRANGR-GGWIG--IDK-GKQR-GR
Bol_DFB5        AYNQCRRASFSASSSSSPSSTWELD--------YNLSPLDESRSGSC--SDFHHRPA---
Ath_ECT9        AYAQCKRS---PFSASSSSPTWEND--------YNLPP-----------LDE-ARSE-SY
Atr_DFD         EYLHGKIL--PFSEPGNVTSSFKDEM-------VGLKSHG--HGWVN--VDK-LKPR-MH
Nco_DFD         YIPLRRLT--PVQRPVNITVTTGVNG------VVDVGSGH--HGWPM--NNKSNKPL-HF
Ath_ECT6        LLPYGKSD---IANGVSSIASYSYKP-----------------------CSKIYDAR-GD
Bol_DFD         THPVDVVSSSRVSSSGQLDIAPPPER----------------NGLSSTATNN-NNPR-PK
Ath_ECT7        APPQLNDF----------------------------------SKIAT--NNNNIRPK-LY
Sly_DFD         SIIHGKVL--SNHGQLRAPLPPEIDL-------SNHRSGA--HDQAN--TDK-IRTKFLN
Csi_DFD         DISSGKVL--PPPNQVKAVVSNGNGF-------SDFQSSA--RGRSA--VDK-LLPKTAV
Tca_DFD         -FPGGKLP--SHRNQLKADLPVGNAF-------SDYGSST--PGRGA--LDK-LRPKIHV
Vvi_DFD         NVPHGRVL--PHHNQLKLAIPSGNGM-------SDFGSNA--QLRAP--MDK-FRPKFNY
Mtr_DFD2        ISHHNQLI----VASSRSGF-------------SDFAANA--NGQSS--VAK-LRPK-AL
Mtr_DFD1        TFSNGNVL--PHRNQFKVAAPLSNGF-------SDYGSNA--NGQSA--IAK-LRPK-VH
Aqc_DFD         QLTFGQVP--SLPASAKVSLPVTNVS-------SDIGTNA--RGWPM--VDR-LRPRFHY
Ltu_DFD         PSSFGRVS--SVRSPLKVTLPPNTSI-------ADFGSNA--HGWAA--ADK-LRPRLQF
Cka_DFD2        PFSLGRVP--SLRNPLKVTLPANNSL-------ADFGPST--RGWAA--VDK-LRPRLQL
Cka_DFD1        PFSFGRVP--SLHNQLKVALPANNLA--------DFVPSA--PGWAT--VDK-FRPR-SQ
Csi_DFB3        GYSHCLSD---------QGSEYGCVS------TSSMEMDG--QNWPS--LTE-ARQG-GR
Tca_DFB2        SYTGSRSD-QSSGCGSVSSSSLGING----------------QNWPS--LDE-AREG-GN
Vvi_DFB3        GYSSSGIN---------QSSSFRNTS-------ISTTSAMNGWNWLP--YDK-AKSG-GN
Nco_DFB         VYGHGGFY-NQGVNVGRSGLGFGANS----------------RSWVS--VDK-GQRR-IR
Atr_DFB         GYPQSRIY--QSGSFGRSSPALGAIG----------------RSWIA--VEK-SRRR-GR
Bol_DFB2        --------------GSRLNSYVGMGN----------------QSWIG--VDN-TRGR-GR
Bol_DFB1        GYMHSGGH--------GQGSNYGSRL-------ISNVGMGN-QGWIG--VDN-IRGR-GR
Ath_ECT5        GYMHSGGR--------GQGSNYGSRL-------ISNVGMGN-QGWIG--VDN-SRGR-GR
Aqc_DFB         RYPHNGIY----------QNSFDTAS-------FSTLGTN--DRWLT--LDK-VRRR-AR
Mtr_DFB         --PYGRGY------LSNPGSSFGGSA------ISGLSAND--RSFLS--LEN-SRRH-GR
Csi_DFB1        GYMHNAFS---------QGSNFGGTP------ISNLAINN--RGWIS--LDS-SKRR-VR
Tca_DFB1        GYLQSGLN---------QGPSFGSAS------VPSLGANS--RGWLS--LDS-NRRR-GR
Vvi_DFB1        GYLQAGFN---------QGSSFGSAP------ISSLGMNG--RAWLS--LDS-SRRR-GR
Cka_DFB         SYQHGGMH--------HQCTNFGGSV-------SALGTNA--RGWIA--VDK-GRRR-GR
Ltu_DFB1        GFSHEGVY--------HQGMNFGGSI-------SGFGLND--QSFIA--TDK-GGRR-GR
Ltu_DFB2        GYPHGGMY--------HQGMNFSGSI-------SSLGVNG--RSWIT--IDK-GRRR-GR
Sly_DFB         KYSQHSLY---------PSANYGSGS-------SSLWEPGH-RNWLT--PDRGGRRERDR
Vvi_DFB2        FYPDGGLY---------ESTNFGGAS------VSPLGAND--RNRLI--LDK-GKIR-ER
Csi_DFB2        NYPHGAVY---------QSSYFGSND----------------RVRLA--ADK-GRRR-ER
Ath_ECT10       YYHVGSYQ-----NPSSTPSYYGVDN----------------RVRLT--PDI-GKRR-EK
Bol_DFB3        YYPVGSYQ-----SPSSIASYYGADN----------------PVRLA--SDI-GKRR-EK
Bol_DFB4        YYHVGSYQ-----TPNAVGSYYGADN----------------SVRSA--PDI-GKRR---
Nco_DFC2        RLPHGNFV--PYPSQGKGGLLAESGA-------KTFIPNS--RGWHS--NDT-LRTS-GK
Sly_DFC         FHLVGDYP---SYTSQNQGFFMPYDP-------INCQTNS--RMWNG--NYR-AKPR-GN
Csi_DFC2        SNPLGNFS-----AFSNQKQGFFPNM-------VNYSTNG--RMWNG--NDR-YKSR-DK
Tca_DFC         YHPAGKSP---SFNNQKEGLFQHNGP-------MNYRLNG--RGWNQ--NDR-YKKS---
Vvi_DFC2        FNPVSKFS---SFTNQKQGFFPHNGV-------MNYRPNS--RAWNG--NEK-YKLR-EK
Cka_DFC4        QHPAGKIP--SFPNQGHGGLFPQYRF-------SNSGSNG--QAWVG--NDR-FKMR-EK
Ltu_DFC3        YHPMGKFS--SFSSQGNGGSSQQNGF-------RNFRPDG--QSFVR--NDR-FHMR-EK
Ltu_DFC4        FNPEVSLF----PNQGHIGIRPQSGF-------TNLRTDG--RIWAV--NDR-VQVR-EK
Ath_ECT8        KASQNSYAPPPLLNQEKGRIAYPMDP-------VKKKSGALNRDETE--KAK-ARTK-EN
Bol_DFC1        YAPL------PPHNQERGGPLKKKYG-------ASNRDE----------TEK-LKAR-NK
Bol_DFC2        YYSKTKTS-------------------------FTSHGMG-------------ARPK---
Mtr_DFC1        SFPVAKFS---AYNQGKSGFPYQNNF-------PNMKATST-KGWVS--TEK-LKLR-SK
Cka_DFC3        YCPIDKLP--SYPNQGRGGFIYPAGP-------IDIKANG--QHCGG--NEK-IKAS-SK
Atr_DFC1        YFPLPKFP--AYSNNGKGGVLYPNSP-------MNFKQNG--RNWAS--AER-FKSR-GK
Nco_DFC1        YLPIAKFP--AYASPTKGGLIYPPGP-------VGFKSSN--RGWSG--NEK-LKTR-IK
Aqc_DFC1        YFPLTKYQ---CSNQTKGGLLYPNNS-------ANFKANI--RGWGP---EK-LKTR-GK
Cka_DFC1        YFPIPKFP--ALPNQGKSVMLFPKNS-------INIKAHG--QGWTG--VEK-MKAR-GK
Cka_DFC2        YLPLSKFP--TLPNQGKGGLLYPSSP-------INIKANG--RGWAG--FEN-LKSR-GK
Ltu_DFC1        YFPIAKFP--SCPNQVKGGLLYPNNP-------AGVKANG--RGWAG--TEK-LKTR-SK
Ltu_DFC2        YFPISKFP--SFPNHGKGDLLYPNSP-------INIKANE--RGWGG--TEK-PKMR-AK
Csi_DFC1        YLQLAKFP---LYNQGKVGVVYSHGP-------VNYKANA--PGWGG--NEK-TKTR-SR
Vvi_DFC1        YFPIAKLQ---SYNQGKGGLLYPNSP-------VNLKANS--RGWVS--TEK-LKMR-SK
Atr_DFC2        ---------------------------------IYFRPNQ--GGWTR--NERFNRIG---
Bol_DFC3        YYGNGNTN----------------------------------SGFRDQRDEH-RKPE---
Ath_ECT11       KEAAGQFL--TFSNQKTSCVPYSGY--------INGNSNN--GFWDQ--RDHNKKPE---
Mtr_DFA2        MYPSNNLF-SQYGSSFRANSRYGSSA-------YGSRTGS---------FDNKYRAT-GN
Mtr_DFA3        MYPSNTMY-----------SQYGNTY----------------RGS----YDNKYRST-SY
Ath_ECT1        LYSNHGLY-GLYGNVIDSGHAYGTFG-------YDSWKLG--RGWYP--VDG-YRKT-RS
Ath_ECT3        IYSNYGMC-----GPYTNGYGYGSYG-------YDSWKYM--PNWYA--VNNTYKPRNGY
Bol_DFA5        ------------------------------------------PNWYA--FNNGYKTK-GY
Tca_DFA2        MYPNNMAY-SHYGSTIRGGSGYGSYS-------YDSWKKG--LGWYT--VGNNNKSR-GR
Csi_DFA2        MYANNPMY-GHYGNTFRAGPGYGSFG-------YDSWISG--RGWYP--VDSKYKPR-GR
Bol_DFA4        ------------------------------------------------------------
Ath_ECT4        VSPNKSYG--QYGSTVRSGMGYGSSG-------YGSRTNE--RGWLN--TDNKYRSR-GR
Ath_ECT2        MYQNKLYG--QYGSTGRSALGYGSSG-------YDSRTNG--RGWAA--TDNKYRSW-GR
Bol_DFA3        IYPNKLYG-----NNYGSSGRYGSSG-------YDSRTNG--RGWVNTTDNR-YRSW-GR
Bol_DFA1        KMNQSKLY-GNYGSSGRSGMGFSSSG-------YDSRTNG--RGWVSATDNR-YRGF-GR
Bol_DFA2        VYQNKVYG--SYGSSGRSGTVYGSSG-------YDSRTNG--RGWVSTTDNR-YRNW-GR
Nco_DFA         MYPNNRVY-NHGAGALRIPPTYGSNC-------YDYRANG--RGWMP--VDGKFKPR-GR
Vvi_DFA2        MYPNNRMY-DQYGNAFRTGSGFGSNG-------YDSRTSG--RGWLT--VDSRYRNK-SR
Aqc_DFA         MYSNSRMY-GQYGSSYRTGCGFGSNG-------YDSRNNGR-TGWFS--VDNKYKPK-GR
Atr_DFA         IYPNNRMY--HHGSSVRTNGGFGSSG-------YDSRSNG--RGWVA--VDNKYKTR-GR
Sly_DFA         MYPNKYYG--QFGNSFNSGMGFGPNR-------YDTRATGR-GGWMT--VDNRSKPR-GR
Mtr_DFA1        MYPNTRYG--QYGNSVRSGMGYGTHG-------YDSRTNG--RAWLA--VDNKYKTR-GR
Tca_DFA1        MYPNKLYG--QYGNTFRSGLGFGSNG-------YDLRANG--RGWLA--ADNKYKPR-GR
Csi_DFA1        MYPNKLYG--QYGNTFRSGVGFGSNG-------YDLRTNG--RGWLS--VDGKYKSR-GR
Vvi_DFA1        MYPNKLYG--QYGNTVRSGLGFGSNA-------YDSRTNG--RSWLA--VDNKYKPR-GR
Cka_DFA1        MYPNNRVY-SQFGNMVRTGPSVASGG-------FNFRTNG--RGWVA--ADNKYKPR-GQ
Ltu_DFA2        MYTNGRMY-GQFGNAVRTGPGFGSNG-------NDAKANG--RGWMV--PDNKYKPR-SR
Ltu_DFA1        MYQNNRMY----GSAVRTGPGFGSNG-------YDTRTNG--RGWLA--VDK-YKPR-GR
Cka_DFA2        VYPNSRMY-GQYGNTVRTVTGYESNG-------FDSRTGG--RGWLA--ADNKYKPR-GR
Cka_DFA3        MYPNSRMY-GQFGNTVRTGAGFGSNG-------YDSRTNG--RGWLA--VDNKYRPR-GR

Mtr_DFC2        -------------------KFRSGESE--MSKEI--TRGPRFHQRN--------------
Aqc_DFC2        SS---------------------RSSD--VLRDA--TRGPRS-RRL--------------
Aag_DFE         GNGPVAMGNGNGHGNGNSHGNGNGNLD--VLNEQ--NRGPRT-TRI---RSLRATPGVLR
Sfa_DFE1        GG--------------GPSSNGNGGLD--FLNEQ--NRGPRT-IRI---RNQLPTPGVLQ
Sfa_DFE2        GG------------GSLNNNSNNGALD--FLNEQ--NRGPRT-TRL---RNQRVAPGILR
Sfa_DFE3        GG-------------GSPNHSNNGALD--FLNEQ--NRGPRT-TRL---RNQRLASPGIL
Mpo_DFE         GA--------------GPLGNGSGNLD--ILNEQ--NRGPRT-TRI---RSQRTTPGVLR
Cpu_DFE         GG--------------GAMGNSNGGLD--PLNEQ--NRGPRT-IRT---RNQRAIPGVVR
Ppa_DFE1        GG--------------GPIGNSNGSLD--PLNEQ--NRGPRT-IRT---RNQRAIPGVLR
Ppa_DFE2        SG--------------GPITISNGALD--PLNEQ--NRGPRT-IRT---RNQRAIAGVMR
Bol_DFB5        ----------------------MSDSD--LLTER--NRGLRA-SRP--------------
Ath_ECT9        ND----------------FSHCPAMLD--MLTES--NRGPRA-SRL--------------
Atr_DFD         FI--------------GNRGNGNGTSD--ALIEQ--NRGPRI-NRV---GNQVTLV----
Nco_DFD         GM---------------AMINVDRSPD--ALSEQ--NRGPRT-SRS---KNQWTSPLSL-
Ath_ECT6        NN-------------------TTGST---YTSEQ--NRGSRT-RRS---RNQLIV-----
Bol_DFD         LY---------------------GVHA--NISSR--SKGPRSQLVV--------------
Ath_ECT7        GG------------------HANIIPD--TVREQ--NRGRRS-RAL---GNQLIV-----
Sly_DFD         GT---------------IPSDGKVSPD--MLMEQ--NRGPRI-DKM---KKQLLV-----
Csi_DFD         GQ---------------PLNTMGRNPDMCMFSEQ--NRGPRT-SRS---KDQLAV-----
Tca_DFD         GR---------------DLNDAYGFPD--TLGEQ--NRGPRT-NRL---KNQLMV-----
Vvi_DFD         GR---------------AQNDANGSQD--GLSEQ--NRGPRI-NRS---ENQLAV-----
Mtr_DFD2        GL-----------------GSSDGNVSADVLGDQ--NRGPRT-SRS---KHQLSV-----
Mtr_DFD1        VA--------------PIDVNRSGV----LLGEQ--NRGPRI-SRP---KHHLPI-----
Aqc_DFD         GG---------------VSNNGNGNPD--FLSEQ--NRGPRT-NRS---RGQWT------
Ltu_DFD         GG--------------GVLNNGNGSPD--VLGEQ--NRGPRT-NRL---KSPWTSSISV-
Cka_DFD2        GG---------------VLNNGSGNPD--VLGEQ--NRGPRT-NRL---KSPLTSSISV-
Cka_DFD1        FG--------------GALNNGNGSPD--VFGEQ--NRGPRN-NRL---KSSWPSPISV-
Csi_DFB3        CN--------------NFSCSCTVTLD--TLSER--NRGPRA-FKP---KVRT-------
Tca_DFB2        CK--------------DFSCSCTVTLD--TLSER--NKGPRA-FKP---KSQI-------
Vvi_DFB3        SD----------TS-----FGCTGTID--TLIEQ--NRGPRA-SKP---KNRT-------
Nco_DFB         GN--------------GSLCSCNGTLD--IIGEQ--NKGPRA-TRP---RS---------
Atr_DFB         GG--------------GSLCNCNGTID--ALTEQ--NRGPRM-SRS---K----------
Bol_DFB2        VS------------DPYLGGGYNGNYD--ILNEQ--NRGPRA-LKP---KTHVSE-----
Bol_DFB1        VN-----------DPSSLGGGYNGNFD--ILNEQ--NRGPRA-SKP---KTQVSSEE---
Ath_ECT5        VS------------DPSLGGAYNGTFD--ILNEQ--NRGPRA-SKP---KTQVL------
Aqc_DFB         DS--------------GPLCSCNGALD--ILSEQ--NRGPRA-SKP---KNQG-------
Mtr_DFB         ET--------------ASFCRCNGTLD--ILSEQ--NRGPRA-SKL---KNHIS------
Csi_DFB1        GS--------------GSLCGCNGTLD--ILNEQ--NRGPRA-LKP---KSQMTD-----
Tca_DFB1        GS-------------GLSLCGCNGALD--ILSEQ--NRGPRA-SKP---KNQITA-----
Vvi_DFB1        GS--------------GSLCSCNGTLD--ILSEQ--NRGPRA-SKP---KSQITA-----
Cka_DFB         GN--------------DSLCSCTDTLD--ALIEQ--NRGPRA-SRP---KNPS-------
Ltu_DFB1        GS--------------GSLCSCNGTMD--ILSEQ--NKGPRA-SRT---KNS--------
Ltu_DFB2        VS--------------GSLCSCNGTLD--VLGEQ--NKGPRA-SRA---KNQT-------
Sly_DFB         HS----------------VNISTESLG--MASER--NRGPRA-LKP---KSKASI-----
Vvi_DFB2        DR--------------SSGVFSTDSSN--FSSDR--NRGPRA-SKP---KGQSTS-----
Csi_DFB2        DQ--------------DSICISNESPA----IDR--NRGPRA-SKI---KGKSS------
Ath_ECT10       DQ---------------------GSIS--STSDLYGNRGPRASSRV---KSKNSS-----
Bol_DFB3        EY---------------------SSVP--TTSDLYGNRGPRSFTRV---KSKNGS-----
Bol_DFB4        ---------------------EYSSVP--TTNDLYGNRGPRASSRV---ESKNSS-----
Nco_DFC2        FN-------------------LNGSFE--KMAEQ--SRGPRA-NKI--------------
Sly_DFC         FT-------------------RNGVFE--ATNEL--PRGPRANGRS--------------
Csi_DFC2        FS-------------------RAGGLG--MPTEL--IRGPRAENKS--------------
Tca_DFC         ----------------------NRDFDFQNSAEV--TRGPRAWNRV--------------
Vvi_DFC2        SN-------------------RNGHFE--SSTEL--TCGPRA-------RN---------
Cka_DFC4        FN-------------------RNEVFE--ASSEM--SRGPRA-RRV--------------
Ltu_DFC3        FD-------------------REGVYD--SSNVL--KRGPRALRAS--------------
Ltu_DFC4        FN-------------------RNGVFG--TSHDL--SRGPRA-SRV--------------
Ath_ECT8        GT---------------------------SMNDL--ANGQDHITNG---ECES-------
Bol_DFC1        EN-------------------GSSMSE--NVQED----GECE-SCL--------------
Bol_DFC2        -----------------------------KSGAL--NRDETEKAKA---RNK--------
Mtr_DFC1        VN------------------------D--SLNEQ--NQGPRT-------ANAKGT-----
Cka_DFC3        DN-------------------GVCDFD--LLNDQ--NCGPKTSTKN---ASVLGADLV--
Atr_DFC1        GN-------------------GFSDFD--VLNEQ--NRGPRT------------------
Nco_DFC1        TS-------------------GIGDFD--LLNEQ--NRGPRT-NNG---RNSWVSDADAV
Aqc_DFC1        AN-------------------GVGDFD--MLNEQ--NRGPRT-NST---KNNVVSGVDPA
Cka_DFC1        GN-------------------EISEFD--LLNEQ--NRGPRT-NST---KSTWVSVVDPV
Cka_DFC2        GN-------------------DIGDFD--LLNEQ--NRGPRT-------RSTWASAVDPL
Ltu_DFC1        AN-------------------GTSDFD--LLNEQ--NRGPRT-NSA---KNTWVSVVAPV
Ltu_DFC2        AN-------------------GMSDFD--LLNEQ--NRGPRT-NSA---KSSWVSEVGR-
Csi_DFC1        DN-------------------SISDFS--LSNEQ--NHDTST-TSN---KDALESGANAV
Vvi_DFC1        AN-------------------AISDF---GVLEQ--NHGPRT-ASA---KGALVSGGNDA
Atr_DFC2        -----------------------------ALDEL--KRGLRS-NRP--------------
Bol_DFC3        ---------------------RNGESD--SLVEM--KCGPRTSAKT---HP---------
Ath_ECT11       ---------------------RNGESD--YLVEL--KCGPRANAKT---R----------
Mtr_DFA2        GY---------------VANDSRRNGD--GFSEL--NKGPRA-AKSSDNKSVKSPEPVTL
Mtr_DFA3        GR---------------GFDHVKRNVD--GFGEL--NKGPRG-SNSSDDKNDKSLGPVTL
Ath_ECT1        FN----------HG----RGYSDEKAD--RLNEL--CRGPRS-SDF---KNPQVL-----
Ath_ECT3        HG------------------YGKENIE--GLNEM--NRGPRA-KGF---NSQDGSKVMAV
Bol_DFA5        GL------------------YGKENAE--WLNEL--NRGPRA-KGF---K----------
Tca_DFA2        GY-------------------GKENMD--GLSEL--NKGPRV-KGY---KSQDDFESATL
Csi_DFA2        GY--------------GASGSGKENVD--GLNEL--NKGPRA-KGF---KNQEGFDPATV
Bol_DFA4        --------------------------D--II-----RRGARE------------------
Ath_ECT4        GN---------------SYFYGNENID--GLNEL--NRGPRA-KGT---KATEEVSSEEV
Ath_ECT2        GN--------------SYYYGNENNVD--GLNEL--NRGPRA-KGT---KNQKGNLDDSL
Bol_DFA3        VN--------------GCFYGNENNGD--GLNEL--NRGPRA-KGT---KNQKDNSEDSL
Bol_DFA1        GN--------------SFFYGNENNAD--GLNEL--NRGPRA-KGA---KNQKESSEDSL
Bol_DFA2        GN--------------NSFYGNENNAD--GLNEL--NRGPRA-KGA---KNQKENSEDSL
Nco_DFA         GN--------------GYFYYGNENMD--VLNEQ--NKGPRA-ARF---KNQRSFPSGVT
Vvi_DFA2        AN--------------SVLGYGNENMD--GLNEL--NRGPRA-KGF---KNQKGFGPVTL
Aqc_DFA         GN--------------GSFGYGNENMD--GLNEL--NRGPRS-RGV---KNQKTVTLAVK
Atr_DFA         GN---------------GSLYGNENMD--VLNEQ--NRGPRA-ARF---KNQRGLQANIT
Sly_DFA         GN--------------SFYGYGNENMD--GLNEL--NRGPRG-KGS---KNQKSSTPVAL
Mtr_DFA1        NG--------------GYFGYGNENTD--GLNEL--NRGPRA-KGG---KNQKVFVPTVL
Tca_DFA1        GN--------------GYFGSGNDNMD--GLNEL--NRGPRA-KGP---KNQKGATPIAT
Csi_DFA1        GN--------------GYFGYGNENMD--GLNEL--NRGPRA-KGA---KNQKGSAPNAL
Vvi_DFA1        GI--------------GFFGYGNENMD--GLNEL--NRGPRA-KSS---KNQKGLAPVTA
Cka_DFA1        AN--------------GFYGYGNENAD--GLNEL--NRGPRA-GRF---KNQRGTTPNIT
Ltu_DFA2        SI----------------FGYGNENSD--GLNEL--SKGPRA-GRF---KNQKGFASNIT
Ltu_DFA1        GN--------------GLFGYGNENMD--GLNEL--NRGPRA-GRF---KNQKGFAPNIT
Cka_DFA2        GY--------------GSFGYGNENME--ELIEL--NRGPRA-GRF---KNQKGFAPNIT
Cka_DFA3        GN--------------GFFGYGNDNMD--GLNEL--NRGPRA-GRF---KNQKGVAPNIT

Mtr_DFC2        --------SNPESSVVKDEFAFTVCRDQYNLPDFQTK-YETAKFYMIKSFNEDDIHKGIK
Aqc_DFC2        -------HTLFNKFDEKEHLGPRVRRDRYNRSDLRTI-YDKAKFFIIKSYSEDDIHRSIK
Aag_DFE         HA----RGQGGTSNGNNEALTALANKDQYNRPDFPTK-YEHARFFVIKSYSEDDVHKSIK
Sfa_DFE1        HT----RGQGAISSGNSEALEAIASKEQYNQPDFITN-YESAKFFVIKSYSEDDVHKSIK
Sfa_DFE2        HARGQGAAASSPVNSEAAALGALVNREQYNQPDFVTN-YEHAKFFVIKSYSEDDVHKSIK
Sfa_DFE3        RHTR--GQGVTTSPGNSEALSALVNREQYNRPDFVTK-YEHAKFFVIKSYSEDDVHKSIK
Mpo_DFE         HT----RGQGAGANGSNEALSAVANRELYNRPDFQTK-YDQAKFFVIKSYSEDDVHKSIK
Cpu_DFE         HT----RGQGAGSSGNGDVLSPFANRDQYNKPEFVTN-YEDAKFFVIKSYSEDDVHKSIK
Ppa_DFE1        HT----RGQGVISSGNSDALNAFVNREQYNKPEFIIN-YDHAKFFVIKSYSEDDVHKSIK
Ppa_DFE2        HT----RGQSVNSSGNSDPLMAFANREQYNNPDFSTS-YENAKFFVIKSYSEDDVHKSIK
Bol_DFB5        --------------------NAKSKMITYDQQDLLSK-FRDAKFFVIKSYSEDNVYKSMK
Ath_ECT9        --------------NSKSKMISYDRVDRFCQQELLSQ-FRDAKFFVIKSYSEDNVHKSIK
Atr_DFD         ------RSPANLAGTSHGQDSIVHNTDQYNRANFPVK-YSDAKFFVIKSYSEDDVHKSIK
Nco_DFD         ------RVYSTRPFSNDMKENILIYADHYNRDDFPVS-YPDAKFFVIKSYSEDDVHKSIK
Ath_ECT6        ------KAYTTKAGNADAEGNIVINPDRYNKEDFSIE-YSDARFFVIKSYSEDDVHKSIK
Bol_DFD         ------KAYTTKAGNADAEGNIVIDPNLYNKEDLRID-YTNAKFFVIKSYSEDDVHKSIK
Ath_ECT7        ------KAYTTKAGNADAEGNIVINPSQYNKEDLRID-YSNAKFFVIKSYSEDDVHKSIK
Sly_DFD         ------KAYSTRAGNVDVQGNIVIHADEYNRGDFLMD-FVNAKFFVIKSYSEDDVHKSIK
Csi_DFD         ------KAYTSKAGVTDVEGNIIICTEHYNKEDFQVD-YVDAKFFVIKSYSEDDVHKSIK
Tca_DFD         ------RAYTTKAGNSDTEGNIIIYTDQYNKDDFPID-YVDAKFFVIKSYSEDDVHKSIK
Vvi_DFD         ------KAYTTKAGDTNAQGNIIIYTDQYNKDDFPVD-YVDAKFFVIKSYSEDDVHKSIK
Mtr_DFD2        ------KAYTTKVGGGNEQDSIIIYTDQYNKEDFPLD-YDNAKFFVIKSYSEDDVHKSIK
Mtr_DFD1        ------KAYTAKSGDANTQEN-IIYTDQYNREDFPID-NEIAKFFVIKSYSEDDVHKSIK
Aqc_DFD         --------PSTNVGTTVTNGKITINPDQYNKDDFSVS-YANGKFFVIKSYSEDDVHKSIK
Ltu_DFD         ------KAYTTKAGASNAQGNIVIYADHYNREDFPVN-YPNAKFFVIKSYSEDDVHKSIK
Cka_DFD2        ------KAYTTKAGSSNAQGNIVIHADQYNREDFPIN-YANAKFFVIKSYSEDDVHKSIK
Cka_DFD1        ------KAYTTKAGSSNAQGNILIYTDQFNREDFPVN-YANAKFFVIKSYSEDDVHKSIK
Csi_DFB3        ------TAYGFAVDNSKNGTLDGILKGSYNQLDFVTN-YKVAKFFIIKSYSEDNVHKSIK
Tca_DFB2        ------TAKGFIVDSSKNGPTNGISNGSYNRQNFVTD-YVDAKFFVIKSYSEDNIHKSIK
Vvi_DFB3        ------TANESFVNNSKNGTCTGVHRESYNRLDFVTE-YKDAKFFVIKSYSEDNVHKSIK
Nco_DFB         ------SDQESNTDGKNGRSTVDAHSGKYNKLDFVTE-YEDAKFFIIKSYNEDNVHKSIK
Atr_DFB         ------NPQGDQNSSADTKNGTSESNELYNRLDFNIE-YKDAKFFIIKSYSEDNVHKSIK
Bol_DFB2        ------ELDSSADSKKNNKDSPKEEANNNNNPEFVTD-YSDAKLFIIKSYSEDNVHKSIK
Bol_DFB1        ------LDSSADTKKHNKGSTKEHEDSNNNSNDFVTD-YNDAKLFIIKSYSEDNVHKSIK
Ath_ECT5        ------EELDSAADSKKNNKGSAKEHEESNNADFVTD-YTNAKLFIIKSYSEDNVHKSIK
Aqc_DFB         ------TTEHSSPVDLNNTPIVEARNQSFNRPDFATE-YNDGKFFVIKSYSEDNVHKSIK
Mtr_DFB         ------SENNAIDGSKNNASTAKFQDESLNRPDFATD-FKDAKFFVIKSYSEDNVHKSIK
Csi_DFB1        ------EHGSSVDQNKESKSVVKILDESYNQPDFVTD-YKDAKFFIIKSYSEDNVHKSIK
Tca_DFB1        ------EHNSSIDDNKNNKPSAKIHDESFNRPDFATD-YKDAKFFIIKSYSEDNVHKSIK
Vvi_DFB1        ------EHGSSIDNNKHSTSTAKTNDGLYNQLSFVTE-YKDAKFFIIKSYSEDNVHKSIK
Cka_DFB         ------SERNSSADGKNGAASPKVDSELYNRSDFVTE-HKDAKFFIIKSYSEDNVHKSIK
Ltu_DFB1        ------TLEHNWSVDSKRGVSPKADKESYNRPNFVTE-YKDAKFFIIKSYSEDNVHKSIK
Ltu_DFB2        ------SERNSSVDSKNGVSTPDANSELYNRPDFVPE-YKDAKFFIIKSYSEDNVHKSIK
Sly_DFB         ------EDSSSSVICREVELTSILQPGQYNRPEFVTD-YEHAKFFVIKSFSEDNVHKSIK
Vvi_DFB2        ------GQGVSSSSRKSDASNSVVHFDSYNQPDFVTD-YENAKFFIIKSYSEDNVHRSIK
Csi_DFB2        ------EQNLSSGSSKNNSSGSGINFELYNQFDFPTD-YENAKFFVIKSFSEDNVHKSIK
Ath_ECT10       ------KPCSTIGDSASDSSTAGPNPSLYNHPEFVTD-YKNAKFFIVKSFSEDNVHRSIK
Bol_DFB3        ------GLSSSAGDATNDSSTAGSNPSLYNHPEFATD-YKNARFFIVKSFSEDNVHRSIK
Bol_DFB4        ------RLSSSAGNSANGSSTAGPNPSLYNSPEFVTD-YKNAKFFIVKSFSEDNVHRSIK
Nco_DFC2        -------KGSPFADEISDKLNPAMRRDQYNLLEFETK-YDHALFFVIKSFNEDDVHKSIK
Sly_DFC         --------VPSKPSAEEDQLVPAVQREKYNKEDFKTQ-YDNAKFYIIKSYSEDDIHKCVK
Csi_DFC2        --------ASLEISDKKEVLSPTVSRDQYNLPDFQVE-YEKAKFYVIKSYSEDDIHKCIK
Tca_DFC         ----------LDSSVKREDLGLTLCKDKYNPLDFQTE-YDNAKFFVIKSYSEDDVHKSMK
Vvi_DFC2        ------RNAPLNSATEKEELGLMVRRDQYNLQDFQTE-YENAKFYVIKSFSEDDIHKCIK
Cka_DFC4        -------KDPLSLSTDKDQLSSMIRRDQYNLKDFKTK-YEQAMFFVIKSYSEADVHKSIK
Ltu_DFC3        ------QLNTSSSSSEKTQLSSSIRRDQYNLKDFETR-YEQAMFFVIKSFSEDDIHKSIK
Ltu_DFC4        -------KDPLNSSSDKDQLSSSVQRDQYNLKDFQTK-YEQAMFFVIKSYSEDDIHKSIK
Ath_ECT8        ------CSLDAEGNERSNGVGSVIRRDQYNLPSFQTK-YEEAIFFVIKSYSEDDIHKSIK
Bol_DFC1        --------LDGEGKGRSNGVGSVIKRDQYNLPSFQSK-YEEAMFFVIKSYSEDDIHKSIK
Bol_DFC2        ------DNVNSTEGECESCVGSVIKRDQYNLPSFETK-YEEAMFFVIKSYSEDDIHKSIK
Mtr_DFC1        ------LNSGGNSEDKSVNGNTKIRTDQYNLPDFPTK-YDHALFFVIKSYSEDDVHKSIK
Cka_DFC3        ------QSSGAEGSGNNNNSTAIIRRDQYNLPDFPTK-YEHALFYVIKSYSEDDIHKSIK
Atr_DFC1        --------KGISEKSESDGLTGAVKRDQYNLSDFLTK-YDSAFFFVIKSYSEDDVHKSIK
Nco_DFC1        ------ACLGSDNSNKSNNLNVVIRRDQYNLSDFPVK-YEQASFFVIKSYSEDDIHKSIK
Aqc_DFC1        ------VSLVTEGTDNKNSSTTVIRRDEYNLPDFSTK-YDRALFFVIKSYSEDDIHKSIK
Cka_DFC1        ------GSPGAGGNDSSNNLANVIRRDQYNLPDFPTK-YDHALFYVIKSYSEDDIHKSIK
Cka_DFC2        ------GSPGSGDNDNCNNSTNVIKRDQYNLPDFPTK-YDDALFYVIKSYSEDDVHKSIK
Ltu_DFC1        ------GSPGAEMNPSSNSSTTVIRRDQFNLPDFPTK-YDHALFYVIKSYSEDDVHKSIK
Ltu_DFC2        ------AGSPGAEGKDNSSSSTIIRRDQYNRPDFPTK-YEHAFFYVIKSYSEDDVHKSIK
Csi_DFC1        ------GALGTNEKGNSDSISSLIWKDQYNLPDFRIK-YDHALFFVIKSYSEDDIHKSIK
Vvi_DFC1        ------GSLSADGNGKNNCIASLIRRDQYNLPDFPTK-YDHAFFFVIKSYSEDDIHKSIK
Atr_DFC2        -------------KESPVLENPLIKRDLYNLLDFPTN-YEAALFYVIKSFSEDDVHKSLK
Bol_DFC3        ------PSDSSSSLKQNSSFVLDLRREMFNLPDFQTD-YEDAKFFVIKSYSEDDVHKSIK
Ath_ECT11       ------PPSESSPLKQNNSFALALRREMYNLPDFQTD-YEDAKFFVIKSYSEDDVHKSIK
Mtr_DFA2        LL----KGQNLPVKSDDEVVPLVLNKEQYNGEDLSEN-YSDAKFFIIKSYSEDDVHKSIK
Mtr_DFA3        LLK---GQDLPIKSDDDKEVHPVPDKQQYTGEDLSEN-YSDAKFFVIKSYSEDDIHKSMK
Ath_ECT1        ---------NSSMLDAMKQDVSAVDLQRYNGENFPES-FVKAKFFVIKSYSEDDVHNCIK
Ath_ECT3        SL----KEQRVTETEKLSEDVSLLDPKDYNKIDFPET-YTEAKFYVIKSYSEDDIHKSIK
Bol_DFA5        ------TGQPETVKAAPPEDVSLPDSKEYNKEDFSDSYYSNAKLFVIKSYSEDDVHKSIK
Tca_DFA2        AVKD--QNLPLTESNKENNVTLVPDMEQYNKEDFPES-YSDAKFFVIKSYSEDDVHKSIK
Csi_DFA2        AAKG--QNLKSSESTPEDNLPLIPDKEKYSGEDFPES-YSDAKFFIIKSYSEDDVHKSVK
Bol_DFA4        --------EDTENQKSNVTEAVAPDREQYNKEDFPVD-YANAKFFVIKSYGEDDVHKSIK
Ath_ECT4        K-----KQTFDESNTEETVTCVLPDREECNRDDFPVE-YKDAKFFIIKSYSEDDVHKSIK
Ath_ECT2        EVKEQTGESNVTEVGEADNTCVVPDREQYNKEDFPVD-YANAMFFIIKSYSEDDVHKSIK
Bol_DFA3        EVKEQTGASDVAETVETENTCIVPDREQYNKEDFPVD-YENAMFFVIKSYSEDDVHKSIK
Bol_DFA1        EVKEQTSESNVAEAVETENTCIVPDREQYNKEDFPVD-YADAMFFIIKSYSEDDVHKSIK
Bol_DFA2        EVKEQTGESNVVEAVETENTCIVPDREQYNKEDFPVD-YENAMFFVIKSYSEDDVHKSIK
Nco_DFA         LAV---KGQNITLNGKSDD-SATPDRDQYNRSEFEIK-YPDAKFFVIKSYSEDDVHKSIK
Vvi_DFA2        AVRGQNLQLNGNNSNSDGNLTLVPDKEQYNSEDFPEN-YSDAKFFIIKSYSEDDVHKSIK
Aqc_DFA         GQ----NISSGDSTETKDMSTVTPDREQYNREDFPVK-YTDAKFFIIKSYSEDDVHKSIK
Atr_DFA         LAV---KGQNLLSNANNEDVSTIPNKDQYNRPDFVTK-YSDAKFFIIKSYSEDDIHKSIK
Sly_DFA         AVKGQNIPLAVTKDAEEDKPSLMPDREQYNHPDFPVT-YADAKFFIIKSYSEDDVHKSIK
Mtr_DFA1        TVKGQ-NVPVNTVDEEKEKNSTTPDREQYNKADFPEE-YTDAKFFVIKSYSEDDIHKSIK
Tca_DFA1        AVKGQNVPSDGTNREEKEKACVVPDRERYNREEFPVD-YTDAKLFVIKSYSEDDVHKSIK
Csi_DFA1        PVKEQNVLTNGTAEDENDKISLSPDRDEYNKADFPEE-YTDAKFFVIKSYSEDDVHKSIK
Vvi_DFA1        KGQN--VQSNGSNDEEKDRTSVFPDRDQYNHADFPVE-HTEAKFFIIKSYSEDDVHKSIK
Cka_DFA1        IAG---KGENLSSNGNNDEYSAVLDSNQYNQADFPVQ-YSGAKFFVIKSYSEDDIHRSIK
Ltu_DFA2        LAV---RGQSLPLNGNSDDASLVSTRDQYNKEEFPVE-YSDAKFFIIKSYSEDDIHKSIK
Ltu_DFA1        LAV---KGQSLPSNGSNDESPAVPDRDQYNRADFPVK-YSDAKFFVIKSYSEDDIHKSIK
Cka_DFA2        LAV---KGQNLTSNGNKEESTVVPDRDQYNRSEFPVK-YLDARFFIIKSYSEDDIHKSIK
Cka_DFA3        IAV---KGQSLTSNGNKEDSTVAPDRDQYNRAEFPIS-YSDAKFYIIKSYSEDDIHKSIK

Mtr_DFC2        YDVWTSTPHGNKKLNAAFQNAEAK-LSQTGTQCPIFLFFSVNASGQFVGVAEMLGPVDFK
Aqc_DFC2        YDVWSSTPHGNKKLNAAFHDAATI-YSETGTRCPIFLFFSVNGSGQFLGFAEMIGPVDFE
Aag_DFE         YNVWASTPNGNKRLEVAYQDAQTTFSGQSESSCPIFLFFSVNASGQFCGVAEMAGSVDFN
Sfa_DFE1        YNVWASTPVGNKRLDAAFKDASGK----AVGGCPVFLFFSVNASGQFCGVAEMTGPVDFT
Sfa_DFE2        YNVWASTPAGNKRLDAAFLEAQNKVASGKPGSCPVFLFFSVNASGQFCGVAEMVGPVDFG
Sfa_DFE3        YNVWASTPAGNKRLDAAFLESQSK-AGGKQGSCPVFLFFSVNASGQFCGVAEMVGPVDFG
Mpo_DFE         YNVWASTPNGNKRLEGAYQDAQTR-----QGPCPVFFFFSVNASGQFCGVAEMTGPVDFN
Cpu_DFE         YNVWASTPVGNKRLDAAYQDAVAK-RSGDTKSCPVFLFFSVNASGQFCGVAEMTGPVDFS
Ppa_DFE1        YNVWASTPVGNKRLDAAYLEALAK-SNGDTKSFPVFLFFSVNASGQFCGVAQMTGPVDFS
Ppa_DFE2        YNVWASTPVGNKRLDAAYQEALTK-CNGDTKSYPVFLFFSVNASGQFCGMAQMTGRVDFS
Bol_DFB5        YCVWASTKNGNKKLDAAYREAKTK-----QVACPVFLLFSVNASAQFCGVAEMVGPVDFE
Ath_ECT9        HCVWASTKNGNKKLDAAYREAKKK-----DVACPVFLLFSVNASSQFCGVAEMVGPVDFN
Atr_DFD         YHVWSSTPSGNNRLNTAFEDAQRR-SGGKPGSCPVFLFFSVNASGQFCGVAEMVGSVDFQ
Nco_DFD         YNVWSSTPNGNKRLDASYADAQRR-SGGKHRACPVFLFFSVNASGQFCGVAEMIGPVDFQ
Ath_ECT6        YGVWSSTLNGNKKLQSVYEDAQRI-ATEKSRECPIFLFFSVNSSGLFCGVAEMTGPVSFD
Bol_DFD         YNVWSSTLHGNKKLQSAYEDAQRI-ATEKSCECPIFLFFSVNASGLFCGMAEMTGPVSFE
Ath_ECT7        YNVWSSTLHGNKKLQSAYEDAQRI-ATEKSCECPIFLFFSVNASGLFCGMAEMTGPVSFD
Sly_DFD         YNVWSSTPNGNKKLNSAYEDAQRI-TPGNPRGCPIFLFFSVNASGQFCGVAEMTGPVDFY
Csi_DFD         YGVWSSTSHGNKKLQSAYEDAQKL-AAGKPGGCPIFLFFSVNASSQFCGVAEMIGPVDFY
Tca_DFD         YNVWSSTPHGNKKLESAFEDTQKF-AAGKPSGCPIFLFFSVNASGQFCGVAEMIGPVDFQ
Vvi_DFD         YNVWSSTPNGNKKLENAYEDAQRI-ALGKRRGCPIFLFFSVNASGQFCGVAEMIGPVDFH
Mtr_DFD2        YNVWSSTVHGNRKLGNAYEDTKKV-SAEKSGVCPIFLFFSVNASGQFCGVAEMIGSVDFN
Mtr_DFD1        YNVWSSTPHGNKKLQSAYEDARRK-ATGKSGGCPIFLFFSVNASGQFCGVAEMVGPVDFN
Aqc_DFD         YNVWSSTPNGNKRLDSAYEDAQRI-ASGNSRGCPVFLFFSVNASGQFCGVAEMVGRVDFN
Ltu_DFD         YSVWSSTPSGNKRLDSAYEDAQRI-SGGRLGNCPVFLFFSVNASGQFCGVAEMTGPVDFQ
Cka_DFD2        YNVWSSTPNGNKRLDNAYEDARRI-SGVKPGNCP------VNTSGQFVGVAEMIGPVDFE
Cka_DFD1        YNVWSSTPNGNKRLGSAYEDAQRI-SGGKPGHCPIFLFFSVNASGQFCGVAEMIGPVDFE
Csi_DFB3        YGLWASTPNGNKKLDAAYREAKEK-----HGTCPIFLLFSVNASAQFCGVAEMVGPVDFD
Tca_DFB2        YGVWASTPSGNKKLDTAYHEAKEK-----QVTSPVFLLFSVNASAQFCGVAEMVGPVDFD
Vvi_DFB3        YGVWVSTPNGNKRLNSAFHEAKEK-----HGNCPIFLLFSVNASAQFCGVAEMVGPVDYD
Nco_DFB         YGVWASTTNGNRKLDSAYNESKEK-----GHSCPVFLLFSVNASAQFCGVAEMVGPVDFD
Atr_DFB         YGVWASTANGNRKLDAAYRESKEK-----DGHCPVFLLFSVNASAQFCGVAEMMGPVDFE
Bol_DFB2        YNVWASTPNGNKKLDAAYREAKEE-----KEACPVFLLFSVNASSQFCGVAEMIGPVDFE
Bol_DFB1        YNVWASTANGNKKLDAAYREAKEE-----KEPCPVFLLFSVNASSQFCGVAEMIGPVDFE
Ath_ECT5        YNVWASTPNGNKKLDAAYREAKDE-----KEPCPLFLLFSVNASSQFCGVAEMVGPVDFE
Aqc_DFB         YGVWASTPNGNKKLDAAYHEAKEK-------HCPVFLLFSVNASAQFCGVAEMVGPVDFD
Mtr_DFB         YGVWASTPNGNRKLDAAYCQAKEK-----QDACRIFLFFSVNASAQFCGVAEMVGPVNFD
Csi_DFB1        YGVWASTPNGNKKLDAAYCEAKEK-----QDPCPVFLFFSVNASAQFCGVAEMIGPVDFE
Tca_DFB1        YGVWASTPNGNKKLDAAYREAKEN-----QDTCPVFLFFSVNASAQFCGVAEMVGPVDFD
Vvi_DFB1        YGVWASTPNGNRKLDAAYREAKEK-----QAACPVFLLFSVNASAQFCGVAEMVGPVDFD
Cka_DFB         YGVWASTPNGNKKLDAAYREAKEK-----EGICPVFLFFSVNASAQFCGVAEMTGPVDFD
Ltu_DFB1        YSVWASTSGGNRRLDAAYRESKEK-----EGACPVFLLFSVNASAQFCGVAEMVGLVDFD
Ltu_DFB2        YGVWASTTSGNRKLDAAYRESKEK-----EGACPVFLLFSVNASAQFCGVAEMMGPVDFD
Sly_DFB         YGVWASTPQGNRKLDAAYAEAKEM-----NANCPVFLFFSVNASGQFCGVAEMVGPIDFE
Vvi_DFB2        YSVWASTALGNRKLDAAYQKAKEI-----ETNCPIFLCFSVNASSQFCGVAEMVGPVNFE
Csi_DFB2        YGVWASTPHGNKKLDAAYHEAKET-----DNRCPIFLLFSVNASGQFCGVAEMVGPVDFE
Ath_ECT10       YNVWASTPHGNKKLDTAYRDAEKM-----GGKCPIFLFFSVNASGQFCGVSEMVGPVDFE
Bol_DFB3        YNVWASTPHGSKKLDTAYRDAEKM-----GGKCPIFLFFSVNASGQFCGVAEMVGPVDFE
Bol_DFB4        YNVWASTPHGNKKLDTAYRDAEKM-----GGKCPIFLFFSVNASGQFCGVSEMVGPVDFE
Nco_DFC2        YNVWASTPSGNEKLDAAFHDAEKK-SCEKGSRCPVFLFFSVNASGQFCGLAEMIGIVDFK
Sly_DFC         YDVWSSTPNGNKKLDTAFVESEAK-ASGTGSSCPVFLFFSVNGSGQFLGVAEMVGQVDFN
Csi_DFC2        YDVWSSTPNGNKKLDATFNEAEAK-ADETGTRCPIFLFFSVNGSGQFVGLAEMMGKVDFN
Tca_DFC         YDVWSSTPNGNRKLDAAFHEAEAR-ESETGTKFPIFLLFSVNGSGQFVGLAEMIGKVDFN
Vvi_DFC2        YDVWASTPNGNKKLDAAFHDAEAK-ANETGTKFPIFLFFSVNGSGQFVGVAEMVGQVDFN
Cka_DFC4        YNVWSSTPKGNEKLDAAFHDAERK-SNEKGVACPIFLFFSVNKSGQFIGLAEMIGQVDFK
Ltu_DFC3        YNVWASTHLGNKKLDASFHDAETR-SSNKGTVCPIFLFFSVNASGQFVGLAEMIGQVDFK
Ltu_DFC4        YNVWASTSHGNEKLNAAFHDAEMR-SSGKGIRCPIFLFFSVNASGQFIGLAEMIGQVDFK
Ath_ECT8        YNVWSSTLNGNKKLDSAYQESQKK-AADKSGKCPVFLFFSVNASGQFCGVAEMIGRVDYE
Bol_DFC1        YNVWSSTLNGNKKLDSAYQESQKK-VAENGGTCPVFLFFSVNASGQFCGVAEMTGRVDNE
Bol_DFC2        YSVWSSTLNGNKKLDSAYQESQKK-VAEKGGTCPVFLFFSVNASGQFCGIAEMTGRVDYE
Mtr_DFC1        YDVWASTPNGNKRLDNAFQDAQNR-MEEKGSKCPVFLFFSVNASGQFCGVAEMIGRVDFN
Cka_DFC3        YGVWSSTTNGNKRLDSAYQDAHER-TQERGSRCPVFLFFSVNASGQFCGVAEMIGRVDFN
Atr_DFC1        YNVWASTPNGNKRLDNAYQDAQQK-ALEKGSKCPVFLFFSVNASGQFCGVAEMMGRVDFN
Nco_DFC1        YSVWASTPNGNKRLDSAYQEAQGR-SEEKGSKCPVFLFFSVNASGQFCGVAEMIGRVNFN
Aqc_DFC1        YNVWASTPNGNKRLDSAYQDAQEK-MGQKGSKCPVFLFFSVNASGQFCGVAEMIGRVDFN
Cka_DFC1        YGVWASTPNGNKRLDCAYKDAEER-MSEKGSRCPVFLFFSVNASGQFCGVAEMTGQMDFN
Cka_DFC2        YSVWASTPNGNKRLDCAYQDAQQR-MSEKGSQCPVFLFFSVNASGQFCGVAEMTDRVDFS
Ltu_DFC1        YNVWASTQNGNKRLDDAYQAAQER-MEEKGCKCPIFLFFSVNASGQFCGVAEMVGRVDFN
Ltu_DFC2        YNVWASTPNGNKRLDSAYQDAQER-TGEKGSKCPVFLFFSVNASGQFCGVAEMTGHVDFN
Csi_DFC1        YSVWSSTPNGNKKLDAAYEDAQSR-IAEKGSKCPVFLFFSVNASGQFCGVAEMIGRVDFN
Vvi_DFC1        YNVWASTPNGNKRLDGAYQEAKER-MGDRGSKCPVFLFFSVNASGQFCGVAEMIGRVDFN
Atr_DFC2        YNVWASTDFGNKKLDEAFHGAQAK-LNDNGSRCPVFLFFSVNGSGQFVGLAEMTCKVDFK
Bol_DFC3        YSVWSSTVNGNKKLDAAYRDAEAK-TLVDGKKRPIFLFFSVNASRQFVGLAEMVGYVDMN
Ath_ECT11       YSVWSSTINGNKKLDAAFRDAETK-TLEDGKKRPIFLFFSVNASRQFVGLAEMVGYVDFN
Mtr_DFA2        YSVWASTPNGNKKLDAAYQEA---------GGCPIFLLFSVNTSGQFVGLAEMTGPVDFD
Mtr_DFA3        YNVWTSTPNGNKKLDAAYLEAKEK-----SADCPIFLLFSVNTSGQFVGLAEMVSPVDFD
Ath_ECT1        YGAWSSTPTGNKKLNAAYYEAKEN-----SQECPVYLLFSVNASGQFVGLAEMVGPVDFN
Ath_ECT3        YSVWSSTPNGNKKLDASYNEAKQK-----SDGCPVFLLFSVNTSGQFVGLAEMVGPVDFN
Bol_DFA5        YNVWSSTPNGNKKLNAAYNEAKDK-------SCPVFLIFSVNTSGQFVGLAEMVGPVDFN
Tca_DFA2        YNVWASTSNGNKKLDAAFCEANDK-----PDGCPVFLLFSVNTSGQFVGLAEMVGPVDFN
Csi_DFA2        YNMWTSTPNGNKKLDAAYREAKEK-----SSDCPVFLLFSVNASGQFVGVAEMVGPVDFD
Bol_DFA4        YNVWASTLRGNKKLDAAYEAAQQK-----PRACPVFLFFSVNTSRHFVGLSEMTGRVEFD
Ath_ECT4        YNVWASTPNGNKKLDAAYQEAQQK-----SSGCPVFLFFSVNASGQFIGLAEMKGPVDFN
Ath_ECT2        YNVWASTPNGNKKLAAAYQEAQQK-----AGGCPIFLFFSVNASGQFVGLAEMTGPVDFN
Bol_DFA3        YNVWASTPNGNKKLAAAYQEAQQK-----PSGCPIFLFFSVNASGQFVGLAEMTGPVDFD
Bol_DFA1        YNVWASTPNGNKKLAAAYQEAQQK-----PGGCPIFLFFSVNASGQFVGLAEMTGPVDFN
Bol_DFA2        YNVWASTPNGNKKLAAAYQEAQQK-----PGGCPIFLFFSVNASGQFVGLAEMTGPVDFN
Nco_DFA         YNVWASTPNGNKKLDAAYQEAREK-----TDGCPVFLLFSVNTSGQFCGLAEMVGPVDFN
Vvi_DFA2        YNMWASTANGNKKLDAAYQEAQGK-----SGSCPIFLLFSVNASGQFVGVAEMVGSVDFN
Aqc_DFA         YSVWASTPSGNKKLNAGYQESQEK-----SGDCPVFLCFSVNGSGQFVGLAEMVGPVDFD
Atr_DFA         YSVWASTPNGNKKLDAAYKEAQEK-----TGGCPVFLFFSVNASGQFLGVAEMVGPVDFN
Sly_DFA         YNVWASTPNGNKKLDAAYQEAQQN-----SGGCPVFLFFSVNTSGQFVGVAEMVGPVDFN
Mtr_DFA1        YNVWASTQNGNKKLDAAYQEAQQK-----SGGCPIFLLFSVNTSGQFVGLAEMTGPVDFN
Tca_DFA1        YNVWASTPNGNKKLDAAYQEAQQK-----SGGCPVYLFFSVNTSGQFVGLAEMVGPVDFQ
Csi_DFA1        YSVWASTPNGNKKLDAAYQEAQQK-----SRSCPVFLLFSVNTSGQFVGLAEMAGPVDFN
Vvi_DFA1        YNVWASTPNGNKKLDAAYREAQEK-----SAGCPVFLFFSVNTSGQFVGLAEMVGHVDFH
Cka_DFA1        YSVWASTPNGNKKLDAAYREAQDK-----SEGCPVFLFFSVNTSGQFVGLAEMVGPVDFN
Ltu_DFA2        YGVWSSTEHGNKKLDFCYQEAQEK-----SGGCPVFLFFSVNSSGQFVGLAEMVGPVDFN
Ltu_DFA1        YNVWASTVGGNQKLNAAYQEAQEK-----LGGCPVFLFFSVNTSGQFVGVAEMEGPVDFN
Cka_DFA2        YNVWSSTPNGNKKLDAGYNEAQGK-----PGGCPVFLFFSVNTSGQFVGLAEMVGPVDFN
Cka_DFA3        YSVWASTPNGNKKLDGGYGEAHDK-----PSGCPVFLFFSVNTSGQFVGLAEMVGPVDFN

Mtr_DFC2        KDMKFWKLD-KYNGFFPIKWHIIKDVPNRQFAHITLQINENKCVTFSRDTQEITLKEGLE
Aqc_DFC2        KDMDFWQQD-KWNGFFPVTWHVIKDIPNNRLRHIILENNDSKPVTYTRDTQEVGLKQGLE
Aag_DFE         KSVDYWQQD-KWNGRFSVKWHIIKDIANCYFRHIILENNDNKPVTNSRDTQEIKFEQGLE
Sfa_DFE1        QSVEYWQQD-KWNGRFTVKWHIIKDIPNCQFRHIILENNDNKPVTNSRDTQEVRFEQGIE
Sfa_DFE2        KSVEYWQQD-KWNGCFAVKWHIIKDIPNCHFRHIILENNDNKPVTNSRDTQEVKFEQAIG
Sfa_DFE3        KSVEYWQQD-KWNGRFTVKWHIIKDIPNCQFRHIILENNDNKPVTNSRDTQEVKFEQAIS
Mpo_DFE         KSVDYWQQD-KWNGRFPVKWHIIKDIPNCQFRHIILENNDNKPVTNSRDTQEVKFEQGVE
Cpu_DFE         KSVDYWQQD-KWNGRFPVTWHIIKDIPNCQFRHIILENNDNKPVTNSRDTQEVKFDQGIG
Ppa_DFE1        KSVDFWQQD-KWNGRFPVVWHIIKDIPNCQFRHIILENNDNKPVTNSRDTQEVKFEQGFG
Ppa_DFE2        KSVDYWQQD-KWNGRFPVTWHIIKDIPNCQFRHIILENNDNKPVTNSRDTQEVKFEQGMA
Bol_DFB5        TSVEYWQQD-RWSGHFPVKWVIVKDVPNSLFRHIIIEDNDNKPVTNSRDTQEVGVEQGIE
Ath_ECT9        TSVEYWQQD-RWSGHFPVQWLIVKDVPNSLFRHIIIESNDNKPVTNSRDTQEVGLEKGIE
Atr_DFD         KDMDFWQQD-KWSGCFPVKWHFVKDVPNSYFRHIILENNENKPVTNSRDTQEIRFPQGIE
Nco_DFD         KDMDFWQQD-KWNGSFPVKWHLIKDVPNPHFRHIILENNENKPVTNSRDTQEVKYSQGIE
Ath_ECT6        RDMDFWQQD-KWSGSFPVKWHIIKDVPNSYFRHIILHNNENKPVTNSRDTQEIILKQGLE
Bol_DFD         KDMDFWQQD-KWSGSFPVKWHIIKDVPNSYFRHIILHNNENKPVTNSRDTQEIMMKQGLE
Ath_ECT7        KDMDFWQQD-KWSGSFPVKWHIIKDVPNSYFRHIILQNNENKPVTNSRDTQEIMLKQGLE
Sly_DFD         KDMDFWQQD-KWSGSFPVKWHFIKDVPNPNFRHIILENNENKPVTNSRDTQEIRYKKGIE
Csi_DFD         KDMDFWQQD-KWSGSFPVKWHIIKDVPNTSLRHIILRNNENKPVTNSRDTQEIMHTEGLE
Tca_DFD         KDMDFWQQD-KWSGSFPVKWHIIKDVPNSHFRHIILENNENKPVTNSRDTQEIMYKQGME
Vvi_DFD         KDMDFWQQD-KWSGSFPVKWHIIKDVPNTNFRHIILENNENKPVTNSRDTQEIRFKQGLE
Mtr_DFD2        KDMDFWQQD-KWSGSFPVKWHIIKDVPNPNFRHIILDNNENKPVTNSRDTQEIMYSKGLE
Mtr_DFD1        KDMDFWQQD-KWSGSFPVKWHIIKDVPNGNFRHIILENNEFKPVTNSRDTQEIMYRKGLE
Aqc_DFD         KDMEFWQQD-KWSGSFPVKWHIIKDVPNTNFRHIILENNENKPVTNSRDTQEIKYRQGTE
Ltu_DFD         KDMDFWQQD-KWNGSFPVKWHIIKDVPNANFRHIILENNENKPVTNSRDTQEIRYMQGID
Cka_DFD2        KDMDFWQQD-KWSGSFPVKWHIIKDVPNTNFRHILLENNENKPVTNSRDTQEIGYRQGIE
Cka_DFD1        KDMDFWQQD-KWSGSFPVKWHVIKDVPNTNFRHIILENNENKPVTNSRDTQEIGYMRGIE
Csi_DFB3        KSVDYWLQD-KWSGQFPVKWHIIKDVPNSQFRHIILEKNDNKPVTNSRDTQEVELEQGIE
Tca_DFB2        KSVEYWLQD-KWSGQFPVKWHIIKDVPNSQFRHILLENNDNKPVTNSRDTQEVELEQGIE
Vvi_DFB3        KSVDYWKQD-KWTGQFPVKWHIIKDVPNSQFRHIILENNDNKPVTNSRDTQEVELEQGNE
Nco_DFB         KSVDYWQQD-KWSGQFPVKWHIVKDVPNSLFRHIILENNDNKPVTNSRDTQEVRLDQGIE
Atr_DFB         KSVDYWQQD-KWSGQFPVKWHIVKDVPNSQFRHIILENNDNKPVTNSRDTQEVKLEQGLE
Bol_DFB2        KSVDYWQQD-KWNGQFPVKWHIIKDVPNSQFRHIILENNDNKPVTNSRDTQE-----GIE
Bol_DFB1        KSVDYWQQD-KWSGQFPVKWHIIKDVPNSQFRHIILENNDNKPVTNSRDTQEVKLEQGIE
Ath_ECT5        KSVDYWQQD-KWSGQFPVKWHIIKDVPNSQFRHIILENNDNKPVTNSRDTQEVKLEQGIE
Aqc_DFB         KSVDYWQQD-KWSGQFPVKWHIIKDVPNSQFRHIILENNDSKPVTNSRDTQEVKLEQGLE
Mtr_DFB         KSVDFWQQD-KWSGQFPVKWHIIKDVPNSQFRHIVLENNDNKPVTNSRDTQEVKLQQGIE
Csi_DFB1        KSVDYWQQD-KWSGQFPVKWHIIKDVPNSQFRHIVLENNDNKPVTNSRDTQEVKLEQGIE
Tca_DFB1        KSVDYWQQD-KWSGQFPVKWHIIKDVPNSQFRHIVLENNDNKPVTNSRDTQEVRLEHGIE
Vvi_DFB1        KSVDYWQQD-KWSGQFPVKWHIIKDVPNSQFRHIVLENNDNKPVTNSRDTQEVKLEQGIE
Cka_DFB         KSVDYWQQD-KWSGQFPVKWHIIKDVPNSQFRHILLENNDNKPVTNSRDTQEVGLAQGLE
Ltu_DFB1        KSVDYWQQD-KWTGQFPVKWHVIKDVPNSQFRHITLENNENKPVTNSRDTQEVGLEQGLE
Ltu_DFB2        KSVDYWQQD-KWSGQFPVKWHIIKDVPNSQFRHIILENNDNKPVTNSRDTQEVGLEQGIE
Sly_DFB         NSAEYWQQD-RWSGKFPVKWHVIKDVPNSQFRHILLEHNDNKPVTHSRDSQEVKLPEGLE
Vvi_DFB2        KDAEYWQQD-RWSGLFPVKWHIIKDVPNSLFRHILLENNENKPVTHSRDTQEVNLEQGIE
Csi_DFB2        NSADYWQQD-RWSGQFPVKWLIIKDVPNSRFRHLLLENNDNKPVTHSRDSQEVKLEQGVE
Ath_ECT10       KDAGYWQQD-RWSGQFPVKWHIVKDIPNNRFCHILLQNNDNKPVTHSRDSQEVKLRQGIE
Bol_DFB3        KDAAYWQQG-KWNGQFPVKWHIVKDVPNNRFSHILLQNNDNKPVTHSRDSQEVKLRQGIE
Bol_DFB4        KDAGYWQQD-RWSGQFPVKWHILKDVPNNRFSHILLQNNDNKPVTHSRDSQEVKLRQGIE
Nco_DFC2        KNMDFWQQG-KWNGFFPVKWHIIKDIPNSQFRHILLKNNENKQVTNSRDTQEIELLQGLE
Sly_DFC         RNMDFWQLD-KWSGFFPLKWHIVKDVPNTQFRHIILENNDNRPVTYSRDTQEIGLKEGLE
Csi_DFC2        KDMDFWQLD-KWNGFFPVKWHVIKDVPNTLLRHITLENNENKPVTHSRDTQEIGLKQGLE
Tca_DFC         KDMDFWQLD-KWNGFFPVKWHVIKDIPNKELSHIILENNENRSVTYSRDTQEIGLKQGLE
Vvi_DFC2        KDMDFWQLD-KWNGFFPVKWHIVKDIPNSQLRHITLESNENRSVTYTRDTQEIGLKQGVE
Cka_DFC4        KSMDFWQED-KWNGFFPVKWHIIKDISHREFQHIIVEDNEHKPVTHSRDTQEIKFSQGLQ
Ltu_DFC3        KNMDFWQSNGKWDGFFPLKWHMIKDIPNNQFLHIVLENNDYNSVTFSKDTQEIGFPQGLE
Ltu_DFC4        KSMDFWRQD-KWNGFFPVKWHIIKDISNSQLRHIILANNDNKSVTNSRDTQEIGFSQGLE
Ath_ECT8        KSMEFWQQD-KWTGYFPVKWHIIKDVPNPQLRHIILENNENKPVTNSRDTQEVRLPQGNE
Bol_DFC1        KSMEFWQQD-KWTGYFPVKWHIIKDVPNPQLRHVILENNENKPVTNSRDTQEVRLQQGNE
Bol_DFC2        KSMDFWQQD-KWTGYFPVKWHIIKDVPNPQLRHVILENNENKPVTNSRDTQEVRLPQGSE
Mtr_DFC1        KSMDFWQQD-KWNGYFPVKWHIIKDIPNPQLRHIILENNDHKPVTNSRDTQEIHFPQGIE
Cka_DFC3        KKMDFWHQD-KWNGFFPVKWHIIKDAPNLQFRHILLENNENKPVTNSRDTQEVKFRQGTE
Atr_DFC1        QNMDFWQQD-KWNGFFPVKWHVIKDVPNPQFRHIILENNDNKPVTNSRDTQEVKFPQGIE
Nco_DFC1        KNMDFWQQD-KWNGFFPVKWHIIKDVPNQQFRHIILENNDNKPVTNSRDTQEVKYPQGIE
Aqc_DFC1        KNMDFWQQD-KWNGFFPVKWHIIKDVPNPHFRHIILENNDNKPVTNSRDTQEVKFPQGLE
Cka_DFC1        KNMDFWQQD-KWNGFFPVKWHIIKDVPNPQLRHIILENNDNKPVTNSRDTQEVKFPQGIE
Cka_DFC2        KNMDFWQQD-KWNGFFPVKWHIIKDVPNPQFRHIILENNENKPVTNSRDTQEVKFSQGIE
Ltu_DFC1        KSMEFWQQD-KWNGSFPVKWHIIKDIPNPQFRHIILENNENKPVTNSRDTQEVRFHQGIE
Ltu_DFC2        KNMDFWQQD-KWNGFFPVKWHIIKDVPNPQFRHVILENNENKPVTNSRDTQEVKFPQGIE
Csi_DFC1        KNMDFWQQD-KWNGYFPVKWHIIKDVPNPQLRHIILENNDKKPVTNSRDTQEVKFPQGIE
Vvi_DFC1        KNMDFWQQD-KWNGFFPVKWHIIKDVPNPQLRHIILENNDNKPVTNSRDTQEVRFPQGIE
Atr_DFC2        KTLDFWQGD-VWNGFFPVKWHIVKDVPNHLLTHIILKDNENKAVTYSRDTQEVTFSQGIE
Bol_DFC3        KDLDFWQVD-KWCGFFPVEWHVVKDVPNWELCHIVLDNNEGKAVTHTRDTQEIKLREGLQ
Ath_ECT11       KDLDFWQVD-KWSGFFPVEWHVVKDIPNWELRHIILDNNEDKPVTHTRDTHEIKLKEGLQ
Mtr_DFA2        KTVEYWQQD-RWTGCFNVKWHIIKDIPNGVLRHITLENNENKPVTNSRDTQEVKFEKGVQ
Mtr_DFA3        RTVEYWQQD-RWTGCFSVKWRIIKDIPNNVLRHITLENNENKPVTNSRDTQEVKFEKGVE
Ath_ECT1        KTMEYWQQD-KWIGCFPVKWHIIKDIPNSLLRHITLANNENKPVTNSRDTQEVNLEHGTK
Ath_ECT3        KTVEYWQQD-KWIGCFPVKWHFVKDIPNSSLRHITLENNENKPVTNSRDTQEVKLEQGIK
Bol_DFA5        QTVEYWQQD-KWVGCFPVKWHIVKDIPNSSLRHITLENNENKPVTNSRDTQEVKVEQGVK
Tca_DFA2        KTMEYWQQD-KWTGCFPVKWHIVKDVPNTSLRHITLENNENKPVTNSRDTQEVNFEQGIQ
Csi_DFA2        KTVEYWQQD-KWVGCFPLKWLIIKDVPNSSLRHITLENNENKPVTNSRDTQEVNFEIGIQ
Bol_DFA4        KNVDYWQQD-KWKGSFPLRWHIVKDVPNSLLKHIILDNR--KRVTRSRDTEEVMLEQGLN
Ath_ECT4        KNIEYWQQD-KWTGSFPLKWHILKDVPNSLLKHITLEYNENKPVTNSRDTQEVKLEQGLK
Ath_ECT2        TNVEYWQQD-KWTGSFPLKWHIVKDVPNSLLKHITLENNENKPVTNSRDTQEVKLEQGLK
Bol_DFA3        TNVEYWQQD-KWTGSFPLKWHIVKDVPNSLLKHITLENNENKPVTNSRDTQEVKLEQGLK
Bol_DFA1        TNVDCWQQD-KWTGSFPLKWHIVKDVPNSLLKHITLENNENKPVTNSRDTQEVKLEQGLK
Bol_DFA2        TNVEYWQQD-KWTGSFPLKWHIVKDVPNSLLKHITLENNENKPVTNSRDTQEVKLEQGLK
Nco_DFA         KNLDYWQQD-KWNGCFPVKWHIVKDIPNSLLKHITLENNDNKPVTNSRDTQEVKFEKGLE
Vvi_DFA2        RSLEYWQQD-KWTGCFPVKWHVIKDIPNSLLKHITLENNENKPVTNSRDTQEVKFEQGIQ
Aqc_DFA         KSVEYWQQD-KWNGCFPLKWHIVKDIPNSLLKQITLENNDNKPVTNSRDTQEVKLEQGLQ
Atr_DFA         KNVEFWQQD-KWNGCFPVKWHVVKDVPNNQLKHIILENNDNKPVTNSRDTQEVKFDQGIE
Sly_DFA         KNVEYWQQD-KWVGCFPVKWHIVKDVPNSLLKHITLENNENKPVTNSRDTQEVKVEQGLQ
Mtr_DFA1        KSLEYWQQD-KWMGCFPLKWHIVKDVPNNVLRHITLENNENKPVTNSRDTQEIMLEPGLK
Tca_DFA1        KNVEYWQQD-KWTGCFPVKWHIIKDVPNNSLKHITLENNENKPVTNSRDTQEIKLEQGLK
Csi_DFA1        KNVEYWQQD-KWTGCFPVKWHIVKDVPNSLLKHITLENNENKPVTNSRDTQEIKLEQGLK
Vvi_DFA1        KNVEYWQQD-KWNGCFSVKWHVVKDVPNSLLKHITLENNENKPVTNSRDTQEVKLEQGLQ
Cka_DFA1        KKVEYWQQD-KWIGCFPVKWHIVKDVPNSLLKHITLENNDYKPVTNSRDTQEVKFEQGLE
Ltu_DFA2        KNVEHWQQD-KWNGCFPVKWHIVKDVPNSTLKHITLENNDNKPVTNSRDTQEVKLDQGLE
Ltu_DFA1        KSVEYWQQD-KWTGCFPVKWHIVKDVPNSLLKHIKLENNEDKPVTNSRDTQEVKFDQGLE
Cka_DFA2        KNVEYWQQD-KWNGCFPVKWHIVKDVPNSLLKLIILENNDNKPVTNSRDTQEVKFEQGLE
Cka_DFA3        KNVEYWQQD-KWNGCFSVKWHIVKDVPNSLLKHITLENNDNKPVTNSRDTQEVKFEQGLE

Mtr_DFC2        MLKIFKSYPAKTSLLDDFDFYENRE-KLCRSQRTEHTG----------------------
Aqc_DFC2        MLSIFKNHSAMSSMLDDYKFYEDQE-KSLQARKSSKEI----------------------
Aag_DFE         MLTIFKNFEFKTSILDDFQFYENRQ-RAMQEKKARQHV----------------------
Sfa_DFE1        MLSIFKGFPSKTSILDDFQFYENRQ-QALQEKRARQHA----------------------
Sfa_DFE2        MLNIFKSFSSKTSILDDFQFYENRQ-RALQDKRARQQG----------------------
Sfa_DFE3        MLNIFKSFSSKTSILDDFQFYENRQ-RALQDKRARQQA----------------------
Mpo_DFE         MLNIFKSYASKTSILDDFQFYESRQ-RAMQEKRARQQA----------------------
Cpu_DFE         MLNIFKSFASKTSILDDFQFYENRQ-RALTEKRARQQT----------------------
Ppa_DFE1        MLNIFKNFASKTSILDDFQFYENRQ-RALSEKRARQQA----------------------
Ppa_DFE2        MLNIFKIFASKTSILDDFEFYENRQ-RALTEKRARQHA----------------------
Bol_DFB5        MINIFNSCEMKSSILDDFSFYEERQ--RIQDRKARQRA----------------------
Ath_ECT9        MLDIFISCEMRSSILDDFNFYEERQ-IAIQDRKARQRA----------------------
Atr_DFD         MLAIFKNYASKTSILDDFKYYEDRQ-RVLQEKKSRLLA----------------------
Nco_DFD         MLKIFKSYSSKTSILDDFMYYEERQ-QALFDKKTKYQN----------------------
Ath_ECT6        VLKLFKHHAEKTSLLDDFMYYEDRQ-RLMQEERARLPF----------------------
Bol_DFD         VLKIFKGHAERTSLLDDFAYYENRQ-RVMHDERNRLPY----------------------
Ath_ECT7        VLKIFKDHMERTSLLDDFVYYESRQ-RVMQDERTRLPY----------------------
Sly_DFD         MLKVFKDYASRTSLLDDFMYYENRQ-KLLQEEKAKLLI----------------------
Csi_DFD         MLKIFKNHPRDTSLFDDFMYYEKRQ-KFMQEERARLVF----------------------
Tca_DFD         MLKVFKNHTMKTSLLDDFMYYENRQ-KIMQEEKARLLI----------------------
Vvi_DFD         MLKIFKNHTTKTSLLDDFMYYENRQ-RIMQDEKTRLLI----------------------
Mtr_DFD2        MLKIFKNHTLKTSLLDDFMYYENRQ-KIMHDQKAKLLI----------------------
Mtr_DFD1        MLKIFKNYTLKTSLLDDFIYYENRQ-KVMQEEKTKFLM----------------------
Aqc_DFD         MLKIFKNHTLKTSILDDFMYYEGRQ-KILQEEKARLHG----------------------
Ltu_DFD         MLNIFKNHSSKTSILDDFMYYEERQ-KLMQEEKSRLLG----------------------
Cka_DFD2        MLKIFKDHALKTSILDDFMYYEDRQ-KVILDEKSRLLG----------------------
Cka_DFD1        MLNIFKGYTSKASILDDFMYYEERQ-RIMLDEKSRLVNNSNYDTSYFLPTFVPSSKLSTT
Csi_DFB3        MLNIFKNYESYSSILDDFHFYEQRQ-KAMQERKAGQQA----------------------
Tca_DFB2        MLNIFKNYESHSSILDDFYFYEERQ-KAMQERKARRLS----------------------
Vvi_DFB3        MLNIFRNYESDSSILDDFDFYEDRQ-KAMQEKKTQHKA----------------------
Nco_DFB         ILKIFMNYDSKVSILDDFDYYEERE-RVMQERRARQQS----------------------
Atr_DFB         ILKIFKNYNSNVSILDDFEFYETRQ-KAMQERKARQQQ----------------------
Bol_DFB2        MLKIFKNYDAETSILDDFGFYEERE-KIIQERKARRLP----------------------
Bol_DFB1        MLKIFKSYDAETSILDDFEFYEERE-KIIQDRKARRQP----------------------
Ath_ECT5        MLKIFKNYDADTSILDDFGFYEERE-KIIQDRKARRQP----------------------
Aqc_DFB         MLNIFKNYETNLSILDDFDYYEERE-KALQERKARQQA----------------------
Mtr_DFB         MLTIFKNYETDTSILDDFDFYEDRQ-KAMQERKARQQS----------------------
Csi_DFB1        MLNIFKNYVTDMSILDDFDFYEDRQ-KAMQERKARQQA----------------------
Tca_DFB1        MLNIFKNFDTDMSILDDFDFYEDRQ-KAMQERKARQQA----------------------
Vvi_DFB1        ILNIFKNYETDTSILDDFDFYEDRQ-KAMQERKARQQA----------------------
Cka_DFB         MLNIFKNYDSEVSILDDFDFYEDRQ-KVMQERKARQQM----------------------
Ltu_DFB1        MLNIFKNYETSMSILDDFDFYEDRQ-KAMQERKARQQA----------------------
Ltu_DFB2        MLNIFKNFESDMSILDDFDFYEDRQ-KAMQERKARQQA----------------------
Sly_DFB         MLKIFKNYETDTSLLDDFTYYDERE-KSLLEKKSKQRP----------------------
Vvi_DFB2        MLKIFKSYDAHTSILEDFDFYEQRE-RASKERKARQQA----------------CSTTKS
Csi_DFB2        MLRIFKEHDARTSILDDFDFYDERE-RSLKERRAKQQV----------------------
Ath_ECT10       MLRIFKEYEAHTSILDDFGYYDELEGQKVGEDGTRKKA----------------------
Bol_DFB3        MLRISKEYEAHTSILDDFSYYDERESEKVGEDGVRKEE----------------------
Bol_DFB4        MLRIFKEYEAHTSILDDFSYYDERE-RQKVGEDGGRKE----------------------
Nco_DFC2        MLKIFKDYAAKDSILDDFGYYERRE-KLLMKNRITSQL----------------------
Sly_DFC         MLNILKNYSEKTSILDDFNFYEKRE-KVLKAKRSSKPV----------------------
Csi_DFC2        MLKIFKSYSAKTSLLDDFNFYENKE-RSFHGKKSSKPA----------------------
Tca_DFC         MLNIFKRYSAKSSLLDDFGFYENRE-KTLNAKKNYKPV----------------------
Vvi_DFC2        MLKIFKNYSARTSMFDDFNFYENRE-KSLHARRSSKPP----------------------
Cka_DFC4        MLNIFKSSLAKTSILDDFSFYEDQA-KSKGSRHPLPPL----------------------
Ltu_DFC3        MLKIFKNYPAKTSILDDFDFYEDQE-KLKSSSHSLAHS----------------------
Ltu_DFC4        MLDIFKNYPAKTSILDDFGFYEDGE-KLKCPKASPPHL----------------------
Ath_ECT8        VLNIFKNYAAKTSILDDFDFYENRE-KVMVQKKLRFPP----------------------
Bol_DFC1        VLNIFKSYAAKTSILDDFDFYENRE-RVMVQKKLRFNP----------------------
Bol_DFC2        VLNIFKSYAAKTSILDDFDFYENRE-KVMVQKKLRFPP----------------------
Mtr_DFC1        MLNIFKNYVSRTSILDDFDFYESRQ-KVMQEKKIRQPM----------------------
Cka_DFC3        MLNIFKNYSSKTSIFDDFEFYESRQ-KAMQDKRMMQFA----------------------
Atr_DFC1        MLNIFKNYSSKTSILDDFAFYENRQ-KAMEDQKIRLPT----------------------
Nco_DFC1        MLGLFKTYSAKTSILDDFDFYESRQ-KAMQDKRTRPPT----------------------
Aqc_DFC1        MLNVFKNYLFKTSILDDFAFYESRQ-KVMQDKRIRTQM----------------------
Cka_DFC1        MLNIFKNYSAKTSILDDFGFYDSRQ-KAMQDKRVRSLE----------------------
Cka_DFC2        MLNVFKNYSAKTSILDDFPFYEGRQ-KAMQDKRIRPLS----------------------
Ltu_DFC1        MLNIFKNYSAKTSILDDFGFYESRQ-KAMQDKRTRPLT----------------------
Ltu_DFC2        MLNIFKNFTAKTSILDDFGFYESRQ-KAMQEKRIRPPT----------------------
Csi_DFC1        ILNIFKNYPSKTSILDDFDFYESRQ-KVMQEKKVRLSV----------------------
Vvi_DFC1        ILNIFKNYVSKTSILDDFDFYESRQ-KVMQDKKIKPSM----------------------
Atr_DFC2        MLKIFKYYSAVTSILDDFSFYESRQ-KTMYERKSRLAN----------------------
Bol_DFC3        MLSIFKKFSAVTSLLDDMDFYEERE-KSLRLKKEHKPA----------------------
Ath_ECT11       MLSIFKKYSAVTFLLDDMDFYEERE-KSLRAKKEHKPA----------------------
Mtr_DFA2        IVKIFKEHASKTSILDDFGFYESRE-KTTQERKFKEQQ----------------------
Mtr_DFA3        ILKIFKEHSSKTCILDDFAFYEARE-KTIQEKKAKEQL----------------------
Ath_ECT1        IIKIFKEYMSKTCILDDYKFYETRQ-KIIRDKKIKQKK----------------------
Ath_ECT3        VIKIFKDHASKTCILDDFEFYENRQ-KIIQERKSKHLQ----------------------
Bol_DFA5        VIKIFKEHESKTCILDDFVFYESRE-KIIKEGKKKHQE----------------------
Tca_DFA2        ILKIFKDHSSKTCILDDFEFYEARQ-KIIQEKKAKHQL----------------------
Csi_DFA2        ILKIFKSHSSKRCILDDFGFYEARE-RIMQQKKAKQHQ----------------------
Bol_DFA4        ILKIFKEHTSKTCILDDFSFYEVRE-KTILEKKAK-------------------------
Ath_ECT4        VVKIFKEHNSKTCILDDFSFYEARQ-KTILEKKAKQQQ----------------------
Ath_ECT2        IVKIFKEHSSKTCILDDFSFYEVRQ-KTILEKKAKQTQ----------------------
Bol_DFA3        IVKIFKEHTSKTCILDDFSFYEVSEEKTATDEKKESST----------------------
Bol_DFA1        IVKIFKEHTSKTCILDDFSFYEVRQ-KTILEKKAKQNQ----------------------
Bol_DFA2        IVKIFKEHTSKTCILDDFSFYEVRQ-KTILEKKAKQQQ----------------------
Nco_DFA         ILKIFKEYVCKTSILDDFGFYEARQ-RQMQESRAKTQH----------------------
Vvi_DFA2        VLKIFKNHSSKTTILDDFGFYEARQ-RTMQEKKAKQQL----------------------
Aqc_DFA         MLKIFKDHSCKTCILDDFEFYEGRQ-KTVQEKKAKLQL----------------------
Atr_DFA         ILKIFKEYGFRSSMLDDFVYYDGRQ-KAIQEKRAKQQQ----------------------
Sly_DFA         VLKIFKDHISKQCILDDFEFYEDRQ-KRIQDKKAKQQL----------------------
Mtr_DFA1        LLKIFKEYSSKTCILDDFGFYEGRQ-KTILEKKAKQQF----------------------
Tca_DFA1        LIKIFKEHSSKTCILDDFEFYEVRQ-KAIQEKKAKQQQ----------------------
Csi_DFA1        LIKIFKDHPSKTCILDDFGFYETRQ-KTIQEKKAKQQQ----------------------
Vvi_DFA1        MLKIFKEHCSKTCILDDFAFYESRQ-KTIQEKKAKQQQ----------------------
Cka_DFA1        MLKIFKDHVSKSNMLEDFLFYEARQ-KAMQERKAKLQP----------------------
Ltu_DFA2        VLQIFKDYTSKTCILDDFGFYETRQ-KTMQDKKAKQQQ----------------------
Ltu_DFA1        ILKIFKDHSSKTCILDDFMFYEGRQ-KTMQEKKAKQQF----------------------
Cka_DFA2        MLKVFKDHTSKTCILDDFGFYETRQ-KTMQEKKAKQQQ----------------------
Cka_DFA3        MLKIFKDHASKTCILDDFGFYESRQ-KTMQEKKAKQQQ----------------------

Mtr_DFC2        ----------------------------------------------WKQEAYN-------
Aqc_DFC2        ----------------------------------------------------FPGYETYK
Aag_DFE         ---------------------------------------------QQQREHRQQGEVHLA
Sfa_DFE1        --------------------------------------------QQQQEQLWQGGVCNVG
Sfa_DFE2        -----------------------------------------QQHHHHNQHQQGGMRTLGN
Sfa_DFE3        -----------------------------------------QQQQQPREQHQQGRVHSLG
Mpo_DFE         --------------------------------------------QQLRELQRQQGGGRAG
Cpu_DFE         -------------------------------------------QQQREQHRQGGGRTEAN
Ppa_DFE1        --------------------------------------------QKQRELHRQGGGRTVG
Ppa_DFE2        -------------------------------------------------QQQREQHRQGG
Bol_DFB5        -----------------------------------------------LLENLRASSLTSV
Ath_ECT9        ---------------------------------------------------VLESLALSA
Atr_DFD         ------------------------------------------KHYQQDGCLMPQLLEPSD
Nco_DFD         -----------------------------QSYKDFTLDMSMTNSKLVGTVDLQTSQVLPQ
Ath_ECT6        ---------------------------------------------RTFRRPFPVLNLDFS
Bol_DFD         ---------------------------------------------RSFLSPVPVPRPDIS
Ath_ECT7        ---------------------------------RTFLNDLPLPRPDLSDRNKKTPLESFK
Sly_DFD         RSYDNPFAVPALDPPRKLNSTPGLPSGGSEKISKYSAVPVLDLPLKLNSTPGLPSGESEK
Csi_DFD         -----------------------------------------KSFQRPFFSPALGLADKLN
Tca_DFD         ---------------------------------KSFESPILAPTLDPANKPNYVELLLRE
Vvi_DFD         --------------------KSYESPFFVPPLDPPRKLNFVIDLPPSEEKMTKQTDVRSL
Mtr_DFD2        -------------------------------RSFKSPVFIPSLAPRKLNIVPDKPPSKYE
Mtr_DFD1        ----------------------------------KGFVSIPVLAPPRKLDNVFEIHPASD
Aqc_DFD         ----------------------KSYDGSFYIPAYVPLNKAIGVAHQPLSSDEIDNTNEKV
Ltu_DFD         ------------------------------KTYDTSFFSPTFVLSTGPNVNVNQPPKAAD
Cka_DFD2        ---------------------KNYDASFILPTLVPSNKATVMIEQPPKADEKTTRHNDLN
Cka_DFD1        AEQAPKADEKPFVTSSKPNASFEQPSKGDEKLFVPSGKLNATIEQPPKADAKSFVPSSKP
Csi_DFB3        -------------------------------------------------NRVAPPLAVGG
Tca_DFB2        -------------------------------------------------SMVASPDDFVG
Vvi_DFB3        -------------------------------------------------SLLAAPMVVGS
Nco_DFB         ------------------------------------------------------NFVAPV
Atr_DFB         ------------------------------------AALAEHTKPASSALSGEKQATPQD
Bol_DFB2        -------------------------------------------------NLTSAVGGENE
Bol_DFB1        --------------------------------------------------SLPSGVVESG
Ath_ECT5        -----------------------------------------------SLPSAGVVAGENE
Aqc_DFB         --------------------------------------------------STIPASVIGG
Mtr_DFB         -------------------------------------------------SIMPTGLVGGS
Csi_DFB1        -------------------------------------------------SLMAVGVVGEN
Tca_DFB1        ------------------------------------------------SLMSVGVVGESE
Vvi_DFB1        ----------------------------------------------------SLMVVGGN
Cka_DFB         -------------------------------------------------IPIPISVAANN
Ltu_DFB1        -------------------------------------------------NLMPITASTGN
Ltu_DFB2        -------------------------------------------------NLMAAPAASGI
Sly_DFB         ------------------------------------------------------------
Vvi_DFB2        PGSEESVNHVSNSFSQSLQLEESDREVIATEWGDNSRTESGAHCLEESGEAVEPERGCST
Csi_DFB2        ----------------------------------------------------------SL
Ath_ECT10       ------------------------------------------------------------
Bol_DFB3        ------------------------------------------------------------
Bol_DFB4        ------------------------------------------------------------
Nco_DFC2        ----------------------------------------------------------VG
Sly_DFC         ----------------------------------------------IQADAYEKADSLKQ
Csi_DFC2        ---------------------------------------------TLQMDIFNDDDFTKQ
Tca_DFC         -----------------------------------------------TLRNKEDDFTKQT
Vvi_DFC2        -------------------------------------------PPSQMEIYGSGDDLPKH
Cka_DFC4        -----------------------------------------GINSNTKSPVTNLEAIGRN
Ltu_DFC3        ---------------------------------------------RTNYSSSQQKQLEIV
Ltu_DFC4        --------------------------------------------------EMRTNNNSPK
Ath_ECT8        ------------------------------------------------------------
Bol_DFC1        ------------------------------------------------------------
Bol_DFC2        ------------------------------------------------------------
Mtr_DFC1        ------------------------------------------------------------
Cka_DFC3        -----------------------------------------------------------P
Atr_DFC1        --------------------------------------------HQLEQMQMKPDDGAAQ
Nco_DFC1        ----------------------------------------------------------PH
Aqc_DFC1        ------------------------------------------------------------
Cka_DFC1        -------------------------------------------------PHLEPSQQKRD
Cka_DFC2        --------------------------------------------------PNLEHLQQKG
Ltu_DFC1        ----------------------------------------------PHLERLQQKPEETA
Ltu_DFC2        -------------------------------------------------LHSEQSQQQKV
Csi_DFC1        ------------------------------------------------------------
Vvi_DFC1        ------------------------------------------------------------
Atr_DFC2        ---------------------------------------------PSFHQLRETQPKRSV
Bol_DFC3        ----------------------------------------TLRMDLFKEKDYDYENGGNR
Ath_ECT11       ------------------------------------------TLRMDLFKEKDYDYEMEG
Mtr_DFA2        ----------------------------------------------------------LP
Mtr_DFA3        ---------------------------------------------SKEIVNKSNDSATVG
Ath_ECT1        ------------------------------------------------------------
Ath_ECT3        --------------------------------------------IKKQTLVANADKGVMS
Bol_DFA5        -----------------------------------------------------YKKQALA
Tca_DFA2        -----------------------------------------LQKQVSNGQPNDDVVTDNE
Csi_DFA2        -----------------------------------------------LQRQVSDGKPSDV
Bol_DFA4        ------------------------------------------------------------
Ath_ECT4        ------------------------------------------------------------
Ath_ECT2        ---------------------------------------------------KQVSEEKVT
Bol_DFA3        ------------------------------------------------------------
Bol_DFA1        --------------------------------------------TQKQVSEEKTTTDEKK
Bol_DFA2        -----------------------------------------------TQKHVSEEKTTTD
Nco_DFA         -----------------------------------------------LKQIHKQMCDGQV
Vvi_DFA2        ---------------------------------------------------FQKQVRDVK
Aqc_DFA         --------------------------------------------FQKQAWEGKPVDAAAS
Atr_DFA         --------------------------------------------LQKQAGEGGADDEEGQ
Sly_DFA         ----------------------------------------------FQKQSQVWEGKATT
Mtr_DFA1        ---------------------------------------------PKQVWEGKPTDEKIE
Tca_DFA1        --------------------------------------------QQLQKQVWEGKPVDDK
Csi_DFA1        --------------------------------------------------FQKQVWEGKP
Vvi_DFA1        ---------------------------------------------FQKQVWEGKPTDEKN
Cka_DFA1        ---------------------------------------------IQKQVQVGKASDATA
Ltu_DFA2        ---------------------------------------------FQKQVWDGKTADVTS
Ltu_DFA1        -------------------------------------------QKQVWDGKTANAATATA
Cka_DFA2        ---------------------------------------------CHKLVWDGKSTGVTG
Cka_DFA3        --------------------------------SHKQARYAIFMIDMFHIVWDGKPTGIID

Mtr_DFC2        ---------NDSYHNTMKAREKRIEMQSSGTNQETLVNLTK-------------------
Aqc_DFC2        TDFQERSLETGRRKAEQVSTRTSSVSDAIVSDSYTSLASLA-------------------
Aag_DFE         GNHDKVRVDDASAKLKVAAKATEVATENGHSTTNPRILCPA-------------------
Sfa_DFE1        IGSNEACIEETSPQLEQEEPSKIPAADTNVGRKVTEPSEAN-------------------
Sfa_DFE2        ENELIHTLDQTFDQQKQSIETKSVSKVAEQPNGGIVRSSSS-------------------
Sfa_DFE3        NENELLVAKEAFDQLKQQEQSIETGTVEKTDSVVTKAAEPA-------------------
Mpo_DFE         NEPEQTRSEQGRPQLLQPTPAESMQLQQPKAPKLEKPAETV-------------------
Cpu_DFE         EILESDSTAGELSQAKHDELVEGVADGKPVVRNAAEAVDGQ-------------------
Ppa_DFE1        NEFESASIKEVSTLPNHGQIVERLAADNPEETIAAQPVEGC-------------------
Ppa_DFE2        GRTGFNEFESAPTQPNHDQIAERVAVEKPREFIAAQPVQGS-------------------
Bol_DFB5        PTHLASSLHEDYVREMSKSFGEALALQHKLN-----------------------------
Ath_ECT9        TSAPTYSLHDDFVREMSKHFAEALALQH----------RPK-------------------
Atr_DFD         LKKTPKPEEHSLTAHTTDDITSILKVGSISIGPDLRKRNDE-------------------
Nco_DFD         TANDANEDTMTVPVEDVDNMLSTVKISSLASEPEEKHSNVS-------------------
Ath_ECT6        DRSKKSSKDVVKKPSVTSAETKVVQLKNSDGDEKSNTQEAT-------------------
Bol_DFD         DRNKKNSVDSFKITSSSETKEGPSKSDGNEQTTVKEGSKED-------------------
Ath_ECT7        KPSVISAKTEELPSKSEGNEETTVKEGNEEDTSSTQKKISS-------------------
Sly_DFD         ISKCSEQQQSGSCMAVPAELNSIVSKANKESADNGDKLVAE-------------------
Csi_DFD         RVVQLPLKEEDKINTTEKSSSNSDISNSSSGNGNADRVVVE-------------------
Tca_DFD         NEMTMKPSDPDMLKRTVPSSSRQVSEDSDITNARTMNENVD-------------------
Vvi_DFD         EKPVATSTATDQVSLKSDDINRSSMNEKCSTAETKDDTVST-------------------
Mtr_DFD2        KNARLKDDSNSLNQMSISNSEQNIHISDVPNIKSVNEQAEK-------------------
Mtr_DFD1        EKNSKTDELGSVKHTSVSTAAHNVNSSDVTSTTSVDEKVEN-------------------
Aqc_DFD         HPSILGRTSTDEQVPLEQDVANSLSSTDGSTKLNTFEDTNG-------------------
Ltu_DFD         EKPTKPNDLSSSGKMAPSDEQVALKLDTANSSSSEKDTKHD-------------------
Cka_DFD2        SSHNSSEKTVRLDGQVVSNLNTAVSSTNTKDTRHDGAQDVN-------------------
Cka_DFD1        EATIEQSPKADVKHSVPSSKQNATTLEQPPKADDKRAKHNDMNRSGKTVVSEEQVVTELD
Csi_DFB3        EKQNQVSLSNDFIKTMSKSFAEAVLLTEHQKEHSSVRNVVS-------------------
Tca_DFB2        ESQNFVSLPNDFVKKMSKSFAEALLVNENEKTGGATRKMLS-------------------
Vvi_DFB3        QQQIRRSLPTHLIHKMSKTFAQAVLLNENDKERSPAGKAVP-------------------
Nco_DFB         TTNGDHPKEASPPMELVRTFASVVRLGESKVTAAGQRFAES-------------------
Atr_DFB         KNQTAVPFSSDVVKQLPKTFANVLRLGEAKVAGKENPSPEK-------------------
Bol_DFB2        HKPASTALQTDFIKNMSKSFAQVVRLDEGSKASPDATTTTV-------------------
Bol_DFB1        DKPSSAALQTDLIKNMSKSFAQVVRLDEGSKESGKTSSSPD-------------------
Ath_ECT5        HKPASAALPTDFMKNMSKSFAQVVRLDEGSKEAVKASSSPD-------------------
Aqc_DFB         NEHRSPVLSNDSVKQISKSFAQAVRLEESSKERLTEKSETD-------------------
Mtr_DFB         EHRSSSDSTGDFIKQVSKNFSLVVRLDDNNNEVIAANRDKL-------------------
Csi_DFB1        DHKNAVTYSTDFIKQMSKSFAQVVRLDEGNKDGMGVDKATS-------------------
Tca_DFB1        HRNTVTLSNDFIIKQMSKSFAQVVALDDGNKESTTIERTNA-------------------
Vvi_DFB1        EHRNAVTLSTDFIKQMSKSYAQVVRLDDCGKDGTMPDRAGP-------------------
Cka_DFB         EARNPVPLSGDFIKQMSKSFAQAVRMEDSKDSVMENGRSVT-------------------
Ltu_DFB1        DHRNPVPLSGDLIKQMSKSFTQAVRLEDSSKIDPTNEKAGS-------------------
Ltu_DFB2        EHRNPVPFSGDLIKQMSKSFAQVVRLEDSCKEDTILEKAGS-------------------
Sly_DFB         --LPPGSAAADTISQLADSLAGTLNLEGNKKLP---------------------------
Vvi_DFB2        TTGALVSLADDSMNQMSDSFAQTLRLEGSIKELRAASSSGT-------------------
Csi_DFB2        TKGAPDLLANDSMNQISDRLAQSLRLQDTVEETPASIIGAV-------------------
Ath_ECT10       -------GEEETSVEQLSERLQAVKVEDGKEEEKKELIAD--------------------
Bol_DFB3        ----------TSAVEQLSERLQAVSVEDGKEWEKEDLKEKT-------------------
Bol_DFB4        ----DGEEETSSAVEQLSERLQAVTVEDGKEGEKEDLKEKT-------------------
Nco_DFC2        EDGEKTNPLENANHHSLVAHAKNLSLSGGPDGARAHPSGNS-------------------
Sly_DFC         FKGGDKVLEEELKTNSTDPTAPLVSLTKNLSINSRPFKSSV-------------------
Csi_DFC2        IKSAEKEFDEDSISIINLTKNLSLKPCTQKKSEAVKNPVEK-------------------
Tca_DFC         KAGERRVEEDLRRTKKTSDATSLINLTKNLSLNGCTLKNSA-------------------
Vvi_DFC2        LHGEERKTEEPARTSRSHDPKSLINLTKNLSLSTPHPPKNS-------------------
Cka_DFC4        VKESTRAKNLEAIERNVIESTRVKNLEAIQRNVKESTRAKN-------------------
Ltu_DFC3        GARKAVEASTREEQQKHLQTVGARKVEEASIRAKQQMHWQT-------------------
Ltu_DFC4        HPETVAGQDEALARVKGTMDLNLLSPPRRTAFSIPEFRRKK-------------------
Ath_ECT8        --VLKKKEEDLVADFKTMEMSNTVEEGNTELTGTVS------------------------
Bol_DFC1        -------KQEEDLVADIQTLEISDTVKEGNTDITGTLDSLK-------------------
Bol_DFC2        -----------AQIKKKEEEELVADLQTMEISKSGKLA----------------------
Mtr_DFC1        PHTNVQHIEDLTSALGSVDISAVKNMEDPKLVEKVND-----------------------
Cka_DFC3        RLEHYQQKADEGIQVVYASGHQSTELAISIKNKGEVKEIVH-------------------
Atr_DFC1        LKGADPKPDTQSMDPVPVNEIKENKVENEAEEGETRE-----------------------
Nco_DFC1        LEPAQPKPDEVVPATAKPGDSRPIAAGDGQPRVSATSKRSK-------------------
Aqc_DFC1        -PRLAQFQKVDEVAQVVIKPRSVDLEDTKNSELLIGDKAKE-------------------
Cka_DFC1        ESPQATKTSDPKTPIASLQSMELTDSKNPDELLQVSSEVRE-------------------
Cka_DFC2        DEGGQATVTSDLKSLVTGLQPTEMVAFKNQDELQVSCETKE-------------------
Ltu_DFC1        QAIKVVDLKSAITGHQSKELAAPRDKEDILANSESKERVEV-------------------
Ltu_DFC2        DEGQHVTKPDDPKSNVAGDQVIELASSKKNKEIKAGVEAK--------------------
Csi_DFC1        ------SRLDQIQIQSKADDLTSSFQSIGLSAVENVEGCKE-------------------
Vvi_DFC1        --PHFDHLQQKAEDVITGFQAVDLSAVEKIEEPQVGDKANE-------------------
Atr_DFC2        RGNEMGNQNESIVHLTEKLSLSTKKPDPTKKNGVYNQVKAQ-------------------
Bol_DFC3        RMNQDRGYNWSRTQQSLVNQTKNLSIRGGYSVSKNNTRNPR-------------------
Ath_ECT11       NRRMNHQERGYNWNRSSNSKTQASLVNQTKYLSIRGYSGYK-------------------
Mtr_DFA2        KQVNKASDITFGSVTLPKSLDTTLMKESATADAAQGNVNSE-------------------
Mtr_DFA3        TDVLPKSQDGTLVNESVVPDAAGTGEKLVEANGPTSPTEPP-------------------
Ath_ECT1        ---------------------------QALDGASGETINLS-------------------
Ath_ECT3        KINLVKPQESTTASEDAAALGVAAEVTKESKVVKETELPVE-------------------
Bol_DFA5        ASDKKATPKDEPKETKETSSMIPEVVEEISQNGVAEVASAC-------------------
Tca_DFA2        QNSAVAKETTDKSVEAALIEEQPVASAAEVVKSNGDVKPVE-------------------
Csi_DFA2        IIDDKDKDAASAKDRVQKSQEETLVKELALIETIGDVKKLE-------------------
Bol_DFA4        ------------------------------------------------------------
Ath_ECT4        -------------------SQKQVWEGKTNDEKPGTVDSTM-------------------
Ath_ECT2        DEKKESATAESASKESPAAVQTSSDVKVAENGSVAKPVTGD-------------------
Bol_DFA3        ---------APAGQTTGDGDVTKVDENGSVAKPVGVVANGC-------------------
Bol_DFA1        ETASADSANKESPPAAQTTGDVKVDENGAVAKPVVVVANGC-------------------
Bol_DFA2        EKKDSATADSANKESPPATSDAKADENGSVAKPVGVVANGC-------------------
Nco_DFA         TEVGSGDKEGTKSKPQKATTDSASTLQKEQSQAVGERKPVE-------------------
Vvi_DFA2        PTDGVATDDKDRLHQSVDVASSLIKEPTGPVKANGELKALE-------------------
Aqc_DFA         IEKDKEGTNGKVRLQNPLEVASALTKEATPVQIDGDCKQSE-------------------
Atr_DFA         RPKQPKATDVTSKDSAPVLVDRKPAEENGVGNGDVPKGASK-------------------
Sly_DFA         EEKNRDHSKVDLKPQKPTEVSACLNKENLPAAAQTSTVEVK-------------------
Mtr_DFA1        VNGETNTQKSEVNSELLKESTLAKDNDDNKHSENGAVPTTG-------------------
Tca_DFA1        KDVANGSQKSMDAGSDLIKESSVIAHSNGDLKPSENGSVTK-------------------
Csi_DFA1        AEEKKELANGELKTQKSSEVASDLVEERTTTVQSNGDLRLS-------------------
Vvi_DFA1        GELKPQKSLEVASDLIKESTPAVQANGDRKVFENGSVAKSG-------------------
Cka_DFA1        HEKDEDVSNTNARLQEPLEQPKATNQEAGQGTGDRDLSDNG-------------------
Ltu_DFA2        NEKDSDVPNVKAALQQPTEPASPKHKEAGQGPGEQKPSDEN-------------------
Ltu_DFA1        DEKEKDGSNPRVRLQNPLELSSSVPNKESGHGLAEGKASEE-------------------
Cka_DFA2        DNKDKDGSNNKTRLQKPSELASDLNKEGGQGIEDRKQYDNG-------------------
Cka_DFA3        DEKDKDVSNMKIRLQKPLEMADVMNKEVGERKQPEENGLVA-------------------

Mtr_DFC2        -----------------------------------------------------------N
Aqc_DFC2        -----------------------------------------------------------N
Aag_DFE         -----------------------------------------------------------E
Sfa_DFE1        ----------------------------------------------------SCSSTPSI
Sfa_DFE2        ----------------------------------------------------VSESDFSD
Sfa_DFE3        -----------------------------------ADGGVRSCSTSSVGESDVSDSSSPK
Mpo_DFE         ------------------------------------VEDNSHGKGGGSAEAVVSSCSPAV
Cpu_DFE         -----------------------------FALQVEASGRGSGVSDDGVSQLRLSSSDKSS
Ppa_DFE1        -----------------------------------------------------------V
Ppa_DFE2        ------------------------------------HSLTPHTSGSDDSDENLSQINFSF
Bol_DFB5        ------------------------------------------------------------
Ath_ECT9        ------------------------------------------------------------
Atr_DFD         ----------------------------------------------SEKERVLKLNNATA
Nco_DFD         -------------------------------------------------------SDIVT
Ath_ECT6        ------------------------------------DDSTPSTLKFGSLAIKPTAGTTFN
Bol_DFD         ------------------------------TTTLIQKKITSLTVSPTDTDSNPTTGSHLN
Ath_ECT7        -------------------------------LTIDPSGTDSNPTTVSHLNQKSQAKSKPN
Sly_DFD         ------------------------------GGPLVNTALKIGSLTINPKPLKDKPLDVHS
Csi_DFD         -------------------------------------AKDDIKSTLLSLNPKPAESKPLA
Tca_DFD         -------------------------------QIAVEAKDDVSTLKIGSFTINPKQAESKP
Vvi_DFD         -----------------------------------LKIGSLTINPKQVESIPTMAAAPPT
Mtr_DFD2        -----------------------------------IAVEEDISSILKIGSIAITPKQVAT
Mtr_DFD1        -------------------------------------DAVDKQDISSVLKIGSVTITPRQ
Aqc_DFD         -------------------------------------VTSVLKIGSLTIDPKLVEAKPSA
Ltu_DFD         -----------------------------AVKDVNDVIKIGSLSIDSKPSKKAGNANNPG
Cka_DFD2        -----------------------------------DVASIMKIGSLSIESKDSKEANSVK
Cka_DFD1        IRTSSSSRKDTKHDGVEDVNDATSIMKISSLSIGSRDFKEGNADKSGRVTGGTAPIDVVT
Csi_DFB3        -----------------------------------------------------------T
Tca_DFB2        ------------------------------------------------------------
Vvi_DFB3        -----------------------------------------------------------G
Nco_DFB         -----------------------------------------------------------R
Atr_DFB         -----------------------------------------------------------V
Bol_DFB2        -----------------------------------------------------------A
Bol_DFB1        ------------------------------------------------------------
Ath_ECT5        ------------------------------------------------------------
Aqc_DFB         --------------------------------------------------------SVIT
Mtr_DFB         -----------------------------------------------------------A
Csi_DFB1        -----------------------------------------------------------A
Tca_DFB1        ------------------------------------------------------------
Vvi_DFB1        -----------------------------------------------------------A
Cka_DFB         -----------------------------------------------------------A
Ltu_DFB1        -----------------------------------------------------------T
Ltu_DFB2        ------------------------------------------------------------
Sly_DFB         ------------------------------------------------------------
Vvi_DFB2        -----------------------------------------------------------D
Csi_DFB2        -------------------------------------------------------SRTDV
Ath_ECT10       ------------------------------------------------------------
Bol_DFB3        ------------------------------------------------------------
Bol_DFB4        ------------------------------------------------------------
Nco_DFC2        ------------------------------------------------------------
Sly_DFC         ------------------------------------------------------------
Csi_DFC2        -----------------------------------------------------------A
Tca_DFC         ------------------------------------------------------------
Vvi_DFC2        ------------------------------------------------------------
Cka_DFC4        -----------------------------------------FEAIERNVKESTRAKNFEA
Ltu_DFC3        -----------------------------------------------------------A
Ltu_DFC4        ------------------------------------------------------------
Ath_ECT8        ------------------------------------------------------------
Bol_DFC1        ------------------------------------------------------------
Bol_DFC2        ------------------------------------------------------------
Mtr_DFC1        ------------------------------------------------------------
Cka_DFC3        -----------------------------------------------------------A
Atr_DFC1        ------------------------------------------------------------
Nco_DFC1        ------------------------------------------------------------
Aqc_DFC1        ------------------------------------------------------------
Cka_DFC1        ------------------------------------------------------------
Cka_DFC2        ------------------------------------------------------------
Ltu_DFC1        ------------------------------------------------------------
Ltu_DFC2        ------------------------------------------------------------
Csi_DFC1        ------------------------------------------------------------
Vvi_DFC1        ------------------------------------------------------------
Atr_DFC2        ------------------------------------------------------------
Bol_DFC3        ------------------------------------------------------------
Ath_ECT11       -----------------------------------------------------------K
Mtr_DFA2        ------------------------------------------------------------
Mtr_DFA3        ------------------------------------------------------------
Ath_ECT1        ------------------------------------------------------------
Ath_ECT3        ------------------------------------------------------------
Bol_DFA5        ------------------------------------------------------------
Tca_DFA2        -----------------------------------------------------------E
Csi_DFA2        -----------------------------------------------------------E
Bol_DFA4        ------------------------------------------------------------
Ath_ECT4        ------------------------------------------------------------
Ath_ECT2        ------------------------------------------------------------
Bol_DFA3        ------------------------------------------------------------
Bol_DFA1        ------------------------------------------------------------
Bol_DFA2        ------------------------------------------------------------
Nco_DFA         -----------------------------------------------------------E
Vvi_DFA2        -----------------------------------------------------------E
Aqc_DFA         -----------------------------------------------------------E
Atr_DFA         -----------------------------------------------------------P
Sly_DFA         -----------------------------------------------------------L
Mtr_DFA1        ------------------------------------------------------------
Tca_DFA1        ------------------------------------------------------------
Csi_DFA1        -----------------------------------------------------------E
Vvi_DFA1        ------------------------------------------------------------
Cka_DFA1        ------------------------------------------------------------
Ltu_DFA2        ------------------------------------------------------------
Ltu_DFA1        ------------------------------------------------------------
Cka_DFA2        ------------------------------------------------------------
Cka_DFA3        ------------------------------------------------------------

Mtr_DFC2        LSLNPSE----------------------RQGFRRQGFR---------------------
Aqc_DFC2        NLSLNHRRY---------------------------------------------------
Aag_DFE         VNSRHAVNQSDICELTSQRLGQLSLTNE-RENSSASSKDPAAGEEGTVLASDSLSADKNG
Sfa_DFE1        DGSKDSYDSSAMLGSAIDKRSPTSRVEL-NGDRDEKVTRKGDSQPETEKIVEMVESVQDL
Sfa_DFE2        NNTKMMKLISSSADEPLSTGSVEKIVKEAPQAKTGTEEIDSVRDLAIETSQGGMVEDTTS
Sfa_DFE3        VKKTQLRSSPDEQHTTGSGSKSANQDFMEPAAKSGTKQTDSVQELVIETSGGGMVEDTAS
Mpo_DFE         EGASTASLQKKSSSKSSSSETKEETVAA-SDNKSGDLQTPEESKDIVVANETIVDDKLVK
Cpu_DFE         LGAAKVEVGHEEKDIPLGQTPPEQTEQR-AGPGPGSGTESVAEGRNGSTSEENDSAVAVG
Ppa_DFE1        GNWAFTQVVGWKRTWYSSG-----------LYNPKQVFTFLSHLGRQT------------
Ppa_DFE2        DKLTTGVADINISHKGLRSPTKQTEQAGSGTELVGGPNDLLSEQKVSMAMGGEVS-----
Bol_DFB5        ------------------------------------------------------------
Ath_ECT9        ------------------------------------------------------------
Atr_DFD         KDNLEASLDGPSVFTVGSIPVNVNGFDH-SSGVLTVGSIPIDPKTQVISKIGSKSAKGSK
Nco_DFD         VGSMPIKVNGYNSVFSSSSADKAEGSDD-NLSILTVGTISIDPKALRLGKHGSFAAGNRS
Ath_ECT6        PTQPKPKPTPSLGSDHKSDSSEEVTGSL-ADDIVSVGSLPIKVKGSKELSSKIAAVGTSP
Bol_DFD         QSQAKSKPSPSVSVKKTDPPEVVDSPLSEDSDTVKVGSLPIKVTGSPPIVTVGTIPLDPG
Ath_ECT7        SSGSLKKTDPSEVVDASLSDKNDSFKVTGSPAILTVGTIPLDPKSLQK------------
Sly_DFD         TTNTVASTQSVDVVTVGSMPVKVNGHAE-SSGFLTIGTIPLDPRAFQLDEASGSGKKVLK
Csi_DFD         EATDIANSEMGNVFTVGSMPIKLNGLSE-SSSVLKVGAIPLDPKSLQLDKGGAFPKISSQ
Tca_DFD         SADAAMDSEAVEVVTVGSMPVKVNGFTE-SSGFLTVGTIPLNPKTLQLDEGGVSVKKGIS
Vvi_DFD         PAGTVVGTESVDVVTVGSMPVKVNGFAE-SPGLFTFGTIPLDPRTLQLEKGVLFGKNGPP
Mtr_DFD2        KQSGIGSREQIDILTVGSVPVKVNGLAG-SSGFLKVGSIQLDPKALQPQKGDAAAKSSFQ
Mtr_DFD1        VETKPSNTEPIDVVTVGSMQVRVNGFSE-SSGVLKVGSIPLDPRSLQAGKGTTYIKT---
Aqc_DFD         AATLANTETVDVFTVGSMPVKVNGFSEA-SSGILTVGSIPIVPKGLALDKPSTETSSKDG
Ltu_DFD         HMTGGTASPIDVVTVGSMPVKVNGFGES-SSGILTVGSIPIDPKAVKLNKQGVFVNDAR-
Cka_DFD2        LGAMKGGTAPVDVVTVGSMPVKVNGFGESSSGILTVGTIPIDPKALKLKKTDNLTNSSTP
Cka_DFD1        VGSMPVKVNGFVNSS---------------SAILTVGTISIDPKALKLKKPDNFTNGSNP
Csi_DFB3        AAVAHGD-----------------------------------------------------
Tca_DFB2        ------------------------------TACGGLGR----------------------
Vvi_DFB3        AARLRGS-----------------------RVEPEKTRATMA------------------
Nco_DFB         RVKEDHD-----------------------IENSTTLRSELDK-----------------
Atr_DFB         RAQVGDE-----------------------VSATTSSS----------------------
Bol_DFB2        VSSGQSN-----------------------------------------------------
Bol_DFB1        ---------------------------------ATTTTVAVSQSN---------------
Ath_ECT5        --------------------------------AITTAAVSSGQSN---------------
Aqc_DFB         VGNLTKP-----------------------EDTNKTTVVSATQNS---------------
Mtr_DFB         SDVPTGN-----------------------VFKPGEGILVTASSMQTS------------
Csi_DFB1        SGGSMGA-----------------------RGKLEDALTAVVSSAQSS------------
Tca_DFB1        -----------------------------ASDGSKGGRVNLEDAITAAVSSAQAS-----
Vvi_DFB1        SDPSMGARVKL-------------------DDAMTTAAVSSAQSS---------------
Cka_DFB         AATSADN-----------------------LVKATVAVSTSQGN----------------
Ltu_DFB1        AATTPTG-------------------DK-AEDLANTGVDALSQGS---------------
Ltu_DFB2        --------------------------------TAPVGVKPEDPIKTTAAATSQSS-----
Sly_DFB         ------------------------------------------------------------
Vvi_DFB2        AEVSLDDAITLMTLESKKNNKELPRAGR-INSPRPDAFVLLVDYPKGQISDSSVQSPQLE
Csi_DFB2        SGSLANDSINTISDSYSEAVESGYKSNK-EIFTTETGSENQN------------------
Ath_ECT10       ------------------------------------------------------------
Bol_DFB3        ------------------------------------------------------------
Bol_DFB4        ------------------------------------------------------------
Nco_DFC2        ------------------------------------------------------------
Sly_DFC         ------------------------------------------------------------
Csi_DFC2        IPSVIAP-----------------------------------------------------
Tca_DFC         ------------------------------VKNPIESSFPSFPTP---------------
Vvi_DFC2        ------------------------------SGLNPTENPSSNSNSIPSVSG---------
Cka_DFC4        IGRNVEESTRAKNFEAIRRNVEESTRAK-KNYSVVKPSLVTLTRNLSLYPHPPKEGETSK
Ltu_DFC3        VARKVDEALARANRTYMDPKPPLITLTK-NLSLNANSSHDNATMKVSMAKHGKLTRET--
Ltu_DFC4        ------------------------------------------------------------
Ath_ECT8        ------------------------------------------------------------
Bol_DFC1        ------------------------------------------------------------
Bol_DFC2        ------------------------------------------------------------
Mtr_DFC1        ------------------------------------------------------------
Cka_DFC3        NG----------------------------------------------------------
Atr_DFC1        ------------------------------------------------------------
Nco_DFC1        ------------------------------DGQASDTEIKV-------------------
Aqc_DFC1        ------------------------------------------------------------
Cka_DFC1        ------------------------------------------------------------
Cka_DFC2        ------------------------------------------------------------
Ltu_DFC1        ------------------------------------------------------------
Ltu_DFC2        ------------------------------------------------------------
Csi_DFC1        ------------------------------------------------------------
Vvi_DFC1        ------------------------------------------------------------
Atr_DFC2        ------------------------------------------------------------
Bol_DFC3        ------------------------------------------------------------
Ath_ECT11       NTGNST------------------------------------------------------
Mtr_DFA2        ------------------------------VLLERNGSTPAFEDSSKSS-----------
Mtr_DFA3        ------------------------------ADSLNSSLTSDDVKQ---------------
Ath_ECT1        ------------------------------------------------------------
Ath_ECT3        ------------------------------KNAVATAC----------------------
Bol_DFA5        ------------------------------------------------------------
Tca_DFA2        NGSVATT-----------------------EDGPANSVCVASAC----------------
Csi_DFA2        NGSAATV-----------------------EDAVKGAKSAVSSGKKGTSNGVGSAC----
Bol_DFA4        ------------------------------------------------------------
Ath_ECT4        ------------------------------------------------------------
Ath_ECT2        --------------------------------VVANGC----------------------
Bol_DFA3        ------------------------------------------------------------
Bol_DFA1        ------------------------------------------------------------
Bol_DFA2        ------------------------------------------------------------
Nco_DFA         NGSVAGS-------------------------GDPKGAKPATEKRVPNGVANGC------
Vvi_DFA2        IGSAAVA-----------------------DDAPKSAKPDVLSEKRVVPNGVANAC----
Aqc_DFA         NGVSVAK-----------------------DALKDAKPIVTEKRPLANGVSNGC------
Atr_DFA         SSTIEKK----------------------ASDASANGC----------------------
Sly_DFA         TEIVPVT----------------------KTGDDVKDVKPVTVSEKKPVANGASNGC---
Mtr_DFA1        ------------------------------DAPKGAKPVVSESKIVPNGVANGC------
Tca_DFA1        ------------------------------SRDAPKGAKPVVVSEKRVLSNGIANGC---
Csi_DFA1        NGSVAK------------------------TGDAHKGSKPVVVSEKVILANGVANGC---
Vvi_DFA1        -----------------------------DAPKAFKPSIVSEKRIVANGVANGVANGC--
Cka_DFA1        -------------------------------LVAGAGDAPTAEKPAS-------------
Ltu_DFA2        -GSTAGA-----------------------GDAPKGAKTSTEGPVLENGVANSC------
Ltu_DFA1        NGLVAGA-----------------------GDAPKGAKPATEKRAVANGVANGC------
Cka_DFA2        ------------------------LITIAGDTPNGAAKPASEKRVVANGVANGC------
Cka_DFA3        ---------------------------VTLEAPNGVAKPATEKRVVANGVANGC------

Mtr_DFC2        --------------
Aqc_DFC2        --------------
Aag_DFE         SVKQEN--------
Sfa_DFE1        SISSTGGVVEDNKS
Sfa_DFE2        --------------
Sfa_DFE3        --------------
Mpo_DFE         EQKPSTLE------
Cpu_DFE         DGPGS---------
Ppa_DFE1        --------------
Ppa_DFE2        --------------
Bol_DFB5        --------------
Ath_ECT9        --------------
Atr_DFD         --------------
Nco_DFD         TCGV----------
Ath_ECT6        LSTQDQFRSKPGF-
Bol_DFD         SLQKK---------
Ath_ECT7        --------------
Sly_DFD         --------------
Csi_DFD         NQY-----------
Tca_DFD         GAEAYD--------
Vvi_DFD         R-------------
Mtr_DFD2        K-------------
Mtr_DFD1        --------------
Aqc_DFD         I-------------
Ltu_DFD         --------------
Cka_DFD2        SR------------
Cka_DFD1        SC------------
Csi_DFB3        --------------
Tca_DFB2        --------------
Vvi_DFB3        --------------
Nco_DFB         --------------
Atr_DFB         --------------
Bol_DFB2        --------------
Bol_DFB1        --------------
Ath_ECT5        --------------
Aqc_DFB         --------------
Mtr_DFB         --------------
Csi_DFB1        --------------
Tca_DFB1        --------------
Vvi_DFB1        --------------
Cka_DFB         --------------
Ltu_DFB1        --------------
Ltu_DFB2        --------------
Sly_DFB         --------------
Vvi_DFB2        ESSKEV--------
Csi_DFB2        --------------
Ath_ECT10       --------------
Bol_DFB3        --------------
Bol_DFB4        --------------
Nco_DFC2        --------------
Sly_DFC         --------------
Csi_DFC2        --------------
Tca_DFC         --------------
Vvi_DFC2        --------------
Cka_DFC4        DSTADRH-------
Ltu_DFC3        --------------
Ltu_DFC4        --------------
Ath_ECT8        --------------
Bol_DFC1        --------------
Bol_DFC2        --------------
Mtr_DFC1        --------------
Cka_DFC3        --------------
Atr_DFC1        --------------
Nco_DFC1        --------------
Aqc_DFC1        --------------
Cka_DFC1        --------------
Cka_DFC2        --------------
Ltu_DFC1        --------------
Ltu_DFC2        --------------
Csi_DFC1        --------------
Vvi_DFC1        --------------
Atr_DFC2        --------------
Bol_DFC3        --------------
Ath_ECT11       --------------
Mtr_DFA2        --------------
Mtr_DFA3        --------------
Ath_ECT1        --------------
Ath_ECT3        --------------
Bol_DFA5        --------------
Tca_DFA2        --------------
Csi_DFA2        --------------
Bol_DFA4        --------------
Ath_ECT4        --------------
Ath_ECT2        --------------
Bol_DFA3        --------------
Bol_DFA1        --------------
Bol_DFA2        --------------
Nco_DFA         --------------
Vvi_DFA2        --------------
Aqc_DFA         --------------
Atr_DFA         --------------
Sly_DFA         --------------
Mtr_DFA1        --------------
Tca_DFA1        --------------
Csi_DFA1        --------------
Vvi_DFA1        --------------
Cka_DFA1        --------------
Ltu_DFA2        --------------
Ltu_DFA1        --------------
Cka_DFA2        --------------
Cka_DFA3        --------------
